# Supplementary material for: Imatinib Treatment Causes Substantial Transcriptional Changes in Adult Schistosoma mansoni In Vitro Exhibiting Pleiotropic Effects
Source: PLoS Negl Trop Dis. 2014 Jun 12;8(6):e2923. doi: 10.1371/journal.pntd.0002923 (PMC4055459; doi:10.1371/journal.pntd.0002923)
Supplement: Data S3 — List of all significantly differentially transcribed genes following Imatinib treatments (24 h and 48 h; q = 0.1%) according to the one-class analysis. This list is subdivided in up- and down-regulated genes. (XLSX) [file pntd.0002923.s003.xlsx]

## Sheet: UP q=0.1%
Gene ID	Gene Name	q-value(%)	regulation	average ratio 24h	average ratio 48h	average ratio 24h and 48h	NR Gene (Sma, Sjc, GI or Contig)	Blast Gene Annotation Smp	Blast Gene Annotation Sjc	Gene annotation GI	Human annotation								UTR Smp	INTRON Smp	Probe Strand against NR Gene
Q2_P07014	C812270.1	0	up	5.37415	6.43965	5.9069	gi|256079915	-	-	gi|256079915 heat shock protein [Schistosoma mansoni] heat shock protein, putative [Schistosoma mansoni] (0.0/cov=55%/id=85%)	crystallin, alpha A [Homo sapiens]										U
Q2_P15030	C913740.1	0	up	3.5811	3.67777	3.62944	Smp_133770	|(gi:256074546) glutamine synthetase bacteria [Schistosoma mansoni] [0.0/100%]||(gi:226483557) glutamine synthase [Schistosoma japonicum] [e-169/96%]||(gi:256074556) glutamine synthetase bacteria [Schistosoma mansoni] [e-165/96%]||(gi:226483555) glutamine synthase [Schistosoma japonicum] [e-103/56%]||(gi:72092372) PREDICTED: similar to lengsin [Strongylocentrotus purpuratus] [1e-44/75%]|	|(gi:256074546) glutamine synthetase bacteria [Schistosoma mansoni] [e-171/79%]||(gi:226483557) glutamine synthase [Schistosoma japonicum] [e-160/95%]||(gi:256074556) glutamine synthetase bacteria [Schistosoma mansoni] [e-158/93%]||(gi:226483555) glutamine synthase [Schistosoma japonicum] [5e-38/63%]||(gi:115676711) [1e-36/90%]|	gi|256074546 glutamine synthetase bacteria [Schistosoma mansoni] glutamine synthetase bacteria, putative [Schistosoma mansoni] (2e-77/cov=99%/id=92%)	lengsin, lens protein with glutamine synthetase domain isoform a [Homo sapiens]										U
Q2_P11001	C905628.1	0	up	3.70812	3.36389	3.53601	Smp_176110	|Hypothetical (gi:256093057) [0.0/100%]|	-	gi|256093057 hypothetical protein [Schistosoma mansoni] expressed protein [Schistosoma mansoni] (7e-42/cov=65%/id=97%)	leucine-rich repeats and calponin homology (CH) domain containing 2 [Homo sapiens]										U
Q2_P20697	C803847.1	0	up	2.32201	4.06631	3.19416	C803847.1	-	-	No hits	No hits										U
Q2_P19220	C801892.1	0	up	2.65959	3.48432	3.07195	Smp_172460	|Hypothetical (gi:256052852) [e-127/100%]|	-	gi|256052852 hypothetical protein [Schistosoma mansoni] hypothetical protein [Schistosoma mansoni] (8e-68/cov=95%/id=78%)	No hits										U
Q2_P04014	C807532.1	0	up	2.58463	2.80535	2.69499	Smp_075430	|Hypothetical (gi:256085025) [e-176/100%]||Sjp (gi:56759314) [e-103/102%]||Hypothetical (gi:256085023) [2e-15/88%]||Sjp (gi:56756665) [2e-13/89%]||Hypothetical (gi:226466556) [3e-12/94%]|	-	gi|256085025 hypothetical protein [Schistosoma mansoni] hypothetical protein [Schistosoma mansoni] (1e-95/cov=76%/id=99%)	No hits										U
Q2_P40089	JAP10968.C	0	up	1.79835	3.54318	2.67076	gi|56755095	-	-	gi|56755095 SJCHGC07557 protein [Schistosoma japonicum] (9e-89/cov=50%/id=100%)	PREDICTED: similar to hCG18094 [Homo sapiens]										U
Q2_P24676	C809201.1	0	up	1.71485	3.45847	2.58666	gi|256077487	-	-	gi|256077487 hypothetical protein [Schistosoma mansoni] expressed protein [Schistosoma mansoni] (3e-26/cov=37%/id=73%)	downstream of tyrosine kinase 7 [Homo sapiens]										U
Q2_P38536	JAP06314.C	0	up	2.13133	3.04061	2.58597	gi|256081021	-	-	gi|256081021 phospholipase D [Schistosoma mansoni] phospholipase D [Schistosoma mansoni] (4e-21/cov=25%/id=63%)	phospholipase D1 isoform a [Homo sapiens]										U
Q2_P29882	C904212.1	0	up	1.69192	3.34802	2.51997	Smp_063030	|Hypothetical (gi:256052236) [0.0/100%]||Sjp (gi:76157050) [1e-49/30%]||Hypothetical (gi:307199713) [0.053/8%]||(gi:15240966) transcription factor [Arabidopsis thaliana] [0.42/11%]||Hypothetical (gi:297806083) [0.57/9%]|	-	gi|256052236 hypothetical protein [Schistosoma mansoni] hypothetical protein [Schistosoma mansoni] (2e-15/cov=33%/id=100%)	zinc finger protein 31 [Homo sapiens]										U
Q2_P37815	C919270.1	0	up	2.3517	2.66083	2.50627	Smp_161430	|(gi:256084436) monocarboxylate transporter [Schistosoma mansoni] [0.0/100%]||(gi:307189534) Monocarboxylate transporter 12 [Camponotus floridanus] [4e-29/18%]||(gi:226467598) solute carrier family 16 member 1 [Schistosoma japonicum] [2e-28/20%]||(gi:110756508) PREDICTED: similar to CG8468-PB, isoform B isoform 1 [Apis mellifera] [6e-26/18%]||(gi:156543943) PREDICTED: similar to ENSANGP0000002246…	-	gi|256084436 monocarboxylate transporter [Schistosoma mansoni] monocarboxylate transporter, putative [Schistosoma mansoni] (3e-49/cov=60%/id=92%)	solute carrier family 16, member 1 [Homo sapiens]										U
Q2_P22042	C805719.1	0	up	2.63406	2.24668	2.44037	Smp_093980	|Hypothetical (gi:256053068) [e-134/100%]||Sjp (gi:76153975) [3e-94/88%]||Hypothetical (gi:256053070) [5e-33/67%]||Hypothetical (gi:256079155) [0.58/63%]||Hypothetical (gi:256079153) [0.59/63%]|	|Sjp (gi:76153975) [e-135/84%]||(gi:256053068) [e-102/85%]||(gi:256053070) [1e-37/62%]|	gi|256053068 hypothetical protein [Schistosoma mansoni] expressed protein [Schistosoma mansoni] (e-129/cov=86%/id=92%)	No hits										U
Q2_P20055	C802935.1	0	up	2.13661	2.74278	2.4397	Smp_040190	|(gi:256078187) serine/threonine protein kinase [Schistosoma mansoni] [0.0/100%]||(gi:148725484) novel protein similar to H.sapiens SNF1LK2, SNF1-like kinase 2 (SNF1LK2) [Danio rerio] [3e-81/64%]||(gi:195046060) GH24405 [Drosophila grimshawi] [9e-81/69%]||(gi:195447720) GK25743 [Drosophila willistoni] [9e-81/64%]||(gi:195130239) GI15425 [Drosophila mojavensis] [9e-81/69%]|	|(gi:256088034) SUMO ligase [Schistosoma mansoni] [0.0/64%]||(gi:256078187) serine/threonine protein kinase [Schistosoma mansoni] [e-125/21%]||Sjp (gi:76157157) [1e-77/19%]||(gi:189236384) PREDICTED: similar to SNF1-like kinase 2 [Tribolium castaneum] [2e-77/15%]||(gi:270005428) [2e-77/15%]|	gi|256078187 serine/threonine protein kinase [Schistosoma mansoni] serine/threonine kinase [Schistosoma mansoni] (6e-84/cov=56%/id=100%)	SNF1-like kinase 2 [Homo sapiens]										U
Q2_P38843	JAP04349.S	0	up	2.81974	2.05853	2.43913	JAP04349.S	-	-	No hits	zinc finger protein, subfamily 1A, 1 (Ikaros) [Homo sapiens]										U
Q2_P21011	C804260.1	0	up	1.77995	3.09535	2.43765	Smp_162300	|(gi:256084794) matrix metallopeptidase-9 (M10 family) [Schistosoma mansoni] [0.0/100%]||(gi:149473272) PREDICTED: similar to matrix metalloproteinase 9 [Ornithorhynchus anatinus] [7e-15/61%]||(gi:149473268) PREDICTED: similar to gelatinase A [Ornithorhynchus anatinus] [2e-13/62%]||(gi:300872945) ESP-Vkom1 [Varanus komodoensis] [3e-10/70%]||(gi:156357408) predicted protein [Nematostella vectensis…	-	gi|256084794 matrix metallopeptidase-9 (M10 family) [Schistosoma mansoni] matrix metallopeptidase-9 (M10 family) [Schistosoma mansoni] (e-100/cov=95%/id=83%)	matrix metalloproteinase 2 isoform a preproprotein [Homo sapiens]										U
Q2_P37875	C919368.1	0	up	1.72232	2.9262	2.32426	C919368.1	-	-	No hits	No hits										U
Q2_P20787	C803968.1	0	up	2.43598	2.20998	2.32298	Smp_133830	|Hypothetical (gi:256074560) [3e-74/92%]||Sjp (gi:56754259) [1e-55/83%]||Sjp (gi:76162966) [8e-12/22%]|	|Sjp (gi:56754259) [4e-61/90%]||(gi:256074560) [4e-54/90%]||Sjp (gi:76162966) [2e-16/24%]|	gi|256074560 hypothetical protein [Schistosoma mansoni] hypothetical protein [Schistosoma mansoni] (4e-58/cov=76%/id=71%)	No hits										U
Q2_P38299	C921027.1	0	up	2.55327	2.07605	2.31466	Smp_000430.x	|(gi:256070353) eggshell protein chorion [Schistosoma mansoni] [2e-83/90%]||(gi:256070355) eggshell precursor protein [Schistosoma mansoni] [6e-53/67%]||(gi:226477994) Putative eggshell protein precursor [Schistosoma japonicum] [4e-37/46%]||Hypothetical (gi:189502990) [4e-37/46%]||(gi:226478094) Putative eggshell protein precursor [Schistosoma japonicum] [4e-37/46%]|	-	gi|256070355 eggshell precursor protein [Schistosoma mansoni] eggshell precursor protein [Schistosoma mansoni] (0.62/cov=28%/id=70%)	No hits										U
Q2_P26996	C812774.1	0	up	1.99972	2.58029	2.29001	Smp_088090	|Hypothetical (gi:256087377) [e-117/100%]||Hypothetical (gi:226488879) [2e-68/100%]|	-	gi|256087377 hypothetical protein [Schistosoma mansoni] expressed protein [Schistosoma mansoni] (2e-20/cov=52%/id=100%)	KLRAQ motif containing 1 isoform 2 [Homo sapiens]										U
Q2_P09845	C903807.1	0	up	1.57813	2.82446	2.2013	Smp_072210	|(gi:256084383) papillomavirus regulatory factor prf-1 [Schistosoma mansoni] [0.0/100%]||Sjp (gi:76157253) [e-105/33%]||Sjp (gi:76154032) [2e-55/15%]||Hypothetical (gi:113681095) [8e-09/3%]||(gi:141796819) Si:ch211-63o20.5 [Danio rerio] [8e-09/3%]|	|Sjp (gi:76157253) [0.0/59%]||(gi:256084383) papillomavirus regulatory factor prf-1 [Schistosoma mansoni] [e-154/73%]||(gi:141796819) Si:ch211-63o20.5 [Danio rerio] [9e-09/6%]||(gi:113681095) [9e-09/6%]||(gi:194742225) GF17848 [Drosophila ananassae] [4e-08/35%]|	gi|256084383 papillomavirus regulatory factor prf-1 [Schistosoma mansoni] papillomavirus regulatory factor prf-1, putative [Schistosoma mansoni] (2e-53/cov=100%/id=100%)	zinc finger protein 395 [Homo sapiens]										U
Q2_P06237	C811037.1	0	up	2.11994	2.23972	2.17983	Smp_077920	|Hypothetical (gi:256052425) [1e-82/92%]||Hypothetical (gi:226471300) [2e-05/81%]||Sjp (gi:76155480) [4e-05/46%]||Sjp (gi:56753141) [1e-04/81%]||Hypothetical (gi:226467540) [1e-04/47%]|	-	gi|256052425 hypothetical protein [Schistosoma mansoni] hypothetical protein [Schistosoma mansoni] (5e-83/cov=59%/id=81%)	No hits										U
Q2_P35637	C915319.1	0	up	1.89281	2.38947	2.14114	C915319.1	-	-	No hits	No hits										U
Q2_P04063	C807611.1	0	up	1.75821	2.51188	2.13504	Smp_038530	|(gi:256077845) map kinase phosphatase [Schistosoma mansoni] [0.0/100%]||Sjp (gi:76153423) [9e-54/38%]||Hypothetical (gi:17505480) [2e-35/31%]||Hypothetical (gi:308493994) [6e-35/31%]||(gi:170592435) Dual specificity phosphatase, catalytic domain containing protein [Brugia malayi] [6e-35/31%]|	|(gi:256077845) map kinase phosphatase [Schistosoma mansoni] [e-121/66%]||(gi:17505480) [1e-34/42%]||(gi:268564771) [6e-34/42%]||(gi:170592435) Dual specificity phosphatase, catalytic domain containing protein [Brugia malayi] [3e-33/42%]||Sjp (gi:76153423) [2e-32/23%]|	gi|256077845 map kinase phosphatase [Schistosoma mansoni] map kinase phosphatase, putative [Schistosoma mansoni] (e-148/cov=99%/id=99%)	dual specificity phosphatase 14 [Homo sapiens]										U
Q2_P20576	C803671.1	0	up	1.73502	2.5015	2.11826	Smp_004680	|(gi:256071198) interferon-related developmental regulator-related [Schistosoma mansoni] [0.0/100%]||Sjp (gi:56754319) [0.0/101%]||Hypothetical (gi:242004839) [7e-43/98%]||(gi:198415637) PREDICTED: similar to interferon-related developmental regulator 1 [Ciona intestinalis] [3e-41/97%]||(gi:289739863) interferon-related protein PC4-like protein [Glossina morsitans morsitans] [4e-40/97%]|	|Sjp (gi:56754319) [0.0/100%]||(gi:256071198) interferon-related developmental regulator-related [Schistosoma mansoni] [0.0/100%]||(gi:289739863) interferon-related protein PC4-like protein [Glossina morsitans morsitans] [1e-41/100%]||(gi:242004839) [3e-38/100%]||(gi:66514311) PREDICTED: similar to CG31694-PA [Apis mellifera] [3e-37/97%]|	gi|256071198 interferon-related developmental regulator-related [Schistosoma mansoni] interferon-related developmental regulator-related [Schistosoma mansoni] (0.0/cov=91%/id=97%)	interferon-related developmental regulator 1 [Homo sapiens]										U
Q2_P27528	C900206.1	0	up	1.75704	2.47494	2.11599	C900206.1	-	-	No hits	No hits										U
Q2_P18393	C800580.1	0	up	1.84862	2.38269	2.11565	Smp_161080	|(gi:256084275) ran binding protein 9-related [Schistosoma mansoni] [0.0/99%]||Sjp (gi:76156628) [e-117/20%]||Sjp (gi:76157678) [2e-64/17%]||(gi:258576869) predicted protein [Uncinocarpus reesii 1704] [5e-34/26%]||(gi:303315789) SPRY domain containing protein [Coccidioides posadasii C735 delta SOWgp] [9e-34/24%]|	|Sjp (gi:76156628) [e-121/100%]||(gi:256084275) ran binding protein 9-related [Schistosoma mansoni] [e-116/97%]||(gi:258576869) predicted protein [Uncinocarpus reesii 1704] [8e-26/86%]||(gi:19075568) Ran GTPase binding protein (predicted) [Schizosaccharomyces pombe] [1e-25/64%]||(gi:198413776) PREDICTED: similar to RAN binding protein 10, partial [Ciona intestinalis] [7e-25/78%]|	gi|256084275 ran binding protein 9-related [Schistosoma mansoni] ran binding protein 9-related [Schistosoma mansoni] (e-155/cov=98%/id=89%)	RAN binding protein 9 [Homo sapiens]										U
Q2_P35975	C915738.1	0	up	2.502	1.70242	2.10221	gi|301620024	-	-	gi|301620024 PREDICTED: uncharacterized protein K02A2.6-like [Xenopus (Silurana) tropicalis] (0.002/cov=32%/id=31%)	retrotransposon-like 1 [Homo sapiens]										U
Q2_P07818	C900019.1	0	up	1.94639	2.20064	2.07352	Smp_031390	|Hypothetical (gi:256076582) [3e-69/100%]||Sjp (gi:56755507) [2e-56/87%]||Hypothetical (gi:256076580) [3e-44/96%]|	-	No hits	aldehyde dehydrogenase 3A2 isoform 1 [Homo sapiens]										U
Q2_P37615	C918664.1	0	up	1.5985	2.48438	2.04144	Smp_134870	|(gi:256074959) early growth response protein [Schistosoma mansoni] [0.0/100%]||(gi:226466520) early growth response 1 [Schistosoma japonicum] [e-142/102%]||Sjp (gi:56757376) [2e-49/33%]||(gi:18858601) early growth response protein 1 [Danio rerio] [9e-30/24%]||(gi:148238255) early growth response protein 1 [Xenopus (Silurana) tropicalis] [1e-29/23%]|	-	gi|256074959 early growth response protein [Schistosoma mansoni] early growth response protein, putative [Schistosoma mansoni] (8e-51/cov=65%/id=82%)	early growth response 1 [Homo sapiens]										U
Q2_P28462	C902235.1	0	up	1.35573	2.69641	2.02607	gi|118443359	-	-	gi|118443359 methyl-accepting chemotaxis protein [Clostridium novyi NT] methyl-accepting chemotaxis protein BH1509 , putative [Clostridium novyi NT] (0.16/cov=72%/id=28%)	laminin alpha 2 subunit isoform b precursor [Homo sapiens]										U
Q2_P04678	C808607.1	0	up	1.09533	2.94946	2.02239	gi|241954556	-	-	gi|241954556 GPI-anchored cell surface glycoprotein (flocculin), putative; cell surface flocculin, putative [Candida dubliniensis CD36] GPI-anchored cell surface glycoprotein (flocculin), putative; cell surface flocculin, putative [Candida dubliniensis CD24%]||(gi:148238255) earl	No hits										U
Q2_P06437	C811356.1	0	up	2.70955	1.33104	2.0203	Smp_014610	|Hypothetical (gi:256073229) [0.0/61%]||(gi:161050) p48 eggshell protein [Schistosoma mansoni] [2e-31/12%]||Hypothetical (gi:226471108) [5e-27/45%]||Hypothetical (gi:60608382) [9e-27/45%]||(gi:226471112) serine/threonine kinase-1 [Schistosoma japonicum] [2e-26/45%]|	-	gi|256073229 hypothetical protein [Schistosoma mansoni] conserved hypothetical protein [Schistosoma mansoni] (1e-84/cov=99%/id=82%)	No hits										U
Q2_P17408	C919294.1	0	up	2.29123	1.7475	2.01937	Smp_000420	|(gi:256070351) Pro-His-rich protein [Schistosoma mansoni] [4e-59/76%]||(gi:1314718) Pro-His-rich protein [Schistosoma mansoni] [2e-15/25%]|	-	gi|256070351 Pro-His-rich protein [Schistosoma mansoni] Pro-His-rich protein [Schistosoma mansoni] (7e-09/cov=22%/id=69%)	No hits										U
Q2_P16317	C916852.1	0	up	2.53101	1.47174	2.00138	Smp_155310.x	|(gi:256082397) Tetraspanin-1 (Tspan-1) [Schistosoma mansoni] [e-102/100%]||(gi:256082399) Tetraspanin-1 (Tspan-1) [Schistosoma mansoni] [9e-90/91%]||Hypothetical (gi:189503036) [3e-70/91%]||Hypothetical (gi:29840973) [4e-70/91%]||(gi:256076905) tetraspanin-CD63 receptor [Schistosoma mansoni] [3e-24/93%]|	|(gi:29840973) [7e-33/78%]||(gi:226479716) [2e-26/79%]||(gi:226466600) [4e-24/80%]||Sjp (gi:56758068) [6e-24/80%]||(gi:226489719) [8e-24/83%]|	gi|256082397 Tetraspanin-1 (Tspan-1) [Schistosoma mansoni] Tetraspanin-1 (Tspan-1), putative [Schistosoma mansoni] (4e-72/cov=83%/id=87%)	tetraspan 1 [Homo sapiens]										U
Q2_P00946	C802195.1	0	up	1.61034	2.3138	1.96207	Smp_036760	|Hypothetical (gi:256077487) [0.0/100%]||Hypothetical (gi:193580004) [0.008/7%]||(gi:113199745) protein Dok-7 [Takifugu rubripes] [0.011/7%]||(gi:189240191) PREDICTED: similar to downstream of tyrosine kinase 7 [Tribolium castaneum] [0.012/7%]||(gi:110755235) PREDICTED: similar to downstream of tyrosine kinase 7 [Apis mellifera] [0.015/18%]|	-	gi|256077487 hypothetical protein [Schistosoma mansoni] expressed protein [Schistosoma mansoni] (3e-73/cov=70%/id=100%)	downstream of tyrosine kinase 7 [Homo sapiens]										U
Q2_P25403	C810157.1	0	up	2.1748	1.69367	1.93423	Smp_000270	|Hypothetical (gi:256070313) [e-106/100%]||(gi:256070315) similar to female-specific protein 800 (fs800) [Schistosoma mansoni] [3e-26/71%]||Sjp (gi:56753141) [1e-20/65%]||Hypothetical (gi:226471300) [2e-19/65%]||Sjp (gi:56758626) [5e-19/50%]|	-	gi|256070313 hypothetical protein [Schistosoma mansoni] hypothetical protein [Schistosoma mansoni] (e-107/cov=62%/id=87%)	No hits										U
Q2_P13217	C910084.1	0	up	2.08031	1.77885	1.92958	Smp_000280	|(gi:256070315) similar to female-specific protein 800 (fs800) [Schistosoma mansoni] [e-106/100%]||Hypothetical (gi:226467540) [4e-35/64%]||Hypothetical (gi:226466592) [5e-35/64%]||Hypothetical (gi:226471300) [1e-34/68%]||Sjp (gi:56758626) [2e-34/64%]|	-	gi|256070315 similar to female-specific protein 800 (fs800) [Schistosoma mansoni] similar to female-specific protein 800 (fs800) [Schistosoma mansoni] (2e-41/cov=50%/id=100%)	No hits										U
Q2_P24392	C808854.1	0	up	2.15331	1.69763	1.92547	C808854.1	-	-	No hits	No hits										U
Q2_P08798	C902299.1	0	up	1.43138	2.39385	1.91262	Smp_151420	|(gi:256081021) phospholipase D [Schistosoma mansoni] [0.0/100%]||(gi:307174335) Phospholipase D1 [Camponotus floridanus] [e-110/104%]||Hypothetical (gi:209969728) [e-107/100%]||Hypothetical (gi:261289723) [e-107/99%]||(gi:58381678) AGAP010687-PA [Anopheles gambiae str. PEST] [e-106/104%]|	-	gi|256081021 phospholipase D [Schistosoma mansoni] phospholipase D [Schistosoma mansoni] (1e-88/cov=99%/id=99%)	phospholipase D1 isoform a [Homo sapiens]										U
Q2_P02468	C805002.1	0	up	0.998545	2.82527	1.91191	Smp_149750	|Hypothetical (gi:256080400) [e-125/100%]||Hypothetical (gi:256091645) [e-120/98%]||Hypothetical (gi:256068085) [9e-50/48%]||Hypothetical (gi:256080402) [9e-48/48%]||Hypothetical (gi:226486926) [6e-40/104%]|	-	gi|256080400 hypothetical protein [Schistosoma mansoni] hypothetical protein [Schistosoma mansoni] (2e-86/cov=89%/id=77%)	No hits										U
Q2_P28106	C901702.1	0	up	1.11937	2.64205	1.88071	C901702.1	-	-	No hits	No hits										U
Q2_P32497	C909033.1	0	up	1.82973	1.89549	1.86261	gi|256077240	-	-	gi|256077240 innexin [Schistosoma mansoni] innexin, putative [Schistosoma mansoni] (5e-49/cov=46%/id=100%)	pannexin 2 isoform 1 [Homo sapiens]										U
Q2_P16473	C917152.1	0	up	1.35846	2.36562	1.86204	Smp_143370	|(gi:256077971) protein phosphatase 1 regulatory subunit 12b (myosin phosphatase targeting subunit 2) [Schistosoma mansoni] [0.0/100%]||(gi:226480620) protein phosphatase 1, regulatory (inhibitor) subunit 12A [Schistosoma japonicum] [7e-71/12%]||(gi:73960243) PREDICTED: similar to protein phosphatase 1, regulatory (inhibitor) subunit 12B isoform b isoform 2 [Canis familiaris] [7e-42/18%]||(gi:739…	-	gi|256077971 protein phosphatase 1 regulatory subunit 12b (myosin phosphatase targeting subunit 2) [Schistosoma mansoni] protein phosphatase 1 regulatory subunit 12b (myosin phosphatase targeting subunit 2), putative [Schistosoma mansoni] (2e-18/cov=102%/243) PR	protein phosphatase 1, regulatory (inhibitor) subunit 12B isoform b [Homo sapiens]										U
Q2_P20117	C803020.1	0	up	1.29654	2.36727	1.8319	Smp_154350	|Hypothetical (gi:256082069) [0.0/100%]||(gi:190571401) tRNA modification GTPase TrmE [Wolbachia endosymbiont of Culex quinquefasciatus Pel] [0.83/38%]||Hypothetical (gi:309362178) [0.95/59%]|	-	gi|256082069 hypothetical protein [Schistosoma mansoni] expressed protein [Schistosoma mansoni] (3e-81/cov=98%/id=98%)	No hits										U
Q2_P24034	C808383.1	0	up	0.762553	2.89617	1.82936	C808383.1	-	-	No hits	No hits										U
Q2_P16138	C916474.1	0	up	1.43968	2.16528	1.80248	Smp_130210	|(gi:256073269) chl1 helicase homolog [Schistosoma mansoni] [0.0/100%]||(gi:198436769) PREDICTED: similar to DEAD/H (Asp-Glu-Ala-Asp/His) box polypeptide 11 [Ciona intestinalis] [2e-52/96%]||(gi:55925522) probable ATP-dependent RNA helicase DDX11 [Danio rerio] [3e-50/93%]||(gi:297261772) PREDICTED: putative ATP-dependent RNA helicase DDX11-like protein-like isoform 4 [Macaca mulatta] [5e-50/97%]|…	|(gi:256073269) chl1 helicase homolog [Schistosoma mansoni] [0.0/80%]||(gi:198436769) PREDICTED: similar to DEAD/H (Asp-Glu-Ala-Asp/His) box polypeptide 11 [Ciona intestinalis] [e-102/94%]||(gi:156554280) [e-102/94%]||(gi:256089810) chl1 helicase homolog [Schistosoma mansoni] [e-100/21%]||(gi:224096430) [3e-98/93%]|	gi|256073269 chl1 helicase homolog [Schistosoma mansoni] chl1 helicase homolog, putative [Schistosoma mansoni] (e-101/cov=87%/id=85%)	DEAD/H (Asp-Glu-Ala-Asp/His) box polypeptide 11 isoform 1 [Homo sapiens]										U
Q2_P38256	C920836.1	0	up	2.09366	1.47763	1.78565	Smp_095980	|(gi:256088744) superoxide dismutase precursor (EC 1.15.1.1) [Schistosoma mansoni] [1e-93/100%]||(gi:226474988) Extracellular superoxide dismutase [Cu-Zn] [2e-74/100%]||(gi:226474968) Extracellular superoxide dismutase [Cu-Zn] [5e-74/100%]||(gi:226474986) Extracellular superoxide dismutase [Cu-Zn] [6e-74/100%]||(gi:226474978) Extracellular superoxide dismutase [Cu-Zn] [1e-73/100%]|	-	gi|256088744 superoxide dismutase precursor (EC 1.15.1.1) [Schistosoma mansoni] RecName: Full=Extracellular superoxide dismutase [Cu-Zn]; Short=EC-SOD; Flags: Precursor superoxide dismutase [Schistosoma mansoni] superoxide dismutase precursor (EC 1.15.1.1 Extracellular superoxide dismutase [Cu-Zn] [6e-74/100%]||(gi:226474978) Extracellular superoxide dismutase [Cu-Zn] [1e-73/	superoxide dismutase 1, soluble [Homo sapiens]										U
Q2_P02267	C804656.1	0	up	1.13976	2.41688	1.77832	Sjc_0027750	-	|Sjp (gi:76155505) [3e-90/17%]||(gi:256080355) nucleolar protein c7b [Schistosoma mansoni] [7e-83/32%]||(gi:256068270) [6e-41/20%]||Sjp (gi:76156704) [5e-28/6%]||(gi:256069046) [1e-27/13%]|	gi|76155505 SJCHGC08348 protein [Schistosoma japonicum] (5e-60/cov=62%/id=73%)	AVL9 homolog (S. cerevisiase) [Homo sapiens]										U
Q2_P34902	C913589.1	0	up	1.09131	2.46057	1.77594	C913589.1	-	-	No hits	No hits										U
Q2_P19649	C802410.1	0	up	1.51063	2.02786	1.76925	Smp_129510	|Hypothetical (gi:256073016) [e-167/100%]||(gi:301115812) calcineurin-like phosphoesterase, putative [Phytophthora infestans T30-4] [4e-08/79%]||Hypothetical (gi:195997471) [3e-06/48%]||(gi:241151861) metallophosphoesterase domain-containing protein, putative [Ixodes scapularis] [6e-06/53%]||(gi:119593713) metallophosphoesterase domain containing 1, isoform CRA_c [Homo sapiens] [6e-06/61%]|	-	gi|256073016 hypothetical protein [Schistosoma mansoni] conserved hypothetical protein [Schistosoma mansoni] (e-157/cov=83%/id=95%)	metallophosphoesterase domain containing 2 isoform 2 [Homo sapiens]										U
Q2_P39544	JAP04211.C	0	up	1.2372	2.29817	1.76768	Sjc_0057330	-	|(gi:256088591) [e-156/84%]||Sjp (gi:56753221) [e-103/29%]||(gi:256068303) [5e-64/29%]||(gi:194219522) PREDICTED: zinc finger protein 354B [Equus caballus] [8e-05/13%]||(gi:296485664) zinc finger protein 555 [Bos taurus] [1e-04/12%]|	gi|56753221 SJCHGC07087 protein [Schistosoma japonicum] (e-110/cov=81%/id=90%)	zinc finger protein 181 isoform 1 [Homo sapiens]										U
Q2_P12448	C908552.1	0	up	0.692013	2.84163	1.76682	gi|256092085	-	-	gi|256092085 hypothetical protein [Schistosoma mansoni] hypothetical protein [Schistosoma mansoni] (9e-08/cov=21%/id=93%)	No hits										U
Q2_P18328	C800506.1	0	up	1.88423	1.60026	1.74224	Smp_127310	|(gi:256072236) biogenic amine (dopamine) receptor [Schistosoma mansoni] [0.0/100%]||(gi:238886051) type 2 dopamine receptor [Schistosoma mansoni] [0.0/82%]||(gi:226479146) Dopamine D2-like receptor [Schistosoma japonicum] [0.0/83%]||(gi:195438722) GK16340 [Drosophila willistoni] [5e-73/91%]||(gi:195131571) GI14816 [Drosophila mojavensis] [5e-72/91%]|	|(gi:226479146) Dopamine D2-like receptor [Schistosoma japonicum] [0.0/100%]||(gi:238886051) type 2 dopamine receptor [Schistosoma mansoni] [0.0/102%]||(gi:256072236) biogenic amine (dopamine) receptor [Schistosoma mansoni] [0.0/69%]||(gi:195438722) GK16340 [Drosophila willistoni] [8e-55/34%]||(gi:270006384) [2e-54/28%]|	gi|256072236 biogenic amine (dopamine) receptor [Schistosoma mansoni] biogenic amine (dopamine) receptor, putative [Schistosoma mansoni] (3e-90/cov=66%/id=100%)	dopamine receptor D2 isoform long [Homo sapiens]										U
Q2_P17946	C800071.1	0	up	1.58693	1.89042	1.73867	Smp_018790	|Hypothetical (gi:256074022) [0.0/100%]||Sjp (gi:56753419) [2e-80/25%]||Sjp (gi:76157517) [1e-59/25%]||Hypothetical (gi:242016099) [3e-36/38%]||Hypothetical (gi:71988094) [2e-34/37%]|	-	gi|256074022 hypothetical protein [Schistosoma mansoni] expressed protein [Schistosoma mansoni] (5e-79/cov=93%/id=61%)	No hits										U
Q2_P12515	C908684.1	0	up	1.24296	2.2151	1.72903	Smp_119110	|Hypothetical (gi:256048726) [e-135/100%]||Sjp (gi:76157197) [4e-11/21%]|	-	No hits	No hits										U
Q2_P38233	C920751.1	0	up	1.35293	2.08449	1.71871	Smp_156510	|Hypothetical (gi:256082811) [0.0/100%]||Sjp (gi:56755677) [2e-40/36%]|	-	gi|256082811 hypothetical protein [Schistosoma mansoni] hypothetical protein [Schistosoma mansoni] (3e-31/cov=42%/id=78%)	No hits										U
Q2_P18627	C800882.1	0	up	1.31093	2.12454	1.71774	Smp_013570	|Hypothetical (gi:256073020) [e-127/100%]||Sjp (gi:76162604) [1e-13/26%]|	|(gi:256073020) [e-107/93%]||Sjp (gi:76162604) [5e-29/27%]||(gi:256073016) [0.15/6%]||(gi:156546269) PREDICTED: similar to Integrator complex subunit 6 [Nasonia vitripennis] [0.58/61%]||(gi:291234195) PREDICTED: adult brain protein 239-like protein-like [Saccoglossus kowalevskii] [0.75/16%]|	gi|256073020 hypothetical protein [Schistosoma mansoni] hypothetical protein [Schistosoma mansoni] (e-118/cov=71%/id=94%)	No hits										U
Q2_P11326	C906389.1	0	up	1.0872	2.33175	1.70948	Sjc_0000330	-	|(gi:256070981) [1e-71/58%]||(gi:223649070) Splicing factor, arginine/serine-rich 16 [Salmo salar] [3e-36/65%]||(gi:115529111) Si:dkey-7l12.4 protein [Danio rerio] [3e-36/71%]||(gi:113195588) splicing factor, arginine/serine-rich 16 [Danio rerio] [3e-36/71%]||(gi:296234080) PREDICTED: LOW QUALITY PROTEIN: splicing factor, arginine/serine-rich 16-like [Callithrix jacchus] [3e-35/71%]|	gi|256070981 hypothetical protein [Schistosoma mansoni] expressed protein [Schistosoma mansoni] (2e-33/cov=64%/id=98%)	splicing factor, arginine/serine-rich 16 [Homo sapiens]										U
Q2_P26295	C811758.1	0	up	0.829345	2.58227	1.70581	Smp_147140	|(gi:256079403) transient receptor potential cation channel subfamily m member [Schistosoma mansoni] [0.0/100%]||(gi:291225446) PREDICTED: long transient receptor potential channel 3-like [Saccoglossus kowalevskii] [e-149/45%]||(gi:110772055) PREDICTED: similar to CG30078-PA, isoform A [Apis mellifera] [e-146/47%]||Hypothetical (gi:241697448) [e-146/41%]||(gi:307188170) Transient receptor potenti…	-	gi|256079403 transient receptor potential cation channel subfamily m member [Schistosoma mansoni] transient receptor potential cation channel, subfamily m, member, putative [Schistosoma mansoni] (1e-73/cov=41%/id=100%)	transient receptor potential cation channel, subfamily M, member 3 isoform k [Homo sapiens]										U
Q2_P02951	C805853.1	0	up	1.57273	1.821	1.69687	gi|226478576	-	-	gi|226478576 hypotheticial protein [Schistosoma japonicum] (1e-47/cov=66%/id=43%)	dedicator of cytokinesis 11 [Homo sapiens]										U
Q2_P39497	JAP03728.C	0	up	2.22404	1.16013	1.69208	Sjc_0115950	-	|Sjp (gi:56755389) [2e-76/55%]|	gi|56755389 SJCHGC09137 protein [Schistosoma japonicum] (3e-83/cov=40%/id=71%)	No hits										U
Q2_P08641	C902079.1	0	up	1.42447	1.94589	1.68518	Smp_166380	|Hypothetical (gi:256086187) [0.0/100%]||Sjp (gi:76152899) [2e-91/36%]||(gi:123959700) LOC496170 protein [Xenopus laevis] [1e-39/42%]||(gi:62751998) KIAA1370 [Xenopus (Silurana) tropicalis] [2e-39/42%]||(gi:56540968) LOC496170 protein [Xenopus laevis] [2e-39/42%]|	|(gi:256086187) [2e-74/57%]||(gi:156385242) predicted protein [Nematostella vectensis] [3e-24/30%]||(gi:194225442) PREDICTED: similar to KIAA1539 [Equus caballus] [2e-19/32%]||(gi:291383025) PREDICTED: CG9005-like [Oryctolagus cuniculus] [2e-19/32%]||(gi:224062444) [3e-19/44%]|	gi|256086187 hypothetical protein [Schistosoma mansoni] expressed protein [Schistosoma mansoni] (8e-76/cov=91%/id=100%)	hypothetical protein LOC80256 [Homo sapiens]										U
Q2_P27017	C812799.1	0	up	1.57657	1.78224	1.6794	C812799.1	-	-	No hits	pleckstrin homology domain containing, family M (with RUN domain) member 2 [Homo sapiens]										U
Q2_P19247	C801926.1	0	up	1.28008	2.06967	1.67487	Smp_011700	|(gi:256072623) tyrosine kinase [Schistosoma mansoni] [0.0/100%]||Sjp (gi:76163077) [2e-77/19%]||(gi:170051297) tyrosine-protein kinase [Culex quinquefasciatus] [7e-65/38%]||(gi:270002846) sevenless [Tribolium castaneum] [1e-62/44%]||(gi:157116740) tyrosine-protein kinase [Aedes aegypti] [3e-61/40%]|	-	gi|256072623 tyrosine kinase [Schistosoma mansoni] tyrosine kinase [Schistosoma mansoni] (e-110/cov=84%/id=100%)	anaplastic lymphoma kinase [Homo sapiens]										U
Q2_P18092	C800238.1	0	up	1.82439	1.52481	1.6746	Smp_152450	|Hypothetical (gi:256081371) [e-134/100%]||Sjp (gi:76153862) [4e-30/54%]|	-	gi|256081371 hypothetical protein [Schistosoma mansoni] hypothetical protein [Schistosoma mansoni] (e-125/cov=82%/id=100%)	No hits										U
Q2_P34510	C912806.1	0	up	1.23831	2.10355	1.67093	Smp_140990	|Hypothetical (gi:256077278) [0.0/100%]||Sjp (gi:76155526) [1e-41/8%]||Hypothetical (gi:256071176) [4e-23/16%]||Sjp (gi:76154415) [5e-17/7%]||Hypothetical (gi:226478928) [8e-17/7%]|	-	gi|256077278 hypothetical protein [Schistosoma mansoni] hypothetical protein [Schistosoma mansoni] (2e-25/cov=93%/id=90%)	No hits										U
Q2_P25296	C810033.1	0	up	1.06538	2.2699	1.66764	Smp_144700	|(gi:256078399) AMP-activated protein kinase gamma regulatory subunit [Schistosoma mansoni] [0.0/100%]||Sjp (gi:76153900) [1e-50/17%]||Sjp (gi:76153590) [2e-25/18%]||(gi:256072268) AMP-activated protein kinase gamma regulatory subunit [Schistosoma mansoni] [1e-09/6%]||(gi:73996587) PREDICTED: similar to 5-AMP-activated protein kinase, gamma-1 subunit (AMPK gamma-1 chain) (AMPKg) isoform 4 [Canis …	-	gi|256078399 AMP-activated protein kinase gamma regulatory subunit [Schistosoma mansoni] AMP-activated protein kinase, gamma regulatory subunit, putative [Schistosoma mansoni] (6e-71/cov=47%/id=79%)	AMP-activated protein kinase, noncatalytic gamma-1 subunit isoform 1 [Homo sapiens]										U
Q2_P23859	C808144.1	0	up	1.07166	2.24721	1.65943	gi|256090065	-	-	gi|256090065 UfSP2 peptidase (C78 family) [Schistosoma mansoni] UfSP2 peptidase (C78 family) [Schistosoma mansoni] (e-104/cov=64%/id=99%)	UFM1-specific peptidase 2 [Homo sapiens]										U
Q2_P05354	C809874.1	0	up	1.41038	1.90656	1.65847	gi|56754756	-	-	gi|56754756 SJCHGC04928 protein [Schistosoma japonicum] (5e-16/cov=61%/id=36%)	No hits										U
Q2_P01955	C804130.1	0	up	1.36443	1.93514	1.64978	Smp_129550	|(gi:256073043) Paramyosin (Allergen Blo t 11) [Schistosoma mansoni] [0.0/100%]||Hypothetical (gi:256073051) [0.0/101%]||Sjp (gi:76157654) [e-150/33%]||Sjp (gi:76156159) [1e-53/18%]||Hypothetical (gi:256069688) [1e-46/9%]|	-	gi|256073043 Paramyosin (Allergen Blo t 11) [Schistosoma mansoni] Paramyosin (Allergen Blo t 11), putative [Schistosoma mansoni] (e-169/cov=98%/id=96%)	Golgi autoantigen, golgin subfamily a, 2 [Homo sapiens]										U
Q2_P04093	C807663.1	0	up	1.16434	2.11677	1.64055	gi|256089051	-	-	gi|256089051 hypothetical protein [Schistosoma mansoni] expressed protein [Schistosoma mansoni] (6e-14/cov=69%/id=42%)	aminopeptidase O [Homo sapiens]										U
Q2_P29064	C903086.1	0	up	1.64997	1.61761	1.63379	gi|226470152	-	-	gi|226470152 Ras-related GTP-binding protein A [Schistosoma japonicum] (3e-25/cov=23%/id=87%)	Ras-related GTP binding A [Homo sapiens]										U
Q2_P38764	JAP02009.S	0	up	1.32511	1.94023	1.63267	gi|256072833	-	-	gi|256072833 coronin [Schistosoma mansoni] coronin, putative [Schistosoma mansoni] (3e-15/cov=26%/id=84%)	coronin, actin binding protein, 1B [Homo sapiens]										U
Q2_P37579	C918613.1	0	up	1.1163	2.13665	1.62648	Smp_161140	|(gi:256084289) voltage-gated potassium channel [Schistosoma mansoni] [0.0/100%]||(gi:291237039) PREDICTED: voltage-gated channel, putative-like [Saccoglossus kowalevskii] [0.0/49%]||(gi:301607419) PREDICTED: potassium voltage-gated channel subfamily H member 7-like [Xenopus (Silurana) tropicalis] [0.0/47%]||(gi:118102840) PREDICTED: potassium voltage-gated channel, subfamily H (eag-related), mem…	-	gi|256084289 voltage-gated potassium channel [Schistosoma mansoni] voltage-gated potassium channel, putative [Schistosoma mansoni] (1e-85/cov=74%/id=96%)	potassium voltage-gated channel, subfamily H, member 7 isoform 1 [Homo sapiens]										U
Q2_P18249	C800419.1	0	up	0.838155	2.39923	1.61869	Smp_051280	|(gi:256080317) smg-7 (suppressor with morphological effect on genitalia protein 7) [Schistosoma mansoni] [0.0/100%]||(gi:226467522) Protein SMG7 [Schistosoma japonicum] [0.0/102%]||(gi:291226178) PREDICTED: Smg-7 homolog, nonsense mediated mRNA decay factor (C. elegans)-like [Saccoglossus kowalevskii] [2e-16/16%]||(gi:242009753) smg-7, putative [Pediculus humanus corporis] [5e-16/8%]||(gi:189234…	-	gi|256080317 smg-7 (suppressor with morphological effect on genitalia protein 7) [Schistosoma mansoni] smg-7 (suppressor with morphological effect on genitalia protein 7), putative [Schistosoma mansoni] (0.0/cov=98%/id=97%)	SMG-7 homolog isoform 1 [Homo sapiens]										U
Q2_P30075	C904475.1	0	up	1.11443	2.11029	1.61236	Smp_168960	|(gi:256052695) multiple pdz domain protein [Schistosoma mansoni] [0.0/100%]||(gi:224091219) PREDICTED: multiple PDZ domain protein [Taeniopygia guttata] [5e-39/76%]||(gi:124053457) multiple PDZ domain protein [Mus musculus] [1e-35/75%]||(gi:17225381) multiple PDZ domain protein [Mus musculus] [2e-35/75%]||(gi:17225397) multiple PDZ domain protein [Mus musculus] [2e-35/75%]|	|(gi:256052695) multiple pdz domain protein [Schistosoma mansoni] [e-126/119%]||(gi:198429643) PREDICTED: similar to Mpdz protein [Ciona intestinalis] [1e-18/96%]||(gi:224091219) PREDICTED: multiple PDZ domain protein [Taeniopygia guttata] [1e-17/94%]||(gi:296189932) PREDICTED: multiple PDZ domain protein [Callithrix jacchus] [5e-16/95%]||(gi:219841770) MPDZ protein [Homo sapiens] [6e-16/94%]|	gi|256052695 multiple pdz domain protein [Schistosoma mansoni] multiple pdz domain protein, putative [Schistosoma mansoni] (9e-35/cov=98%/id=100%)	InaD-like [Homo sapiens]										U
Q2_P30112	C904529.1	0	up	0.861291	2.36004	1.61066	Smp_168270	|(gi:256086859) nucleoside diphosphate kinase [Schistosoma mansoni] [0.0/100%]||(gi:226478864) nucleoside-diphosphate kinase [Schistosoma japonicum] [0.0/99%]||(gi:74096237) thioredoxin domain-containing protein 3 homolog [Ciona intestinalis] [e-133/95%]||(gi:189230264) thioredoxin domain containing 6 [Xenopus (Silurana) tropicalis] [e-132/96%]||(gi:148223217) thioredoxin domain containing 6 [Xen…	-	gi|256086859 nucleoside diphosphate kinase [Schistosoma mansoni] nucleoside diphosphate kinase [Schistosoma mansoni] (2e-11/cov=98%/id=69%)	thioredoxin domain containing 3 [Homo sapiens]										U
Q2_P34210	C912211.1	0	up	1.20695	2.00984	1.60839	C912211.1	-	-	No hits	No hits										U
Q2_P00775	C801872.1	0	up	1.00148	2.21513	1.6083	Smp_159510	|Hypothetical (gi:256083763) [0.0/100%]|	-	gi|256083763 hypothetical protein [Schistosoma mansoni] expressed protein [Schistosoma mansoni] (5e-57/cov=99%/id=100%)	ATP/GTP binding protein 1 [Homo sapiens]										U
Q2_P09036	C902651.1	0	up	1.02811	2.18794	1.60803	Smp_171860	|Hypothetical (gi:256087940) [0.0/100%]||Sjp (gi:56757412) [0.0/100%]||(gi:194911312) GG11104 [Drosophila erecta] [1e-60/38%]||(gi:195453218) GK14241 [Drosophila willistoni] [1e-60/38%]||(gi:1842047) muscle-specific protein [Drosophila melanogaster] [2e-60/38%]|	-	gi|256087940 hypothetical protein [Schistosoma mansoni] kh-domain rna binding protein-related [Schistosoma mansoni] (2e-35/cov=58%/id=97%)	quaking homolog, KH domain RNA binding isoform HQK-6 [Homo sapiens]										U
Q2_P27119	C813085.1	0	up	1.79007	1.42115	1.60561	Smp_186410	|Hypothetical (gi:256062074) [3e-49/100%]||Hypothetical (gi:256070347) [4e-06/64%]|	-	gi|256062074 hypothetical protein [Schistosoma mansoni] hypothetical protein [Schistosoma mansoni] (2e-50/cov=46%/id=81%)	G-protein coupled receptor 115 [Homo sapiens]										U
Q2_P02083	C804336.1	0	up	1.35439	1.84051	1.59745	Smp_078160	|Hypothetical (gi:256085542) [e-106/100%]||(gi:242018085) protein NUF1, putative [Pediculus humanus corporis] [0.057/32%]|	-	gi|256085542 hypothetical protein [Schistosoma mansoni] expressed protein [Schistosoma mansoni] (e-105/cov=88%/id=68%)	Rb1-inducible coiled coil protein 1 isoform 2 [Homo sapiens]										U
Q2_P34978	C913826.1	0	up	1.34119	1.84461	1.5929	Smp_157310	|(gi:256083038) lim domain [Schistosoma mansoni] [0.0/100%]||(gi:226481587) putative LIM domain binding 3 [Schistosoma japonicum] [0.0/97%]||(gi:82201474) RecName: Full=PDZ and LIM domain protein 7 Pdlim7 protein [Xenopus laevis] [3e-47/98%]||Hypothetical (gi:53133059) [1e-44/99%]||(gi:52694652) PDZ and LIM domain protein 7 [Gallus gallus] [1e-44/99%]|	-	gi|256083038 lim domain [Schistosoma mansoni] lim domain, putative [Schistosoma mansoni] (1e-17/cov=90%/id=92%)	PDZ and LIM domain 5 isoform b [Homo sapiens]										U
Q2_P16868	C917895.1	0	up	0.939465	2.24411	1.59179	Smp_176360	|(gi:256089231) serine/threonine protein kinase [Schistosoma mansoni] [0.0/100%]||(gi:37702159) protein kinase C type beta [Schistosoma mansoni] [0.0/61%]||(gi:228058) protein kinase C I [0.0/63%]||(gi:6225593) RecName: Full=Calcium-dependent protein kinase C; AltName: Full=APL I protein kinase C [Aplysia californica] [0.0/63%]||Hypothetical (gi:270003746) [0.0/64%]|	-	gi|157114762 protein kinase c [Aedes aegypti] protein kinase c [Aedes aegypti] (2e-69/cov=77%/id=65%)	protein kinase C, beta isoform 1 [Homo sapiens]										U
Q2_P33844	C911550.1	0	up	1.27718	1.88042	1.5788	Smp_122550	|(gi:256070471) GTP binding protein [Schistosoma mansoni] [0.0/98%]||(gi:226479226) GTP-binding protein 2 [Schistosoma japonicum] [0.0/75%]||Sjp (gi:76156731) [e-104/21%]||Hypothetical (gi:115911588) [1e-79/53%]||Hypothetical (gi:260836439) [9e-77/37%]|	-	gi|256070471 GTP binding protein [Schistosoma mansoni] GTP binding protein, putative [Schistosoma mansoni] (5e-23/cov=98%/id=84%)	GTP binding protein 2 [Homo sapiens]										U
Q2_P31172	C906497.1	0	up	1.23237	1.91005	1.57121	Smp_075640.x	|(gi:256085064) ammecr1 homolog [Schistosoma mansoni] [e-107/100%]||(gi:256085060) ammecr1 homolog [Schistosoma mansoni] [4e-84/79%]||(gi:226469250) AMME syndrome candidate gene 1 protein homolog [Schistosoma japonicum] [1e-74/79%]||(gi:226469248) AMME syndrome candidate gene 1 protein homolog [Schistosoma japonicum] [3e-74/79%]||Hypothetical (gi:242023639) [4e-43/78%]|	-	gi|256085064 ammecr1 homolog [Schistosoma mansoni] ammecr1 homolog, putative [Schistosoma mansoni] (5e-16/cov=29%/id=100%)	AMME chromosomal region gene 1-like [Homo sapiens]										U
Q2_P39344	JAP02378.C	0	up	1.5769	1.56227	1.56959	Sjc_0303700	-	|(gi:256076334) [8e-90/82%]||Sjp (gi:76153367) [4e-58/56%]||Sjp (gi:76162550) [3e-19/16%]||(gi:226481655) hypotheticial protein [Schistosoma japonicum] [1e-08/17%]||(gi:256083302) [0.063/21%]|	gi|76153367 SJCHGC08324 protein [Schistosoma japonicum] (2e-62/cov=81%/id=79%)	No hits										U
Q2_P20693	C803843.1	0	up	1.32554	1.81055	1.56805	Smp_130530	|Hypothetical (gi:256073368) [7e-87/100%]||(gi:114594892) PREDICTED: similar to mitosin-associated protein MITAP1 isoform 1 [Pan troglodytes] [0.014/64%]||(gi:9965368) NudeL [Mus musculus] [0.022/64%]||(gi:18959268) nuclear distribution protein nudE-like 1 [Rattus norvegicus] [0.022/64%]||(gi:73955651) PREDICTED: similar to nudE nuclear distribution gene E homolog like 1 (A. nidulans) isoform B i…	-	gi|256073368 hypothetical protein [Schistosoma mansoni] expressed protein [Schistosoma mansoni] (4e-84/cov=20%/id=98%)	nudE nuclear distribution gene E homolog (A. nidulans)-like 1 isoform B [Homo sapiens]										U
Q2_P20418	C803444.1	0	up	1.27698	1.85887	1.56793	Smp_133790	|(gi:256074550) run and tbc1 domain containing [Schistosoma mansoni] [0.0/100%]||(gi:240952214) RAB GTPase-activating protein, putative [Ixodes scapularis] [e-137/98%]||(gi:242003052) run and tbc1 domain-containing protein, putative [Pediculus humanus corporis] [e-134/98%]||(gi:156536999) PREDICTED: similar to gtpase-activating protein gyp2 [Nasonia vitripennis] [e-131/103%]||(gi:307201540) Small…	-	gi|256074550 run and tbc1 domain containing [Schistosoma mansoni] run and tbc1 domain containing, putative [Schistosoma mansoni] (2e-96/cov=99%/id=97%)	small G protein signaling modulator 3 [Homo sapiens]										U
Q2_P38616	JAP08785.C	0	up	1.07103	2.04416	1.55759	gi|256052879	-	-	gi|256052879 hypothetical protein [Schistosoma mansoni] expressed protein [Schistosoma mansoni] (6e-12/cov=34%/id=50%)	centrosomal protein 63 isoform a [Homo sapiens]										U
Q2_P31457	C907031.1	0	up	1.33646	1.77631	1.55639	C907031.1	-	-	No hits	No hits										U
Q2_P36177	C915996.1	0	up	1.23729	1.87526	1.55628	Smp_043360	|Hypothetical (gi:256078791) [1e-56/100%]||Sjp (gi:56758434) [3e-30/98%]|	-	No hits	nudix-type motif 6 isoform a [Homo sapiens]										U
Q2_P19156	C801805.1	0	up	1.09701	2.00497	1.55099	C801805.1	-	-	No hits	NYD-SP11 protein [Homo sapiens]										U
Q2_P04104	C807692.1	0	up	1.06667	2.01508	1.54087	gi|256077540	-	-	gi|256077540 hypothetical protein [Schistosoma mansoni] expressed protein [Schistosoma mansoni] (6e-35/cov=61%/id=70%)	transcription elongation regulator 1 isoform 1 [Homo sapiens]										U
Q2_P22543	C806383.1	0	up	1.7349	1.3291	1.532	Smp_049230	|(gi:256079911) heat shock protein 16 [Schistosoma mansoni] [0.0/100%]||(gi:226471996) Major egg antigen (p40) [Schistosoma japonicum] [e-129/101%]||(gi:226471998) Major egg antigen (p40) [Schistosoma japonicum] [e-129/101%]||(gi:226472000) Major egg antigen (p40) [Schistosoma japonicum] [e-129/101%]||(gi:226472008) Major egg antigen (p40) [Schistosoma japonicum] [e-129/101%]|	-	gi|256079911 heat shock protein 16 [Schistosoma mansoni] heat shock protein hsp16, putative [Schistosoma mansoni] (e-101/cov=100%/id=90%)	crystallin, alpha A [Homo sapiens]										U
Q2_P37742	C919138.1	0	up	1.21817	1.84355	1.53086	C919138.1	-	-	No hits	No hits										U
Q2_P02763	C805491.1	0	up	0.972049	2.08403	1.52804	Smp_140940	|Hypothetical (gi:256077268) [0.0/100%]||Sjp (gi:60690544) [3e-23/6%]||(gi:195399486) GJ14361 [Drosophila virilis] [3e-09/5%]||(gi:195113657) GI10759 [Drosophila mojavensis] [5e-09/5%]||(gi:195502786) GE23988 [Drosophila yakuba] [2e-08/5%]|	|(gi:256077268) [0.0/95%]||Sjp (gi:60690544) [9e-25/6%]||(gi:195113657) GI10759 [Drosophila mojavensis] [2e-10/14%]||(gi:195399486) GJ14361 [Drosophila virilis] [2e-09/5%]||(gi:195098184) GH11699 [Drosophila grimshawi] [1e-08/5%]|	gi|256077268 hypothetical protein [Schistosoma mansoni] expressed protein [Schistosoma mansoni] (7e-83/cov=68%/id=99%)	WW45 protein [Homo sapiens]										U
Q2_P35646	C915330.1	0	up	1.38541	1.66713	1.52627	Smp_093160	|(gi:256053001) STARP antigen [Schistosoma mansoni] [0.0/100%]||Sjp (gi:76153757) [2e-64/42%]||Sjp (gi:76152610) [4e-37/26%]|	-	gi|256053001 STARP antigen [Schistosoma mansoni] STARP antigen , putative [Schistosoma mansoni] (2e-86/cov=80%/id=98%)	No hits										U
Q2_P16907	C917974.1	0	up	0.742091	2.30154	1.52181	Smp_153180	|Hypothetical (gi:256081605) [0.0/100%]||(gi:168823429) kettin protein [Bombyx mori] [7e-05/24%]||(gi:158285445) AGAP007563-PB [Anopheles gambiae str. PEST] [0.093/29%]||(gi:158285447) AGAP007563-PC [Anopheles gambiae str. PEST] [0.14/29%]||Hypothetical (gi:242022532) [0.15/34%]|	-	gi|256081605 hypothetical protein [Schistosoma mansoni] hypothetical protein [Schistosoma mansoni] (6e-80/cov=99%/id=89%)	obscurin, cytoskeletal calmodulin and titin-interacting RhoGEF isoform a [Homo sapiens]										U
Q2_P31522	C907140.1	0	up	1.14325	1.89701	1.52013	Smp_106930.x	|(gi:256091084) heat shock protein 70 [Schistosoma mansoni] [0.0/100%]||(gi:256091086) heat shock protein 70 [Schistosoma mansoni] [0.0/101%]||(gi:399939) RecName: Full=Heat shock 70 kDa protein homolog; Short=HSP70; AltName: Full=Major surface antigen heat shock protein 70 [Schistosoma mansoni] [0.0/101%]||(gi:10168) 70,000 mol wt antigen/hsp70 homologue (619 AA) [Schistosoma mansoni] [0.0/98%]|…	-	gi|256091086 heat shock protein 70 [Schistosoma mansoni] heat shock protein 70, putative [Schistosoma mansoni] (4e-91/cov=129%/id=73%)	heat shock 70kDa protein 8 isoform 1 [Homo sapiens]										U
Q2_P10956	C905552.1	0	up	0.705159	2.32929	1.51722	Smp_145710	-	-	gi|118370245 Protein kinase domain containing protein [Tetrahymena thermophila] Protein kinase domain containing protein [Tetrahymena thermophila SB210] (0.21/cov=98%/id=31%)	-										U
Q2_P28525	C902330.1	0	up	1.05963	1.96627	1.51295	Smp_135470	|(gi:256075178) carbonic anhydrase-related [Schistosoma mansoni] [e-178/100%]||(gi:256083831) carbonic anhydrase-related [Schistosoma mansoni] [e-128/92%]||Sjp (gi:76156534) [7e-72/52%]||(gi:226480860) carbonic anhydrase XIII [Schistosoma japonicum] [1e-65/84%]||Hypothetical (gi:260833260) [3e-51/92%]|	-	gi|256075178 carbonic anhydrase-related [Schistosoma mansoni] carbonic anhydrase-related [Schistosoma mansoni] (9e-48/cov=78%/id=98%)	carbonic anhydrase X [Homo sapiens]										U
Q2_P22500	C806328.1	0	up	0.85777	2.16407	1.51092	Smp_133320	|(gi:256074388) ccr4-not transcription complex [Schistosoma mansoni] [0.0/100%]||(gi:307197189) CCR4-NOT transcription complex subunit 1 [Harpegnathos saltator] [e-150/42%]||(gi:307179394) CCR4-NOT transcription complex subunit 1 [Camponotus floridanus] [e-149/42%]||(gi:149640716) PREDICTED: similar to CCR4-NOT transcription complex, subunit 1 [Ornithorhynchus anatinus] [e-147/34%]||(gi:189458844…	-	gi|256074388 ccr4-not transcription complex [Schistosoma mansoni] ccr4-not transcription complex, putative [Schistosoma mansoni] (e-113/cov=91%/id=92%)	CCR4-NOT transcription complex, subunit 1 isoform a [Homo sapiens]										U
Q2_P18917	C801501.1	0	up	1.30516	1.70864	1.5069	gi|76157678	-	-	gi|76157678 SJCHGC07825 protein [Schistosoma japonicum] (2e-19/cov=76%/id=42%)	RAN binding protein 9 [Homo sapiens]										U
Q2_P04300	C808076.1	0	up	0.905308	2.10061	1.50296	Smp_194420	|Hypothetical (gi:256070126) [0.0/100%]||Sjp (gi:76157386) [4e-39/13%]|	-	gi|256070126 hypothetical protein [Schistosoma mansoni] expressed protein [Schistosoma mansoni] (3e-34/cov=58%/id=91%)	No hits										U
Q2_P05181	C809518.1	0	up	1.27664	1.72611	1.50138	Smp_132210	|Hypothetical (gi:256073918) [0.0/100%]||Hypothetical (gi:189503122) [e-148/85%]||(gi:29841270) similar to GenBank Accession Number AE003544 CG11658 gene product in Drosophila melanogaster [Schistosoma japonicum] [e-148/85%]||Sjp (gi:76161966) [2e-36/21%]||(gi:156541178) PREDICTED: similar to ENSANGP00000017014 [Nasonia vitripennis] [9e-32/94%]|	-	gi|256073918 hypothetical protein [Schistosoma mansoni] expressed protein [Schistosoma mansoni] (2e-25/cov=16%/id=96%)	F-box only protein 32 isoform 1 [Homo sapiens]										U
Q2_P00558	C801517.1	0	up	1.13911	1.85398	1.49654	Smp_145890	|(gi:256078907) adamts (A disintegrin and metalloprotease [Schistosoma mansoni] [0.0/100%]||Hypothetical (gi:308499497) [1e-30/95%]||Hypothetical (gi:32565118) [1e-29/94%]||Hypothetical (gi:71986732) [2e-29/94%]||Hypothetical (gi:268566263) [2e-27/97%]|	-	gi|256078907 adamts (A disintegrin and metalloprotease [Schistosoma mansoni] adamts (A disintegrin and metalloprotease, putative [Schistosoma mansoni] (2e-17/cov=29%/id=97%)	ADAMTS-like 3 precursor [Homo sapiens]										U
Q2_P20704	C803860.1	0	up	1.088	1.88133	1.48467	gi|291278189	-	-	gi|291278189 venus kinase receptor 2 [Schistosoma mansoni] (2e-64/cov=68%/id=87%)	insulin-like growth factor 1 receptor precursor [Homo sapiens]										U
Q2_P08316	C901574.1	0	up	1.09018	1.87816	1.48417	Smp_039640.x	|(gi:256078085) retinoblastoma binding protein [Schistosoma mansoni] [0.0/100%]||(gi:256078083) retinoblastoma binding protein [Schistosoma mansoni] [0.0/101%]||(gi:226483463) Retinoblastoma-binding protein 6 [Schistosoma japonicum] [0.0/101%]||(gi:257215896) Retinoblastoma-binding protein 6 [Schistosoma japonicum] [0.0/45%]||Sjp (gi:76155609) [0.0/39%]|	|(gi:226483463) Retinoblastoma-binding protein 6 [Schistosoma japonicum] [0.0/59%]||(gi:256078083) retinoblastoma binding protein [Schistosoma mansoni] [0.0/59%]||(gi:257215896) Retinoblastoma-binding protein 6 [Schistosoma japonicum] [0.0/48%]||(gi:256078085) retinoblastoma binding protein [Schistosoma mansoni] [0.0/59%]||Sjp (gi:76155609) [0.0/44%]|	gi|226483463 Retinoblastoma-binding protein 6 [Schistosoma japonicum] (1e-65/cov=47%/id=74%)	retinoblastoma-binding protein 6 isoform 1 [Homo sapiens]										U
Q2_P13841	C911314.1	0	up	0.959288	1.99872	1.47901	Smp_011150	|(gi:256072506) taspase-1 (T02 family) [Schistosoma mansoni] [0.0/100%]||Sjp (gi:56755157) [e-172/99%]||(gi:241112230) asparaginase, putative [Ixodes scapularis] [1e-53/97%]||(gi:307176974) Threonine aspartase 1 [Camponotus floridanus] [2e-53/100%]||(gi:66529880) PREDICTED: similar to Threonine aspartase 1 (Taspase-1) [Apis mellifera] [2e-53/100%]|	|Sjp (gi:56755157) [0.0/97%]||(gi:256072506) taspase-1 (T02 family) [Schistosoma mansoni] [e-177/97%]||(gi:291234462) PREDICTED: taspase 1-like [Saccoglossus kowalevskii] [3e-59/97%]||(gi:47229005) [4e-59/96%]||(gi:241112230) asparaginase, putative [Ixodes scapularis] [6e-59/94%]|	gi|256072506 taspase-1 (T02 family) [Schistosoma mansoni] taspase-1 (T02 family) [Schistosoma mansoni] (4e-34/cov=82%/id=100%)	taspase 1 precursor [Homo sapiens]										U
Q2_P36084	C915886.1	0	up	1.0886	1.869	1.4788	C915886.1	-	-	No hits	No hits										U
Q2_P02258	C804641.1	0	up	0.925135	2.02182	1.47348	gi|297676974	-	-	gi|297676974 PREDICTED: hypothetical protein LOC100443621, partial [Pongo abelii] (0.52/cov=51%/id=20%)	No hits										U
Q2_P23070	C807085.1	0	up	0.892938	2.05032	1.47163	C807085.1	-	-	No hits	No hits										U
Q2_P09814	C903767.1	0	up	1.38179	1.55721	1.4695	Smp_164300	|Hypothetical (gi:256085538) [0.0/100%]||(gi:194898851) GG12986 [Drosophila erecta] [5e-06/12%]||(gi:195502066) GE10154 [Drosophila yakuba] [2e-05/12%]||(gi:195568525) GD19810 [Drosophila simulans] [5e-05/12%]||(gi:195343769) GM10831 [Drosophila sechellia] [6e-05/12%]|	-	gi|256085538 hypothetical protein [Schistosoma mansoni] expressed protein [Schistosoma mansoni] (6e-50/cov=99%/id=73%)	No hits										U
Q2_P18263	C800434.1	0	up	0.99629	1.93873	1.46751	Smp_141600	|Hypothetical (gi:256077357) [0.0/100%]||Hypothetical (gi:149637857) [2e-65/45%]||(gi:307208646) UHRF1-binding protein 1-like [Harpegnathos saltator] [8e-61/53%]||(gi:148223109) UHRF1-binding protein 1-like [Xenopus laevis] [2e-59/52%]||Hypothetical (gi:50728544) [1e-58/44%]|	-	gi|256077357 hypothetical protein [Schistosoma mansoni] expressed protein [Schistosoma mansoni] (e-158/cov=97%/id=94%)	UHRF1 (ICBP90) binding protein 1-like isoform a [Homo sapiens]										U
Q2_P30843	C905732.1	0	up	0.96527	1.95966	1.46247	C905732.1	-	-	No hits	No hits										U
Q2_P13237	C910124.1	0	up	1.40157	1.51296	1.45726	Smp_153290	|(gi:256081640) cement precursor protein 3B variant 3 [Schistosoma mansoni] [e-171/100%]||Sjp (gi:76157558) [5e-57/40%]|	|(gi:256081640) cement precursor protein 3B variant 3 [Schistosoma mansoni] [2e-97/76%]||Sjp (gi:76157558) [3e-71/31%]||(gi:6707294) interaptin [Sterkiella nova] [0.27/41%]||(gi:209882003) RNA recognition motif. family protein [Cryptosporidium muris RN66] [0.35/28%]||(gi:118369965) Protein kinase domain containing protein [Tetrahymena thermophila] [0.60/31%]|	gi|256081640 cement precursor protein 3B variant 3 [Schistosoma mansoni] cement precursor protein 3B variant 3, putative [Schistosoma mansoni] (6e-89/cov=99%/id=100%)	No hits										U
Q2_P26763	C812441.1	0	up	1.12666	1.78594	1.4563	Smp_140300	|Hypothetical (gi:256077008) [0.0/100%]||Sjp (gi:56758000) [e-101/41%]||Sjp (gi:76153705) [6e-39/18%]||(gi:226466522) Heat shock protein DnaJ, N-terminal,domain-containing protein [Schistosoma japonicum] [1e-24/15%]||(gi:18257341) RNA polymerase II associated protein 2 [Mus musculus] [8e-21/24%]|	-	gi|256077008 hypothetical protein [Schistosoma mansoni] expressed protein [Schistosoma mansoni] (8e-93/cov=98%/id=92%)	RNA polymerase II associated protein 2 [Homo sapiens]										U
Q2_P30492	C905077.1	0	up	0.911482	1.9861	1.44879	Smp_172580	|Hypothetical (gi:256052885) [0.0/100%]||Sjp (gi:76153080) [1e-89/19%]||Sjp (gi:76157013) [4e-19/13%]||(gi:292621062) PREDICTED: docking protein 3-like [Danio rerio] [2e-07/9%]||(gi:126291599) PREDICTED: similar to Docking protein 3 (Downstream of tyrosine kinase 3) [Monodelphis domestica] [2e-05/15%]|	|(gi:256052885) [0.0/56%]||Sjp (gi:76153080) [3e-98/19%]||Sjp (gi:76157013) [8e-46/20%]||(gi:292621062) PREDICTED: docking protein 3-like [Danio rerio] [3e-05/10%]||(gi:194668910) PREDICTED: docking protein 3 [Bos taurus] [2e-04/9%]|	gi|256052885 hypothetical protein [Schistosoma mansoni] mucin-like protein [Schistosoma mansoni] (4e-93/cov=99%/id=98%)	docking protein 3 isoform 1 [Homo sapiens]										U
Q2_P11674	C907059.1	0	up	0.843725	2.03825	1.44099	Smp_178990	|Hypothetical (gi:256066129) [0.0/100%]||Sjp (gi:76153377) [7e-34/19%]||Sjp (gi:56758534) [3e-24/20%]||Sjp (gi:76155517) [3e-21/28%]||Sjp (gi:76154493) [3e-13/11%]|	-	gi|256066129 hypothetical protein [Schistosoma mansoni] hypothetical protein [Schistosoma mansoni] (1e-44/cov=100%/id=58%)	No hits										U
Q2_P02297	C804704.1	0	up	1.30603	1.57236	1.4392	Smp_094930	|(gi:256053169) early growth response protein [Schistosoma mansoni] [0.0/100%]||(gi:195389835) GJ23272 [Drosophila virilis] [4e-29/18%]||(gi:195348967) GM15276 [Drosophila sechellia] [4e-29/20%]||(gi:195055436) GH15079 [Drosophila grimshawi] [5e-29/19%]||(gi:195107371) GI23713 [Drosophila mojavensis] [6e-29/19%]|	-	gi|256053169 early growth response protein [Schistosoma mansoni] early growth response protein, putative [Schistosoma mansoni] (2e-99/cov=62%/id=100%)	early growth response 3 [Homo sapiens]										U
Q2_P28118	C901719.1	0	up	1.30285	1.57158	1.43722	Smp_173190	|(gi:256088309) calcium-dependent activator protein for secretion [Schistosoma mansoni] [0.0/100%]||(gi:291233623) PREDICTED: Ca++-dependent secretion activator-like [Saccoglossus kowalevskii] [e-110/42%]||(gi:156120757) calcium-dependent secretion activator 2 [Bos taurus] [e-110/43%]||(gi:242021961) calcium-dependent secretion activator, putative [Pediculus humanus corporis] [e-110/42%]||(gi:297…	-	No hits	Ca2+-dependent activator protein for secretion 2 isoform b [Homo sapiens]										U
Q2_P20645	C803773.1	0	up	0.787739	2.08159	1.43466	Smp_017900	|(gi:256073831) serine/threonine protein kinase [Schistosoma mansoni] [0.0/100%]||(gi:157952190) ribosomal protein S6 kinase 2 alpha [Gallus gallus] [0.0/100%]||(gi:74006575) PREDICTED: similar to ribosomal protein S6 kinase polypeptide 3 isoform 6 [Canis familiaris] [0.0/91%]||(gi:242024687) Ribosomal protein S6 kinase alpha-2, putative [Pediculus humanus corporis] [0.0/92%]||(gi:19310195) p90 r…	-	gi|256073831 serine/threonine protein kinase [Schistosoma mansoni] serine/threonine kinase [Schistosoma mansoni] (e-132/cov=99%/id=91%)	ribosomal protein S6 kinase, polypeptide 5 isoform a [Homo sapiens]										U
Q2_P15069	C913857.1	0	up	0.709751	2.1568	1.43328	Smp_182890	|Hypothetical (gi:256065211) [1e-11/100%]|	-	gi|256065211 hypothetical protein [Schistosoma mansoni] expressed protein [Schistosoma mansoni] (3e-07/cov=60%/id=89%)	No hits										U
Q2_P01377	C803135.1	0	up	1.11009	1.75418	1.43214	Smp_178730	|Hypothetical (gi:256089958) [0.0/100%]||(gi:241813079) pdz domain-containing guanine nucleotide exchange factor, pdz-gef, putative [Ixodes scapularis] [4e-36/19%]||Hypothetical (gi:115707220) [2e-33/19%]||(gi:157110707) guanine nucleotide exchange factor [Aedes aegypti] [4e-33/19%]||(gi:157110705) guanine nucleotide exchange factor [Aedes aegypti] [4e-33/19%]|	-	gi|256089958 hypothetical protein [Schistosoma mansoni] expressed protein [Schistosoma mansoni] (1e-78/cov=99%/id=83%)	Rap guanine nucleotide exchange factor 2 [Homo sapiens]										U
Q2_P11337	C906402.1	0	up	1.04027	1.82207	1.43117	Smp_126080	|(gi:256071747) beta-arrestin 1 [Schistosoma mansoni] [0.0/100%]||(gi:226480526) putative beta-arrestin [Schistosoma japonicum] [e-127/71%]||(gi:296317316) beta-arrestin [Saccoglossus kowalevskii] [e-113/66%]||(gi:189233648) PREDICTED: similar to beta-arrestin 1 [Tribolium castaneum] [e-111/68%]||(gi:270015096) kurtz [Tribolium castaneum] [e-111/68%]|	|(gi:256071747) beta-arrestin 1 [Schistosoma mansoni] [2e-57/85%]||(gi:256070594) beta-arrestin 1 [Schistosoma mansoni] [2e-25/61%]||(gi:226480526) putative beta-arrestin [Schistosoma japonicum] [3e-25/60%]||Sjp (gi:76154901) [3e-25/60%]||(gi:296317316) beta-arrestin [Saccoglossus kowalevskii] [1e-17/60%]|	gi|256071747 beta-arrestin 1 [Schistosoma mansoni] beta-arrestin 1,, putative [Schistosoma mansoni] (e-109/cov=99%/id=98%)	arrestin beta 1 isoform B [Homo sapiens]										U
Q2_P25109	C809777.1	0	up	1.45912	1.3807	1.41991	Smp_047660	|(gi:256079612) ferritin [Schistosoma mansoni] [e-103/100%]||(gi:256079614) ferritin [Schistosoma mansoni] [e-102/100%]||(gi:256079616) ferritin [Schistosoma mansoni] [9e-94/94%]||(gi:256079610) ferritin light chain [Schistosoma mansoni] [1e-83/94%]||(gi:226471118) ferritin, heavy polypeptide 1 [Schistosoma japonicum] [3e-81/93%]|	-	gi|256079612 ferritin [Schistosoma mansoni] ferritin, putative [Schistosoma mansoni] (5e-99/cov=63%/id=100%)	ferritin, heavy polypeptide 1 [Homo sapiens]										U
Q2_P21368	C804744.1	0	up	0.958808	1.86761	1.41321	C804744.1	-	-	No hits	No hits										U
Q2_P04024	C807551.1	0	up	1.06274	1.75336	1.40805	Smp_133310	|Hypothetical (gi:256074380) [5e-69/100%]||Sjp (gi:56753175) [1e-54/100%]||Hypothetical (gi:157136912) [0.025/72%]||Hypothetical (gi:289740015) [0.23/102%]||(gi:195439288) GK16497 [Drosophila willistoni] [0.86/117%]|	-	gi|256074380 hypothetical protein [Schistosoma mansoni] expressed protein [Schistosoma mansoni] (7e-67/cov=62%/id=98%)	No hits										U
Q2_P36732	C917117.1	0	up	1.33668	1.47123	1.40395	gi|256068979	-	-	gi|256068979 hypothetical protein [Schistosoma mansoni] hypothetical protein [Schistosoma mansoni] (1e-46/cov=63%/id=80%)	No hits										U
Q2_P40035	JAP10465.C	0	up	0.626051	2.17957	1.40281	Sjc_0000780	-	|(gi:256078504) serine/threonine protein kinase [Schistosoma mansoni] [e-179/37%]||(gi:126342753) PREDICTED: similar to PCTAIRE protein kinase 1, [Monodelphis domestica] [e-110/29%]||(gi:125823089) PREDICTED: si:dkey-31k5.1 [Danio rerio] [e-110/30%]||(gi:291236637) PREDICTED: cyclin-dependent kinase 17-like [Saccoglossus kowalevskii] [e-110/37%]||(gi:149417861) PREDICTED: similar to PCTAIRE prote…	gi|256078504 serine/threonine protein kinase [Schistosoma mansoni] serine/threonine kinase [Schistosoma mansoni] (3e-79/cov=99%/id=69%)	PCTAIRE protein kinase 1 isoform 2 [Homo sapiens]										U
Q2_P13734	C911114.1	0	up	0.968354	1.8297	1.39903	Sjc_0019580	-	|(gi:256080675) pdz domain containing guanine nucleotide exchange factor pdz-gef [Schistosoma mansoni] [0.0/74%]||(gi:260831972) [e-110/47%]||(gi:193627205) PREDICTED: similar to AGAP009261-PA [Acyrthosiphon pisum] [e-103/46%]||(gi:242024523) pdz domain containing guanine nucleotide exchange factor, pdz-gef, putative [Pediculus humanus corporis] [2e-99/48%]||(gi:157819719) rap guanine nucleotide …	gi|76156388 SJCHGC07555 protein [Schistosoma japonicum] (9e-51/cov=98%/id=96%)	Rap guanine nucleotide exchange factor 2 [Homo sapiens]										U
Q2_P23322	C807440.1	0	up	1.31256	1.48366	1.39811	Smp_138510	|Hypothetical (gi:256076334) [e-137/100%]||Sjp (gi:76153367) [6e-37/34%]||Sjp (gi:76162550) [1e-10/18%]||Hypothetical (gi:256083300) [0.004/28%]||Hypothetical (gi:256083302) [0.004/28%]|	-	gi|256076334 hypothetical protein [Schistosoma mansoni] expressed protein [Schistosoma mansoni] (1e-78/cov=72%/id=84%)	No hits										U
Q2_P14081	C911754.1	0	up	1.54007	1.25144	1.39576	Smp_156390	|(gi:256082752) growth factor receptor-bound protein [Schistosoma mansoni] [0.0/100%]||(gi:226467628) Ras-associated and pleckstrin homology domains-containing protein 1 [Schistosoma japonicum] [3e-30/35%]||Sjp (gi:76154192) [4e-26/22%]||(gi:241835076) amyloid beta protein-binding member 1interacting protein, putative [Ixodes scapularis] [2e-16/30%]||(gi:156615334) predicted protein [Nematostella…	-	gi|256082752 growth factor receptor-bound protein [Schistosoma mansoni] growth factor receptor-bound protein, putative [Schistosoma mansoni] (6e-84/cov=99%/id=93%)	Ras association and pleckstrin homology domains 1 isoform 3 [Homo sapiens]										U
Q2_P29982	C904342.1	0	up	0.881621	1.8999	1.39076	Smp_142380	|Hypothetical (gi:256077627) [0.0/100%]||(gi:41053403) protein EMSY [Danio rerio] [5e-27/8%]||Hypothetical (gi:115639644) [5e-27/8%]||(gi:242002432) protein EMSY, putative [Ixodes scapularis] [9e-27/8%]||(gi:149612604) PREDICTED: similar to Chromosome 11 open reading frame 30, partial [Ornithorhynchus anatinus] [1e-26/8%]|	-	gi|256077627 hypothetical protein [Schistosoma mansoni] expressed protein [Schistosoma mansoni] (4e-56/cov=99%/id=88%)	EMSY protein [Homo sapiens]										U
Q2_P31690	C907384.1	0	up	0.691775	2.08474	1.38826	Smp_134260	|(gi:256074759) serine/threonine protein kinase [Schistosoma mansoni] [0.0/100%]||(gi:226478890) mitogen-activated protein kinase 15 [Schistosoma japonicum] [0.0/96%]||(gi:187608444) mitogen-activated protein kinase 15 [Xenopus (Silurana) tropicalis] [e-127/59%]||(gi:148237882) mitogen-activated protein kinase 15 [Xenopus laevis] [e-127/59%]||(gi:198431169) PREDICTED: similar to MGC99048 protein …	-	gi|256074759 serine/threonine protein kinase [Schistosoma mansoni] serine/threonine kinase [Schistosoma mansoni] (9e-83/cov=99%/id=98%)	mitogen-activated protein kinase 15 [Homo sapiens]										U
Q2_P27725	C900672.1	0	up	0.762488	2.01029	1.38639	gi|256088645	-	-	gi|256088645 hypothetical protein [Schistosoma mansoni] hypothetical protein [Schistosoma mansoni] (8e-09/cov=37%/id=56%)	RNA polymerase I polypeptide B isoform 1 [Homo sapiens]										U
Q2_P24440	C808923.1	0	up	1.2913	1.46393	1.37762	gi|256083867	-	-	gi|256083867 dynein heavy chain [Schistosoma mansoni] dynein heavy chain, putative [Schistosoma mansoni] (2e-04/cov=13%/id=71%)	dynein, axonemal, heavy chain 7 [Homo sapiens]										U
Q2_P33998	C911828.1	0	up	1.21005	1.5431	1.37658	C911828.1	-	-	No hits	No hits										U
Q2_P02066	C804309.1	0	up	0.847401	1.90235	1.37488	gi|256075531	-	-	gi|256075531 hypothetical protein [Schistosoma mansoni] hypothetical protein [Schistosoma mansoni] (3e-36/cov=74%/id=100%)	RW1 protein [Homo sapiens]										U
Q2_P23742	C807994.1	0	up	0.932918	1.81104	1.37198	Smp_091810	|Hypothetical (gi:256088094) [0.0/100%]||(gi:226487698) Nuclear pore complex protein Nup153 [Schistosoma japonicum] [e-124/100%]||Hypothetical (gi:260829395) [1e-11/34%]||(gi:149632523) PREDICTED: similar to nucleoporin 153kDa [Ornithorhynchus anatinus] [3e-10/33%]||(gi:149045074) nucleoporin 153, isoform CRA_a [Rattus norvegicus] [7e-09/31%]|	-	gi|256088094 hypothetical protein [Schistosoma mansoni] expressed protein [Schistosoma mansoni] (0.0/cov=66%/id=95%)	RAN binding protein 2 [Homo sapiens]										U
Q2_P33023	C909993.1	0	up	1.26936	1.473	1.37118	Smp_133050	|Hypothetical (gi:256074277) [0.0/100%]||Sjp (gi:76154464) [1e-76/38%]||(gi:37595428) bA189K21.8 [Danio rerio] [2e-72/100%]||Hypothetical (gi:113678627) [4e-72/101%]||Hypothetical (gi:189230218) [8e-69/101%]|	-	gi|256074277 hypothetical protein [Schistosoma mansoni] expressed protein [Schistosoma mansoni] (1e-70/cov=99%/id=99%)	hypothetical protein LOC55184 [Homo sapiens]										U
Q2_P20722	C803884.1	0	up	0.934891	1.80017	1.36753	Smp_115520	|Hypothetical (gi:256068270) [9e-99/100%]|	-	gi|256068270 hypothetical protein [Schistosoma mansoni] hypothetical protein [Schistosoma mansoni] (1e-89/cov=87%/id=90%)	No hits										U
Q2_P36112	C915918.1	0	up	1.38209	1.34727	1.36468	C915918.1	-	-	No hits	No hits										U
Q2_P41211	JAP08155.C	0	up	0.553916	2.17441	1.36416	Sjc_0021840	-	|Sjp (gi:56758534) [2e-85/35%]||Sjp (gi:76153377) [6e-71/29%]||(gi:256066129) [6e-53/64%]||Sjp (gi:76155517) [2e-38/34%]||(gi:110800942) [0.079/19%]|	gi|56758534 SJCHGC03682 protein [Schistosoma japonicum] (5e-93/cov=70%/id=86%)	No hits										U
Q2_P24049	C808399.1	0	up	0.777986	1.94458	1.36128	C808399.1	-	-	No hits	No hits										U
Q2_P00610	C801613.1	0.0564197	up	0.236373	2.47907	1.35772	Smp_067520	|(gi:256052344) jun-related protein [Schistosoma mansoni] [0.0/100%]||Sjp (gi:76153690) [e-150/41%]||Hypothetical (gi:256069399) [2e-92/27%]||Hypothetical (gi:256091136) [1e-40/13%]||Sjp (gi:76163041) [3e-33/8%]|	|(gi:256052344) jun-related protein [Schistosoma mansoni] [0.0/101%]||Sjp (gi:76153690) [0.0/41%]||(gi:256069399) [3e-87/27%]||Sjp (gi:76163041) [4e-38/8%]||(gi:256091136) [3e-34/12%]|	gi|256052344 jun-related protein [Schistosoma mansoni] jun-related protein [Schistosoma mansoni] (2e-72/cov=99%/id=98%)	jun oncogene [Homo sapiens]										U
Q2_P40636	JAP02333.C	0	up	0.949003	1.75902	1.35401	Sjc_0042840	-	|Sjp (gi:76153461) [6e-78/45%]||(gi:256082813) Centrosomal protein of 63 kDa (Cep63 protein) [Schistosoma mansoni] [3e-49/102%]||(gi:221052762) exported serine/threonine protein kinase [Plasmodium knowlesi strain H] [0.002/67%]||(gi:281201648) protein kinase [Polysphondylium pallidum PN500] [0.004/97%]||(gi:126341746) [0.005/73%]|	gi|76153461 SJCHGC04199 protein [Schistosoma japonicum] (3e-78/cov=61%/id=95%)	cell recognition molecule Caspr2 precursor [Homo sapiens]										U
Q2_P01991	C804186.1	0	up	0.687236	2.01998	1.35361	Smp_015840	|(gi:256073469) zinc finger protein [Schistosoma mansoni] [0.0/100%]||Sjp (gi:76155146) [e-115/29%]||Sjp (gi:56756565) [5e-40/15%]||Hypothetical (gi:260795597) [9e-26/41%]||Hypothetical (gi:260786359) [6e-25/42%]|	|(gi:256073469) zinc finger protein [Schistosoma mansoni] [0.0/100%]||Sjp (gi:76155146) [e-111/42%]||(gi:260795597) [3e-32/59%]||(gi:260795647) [2e-31/59%]||(gi:291226698) PREDICTED: zinc finger protein 37 homolog [Saccoglossus kowalevskii] [9e-31/63%]|	gi|256073469 zinc finger protein [Schistosoma mansoni] zinc finger protein, putative [Schistosoma mansoni] (e-106/cov=99%/id=99%)	zinc finger protein 93 homolog [Homo sapiens]										U
Q2_P05327	C809829.1	0	up	1.81726	0.885915	1.35159	Smp_051400	|(gi:256080345) cytoplasmic dynein light chain [Schistosoma mansoni] [2e-46/100%]||Sjp (gi:56753704) [6e-17/97%]||Hypothetical (gi:56754591) [9e-17/98%]||(gi:297804630) At4g15930 [Arabidopsis lyrata subsp. lyrata] [2e-15/95%]||Hypothetical (gi:225431758) [2e-15/96%]|	-	gi|256080345 cytoplasmic dynein light chain [Schistosoma mansoni] cytoplasmic dynein light chain, putative [Schistosoma mansoni] (1e-46/cov=37%/id=100%)	dynein, light chain, LC8-type 2 [Homo sapiens]										U
Q2_P05634	C810376.1	0	up	1.45265	1.24372	1.34819	Smp_010370	|(gi:256072349) polyposis locus protein 1 homolog [Schistosoma mansoni] [e-101/100%]||(gi:226471190) Receptor expression-enhancing protein 6 [Schistosoma japonicum] [3e-90/100%]||(gi:226487972) Receptor expression-enhancing protein 6 [Schistosoma japonicum] [2e-89/100%]||Sjp (gi:56753139) [2e-89/100%]||Hypothetical (gi:56755551) [1e-85/95%]|	-	gi|256072349 polyposis locus protein 1 homolog [Schistosoma mansoni] polyposis locus protein 1 homolog, putative [Schistosoma mansoni] (5e-55/cov=39%/id=100%)	receptor accessory protein 6 [Homo sapiens]										U
Q2_P10748	C905138.1	0	up	0.800975	1.89361	1.34729	Smp_162590	|Hypothetical (gi:256084898) [0.0/100%]||Sjp (gi:76162560) [2e-08/4%]||(gi:291235035) PREDICTED: HEAT repeat containing 1-like [Saccoglossus kowalevskii] [0.025/7%]||(gi:296230898) PREDICTED: HEAT repeat-containing protein 1 [Callithrix jacchus] [0.35/5%]||(gi:156366129) predicted protein [Nematostella vectensis] [0.67/7%]|	-	gi|256084898 hypothetical protein [Schistosoma mansoni] expressed protein [Schistosoma mansoni] (6e-54/cov=99%/id=100%)	protein BAP28 [Homo sapiens]										U
Q2_P30530	C905131.1	0	up	1.13312	1.55685	1.34498	C905131.1	-	-	No hits	No hits										U
Q2_P34436	C912646.1	0	up	1.17705	1.50548	1.34127	C912646.1	-	-	No hits	No hits										U
Q2_P38664	JAP10397.C	0	up	0.997205	1.67789	1.33755	gi|256071747	-	-	gi|256071747 beta-arrestin 1 [Schistosoma mansoni] beta-arrestin 1,, putative [Schistosoma mansoni] (9e-30/cov=21%/id=69%)	arrestin beta 1 isoform B [Homo sapiens]										U
Q2_P24095	C808456.1	0	up	0.724826	1.94136	1.33309	Smp_169190	|(gi:256052720) tegumental protein [Schistosoma mansoni] [e-100/100%]||(gi:29841240) similar to GenBank Accession Number U86673 tegumental antigen Sm20 [Schistosoma japonicum] [3e-44/98%]||(gi:30995343) tegumental protein [Schistosoma japonicum] [4e-44/98%]||(gi:256052718) tegumental protein Sm 20.8 [Schistosoma mansoni] [1e-43/98%]||Sjp (gi:76156356) [2e-33/99%]|	-	gi|256052720 tegumental protein [Schistosoma mansoni] tegumental allergen-like protein [Schistosoma mansoni] tegumental protein , putative [Schistosoma mansoni] (e-100/cov=66%/id=100%)	No hits										U
Q2_P38234	C920754.1	0	up	1.37696	1.28822	1.33259	C920754.1	-	-	No hits	No hits										U
Q2_P19777	C802582.1	0	up	1.10435	1.55562	1.32998	Sjc_0015200	-	|Sjp (gi:56756513) [e-129/62%]||(gi:256090031) tRNA(5-methylaminomethyl-2-thiouridylate)-methy lt ransferase [Schistosoma mansoni] [e-128/66%]||(gi:91085987) PREDICTED: similar to tRNA (5-methylaminomethyl-2-thiouridylate)-methyltransferase [Tribolium castaneum] [9e-68/96%]||(gi:156551968) PREDICTED: similar to ENSANGP00000015341 [Nasonia vitripennis] [8e-67/98%]||(gi:195438780) GK16353 [Drosophi…	gi|56756513 SJCHGC00881 protein [Schistosoma japonicum] (2e-78/cov=48%/id=77%)	tRNA 5-methylaminomethyl-2-thiouridylate methyltransferase 1 [Homo sapiens]										U
Q2_P01295	C802979.1	0	up	1.2038	1.45149	1.32765	Smp_075770	|Hypothetical (gi:256085085) [2e-92/100%]||Sjp (gi:76157247) [1e-21/40%]||Hypothetical (gi:307176565) [2e-06/61%]||(gi:291233642) PREDICTED: sperm autoantigenic protein 17-like [Saccoglossus kowalevskii] [1e-04/86%]||Hypothetical (gi:260787769) [4e-04/92%]|	-	gi|256085085 hypothetical protein [Schistosoma mansoni] expressed protein [Schistosoma mansoni] (2e-92/cov=57%/id=73%)	growth associated protein 43 isoform 2 [Homo sapiens]										U
Q2_P34246	C912286.1	0	up	0.799576	1.85549	1.32753	Smp_152830	|(gi:256081511) sodium/calcium exchanger [Schistosoma mansoni] [0.0/100%]||(gi:226483351) solute carrier family 8 (sodium-calcium exchanger), member 2 [Schistosoma japonicum] [0.0/60%]||(gi:256717636) sodium-calcium exchanger [Placopecten magellanicus] [0.0/102%]||(gi:226483349) solute carrier family 8 (sodium-calcium exchanger), member 2 [Schistosoma japonicum] [0.0/60%]||(gi:1947092) Na/Ca exch…	-	gi|256081511 sodium/calcium exchanger [Schistosoma mansoni] sodium/calcium exchanger, putative [Schistosoma mansoni] (8e-60/cov=99%/id=100%)	solute carrier family 8 (sodium/calcium exchanger), member 1 isoform B [Homo sapiens]										U
Q2_P32627	C909340.1	0	up	0.693001	1.95729	1.32515	C909340.1	-	-	No hits	No hits										U
Q2_P34187	C912144.1	0	up	0.897226	1.75065	1.32394	Smp_011690	|Hypothetical (gi:256072621) [e-137/92%]||(gi:307198409) Proto-oncogene tyrosine-protein kinase ROS [Harpegnathos saltator] [1e-06/67%]||(gi:291240021) PREDICTED: myosin light chain kinase 2-like [Saccoglossus kowalevskii] [1e-05/74%]||(gi:297264432) PREDICTED: LOW QUALITY PROTEIN: titin-like [Macaca mulatta] [3e-05/78%]||(gi:297668953) PREDICTED: LOW QUALITY PROTEIN: titin-like [Pongo abelii] [3…	-	gi|256072621 hypothetical protein [Schistosoma mansoni] expressed protein [Schistosoma mansoni] (1e-46/cov=99%/id=85%)	titin isoform N2-A [Homo sapiens]										U
Q2_P11177	C906082.1	0	up	0.981251	1.66206	1.32165	Smp_128320	|Hypothetical (gi:256072569) [0.0/100%]||(gi:307204977) Leucine-rich repeat and WD repeat-containing protein KIAA1239 [Harpegnathos saltator] [1e-08/10%]||(gi:307170586) Leucine-rich repeat and WD repeat-containing protein KIAA1239 [Camponotus floridanus] [1e-08/10%]||(gi:66523986) PREDICTED: similar to CG10185-PA [Apis mellifera] [6e-07/10%]||Hypothetical (gi:242010948) [1e-06/10%]|	-	gi|256072569 hypothetical protein [Schistosoma mansoni] expressed protein [Schistosoma mansoni] (6e-73/cov=99%/id=95%)	hypothetical protein LOC57495 [Homo sapiens]										U
Q2_P19879	C802710.1	0	up	1.03182	1.61148	1.32165	Smp_154250	|(gi:256082020) unkempt protein [Schistosoma mansoni] [0.0/100%]||(gi:189240519) PREDICTED: similar to unkempt protein [Tribolium castaneum] [e-107/19%]||(gi:12698051) KIAA1753 protein [Homo sapiens] [e-107/19%]||(gi:47117622) RecName: Full=RING finger protein unkempt homolog; AltName: Full=Zinc finger CCCH domain-containing protein 5 hCG1776081, isoform CRA_a [Homo sapiens] [e-107/20%]||(gi:5097…	|(gi:256082020) unkempt protein [Schistosoma mansoni] [0.0/104%]||(gi:260801487) [e-113/22%]||(gi:189240519) PREDICTED: similar to unkempt protein [Tribolium castaneum] [e-113/22%]||(gi:109487879) [e-111/23%]||(gi:301768995) PREDICTED: RING finger protein unkempt homolog [Ailuropoda melanoleuca] [e-111/21%]|	gi|256082020 unkempt protein [Schistosoma mansoni] unkempt protein, putative [Schistosoma mansoni] (0.0/cov=95%/id=72%)	zinc finger CCCH-type domain containing 5 [Homo sapiens]										U
Q2_P17222	C918617.1	0	up	0.706235	1.93399	1.32011	Smp_163800	|Hypothetical (gi:256085385) [4e-48/100%]|	-	gi|256085385 hypothetical protein [Schistosoma mansoni] hypothetical protein [Schistosoma mansoni] (3e-16/cov=29%/id=95%)	No hits										U
Q2_P16094	C916383.1	0	up	0.896989	1.73957	1.31828	Smp_126360	|Hypothetical (gi:256071872) [0.0/100%]|	-	No hits	No hits										U
Q2_P01817	C803896.1	0	up	0.515038	2.11289	1.31396	Sjc_0065020	-	|(gi:256074182) serine/threonine protein kinase [Schistosoma mansoni] [2e-94/33%]||(gi:256090283) goodpasture antigen-binding protein [Schistosoma mansoni] [2e-75/15%]||(gi:256088528) oxysterol binding protein 9 [Schistosoma mansoni] [9e-63/19%]||(gi:56972631) LOC496292 protein [Xenopus laevis] [3e-45/35%]||(gi:73976946) PREDICTED: similar to oxysterol-binding protein-like protein 9 isoform d iso…	gi|256090283 goodpasture antigen-binding protein [Schistosoma mansoni] goodpasture antigen-binding protein, putative [Schistosoma mansoni] (8e-86/cov=55%/id=100%)	oxysterol binding protein-like 9 isoform d [Homo sapiens]										U
Q2_P21186	C804488.1	0	up	1.01674	1.6048	1.31077	C804488.1	-	-	No hits	No hits										U
Q2_P39073	JAP00685.C	0	up	0.892876	1.72497	1.30892	Sjc_0300130	-	|Sjp (gi:76157312) [e-158/31%]||(gi:256081544) [e-148/46%]||(gi:226479276) [e-115/24%]||(gi:256081546) [1e-74/30%]||(gi:292617621) PREDICTED: novel protein similar to vertebrate melanophilin (MLPH) [Danio rerio] [9e-19/14%]|	gi|76157312 SJCHGC05164 protein [Schistosoma japonicum] (e-159/cov=77%/id=95%)	melanophilin isoform 2 [Homo sapiens]										U
Q2_P09696	C903625.1	0	up	1.20085	1.41601	1.30843	Smp_122900	|(gi:256070594) beta-arrestin 1 [Schistosoma mansoni] [e-164/100%]||(gi:226480526) putative beta-arrestin [Schistosoma japonicum] [e-134/85%]||Sjp (gi:76154901) [2e-85/61%]||(gi:296317316) beta-arrestin [Saccoglossus kowalevskii] [9e-83/82%]||(gi:268053981) beta-arrestin [Saccoglossus kowalevskii] [7e-82/82%]|	|(gi:226480526) putative beta-arrestin [Schistosoma japonicum] [0.0/100%]||Sjp (gi:76154901) [e-142/54%]||(gi:296317316) beta-arrestin [Saccoglossus kowalevskii] [e-136/96%]||(gi:256070594) beta-arrestin 1 [Schistosoma mansoni] [e-131/47%]||(gi:189233648) PREDICTED: similar to beta-arrestin 1 [Tribolium castaneum] [e-128/97%]|	gi|256070594 beta-arrestin 1 [Schistosoma mansoni] beta-arrestin 1,, putative [Schistosoma mansoni] (3e-92/cov=99%/id=100%)	arrestin beta 1 isoform A [Homo sapiens]										U
Q2_P36769	C917180.1	0	up	0.930543	1.67769	1.30412	Smp_170240	|Hypothetical (gi:256087427) [e-162/100%]||Sjp (gi:76154610) [3e-75/73%]||Hypothetical (gi:256091493) [7e-39/22%]||(gi:307168414) GC-rich sequence DNA-binding factor-like protein [Camponotus floridanus] [1e-05/49%]||(gi:307211851) GC-rich sequence DNA-binding factor-like protein [Harpegnathos saltator] [3e-05/52%]|	|(gi:256087429) gc-rich sequence DNA-binding factor [Schistosoma mansoni] [0.0/61%]||(gi:256087427) [e-127/37%]||Sjp (gi:76155314) [e-123/28%]||Sjp (gi:76154610) [e-104/26%]||(gi:156552569) PREDICTED: similar to gc-rich sequence DNA-binding factor [Nasonia vitripennis] [1e-68/97%]|	gi|256087427 hypothetical protein [Schistosoma mansoni] expressed protein [Schistosoma mansoni] (3e-60/cov=99%/id=87%)	GC-rich sequence DNA-binding factor candidate isoform 2 [Homo sapiens]										U
Q2_P37400	C918238.1	0	up	1.17574	1.43153	1.30363	C918238.1	-	-	No hits	No hits										U
Q2_P24734	C809270.1	0	up	1.9135	0.689108	1.3013	Smp_050270	|(gi:256080114) tyrosinase precursor [Schistosoma mansoni] [0.0/100%]||(gi:33089916) tyrosinase 1 precursor [Schistosoma mansoni] [0.0/100%]||Sjp (gi:56757711) [0.0/97%]||Sjp (gi:56752849) [1e-97/99%]||(gi:256073014) tyrosinase precursor [Schistosoma mansoni] [9e-96/96%]|	|Sjp (gi:56757711) [0.0/99%]||(gi:256080114) tyrosinase precursor [Schistosoma mansoni] [0.0/99%]||(gi:33089916) tyrosinase 1 precursor [Schistosoma mansoni] [0.0/99%]||Sjp (gi:56752849) [e-103/96%]||(gi:256073014) tyrosinase precursor [Schistosoma mansoni] [e-101/99%]|	gi|33089916 tyrosinase 1 precursor [Schistosoma mansoni] (0.0/cov=90%/id=100%)	tyrosinase precursor [Homo sapiens]										U
Q2_P32631	C909344.1	0.0178697	up	0.70363	1.8974	1.30052	C909344.1	-	-	No hits	No hits										U
Q2_P02120	C804408.1	0	up	1.04745	1.55125	1.29935	Smp_019190	|(gi:256074111) step II splicing factor slu7 [Schistosoma mansoni] [0.0/100%]||Hypothetical (gi:91077680) [e-135/64%]||(gi:156405711) predicted protein [Nematostella vectensis] [e-134/64%]||(gi:307175300) Pre-mRNA-splicing factor Slu7 [Camponotus floridanus] [e-133/64%]||(gi:307213761) Pre-mRNA-splicing factor SLU7 [Harpegnathos saltator] [e-133/65%]|	|(gi:256074111) step II splicing factor slu7 [Schistosoma mansoni] [e-178/65%]||(gi:156405711) predicted protein [Nematostella vectensis] [3e-90/62%]||(gi:55925263) pre-mRNA-splicing factor SLU7 [Danio rerio] [1e-87/62%]||(gi:224068151) PREDICTED: step II splicing factor SLU7 [Taeniopygia guttata] [2e-87/61%]||(gi:57524999) [5e-87/61%]|	gi|256074111 step II splicing factor slu7 [Schistosoma mansoni] step II splicing factor slu7, putative [Schistosoma mansoni] (0.0/cov=97%/id=94%)	step II splicing factor SLU7 [Homo sapiens]										U
Q2_P32817	C909649.1	0	up	1.01702	1.57576	1.29639	Smp_123020	|(gi:256070630) protein serine/threonine kinase [Schistosoma mansoni] [0.0/100%]||Sjp (gi:76156925) [9e-49/23%]|	|(gi:256070630) protein serine/threonine kinase [Schistosoma mansoni] [e-169/62%]||Sjp (gi:76156925) [1e-58/20%]||(gi:66805067) [0.67/13%]||(gi:124505435) [0.88/9%]|	gi|256070630 protein serine/threonine kinase [Schistosoma mansoni] protein serine/threonine kinase, putative [Schistosoma mansoni] (1e-62/cov=75%/id=100%)	No hits										U
Q2_P25195	C809904.1	0	up	0.861572	1.72837	1.29497	Smp_034550	|(gi:256077230) alpha-actinin [Schistosoma mansoni] [0.0/100%]||(gi:193683742) PREDICTED: similar to alpha actinin CG4376-PC isoform 2 [Acyrthosiphon pisum] [0.0/96%]||(gi:193683744) PREDICTED: similar to alpha actinin CG4376-PC isoform 1 [Acyrthosiphon pisum] [0.0/96%]||(gi:91080533) PREDICTED: similar to alpha actinin CG4376-PB [Tribolium castaneum] [0.0/96%]||(gi:291222490) PREDICTED: alpha ac…	-	gi|256077230 alpha-actinin [Schistosoma mansoni] alpha-actinin, putative [Schistosoma mansoni] (0.0/cov=76%/id=100%)	actinin, alpha 2 [Homo sapiens]										U
Q2_P37582	C918616.1	0	up	0.757751	1.82798	1.29287	Smp_172570	|Hypothetical (gi:256052879) [0.0/100%]|	-	gi|256052879 hypothetical protein [Schistosoma mansoni] expressed protein [Schistosoma mansoni] (8e-99/cov=99%/id=87%)	centrosomal protein 63 isoform a [Homo sapiens]										U
Q2_P33477	C910857.1	0.0316118	up	0.39358	2.1848	1.28919	C910857.1	-	-	No hits	No hits										U
Q2_P19684	C802461.1	0	up	0.851413	1.72646	1.28894	Smp_158670	|Hypothetical (gi:256083484) [0.0/100%]|	-	gi|256083484 hypothetical protein [Schistosoma mansoni] expressed protein [Schistosoma mansoni] (e-116/cov=97%/id=86%)	fibroblast growth factor receptor substrate 3 [Homo sapiens]										U
Q2_P30279	C904766.1	0	up	1.02994	1.54396	1.28695	C904766.1	-	-	No hits	No hits										U
Q2_P08703	C902161.1	0	up	1.16624	1.40609	1.28617	gi|256089189	-	-	gi|256089189 hypothetical protein [Schistosoma mansoni] conserved hypothetical protein [Schistosoma mansoni] (5e-43/cov=64%/id=92%)	No hits										U
Q2_P08141	C901047.1	0	up	0.986682	1.57944	1.28306	Smp_043580	|(gi:256078833) histone-lysine n-methyltransferase setb1 [Schistosoma mansoni] [e-144/100%]||Sjp (gi:76154500) [e-118/100%]||(gi:226469898) Histone-lysine N-methyltransferase SETMAR [Schistosoma japonicum] [e-118/100%]||(gi:296225732) PREDICTED: LOW QUALITY PROTEIN: histone-lysine N-methyltransferase SETMAR-like [Callithrix jacchus] [4e-31/101%]||(gi:194306650) histone-lysine N-methyltransferase …	|Sjp (gi:76154500) [e-147/99%]||(gi:226469898) Histone-lysine N-methyltransferase SETMAR [Schistosoma japonicum] [e-146/99%]||(gi:256078833) histone-lysine n-methyltransferase setb1 [Schistosoma mansoni] [e-121/99%]||(gi:115495843) histone-lysine N-methyltransferase SETMAR [Bos taurus] [5e-32/97%]||(gi:291222781) PREDICTED: suppressor of variegation 3-9 homolog 1-like [Saccoglossus kowalevskii] […	gi|256078833 histone-lysine n-methyltransferase setb1 [Schistosoma mansoni] histone-lysine n-methyltransferase, setb1, putative [Schistosoma mansoni] (1e-80/cov=94%/id=99%)	SET domain and mariner transposase fusion [Homo sapiens]										U
Q2_P00384	C801150.1	0.0316118	up	0.500987	2.06465	1.28282	Smp_154920	|(gi:256052204) ral guanine nucleotide dissociation stimulator ralgds [Schistosoma mansoni] [0.0/100%]||Sjp (gi:76153032) [2e-32/20%]||Hypothetical (gi:256092426) [1e-20/5%]||Sjp (gi:76152604) [3e-20/8%]||(gi:195127834) GI13456 [Drosophila mojavensis] [2e-10/6%]|	|(gi:256052204) ral guanine nucleotide dissociation stimulator ralgds [Schistosoma mansoni] [0.0/106%]||Sjp (gi:76153032) [3e-64/14%]||Sjp (gi:76152604) [3e-42/9%]||(gi:195018960) GH16726 [Drosophila grimshawi] [2e-17/52%]||(gi:195494196) GE20045 [Drosophila yakuba] [3e-14/53%]|	gi|256052204 ral guanine nucleotide dissociation stimulator ralgds [Schistosoma mansoni] ral guanine nucleotide dissociation stimulator, ralgds, putative [Schistosoma mansoni] (1e-35/cov=99%/id=96%)	ral guanine nucleotide dissociation stimulator isoform 2 [Homo sapiens]										U
Q2_P39773	JAP07739.C	0	up	0.970441	1.59358	1.28201	Sjc_0201750	-	|(gi:226481511) proviral integration site 1 [Schistosoma japonicum] [0.0/100%]||(gi:226481513) proviral integration site 1 [Schistosoma japonicum] [0.0/100%]||(gi:256087903) serine/threonine protein kinase [Schistosoma mansoni] [0.0/100%]||(gi:213514132) serine/threonine protein kinase pim-3 [Salmo salar] [1e-65/38%]||(gi:262118706) Chain A, Crystal Structure Of Human Proto-Oncogene Serine Threon…	gi|226481513 proviral integration site 1 [Schistosoma japonicum] (1e-77/cov=99%/id=90%)	non-specific serine/threonine protein kinase [Homo sapiens]										U
Q2_P25321	C810061.1	0	up	0.779082	1.77755	1.27831	C810061.1	-	-	No hits	ankyrin-like protein 1 [Homo sapiens]										U
Q2_P08397	C901698.1	0	up	1.09609	1.4601	1.2781	Smp_168000	|(gi:256086758) monocarboxylate transporter [Schistosoma mansoni] [0.0/100%]||Sjp (gi:56758334) [1e-72/18%]||(gi:242001568) monocarboxylate transporter, putative [Ixodes scapularis] [8e-38/15%]||(gi:156543941) PREDICTED: similar to ENSANGP00000014764 [Nasonia vitripennis] [3e-37/15%]||(gi:170588367) Major Facilitator Superfamily protein [Brugia malayi] [1e-36/21%]|	-	gi|256086758 monocarboxylate transporter [Schistosoma mansoni] monocarboxylate transporter, putative [Schistosoma mansoni] (8e-86/cov=99%/id=99%)	solute carrier family 16 (monocarboxylic acid transporters), member 14 [Homo sapiens]										U
Q2_P17249	C918676.1	0.0316118	up	0.462779	2.09318	1.27798	Smp_018440	|Hypothetical (gi:256073942) [0.0/100%]|	-	gi|256073942 hypothetical protein [Schistosoma mansoni] expressed protein [Schistosoma mansoni] (6e-76/cov=93%/id=100%)	No hits										U
Q2_P23077	C807095.1	0	up	0.954603	1.59741	1.27601	Smp_147580	|Hypothetical (gi:256079582) [0.0/100%]||(gi:1090774) Sm70 antigen [e-163/67%]||Sjp (gi:76155227) [3e-39/35%]|	-	gi|256079582 hypothetical protein [Schistosoma mansoni] hypothetical protein [Schistosoma mansoni] (3e-49/cov=98%/id=98%)	No hits										U
Q2_P13328	C910270.1	0	up	0.597214	1.94411	1.27066	gi|76153816	-	-	gi|76153816 SJCHGC03732 protein [Schistosoma japonicum] (1e-43/cov=61%/id=77%)	No hits										U
Q2_P16065	C916331.1	0	up	0.499035	2.0415	1.27027	gi|89891008	-	-	gi|89891008 putative permease, YjgP/YjgQ family [Flavobacteria bacterium BBFL7] putative permease, YjgP/YjgQ family [Flavobacteria bacterium BBFL7] (0.28/cov=58%/id=30%)	No hits										U
Q2_P28606	C902450.1	0	up	0.828421	1.70358	1.266	Smp_060030	|Hypothetical (gi:256082102) [0.0/100%]||(gi:226479944) putative spondin 99.0 [Schistosoma japonicum] [0.0/100%]||Sjp (gi:76154889) [3e-94/46%]||(gi:241157692) RPE-spondin, putative [Ixodes scapularis] [2e-22/64%]||(gi:156555111) PREDICTED: similar to IP06836p [Nasonia vitripennis] [2e-19/54%]|	-	gi|256082102 hypothetical protein [Schistosoma mansoni] expressed protein [Schistosoma mansoni] (3e-38/cov=100%/id=91%)	RPE-spondin [Homo sapiens]										U
Q2_P31613	C907278.1	0	up	1.50944	1.0144	1.26192	Smp_025620	|(gi:256075383) DNA double-strand break repair rad50 ATPase [Schistosoma mansoni] [0.0/97%]||Hypothetical (gi:260811095) [5e-78/97%]||(gi:296434201) coiled-coil domain containing 151-like [Saccoglossus kowalevskii] [4e-74/96%]||Sjp (gi:76155756) [5e-72/42%]||(gi:118344388) DC2-related axonemal dynein intermediate chain 4 [Ciona intestinalis] [2e-70/97%]|	|(gi:256075383) DNA double-strand break repair rad50 ATPase [Schistosoma mansoni] [0.0/99%]||Sjp (gi:76155756) [4e-97/41%]||(gi:296434201) coiled-coil domain containing 151-like [Saccoglossus kowalevskii] [1e-77/96%]||(gi:260811095) [2e-77/96%]||(gi:118344388) DC2-related axonemal dynein intermediate chain 4 [Ciona intestinalis] [5e-71/96%]|	gi|256075383 DNA double-strand break repair rad50 ATPase [Schistosoma mansoni] DNA double-strand break repair rad50 ATPase, putative [Schistosoma mansoni] (2e-74/cov=75%/id=92%)	coiled-coil domain containing 151 [Homo sapiens]										U
Q2_P22072	C805757.1	0	up	1.09863	1.42377	1.2612	Smp_156060	|Hypothetical (gi:256082656) [0.0/100%]||(gi:291239426) PREDICTED: DEAH (Asp-Glu-Ala-His) box polypeptide 38-like [Saccoglossus kowalevskii] [0.0/98%]||(gi:41053698) pre-mRNA-splicing factor ATP-dependent RNA helicase PRP16 [Danio rerio] [0.0/100%]||(gi:193587007) PREDICTED: similar to pre-mRNA splicing factor ATP-dependent RNA helicase PRP16 [Acyrthosiphon pisum] [0.0/95%]||(gi:242012723) pre-mR…	|(gi:256082656) [0.0/103%]||(gi:71895493) [0.0/108%]||(gi:291239426) PREDICTED: DEAH (Asp-Glu-Ala-His) box polypeptide 38-like [Saccoglossus kowalevskii] [0.0/108%]||(gi:41053698) pre-mRNA-splicing factor ATP-dependent RNA helicase PRP16 [Danio rerio] [0.0/111%]||(gi:30410010) [0.0/108%]|	gi|115679221 PREDICTED: similar to DEAH (Asp-Glu-Ala-His) box polypeptide 38, partial [Strongylocentrotus purpuratus] PREDICTED: similar to DEAH (Asp-Glu-Ala-His) box polypeptide 38, partial [Strongylocentrotus purpuratus] (1e-79/cov=73%/id=75%)	DEAH (Asp-Glu-Ala-His) box polypeptide 38 [Homo sapiens]										U
Q2_P19624	C802382.1	0	up	1.13158	1.38699	1.25929	Smp_155740	|(gi:256082535) heat shock protein [Schistosoma mansoni] [0.0/100%]||(gi:226479066) TNF receptor-associated protein 1 [Schistosoma japonicum] [0.0/100%]||(gi:257357782) TNF receptor-associated protein 1 [Coturnix japonica] [e-180/94%]||(gi:257357671) TNF receptor-associated protein 1 [Coturnix japonica] [e-179/94%]||Hypothetical (gi:57525126) [e-179/94%]|	|(gi:226479066) TNF receptor-associated protein 1 [Schistosoma japonicum] [0.0/100%]||(gi:256082535) heat shock protein [Schistosoma mansoni] [0.0/100%]||(gi:257357782) TNF receptor-associated protein 1 [Coturnix japonica] [e-170/94%]||(gi:126335261) PREDICTED: similar to angiotensin receptor [Monodelphis domestica] [e-170/94%]||(gi:257357671) TNF receptor-associated protein 1 [Coturnix japonica]…	gi|256082535 heat shock protein [Schistosoma mansoni] heat shock protein, putative [Schistosoma mansoni] (1e-69/cov=99%/id=100%)	TNF receptor-associated protein 1 [Homo sapiens]										U
Q2_P33848	C911556.1	0	up	0.554165	1.96241	1.25829	Smp_153820	|(gi:256081844) transcriptional regulator atrx homolog (X-linked nuclear protein-1) [Schistosoma mansoni] [0.0/100%]||(gi:30089126) X-linked nuclear protein [Dugesia japonica] [5e-95/21%]||(gi:157114744) transcriptional regulator ATRX (X-linked helicase II) [Aedes aegypti] [2e-91/21%]||(gi:198423144) PREDICTED: similar to transcriptional regulator ATRX [Ciona intestinalis] [4e-91/21%]||Hypothetic…	|(gi:256081844) transcriptional regulator atrx homolog (X-linked nuclear protein-1) [Schistosoma mansoni] [0.0/82%]||(gi:291241069) PREDICTED: transcriptional regulator ATRX-like [Saccoglossus kowalevskii] [2e-29/16%]||(gi:301786781) PREDICTED: transcriptional regulator ATRX-like [Ailuropoda melanoleuca] [3e-28/49%]||(gi:297469909) PREDICTED: transcriptional regulator ATRX [Bos taurus] [3e-28/38%…	gi|256081844 transcriptional regulator atrx homolog (X-linked nuclear protein-1) [Schistosoma mansoni] transcriptional regulator atrx homolog (X-linked nuclear protein-1), putative [Schistosoma mansoni] (2e-45/cov=96%/id=95%)	transcriptional regulator ATRX isoform 2 [Homo sapiens]										U
Q2_P22557	C806403.1	0.0178697	up	0.776139	1.7231	1.24962	C806403.1	-	-	No hits	No hits										U
Q2_P29362	C903505.1	0.0316118	up	0.816694	1.66288	1.23978	C903505.1	-	-	No hits	PREDICTED: hypothetical protein [Homo sapiens]										U
Q2_P39594	JAP05093.C	0	up	0.959148	1.52032	1.23974	Sjc_0212920	-	|(gi:251825164) insulin receptor-2 [Schistosoma japonicum] [9e-99/100%]||(gi:256072286) tyrosine kinase [Schistosoma mansoni] [2e-77/99%]||(gi:69065692) insulin receptor tyrosine kinase [Schistosoma mansoni] [2e-77/99%]||(gi:20338775) putative insulin receptor [Echinococcus multilocularis] [5e-41/98%]||(gi:195389755) GJ23294 [Drosophila virilis] [3e-21/101%]|	gi|251825164 insulin receptor-2 [Schistosoma japonicum] (e-100/cov=99%/id=91%)	insulin-like growth factor 1 receptor precursor [Homo sapiens]										U
Q2_P02143	C804453.1	0	up	0.877474	1.6017	1.23959	Sjc_0071560	-	|(gi:256073281) dreadlocks/dock [Schistosoma mansoni] [e-158/44%]||Sjp (gi:76153451) [e-124/32%]||(gi:256073235) nck2/grb4 [Schistosoma mansoni] [7e-94/34%]||(gi:268578983) C. briggsae CBR-NCK-1 protein [Caenorhabditis briggsae] [1e-36/54%]||(gi:66910373) Zgc:92024 [Danio rerio] [2e-36/60%]|	gi|256073281 dreadlocks/dock [Schistosoma mansoni] dreadlocks/dock, putative [Schistosoma mansoni] (e-141/cov=84%/id=99%)	NCK adaptor protein 2 isoform A [Homo sapiens]										U
Q2_P26801	C812500.1	0.0178697	up	0.872404	1.6041	1.23825	Smp_176670	|(gi:256089337) histone H2A [Schistosoma mansoni] [0.0/100%]||Sjp (gi:76153177) [3e-21/15%]||(gi:256087701) histone H2A [Schistosoma mansoni] [1e-11/6%]||(gi:256087707) histone H2A [Schistosoma mansoni] [1e-10/6%]||(gi:226479254) Histone H2A [Schistosoma japonicum] [1e-10/6%]|	-	gi|256089337 histone H2A [Schistosoma mansoni] histone H2A, putative [Schistosoma mansoni] (2e-89/cov=63%/id=96%)	histone cluster 1, H2ag [Homo sapiens]										U
Q2_P19325	C802024.1	0	up	0.882489	1.59156	1.23702	Smp_147150	|(gi:256079409) heterogeneous nuclear ribonucleoprotein [Schistosoma mansoni] [0.0/100%]||(gi:226479834) putative RNA-binding protein Raly [Schistosoma japonicum] [0.0/97%]||Sjp (gi:76157629) [3e-82/29%]||(gi:149421837) PREDICTED: similar to heterogeneous nuclear ribonucleoprotein C1/C2; hnRNP C1/C2 isoform 2 [Ornithorhynchus anatinus] [4e-27/17%]||(gi:149421839) PREDICTED: similar to heterogeneo…	-	gi|256079409 heterogeneous nuclear ribonucleoprotein [Schistosoma mansoni] heterogeneous nuclear ribonucleoprotein C (C1/C2), putative [Schistosoma mansoni] (2e-29/cov=96%/id=56%)	heterogeneous nuclear ribonucleoprotein C isoform b [Homo sapiens]										U
Q2_P18083	C800229.1	0	up	0.534586	1.93859	1.23659	Smp_149080	|Hypothetical (gi:256080128) [0.0/100%]||Hypothetical (gi:189514731) [1e-55/22%]||(gi:195947348) FTS and Hook-interacting protein homolog [Danio rerio] [5e-54/22%]||(gi:220941945) novel protein similar to vertebrate family with sequence similarity 160, member A1 (FAM160A1) [Danio rerio] [5e-54/22%]||Hypothetical (gi:260833248) [6e-53/22%]|	-	gi|256080128 hypothetical protein [Schistosoma mansoni] expressed protein [Schistosoma mansoni] (e-124/cov=88%/id=98%)	hypothetical protein LOC729830 [Homo sapiens]										U
Q2_P39301	JAP02177.C	0	up	0.850492	1.61553	1.23301	gi|76153783	-	-	gi|76153783 SJCHGC07775 protein [Schistosoma japonicum] (e-124/cov=99%/id=100%)	No hits										U
Q2_P01085	C802527.1	0	up	0.978589	1.4846	1.2316	Smp_123640	|(gi:256070828) serine/threonine protein kinase [Schistosoma mansoni] [0.0/97%]||(gi:242005387) cAMP-dependent protein kinase catalytic subunit, putative [Pediculus humanus corporis] [e-162/81%]||(gi:54606877) G protein-coupled receptor kinase 4 [Xenopus (Silurana) tropicalis] [e-158/81%]||(gi:118097365) PREDICTED: similar to G protein-coupled receptor kinase 6 (G protein-coupled receptor kinase …	|(gi:256070828) serine/threonine protein kinase [Schistosoma mansoni] [0.0/74%]||(gi:242005387) cAMP-dependent protein kinase catalytic subunit, putative [Pediculus humanus corporis] [e-139/80%]||(gi:156537339) PREDICTED: similar to GA14759-PA [Nasonia vitripennis] [e-136/79%]||(gi:241998000) cAMP-dependent protein kinase catalytic subunit, putative [Ixodes scapularis] [e-134/76%]||(gi:291244409)…	gi|256070828 serine/threonine protein kinase [Schistosoma mansoni] serine/threonine kinase [Schistosoma mansoni] (6e-78/cov=99%/id=92%)	G protein-coupled receptor kinase 6 isoform B [Homo sapiens]										U
Q2_P10650	C904996.1	0.0178697	up	0.495154	1.96757	1.23136	Smp_164090	|Hypothetical (gi:256085470) [0.0/100%]||Hypothetical (gi:115717942) [2e-11/17%]||(gi:118104004) PREDICTED: similar to KIAA2026 [Gallus gallus] [4e-10/17%]||Hypothetical (gi:194669478) [1e-09/17%]||Hypothetical (gi:291383272) [2e-09/17%]|	-	gi|256085470 hypothetical protein [Schistosoma mansoni] hypothetical protein [Schistosoma mansoni] (3e-32/cov=98%/id=100%)	hypothetical protein LOC158358 [Homo sapiens]										U
Q2_P38995	JAP10808.S	0	up	1.02606	1.43653	1.2313	Sjc_0121180	-	|(gi:256085207) [3e-86/100%]|	gi|256085207 hypothetical protein [Schistosoma mansoni] expressed protein [Schistosoma mansoni] (4e-26/cov=46%/id=72%)	No hits										U
Q2_P08867	C902397.1	0	up	1.58093	0.88091	1.23092	Smp_001780	|Hypothetical (gi:256070634) [0.0/100%]||(gi:156377851) predicted protein [Nematostella vectensis] [1e-06/51%]||(gi:156375063) predicted protein [Nematostella vectensis] [6e-06/54%]||(gi:115746569) PREDICTED: similar to LD37218p [Strongylocentrotus purpuratus] [1e-04/56%]||(gi:156554882) PREDICTED: similar to RE36877p [Nasonia vitripennis] [1e-04/51%]|	|(gi:256070634) [e-161/97%]||(gi:156377851) predicted protein [Nematostella vectensis] [7e-09/72%]||(gi:115746569) PREDICTED: similar to LD37218p [Strongylocentrotus purpuratus] [5e-07/50%]||(gi:115666284) [2e-06/43%]||(gi:301113774) Major Facilitator Superfamily (MFS) [Phytophthora infestans T30-4] [2e-05/25%]|	gi|256070634 hypothetical protein [Schistosoma mansoni] expressed protein [Schistosoma mansoni] (3e-47/cov=99%/id=98%)	No hits										U
Q2_P36649	C916982.1	0.0564197	up	1.74833	0.708237	1.22828	gi|256082622	-	-	gi|256082622 E1b-55kD-associated protein [Schistosoma mansoni] E1b-55kD-associated protein, putative [Schistosoma mansoni] (4e-07/cov=16%/id=100%)	heterogeneous nuclear ribonucleoprotein U-like 1 isoform a [Homo sapiens]										U
Q2_P37357	C918140.1	0	up	0.61262	1.84014	1.22638	C918140.1	-	-	No hits	No hits										U
Q2_P00472	C801378.1	0	up	1.13221	1.31146	1.22183	Smp_129360	|(gi:256072968) cyclin G [Schistosoma mansoni] [0.0/100%]||Sjp (gi:76152601) [2e-81/41%]||Hypothetical (gi:256090982) [3e-78/31%]||(gi:256081880) cyclin G2 [Schistosoma mansoni] [8e-25/70%]||Hypothetical (gi:74223139) [8e-15/28%]|	-	gi|256072968 cyclin G [Schistosoma mansoni] cyclin G, putative [Schistosoma mansoni] (0.0/cov=96%/id=96%)	cyclin G2 [Homo sapiens]										U
Q2_P36240	C916079.1	0.0178697	up	0.673933	1.7677	1.22082	C916079.1	-	-	No hits	No hits										U
Q2_P12669	C909020.1	0	up	0.834768	1.60038	1.21757	Smp_150860	|(gi:256080784) serine/threonine protein kinase [Schistosoma mansoni] [0.0/100%]||(gi:226466650) putative dual-specificity tyrosine-(Y)-phosphorylation regulated kinase 2 isoform 2 [Schistosoma japonicum] [e-132/36%]||(gi:256092932) serine/threonine protein kinase [Schistosoma mansoni] [e-113/62%]||(gi:172087132) similar to dual-specificity tyrosine-phosphorylation regulated kinase [Oikopleura di…	-	gi|256080784 serine/threonine protein kinase [Schistosoma mansoni] serine/threonine kinase [Schistosoma mansoni] (4e-62/cov=99%/id=100%)	dual-specificity tyrosine-(Y)-phosphorylation regulated kinase 2 isoform 2 [Homo sapiens]										U
Q2_P00520	C801457.1	0	up	1.12498	1.30632	1.21565	Smp_072460	|(gi:256084426) phosphomevalonate kinase [Schistosoma mansoni] [e-118/100%]||Sjp (gi:56756320) [4e-90/97%]||(gi:29841372) similar to GenBank Accession Number AP001507 tRNA/rRNA methyltransferase in Bacillus halodurans [Schistosoma japonicum] [4e-53/59%]||Hypothetical (gi:260829481) [7e-34/93%]||(gi:298160974) phosphomevalonate kinase [Sus scrofa] [9e-34/89%]|	|Sjp (gi:56756320) [e-100/99%]||(gi:256084426) phosphomevalonate kinase [Schistosoma mansoni] [6e-79/100%]||(gi:29841372) similar to GenBank Accession Number AP001507 tRNA/rRNA methyltransferase in Bacillus halodurans [Schistosoma japonicum] [1e-50/60%]||(gi:254588056) phosphomevalonate kinase isoform 1 [Mus musculus] [1e-27/95%]||(gi:12834375) [2e-27/95%]|	gi|256084426 phosphomevalonate kinase [Schistosoma mansoni] phosphomevalonate kinase [Schistosoma mansoni] (6e-75/cov=49%/id=100%)	phosphomevalonate kinase [Homo sapiens]										U
Q2_P12075	C907816.1	0.0178697	up	0.755715	1.67065	1.21318	Smp_125880	|Hypothetical (gi:256071668) [e-179/100%]||(gi:115671930) PREDICTED: similar to Armadillo repeat containing 8, partial [Strongylocentrotus purpuratus] [5e-10/31%]||(gi:242008922) Sperm-associated antigen, putative [Pediculus humanus corporis] [8e-10/43%]||(gi:241853627) armadillo repeat-containing protein, putative [Ixodes scapularis] [2e-09/31%]||(gi:307188543) Armadillo repeat-containing protei…	-	gi|256071668 hypothetical protein [Schistosoma mansoni] hypothetical protein [Schistosoma mansoni] (5e-77/cov=99%/id=98%)	armadillo repeat containing 8 isoform 2 [Homo sapiens]										U
Q2_P08808	C902313.1	0	up	0.686054	1.73633	1.21119	Smp_165670	|(gi:256085966) solute carrier family 12 electroneutral k-cl cotransporter [Schistosoma mansoni] [0.0/100%]||(gi:226480542) Solute carrier family 12 member 6 [Schistosoma japonicum] [0.0/43%]||(gi:307176034) Solute carrier family 12 member 4 [Camponotus floridanus] [e-178/84%]||(gi:224064285) PREDICTED: similar to K-Cl cotransporter [Taeniopygia guttata] [e-175/75%]||Hypothetical (gi:281340307) […	|(gi:256085966) solute carrier family 12 electroneutral k-cl cotransporter [Schistosoma mansoni] [0.0/86%]||Sjp (gi:76155350) [e-154/46%]||(gi:291232434) PREDICTED: solute carrier family 12, (potassium-chloride transporter) member 5-like [Saccoglossus kowalevskii] [2e-99/100%]||(gi:182636954) RecName: Full=Solute carrier family 12 member 5; AltName: Full=Electroneutral potassium-chloride cotransp…	gi|256085966 solute carrier family 12 electroneutral k-cl cotransporter [Schistosoma mansoni] solute carrier family 12, electroneutral k-cl cotransporter, putative [Schistosoma mansoni] (1e-64/cov=98%/id=99%)	solute carrier family 12, member 6 isoform a [Homo sapiens]										U
Q2_P18010	C800144.1	0	up	0.882906	1.53869	1.2108	Smp_168370.x	|(gi:256086889) vav2 [Schistosoma mansoni] [0.0/100%]||(gi:224073663) PREDICTED: vav 2 guanine nucleotide exchange factor [Taeniopygia guttata] [3e-78/55%]||(gi:45383828) guanine nucleotide exchange factor VAV2 [Gallus gallus] [7e-78/55%]||(gi:164663858) guanine nucleotide exchange factor VAV2 [Rattus norvegicus] [1e-77/55%]||(gi:6678555) guanine nucleotide exchange factor VAV2 [Mus musculus] [1e…	-	gi|256086889 vav2 [Schistosoma mansoni] vav2, putative [Schistosoma mansoni] (0.0/cov=90%/id=92%)	vav 2 guanine nucleotide exchange factor isoform 2 [Homo sapiens]										U
Q2_P18482	C800700.1	0	up	0.640024	1.7796	1.20981	Smp_146300	|Hypothetical (gi:256079036) [0.0/100%]||(gi:307194509) N6-adenosine-methyltransferase 70 kDa subunit [Harpegnathos saltator] [e-149/68%]||(gi:307182701) N6-adenosine-methyltransferase 70 kDa subunit [Camponotus floridanus] [e-149/69%]||Hypothetical (gi:242017410) [e-147/69%]||(gi:33301387) RecName: Full=N6-adenosine-methyltransferase 70 kDa subunit; Short=MT-A70; AltName: Full=Methyltransferase-…	-	gi|256079036 hypothetical protein [Schistosoma mansoni] expressed protein [Schistosoma mansoni] (6e-82/cov=93%/id=77%)	methyltransferase like 3 [Homo sapiens]										U
Q2_P24119	C808495.1	0	up	1.41298	1.00661	1.2098	C808495.1	-	-	No hits	No hits										U
Q2_P04332	C808120.1	0	up	1.25815	1.15998	1.20906	gi|29347738	-	-	gi|29347738 hypothetical protein BT_2328 [Bacteroides thetaiotaomicron VPI-5482] hypothetical protein BACINT_04723 [Bacteroides intestinalis DSM 17393] conserved hypothetical protein [Bacteroides thetaiotaomicron VPI-5482] hypothetical protein BACINT_047242017410) [e-147/69%]||(gi:33301387) RecName: Full=N6-adenos	hypothetical protein LOC389763 [Homo sapiens]										U
Q2_P05777	C810530.1	0	up	0.952712	1.45959	1.20615	Smp_132150	|Hypothetical (gi:256073875) [0.0/100%]||(gi:291232676) PREDICTED: predicted protein-like [Saccoglossus kowalevskii] [1e-04/5%]|	-	gi|256073875 hypothetical protein [Schistosoma mansoni] expressed protein [Schistosoma mansoni] (5e-66/cov=60%/id=99%)	SWI/SNF-related matrix-associated actin-dependent regulator of chromatin c2 isoform b [Homo sapiens]										U
Q2_P05474	C810175.1	0	up	0.679893	1.73196	1.20593	Smp_008900	|(gi:256072072) eukaryotic translation initiation factor 4 gamma [Schistosoma mansoni] [0.0/100%]||(gi:226484600) translation initiation factor eIF-4F [Schistosoma japonicum] [0.0/100%]||Sjp (gi:76155773) [e-108/28%]||Sjp (gi:56755988) [4e-79/23%]||(gi:198422115) PREDICTED: similar to eIF4G-related protein NAT1 [Ciona intestinalis] [4e-29/38%]|	-	gi|256072072 eukaryotic translation initiation factor 4 gamma [Schistosoma mansoni] eukaryotic translation initiation factor 4 gamma, putative [Schistosoma mansoni] (e-140/cov=80%/id=94%)	eukaryotic translation initiation factor 4 gamma, 2 isoform 2 [Homo sapiens]										U
Q2_P01285	C802965.1	0	up	0.626589	1.78477	1.20568	Smp_028040	|(gi:256075885) slit-robo rho gtpase activating protein 13 [Schistosoma mansoni] [0.0/100%]||(gi:242008184) SLIT-ROBO Rho GTPase-activating protein, putative [Pediculus humanus corporis] [7e-57/46%]||(gi:307200505) SLIT-ROBO Rho GTPase-activating protein 1 [Harpegnathos saltator] [4e-54/45%]||(gi:156543953) PREDICTED: similar to slit-robo rho gtpase activating protein 1,3 [Nasonia vitripennis] [1…	|(gi:256075885) slit-robo rho gtpase activating protein 13 [Schistosoma mansoni] [0.0/49%]||(gi:256075883) slit-robo rho gtpase activating protein [Schistosoma mansoni] [0.0/44%]||Sjp (gi:76157287) [e-104/13%]||(gi:260804949) [2e-63/26%]||(gi:158297891) AGAP004772-PA [Anopheles gambiae str. PEST] [1e-58/14%]|	gi|256075885 slit-robo rho gtpase activating protein 13 [Schistosoma mansoni] slit-robo rho gtpase activating protein 1,3, putative [Schistosoma mansoni] (4e-64/cov=88%/id=97%)	SLIT-ROBO Rho GTPase activating protein 3 isoform a [Homo sapiens]										U
Q2_P36116	C915922.1	0	up	1.16021	1.24935	1.20478	C915922.1	-	-	No hits	zinc finger, NFX1-type containing 1 [Homo sapiens]										U
Q2_P20987	C804225.1	0	up	0.730252	1.67893	1.20459	Sjc_0020380	-	|(gi:256085470) [5e-42/9%]||(gi:256085466) [7e-41/9%]||(gi:260784435) [3e-06/11%]||(gi:296189899) PREDICTED: LOW QUALITY PROTEIN: uncharacterized protein KIAA2026-like [Callithrix jacchus] [3e-05/13%]||(gi:295293085) [8e-05/13%]|	No hits	hypothetical protein LOC158358 [Homo sapiens]										U
Q2_P24505	C809001.1	0	up	1.29697	1.11041	1.20369	C809001.1	-	-	No hits	potassium channel, subfamily T, member 2 [Homo sapiens]										U
Q2_P24657	C809180.1	0	up	0.919052	1.48458	1.20182	Sjc_0019080	-	|(gi:256073537) harp (smarcal1)-related [Schistosoma mansoni] [0.0/56%]||(gi:226469102) 26S proteasome regulatory subunit N11 [Schistosoma japonicum] [e-160/24%]||(gi:226469100) 26S proteasome regulatory subunit N11 [Schistosoma japonicum] [e-159/24%]||(gi:2345100) Pad1 homolog [Schistosoma mansoni] [e-159/24%]||Sjp (gi:56752603) [e-158/24%]|	gi|2345100 Pad1 homolog [Schistosoma mansoni] (e-162/cov=50%/id=96%)	proteasome 26S subunit, non-ATPase 14 [Homo sapiens]										U
Q2_P12792	C909299.1	0.0178697	up	0.440526	1.9593	1.19991	gi|256083313	-	-	gi|256083313 hypothetical protein [Schistosoma mansoni] hypothetical protein [Schistosoma mansoni] expressed protein [Schistosoma mansoni] expressed protein [Schistosoma mansoni] (1e-36/cov=42%/id=100%)	No hits										U
Q2_P16883	C917924.1	0.0178697	up	0.448736	1.94882	1.19878	gi|256091973	-	-	gi|256091973 hypothetical protein [Schistosoma mansoni] expressed protein [Schistosoma mansoni] (2e-12/cov=18%/id=100%)	No hits										U
Q2_P04110	C807703.1	0	up	0.565195	1.82911	1.19715	gi|256072883	-	-	gi|256072883 myotubularin-related protein [Schistosoma mansoni] myotubularin-related protein [Schistosoma mansoni] (e-137/cov=53%/id=88%)	myotubularin-related protein 3 isoform c [Homo sapiens]										U
Q2_P16229	C916655.1	0.0178697	up	0.49783	1.88991	1.19387	Smp_111340.x	|Hypothetical (gi:256091967) [3e-27/100%]||Hypothetical (gi:256083313) [2e-25/96%]||Hypothetical (gi:256091973) [3e-22/88%]||Hypothetical (gi:256091971) [5e-22/85%]|	-	gi|256091973 hypothetical protein [Schistosoma mansoni] expressed protein [Schistosoma mansoni] (7e-05/cov=50%/id=100%)	No hits										U
Q2_P00880	C802069.1	0.0316118	up	0.510989	1.87628	1.19363	Smp_158610.x	|(gi:256083470) helicase [Schistosoma mansoni] [0.0/100%]||(gi:256083472) helicase [Schistosoma mansoni] [0.0/100%]||(gi:118092869) PREDICTED: similar to TBP-associated factor 172 [Gallus gallus] [2e-60/43%]||(gi:126273285) PREDICTED: similar to high-mobility group protein 2-like 1, [Monodelphis domestica] [3e-60/42%]||(gi:224052611) PREDICTED: BTAF1 RNA polymerase II, B-TFIID transcription facto…	-	gi|256083472 helicase [Schistosoma mansoni] helicase mot1, putative [Schistosoma mansoni] (3e-99/cov=91%/id=93%)	BTAF1 RNA polymerase II, B-TFIID transcription factor-associated, 170kDa [Homo sapiens]										U
Q2_P20993	C804235.1	0	up	1.06937	1.31376	1.19157	Smp_145350	|(gi:256078699) ubiquitin-conjugating enzyme h [Schistosoma mansoni] [2e-63/100%]||Sjp (gi:56754047) [1e-46/130%]||(gi:29841404) similar to NM_003344 ubiquitin-conjugating enzyme E2H (similar to yeast UBC8) in Mus musculus [Schistosoma japonicum] [5e-42/108%]||(gi:31747527) ubiquitin-conjugating enzyme [Homo sapiens] [1e-40/108%]||(gi:33356154) ubiquitin-conjugating enzyme E2 H isoform 2 [Homo sa…	|Sjp (gi:56754047) [1e-89/99%]||(gi:29841404) similar to NM_003344 ubiquitin-conjugating enzyme E2H (similar to yeast UBC8) in Mus musculus [Schistosoma japonicum] [3e-85/82%]||(gi:281332204) predicted gene 2058 [Mus musculus] [1e-73/99%]||(gi:30584689) Homo sapiens ubiquitin-conjugating enzyme E2H (UBC8 homolog, yeast) [synthetic construct] [9e-73/99%]||(gi:52345726) ubiquitin-conjugating enzyme…	gi|56754047 SJCHGC06296 protein [Schistosoma japonicum] ubiquitin-conjugating enzyme E2H [Schistosoma japonicum] (2e-88/cov=60%/id=88%)	ubiquitin-conjugating enzyme E2H isoform 2 [Homo sapiens]										U
Q2_P40143	JAP00342.S	0	up	0.748496	1.63387	1.19118	gi|226467211	-	-	gi|226467211 hypothetical protein [Schistosoma japonicum] (1e-18/cov=17%/id=100%)	No hits										U
Q2_P40904	JAP01746.C	0.0178697	up	0.532348	1.84798	1.19017	Sjc_0050400	-	|(gi:256087390) fos transcription factor-related [Schistosoma mansoni] [e-123/65%]||(gi:256087388) [4e-79/28%]||Sjp (gi:76154740) [8e-61/24%]||(gi:195394541) GJ10642 [Drosophila virilis] [0.003/11%]||(gi:242010749) [0.004/11%]|	gi|76154740 SJCHGC07790 protein [Schistosoma japonicum] (5e-93/cov=96%/id=83%)	FOS-like antigen 1 [Homo sapiens]										U
Q2_P27013	C812795.1	0	up	0.743724	1.63547	1.1896	C812795.1	-	-	No hits	No hits										U
Q2_P20060	C802942.1	0	up	0.782518	1.59656	1.18954	Smp_157770	|Hypothetical (gi:256083204) [0.0/100%]||Sjp (gi:76155844) [e-111/28%]||Hypothetical (gi:91085437) [3e-98/91%]||Hypothetical (gi:241997920) [6e-96/100%]||(gi:307196970) Protein zyg-11-like protein B [Harpegnathos saltator] [2e-89/95%]|	-	gi|256083204 hypothetical protein [Schistosoma mansoni] expressed protein [Schistosoma mansoni] (e-138/cov=95%/id=100%)	zyg-11 homolog B [Homo sapiens]										U
Q2_P11007	C905638.1	0.0178697	up	0.497896	1.87608	1.18699	Smp_088280	|(gi:256087415) chromatin-specific transcription elongation factor 140 kDa subunit (M24 family) [Schistosoma mansoni] [0.0/100%]||(gi:194747000) GF24952 [Drosophila ananassae] [0.0/89%]||(gi:195440466) GK10599 [Drosophila willistoni] [0.0/89%]||(gi:194865016) GG14551 [Drosophila erecta] [0.0/89%]||(gi:45551505) dre4, isoform B [Drosophila melanogaster] [0.0/89%]|	-	gi|256087415 chromatin-specific transcription elongation factor 140 kDa subunit (M24 family) [Schistosoma mansoni] chromatin-specific transcription elongation factor 140 kDa subunit (M24 family) [Schistosoma mansoni] (9e-14/cov=76%/id=75%)	chromatin-specific transcription elongation factor large subunit [Homo sapiens]										U
Q2_P40960	JAP02402.C	0.0316118	up	0.432728	1.93851	1.18562	Sjc_0049640	-	|Sjp (gi:76153307) [e-111/24%]||(gi:256077969) [5e-89/45%]||Sjp (gi:56754768) [6e-60/14%]||(gi:291225005) PREDICTED: kelch domain containing 2-like [Saccoglossus kowalevskii] [1e-13/21%]||(gi:224052009) PREDICTED: kelch domain containing 2 [Taeniopygia guttata] [1e-10/30%]|	gi|76153307 SJCHGC08506 protein [Schistosoma japonicum] (e-112/cov=93%/id=100%)	kelch domain containing 2 [Homo sapiens]										U
Q2_P20076	C802963.1	0	up	0.690314	1.68069	1.1855	Smp_125730	|Hypothetical (gi:256071604) [0.0/98%]||Sjp (gi:56756192) [0.0/62%]||Sjp (gi:56758102) [1e-84/34%]||Hypothetical (gi:56754800) [6e-49/25%]||(gi:149437081) PREDICTED: similar to Em:AC016026.2 [Ornithorhynchus anatinus] [0.004/6%]|	|Sjp (gi:56756192) [0.0/97%]||(gi:256071604) [0.0/90%]||(gi:291225408) [0.004/63%]||(gi:156064201) [0.006/59%]||(gi:260801263) [0.010/69%]|	gi|256071604 hypothetical protein [Schistosoma mansoni] expressed protein [Schistosoma mansoni] (e-113/cov=65%/id=99%)	microtubule associated monoxygenase, calponin and LIM domain containing 3 isoform 1 [Homo sapiens]										U
Q2_P23792	C808060.1	0	up	0.77395	1.59629	1.18512	Smp_027970	|(gi:256075869) ATP-dependent RNA Helicase [Schistosoma mansoni] [0.0/100%]||(gi:291228444) PREDICTED: DEAH (Asp-Glu-Ala-His) box polypeptide 16-like [Saccoglossus kowalevskii] [0.0/97%]||(gi:242016868) ATP-dependent RNA helicase, putative [Pediculus humanus corporis] [0.0/96%]||Hypothetical (gi:91082873) [0.0/96%]||(gi:41053341) DEAH (Asp-Glu-Ala-His) box polypeptide 16 [Danio rerio] [0.0/101%]|	|(gi:256075869) ATP-dependent RNA Helicase [Schistosoma mansoni] [0.0/102%]||(gi:226480742) Putative pre-mRNA-splicing factor ATP-dependent RNA helicase [Schistosoma japonicum] [0.0/65%]||(gi:291228444) PREDICTED: DEAH (Asp-Glu-Ala-His) box polypeptide 16-like [Saccoglossus kowalevskii] [0.0/98%]||(gi:91082873) [0.0/96%]||(gi:41053341) DEAH (Asp-Glu-Ala-His) box polypeptide 16 [Danio rerio] [0.0/…	gi|256075869 ATP-dependent RNA Helicase [Schistosoma mansoni] ATP-dependent RNA Helicase, putative [Schistosoma mansoni] (e-156/cov=99%/id=95%)	DEAH (Asp-Glu-Ala-His) box polypeptide 16 [Homo sapiens]										U
Q2_P24715	C809246.1	0	up	1.29332	1.0761	1.18471	C809246.1	-	-	No hits	No hits										U
Q2_P18814	C801365.1	0	up	0.638195	1.72352	1.18086	gi|256079102	-	-	gi|256079102 ribosomal RNA methyltransferase [Schistosoma mansoni] ribosomal RNA methyltransferase, putative [Schistosoma mansoni] (0.0/cov=70%/id=77%)	FtsJ homolog 3 [Homo sapiens]										U
Q2_P40080	JAP10871.C	0	up	0.804979	1.55672	1.18085	Sjc_0064340	-	|(gi:256086951) [0.0/48%]||Sjp (gi:76152628) [1e-08/2%]||Sjp (gi:76157000) [2e-67/9%]||(gi:166157927) [8e-14/3%]||(gi:119570900) hCG2042704 [Homo sapiens] [1e-13/3%]|	gi|76152628 SJCHGC07510 protein [Schistosoma japonicum] (1e-73/cov=95%/id=70%)	PREDICTED: similar to hCG2042704 [Homo sapiens]										U
Q2_P12137	C907929.1	0	up	1.0615	1.29687	1.17919	Smp_076450	|Hypothetical (gi:256085207) [0.0/100%]|	-	gi|256085207 hypothetical protein [Schistosoma mansoni] expressed protein [Schistosoma mansoni] (1e-33/cov=63%/id=80%)	No hits										U
Q2_P19168	C801821.1	0	up	0.761782	1.59288	1.17733	Smp_176580	|(gi:256089296) serine/threonine protein kinase [Schistosoma mansoni] [0.0/100%]||(gi:221117135) PREDICTED: similar to Mitogen-activated protein kinase kinase kinase 9, partial [Hydra magnipapillata] [3e-68/28%]||(gi:301614924) PREDICTED: mitogen-activated protein kinase kinase kinase 9-like [Xenopus (Silurana) tropicalis] [8e-68/31%]||(gi:114205587) MAP3K9 protein [Homo sapiens] [2e-67/32%]||(gi…	-	gi|256089296 serine/threonine protein kinase [Schistosoma mansoni] serine/threonine kinase [Schistosoma mansoni] (e-138/cov=99%/id=99%)	mitogen-activated protein kinase kinase kinase 9 [Homo sapiens]										U
Q2_P40064	JAP10731.C	0	up	0.760678	1.59237	1.17652	gi|256052344	-	-	gi|256052344 jun-related protein [Schistosoma mansoni] jun-related protein [Schistosoma mansoni] (5e-55/cov=38%/id=84%)	jun oncogene [Homo sapiens]										U
Q2_P18132	C800281.1	0	up	1.47747	0.873481	1.17547	Smp_135540	|(gi:256075204) Protein VTS1 [Schistosoma mansoni] [0.0/100%]||Hypothetical (gi:226490150) [3e-98/100%]||Sjp (gi:76153348) [3e-37/36%]||Hypothetical (gi:226483611) [6e-11/68%]||Hypothetical (gi:226483609) [7e-11/68%]|	-	gi|256075204 Protein VTS1 [Schistosoma mansoni] Protein VTS1, putative [Schistosoma mansoni] (e-123/cov=85%/id=100%)	No hits										U
Q2_P00204	C800634.1	0	up	0.978561	1.36884	1.1737	Smp_138210	|Hypothetical (gi:256076214) [0.0/100%]||Sjp (gi:76152768) [1e-82/53%]||Sjp (gi:60687886) [7e-28/17%]||(gi:226475110) Major egg antigen (p40) [Schistosoma japonicum] [1e-04/28%]||(gi:226475108) Major egg antigen (p40) [Schistosoma japonicum] [2e-04/28%]|	|(gi:256076214) [e-127/94%]||Sjp (gi:76152768) [e-120/49%]||Sjp (gi:60687886) [1e-07/59%]||(gi:66807355) [2e-06/39%]||(gi:118361578) [2e-06/39%]|	gi|256076214 hypothetical protein [Schistosoma mansoni] conserved hypothetical protein [Schistosoma mansoni] (e-132/cov=87%/id=100%)	crystallin, alpha A [Homo sapiens]										U
Q2_P21143	C804438.1	0	up	0.782717	1.56455	1.17363	Smp_090890	|(gi:256087903) serine/threonine protein kinase [Schistosoma mansoni] [0.0/100%]||(gi:226481511) proviral integration site 1 [Schistosoma japonicum] [0.0/100%]||(gi:226481513) proviral integration site 1 [Schistosoma japonicum] [0.0/100%]||(gi:109070954) PREDICTED: proto-oncogene serine/threonine-protein kinase pim-1 [Macaca mulatta] [3e-68/38%]||(gi:296198050) PREDICTED: LOW QUALITY PROTEIN: pro…	|(gi:226481511) proviral integration site 1 [Schistosoma japonicum] [0.0/100%]||(gi:226481513) proviral integration site 1 [Schistosoma japonicum] [0.0/100%]||(gi:256087903) serine/threonine protein kinase [Schistosoma mansoni] [0.0/100%]||(gi:213514132) serine/threonine protein kinase pim-3 [Salmo salar] [1e-65/38%]||(gi:262118706) Chain A, Crystal Structure Of Human Proto-Oncogene Serine Threon…	gi|256087903 serine/threonine protein kinase [Schistosoma mansoni] serine/threonine protein kinase [Schistosoma mansoni] (e-134/cov=98%/id=85%)	non-specific serine/threonine protein kinase [Homo sapiens]										U
Q2_P13612	C910850.1	0.0178697	up	0.849836	1.49536	1.1726	Smp_160780	|(gi:256084165) voltage-gated potassium channel [Schistosoma mansoni] [0.0/100%]||(gi:156548858) PREDICTED: similar to voltage-gated potassium channel [Nasonia vitripennis] [e-144/34%]||(gi:157115143) voltage-gated potassium channel [Aedes aegypti] [e-144/34%]||(gi:158286378) AGAP007046-PA [Anopheles gambiae str. PEST] [e-144/34%]||(gi:193678747) PREDICTED: similar to Shaker cognate l CG9262-PB […	-	gi|256084165 voltage-gated potassium channel [Schistosoma mansoni] voltage-gated potassium channel, putative [Schistosoma mansoni] (8e-06/cov=98%/id=63%)	potassium voltage-gated channel, Shal-related subfamily, member 3 isoform 2 [Homo sapiens]										U
Q2_P28057	C901639.1	0.0564197	up	0.846078	1.49773	1.1719	Smp_072370	|(gi:256084411) tpr repeat nuclear phosphoprotein [Schistosoma mansoni] [0.0/100%]||(gi:291190510) RNA polymerase-associated protein CTR9 homolog [Salmo salar] [0.0/77%]||(gi:296217556) PREDICTED: RNA polymerase-associated protein CTR9 homolog [Callithrix jacchus] [0.0/77%]||Hypothetical (gi:260827198) [0.0/77%]||(gi:307178712) RNA polymerase-associated protein CTR9-like protein [Camponotus flori…	|(gi:256084411) tpr repeat nuclear phosphoprotein [Schistosoma mansoni] [0.0/98%]||(gi:149631899) PREDICTED: similar to KIAA0155 isoform 2 [Ornithorhynchus anatinus] [0.0/80%]||(gi:149631897) PREDICTED: similar to KIAA0155 isoform 1 [Ornithorhynchus anatinus] [0.0/80%]||(gi:126332161) PREDICTED: similar to KIAA0155 [Monodelphis domestica] [0.0/80%]||(gi:281604178) Ctr9, Paf1/RNA polymerase II com…	gi|256084411 tpr repeat nuclear phosphoprotein [Schistosoma mansoni] tpr repeat nuclear phosphoprotein, putative [Schistosoma mansoni] (e-106/cov=98%/id=99%)	SH2 domain binding protein 1 [Homo sapiens]										U
Q2_P25450	C810208.1	0	up	0.971737	1.37014	1.17094	C810208.1	-	-	No hits	No hits										U
Q2_P30049	C904431.1	0	up	1.19182	1.1424	1.16711	Smp_030860	|(gi:256076469) arsenite-resistance protein [Schistosoma mansoni] [0.0/73%]||(gi:226480802) Arsenite-resistance protein 2 homolog [Schistosoma japonicum] [e-162/45%]||(gi:195580896) GD10335 [Drosophila simulans] [6e-18/11%]||(gi:20152011) LD27090p [Drosophila melanogaster] [9e-18/11%]||(gi:24585954) CG7843, isoform A [Drosophila melanogaster] [1e-17/11%]|	-	gi|256076469 arsenite-resistance protein [Schistosoma mansoni] arsenite-resistance protein, putative [Schistosoma mansoni] (5e-48/cov=98%/id=76%)	arsenate resistance protein 2 isoform e [Homo sapiens]										U
Q2_P03607	C806885.1	0	up	0.751017	1.58293	1.16697	Smp_027870	|Hypothetical (gi:256075839) [0.0/100%]||(gi:291224165) PREDICTED: melanoma inhibitory activity family, member 3-like [Saccoglossus kowalevskii] [7e-19/25%]||Hypothetical (gi:241157984) [3e-16/13%]||(gi:118087853) PREDICTED: similar to C219-reactive peptide (FLJ39207) [Gallus gallus] [4e-15/36%]||(gi:224047088) PREDICTED: similar to KIAA0268 [Taeniopygia guttata] [8e-15/30%]|	-	gi|256075839 hypothetical protein [Schistosoma mansoni] hypothetical protein [Schistosoma mansoni] (e-106/cov=99%/id=76%)	melanoma inhibitory activity family, member 3 [Homo sapiens]										U
Q2_P19504	C802238.1	0	up	1.64737	0.680049	1.16371	Smp_032970	|(gi:256076881) calmodulin [Schistosoma mansoni] [1e-42/100%]||(gi:256076885) Calmodulin-4 (Calcium-binding protein Dd112) [Schistosoma mansoni] [1e-12/83%]||(gi:21913271) calmodulin-like protein 1 [Medicago truncatula] [4e-10/76%]||Hypothetical (gi:256076883) [8e-10/75%]||Hypothetical (gi:66815357) [1e-07/73%]|	-	gi|256076881 calmodulin [Schistosoma mansoni] calmodulin, putative [Schistosoma mansoni] (2e-41/cov=61%/id=100%)	calmodulin 3 [Homo sapiens]										U
Q2_P30944	C906041.1	0	up	0.396702	1.93068	1.16369	Smp_123390	|(gi:256070756) requim req/dpf2 [Schistosoma mansoni] [0.0/100%]||Sjp (gi:76155950) [2e-77/40%]||(gi:45383492) zinc finger protein ubi-d4 [Gallus gallus] [1e-44/23%]||(gi:54020946) D4, zinc and double PHD fingers family 2 [Xenopus (Silurana) tropicalis] [1e-44/23%]||(gi:195425644) GK10624 [Drosophila willistoni] [1e-44/23%]|	|(gi:256070756) requim req/dpf2 [Schistosoma mansoni] [0.0/76%]||Sjp (gi:76155950) [6e-91/33%]||(gi:54020946) D4, zinc and double PHD fingers family 2 [Xenopus (Silurana) tropicalis] [3e-48/24%]||(gi:45383492) zinc finger protein ubi-d4 [Gallus gallus] [2e-47/19%]||(gi:291190717) Zinc finger protein ubi-d4 [Salmo salar] [7e-47/19%]|	gi|256070756 requim req/dpf2 [Schistosoma mansoni] requim, req/dpf2, putative [Schistosoma mansoni] (3e-78/cov=93%/id=75%)	D4, zinc and double PHD fingers family 2 [Homo sapiens]										U
Q2_P21991	C805652.1	0	up	0.63173	1.68549	1.15861	C805652.1	-	-	No hits	No hits										U
Q2_P39198	JAP01561.C	0.0178697	up	0.914574	1.40226	1.15842	Sjc_0211010	-	|Sjp (gi:76155280) [2e-83/94%]||(gi:256071124) serine/threonine protein kinase [Schistosoma mansoni] [8e-60/92%]||(gi:270012802) thickveins [Tribolium castaneum] [6e-05/28%]||(gi:91088837) PREDICTED: similar to thickveins CG14026-PA [Tribolium castaneum] [6e-05/28%]||(gi:242007020) SAX, putative [Pediculus humanus corporis] [7e-05/36%]|	gi|76155280 SJCHGC08573 protein [Schistosoma japonicum] (3e-83/cov=77%/id=100%)	No hits										U
Q2_P09650	C903557.1	0.0178697	up	0.62784	1.68711	1.15748	Smp_134840	|Hypothetical (gi:256074953) [0.0/100%]||Sjp (gi:76153471) [3e-26/25%]||(gi:110637856) cyclic nucleotide binding regulatory protein [Cytophaga hutchinsonii ATCC 33406] [0.46/16%]|	-	gi|256074953 hypothetical protein [Schistosoma mansoni] expressed protein [Schistosoma mansoni] (2e-67/cov=91%/id=99%)	No hits										U
Q2_P31278	C906670.1	0	up	1.01851	1.28811	1.15331	Smp_132200	|(gi:256073912) shoc2 [Schistosoma mansoni] [0.0/100%]||(gi:307178161) Leucine-rich repeat protein SHOC-2 [Camponotus floridanus] [8e-75/73%]||(gi:66507470) PREDICTED: similar to Sur-8 CG5407-PA, isoform A [Apis mellifera] [3e-74/73%]||(gi:115699948) PREDICTED: similar to Ras-binding protein SUR-8 [Strongylocentrotus purpuratus] [1e-73/73%]||(gi:156550592) PREDICTED: similar to shoc2 [Nasonia vit…	|(gi:256073912) shoc2 [Schistosoma mansoni] [e-151/55%]||(gi:291234605) PREDICTED: leucine rich repeat containing 7-like [Saccoglossus kowalevskii] [4e-75/78%]||(gi:66507470) PREDICTED: similar to Sur-8 CG5407-PA, isoform A [Apis mellifera] [7e-75/73%]||(gi:91091582) [9e-75/81%]||(gi:156550592) PREDICTED: similar to shoc2 [Nasonia vitripennis] [3e-74/81%]|	gi|256073912 shoc2 [Schistosoma mansoni] shoc2, putative [Schistosoma mansoni] (e-100/cov=99%/id=88%)	soc-2 suppressor of clear homolog [Homo sapiens]										U
Q2_P21225	C804545.1	0	up	0.671063	1.63527	1.15317	Smp_125860	|(gi:256071662) ubiquitin-specific peptidase 48 (C19 family) [Schistosoma mansoni] [0.0/100%]||Sjp (gi:76156921) [0.0/51%]||Sjp (gi:56756258) [e-176/42%]||(gi:193613062) PREDICTED: similar to ubiquitin specific protease 48 [Acyrthosiphon pisum] [7e-18/14%]||Hypothetical (gi:260815082) [8e-16/15%]|	|(gi:256071662) ubiquitin-specific peptidase 48 (C19 family) [Schistosoma mansoni] [0.0/90%]||Sjp (gi:56756258) [0.0/42%]||Sjp (gi:76156921) [0.0/37%]||(gi:196007082) [2e-15/70%]||(gi:193613062) PREDICTED: similar to ubiquitin specific protease 48 [Acyrthosiphon pisum] [5e-14/12%]|	gi|256071662 ubiquitin-specific peptidase 48 (C19 family) [Schistosoma mansoni] ubiquitin-specific peptidase 48 (C19 family) [Schistosoma mansoni] (0.0/cov=95%/id=90%)	ubiquitin specific protease 48 isoform a [Homo sapiens]										U
Q2_P11303	C906350.1	0	up	0.63098	1.67487	1.15292	gi|256065211	-	-	gi|256065211 hypothetical protein [Schistosoma mansoni] expressed protein [Schistosoma mansoni] (0.020/cov=12%/id=94%)	No hits										U
Q2_P01781	C803835.1	0.0891082	up	0.421264	1.88309	1.15218	Smp_132620.x	|(gi:256074091) transmembrane gtpase mfn (mitofusin 1) (fzo homolog) [Schistosoma mansoni] [0.0/100%]||(gi:226467654) mitofusin 2 [Schistosoma japonicum] [0.0/100%]||(gi:256074093) transmembrane gtpase mfn (mitofusin 1) (fzo homolog) [Schistosoma mansoni] [0.0/88%]||(gi:257215720) mitofusin 2 [Schistosoma japonicum] [0.0/78%]||(gi:241716113) transmembrane GTPase mfn, putative [Ixodes scapularis] …	|(gi:226467654) mitofusin 2 [Schistosoma japonicum] [0.0/99%]||(gi:256074091) transmembrane gtpase mfn (mitofusin 1) (fzo homolog) [Schistosoma mansoni] [0.0/100%]||(gi:256074093) transmembrane gtpase mfn (mitofusin 1) (fzo homolog) [Schistosoma mansoni] [0.0/88%]||(gi:257215720) mitofusin 2 [Schistosoma japonicum] [0.0/78%]||(gi:241716113) transmembrane GTPase mfn, putative [Ixodes scapularis] […	gi|256074093 transmembrane gtpase mfn (mitofusin 1) (fzo homolog) [Schistosoma mansoni] transmembrane gtpase mfn (mitofusin 1) (fzo homolog), putative [Schistosoma mansoni] (e-127/cov=69%/id=100%)	mitofusin 2 [Homo sapiens]										U
Q2_P02024	C804238.1	0	up	1.02961	1.27103	1.15032	gi|56754251	-	-	gi|56754251 SJCHGC04051 protein [Schistosoma japonicum] (9e-06/cov=38%/id=48%)	No hits										U
Q2_P09960	C903973.1	0	up	0.661109	1.63869	1.1499	Smp_162970	|(gi:256085070) kalirin [Schistosoma mansoni] [0.0/100%]||(gi:123917562) RecName: Full=Triple functional domain protein novel protein similar to vertebrate kalirin, RhoGEF kinase (KALRN) [Danio rerio] [0.0/72%]||(gi:194018612) triple functional domain (PTPRF interacting) [Xenopus (Silurana) tropicalis] [0.0/72%]||(gi:157074231) triple functional domain protein [Danio rerio] [0.0/72%]||(gi:3017642…	|(gi:256085070) kalirin [Schistosoma mansoni] [0.0/75%]||(gi:194018612) triple functional domain (PTPRF interacting) [Xenopus (Silurana) tropicalis] [e-154/65%]||(gi:301764290) PREDICTED: triple functional domain protein-like [Ailuropoda melanoleuca] [e-152/65%]||(gi:74002999) PREDICTED: similar to triple functional domain (PTPRF interacting) [Canis familiaris] [e-152/65%]||(gi:149508070) PREDICT…	gi|256085070 kalirin [Schistosoma mansoni] kalirin, putative [Schistosoma mansoni] (4e-78/cov=99%/id=97%)	triple functional domain (PTPRF interacting) [Homo sapiens]										U
Q2_P23029	C807021.1	0.0178697	up	0.539738	1.76006	1.1499	Smp_015690	|Hypothetical (gi:256073431) [0.0/74%]||Sjp (gi:76156200) [3e-52/36%]||Sjp (gi:76154425) [2e-13/30%]||(gi:256077729) nAChR subunit (ShAR1-beta2-like) [Schistosoma mansoni] [2e-11/30%]||Hypothetical (gi:256088833) [6e-06/24%]|	-	gi|256073431 hypothetical protein [Schistosoma mansoni] expressed protein [Schistosoma mansoni] (e-166/cov=64%/id=92%)	No hits										U
Q2_P27243	C813271.1	0	up	1.08639	1.19897	1.14268	Smp_174810	|(gi:256088742) cu/zn superoxide dismutase [Schistosoma mansoni] [2e-86/100%]||(gi:256088744) superoxide dismutase precursor (EC 1.15.1.1) [Schistosoma mansoni] [1e-44/93%]||(gi:226474988) Extracellular superoxide dismutase [Cu-Zn] [2e-42/92%]||(gi:226474976) Extracellular superoxide dismutase [Cu-Zn] [4e-42/92%]||(gi:226474968) Extracellular superoxide dismutase [Cu-Zn] [4e-42/92%]|	-	gi|256088742 cu/zn superoxide dismutase [Schistosoma mansoni] cu/zn superoxide dismutase, putative [Schistosoma mansoni] (1e-47/cov=45%/id=98%)	superoxide dismutase 1, soluble [Homo sapiens]										U
Q2_P06021	C810800.1	0	up	0.77437	1.5085	1.14143	Smp_123260	|(gi:256070719) ubiquitin 1 [Schistosoma mansoni] [0.0/100%]||Sjp (gi:76154534) [6e-55/45%]||(gi:147906437) similar to testis-specific gene including a ubiquitin-likely domain [Xenopus laevis] [1e-05/10%]||Hypothetical (gi:302774593) [2e-05/6%]||Hypothetical (gi:302771926) [6e-05/6%]|	-	gi|256070719 ubiquitin 1 [Schistosoma mansoni] ubiquitin 1,, putative [Schistosoma mansoni] (1e-09/cov=7%/id=100%)	AN1, ubiquitin-like, homolog [Homo sapiens]										U
Q2_P38119	C920233.1	0.0564197	up	0.520569	1.75804	1.13931	Smp_152650	|(gi:256081428) SWI/SNF complex-related [Schistosoma mansoni] [0.0/100%]||(gi:301610053) PREDICTED: SWI/SNF complex subunit SMARCC2 [Xenopus (Silurana) tropicalis] [7e-59/26%]||(gi:157423254) smarcc2 protein [Xenopus (Silurana) tropicalis] [2e-58/26%]||Hypothetical (gi:157105746) [3e-57/25%]||Hypothetical (gi:194375878) [5e-57/27%]|	-	gi|256081428 SWI/SNF complex-related [Schistosoma mansoni] SWI/SNF complex-related [Schistosoma mansoni] (6e-53/cov=98%/id=58%)	SWI/SNF-related matrix-associated actin-dependent regulator of chromatin c2 isoform c [Homo sapiens]										U
Q2_P27616	C900334.1	0	up	1.09856	1.16831	1.13343	Smp_106110	|Hypothetical (gi:256090828) [e-116/100%]||Sjp (gi:56753834) [2e-90/80%]||Hypothetical (gi:56753449) [4e-87/77%]||(gi:109103830) PREDICTED: calsenilin isoform 2 [Macaca mulatta] [9e-56/95%]||(gi:301614564) PREDICTED: Kv channel-interacting protein 4-like isoform 2 [Xenopus (Silurana) tropicalis] [1e-55/90%]|	|Sjp (gi:56753834) [1e-91/100%]||(gi:256090828) [4e-90/100%]||(gi:56753449) [9e-88/96%]||(gi:109103830) PREDICTED: calsenilin isoform 2 [Macaca mulatta] [4e-46/100%]||(gi:109103824) [4e-46/100%]|	gi|256090828 hypothetical protein [Schistosoma mansoni] expressed protein [Schistosoma mansoni] (e-111/cov=89%/id=98%)	Kv channel interacting protein 3 isoform 2 [Homo sapiens]										U
Q2_P09566	C903427.1	0.0178697	up	0.623672	1.64032	1.13199	Smp_105020	|(gi:256090608) titin [Schistosoma mansoni] [0.0/100%]||Sjp (gi:56752573) [0.0/100%]||Hypothetical (gi:242022532) [4e-72/89%]||(gi:24655827) sallimus, isoform A [Drosophila melanogaster] [2e-66/92%]||(gi:195336808) GM14142 [Drosophila sechellia] [8e-66/92%]|	|Sjp (gi:56752573) [0.0/100%]||(gi:256090608) titin [Schistosoma mansoni] [0.0/99%]||(gi:242022532) [1e-72/89%]||(gi:156555815) PREDICTED: similar to BMKETTIN [Nasonia vitripennis] [3e-69/85%]||(gi:270004992) [9e-69/85%]|	gi|256090608 titin [Schistosoma mansoni] titin, putative [Schistosoma mansoni] (1e-14/cov=72%/id=69%)	titin isoform N2-A [Homo sapiens]										U
Q2_P18168	C800321.1	0	up	0.869521	1.39406	1.13179	Smp_142450	|(gi:256077651) rap1 and [Schistosoma mansoni] [5e-94/100%]||(gi:156378358) predicted protein [Nematostella vectensis] [3e-71/100%]||Sjp (gi:56754019) [6e-71/100%]||(gi:112983416) ras protein [Bombyx mori] [4e-70/100%]||(gi:149699047) PREDICTED: similar to RAP1A, member of RAS oncogene family [Equus caballus] [1e-69/100%]|	|Sjp (gi:56754019) [1e-88/99%]||(gi:256077651) rap1 and [Schistosoma mansoni] [7e-70/99%]||(gi:156378358) predicted protein [Nematostella vectensis] [9e-64/100%]||(gi:91093591) [2e-62/99%]||(gi:169668013) RAS-like protein [Bombus ignitus] [4e-62/99%]|	gi|256077651 rap1 and [Schistosoma mansoni] rap1 and, putative [Schistosoma mansoni] (6e-83/cov=77%/id=92%)	RAP1B, member of RAS oncogene family [Homo sapiens]										U
Q2_P32974	C909923.1	0	up	0.946574	1.31633	1.13145	Smp_172200	|(gi:256088051) tyrosine kinase [Schistosoma mansoni] [0.0/100%]||Hypothetical (gi:47229950) [e-102/54%]||(gi:73973796) PREDICTED: similar to fyn proto-oncogene isoform 7 [Canis familiaris] [e-100/55%]||(gi:301615029) PREDICTED: tyrosine-protein kinase Fyn-like isoform 3 [Xenopus (Silurana) tropicalis] [4e-99/49%]||(gi:23510364) tyrosine-protein kinase Fyn isoform c [Homo sapiens] [3e-97/49%]|	-	gi|256088051 tyrosine kinase [Schistosoma mansoni] tyrosine kinase [Schistosoma mansoni] (2e-29/cov=65%/id=100%)	protein-tyrosine kinase fyn isoform c [Homo sapiens]										U
Q2_P16893	C917952.1	0	up	0.944094	1.31652	1.13031	Smp_153010	|(gi:256081558) SUMO ligase [Schistosoma mansoni] [0.0/100%]||(gi:256088034) SUMO ligase [Schistosoma mansoni] [7e-20/7%]||(gi:170592881) MIZ zinc finger family protein [Brugia malayi] [6e-19/12%]||Hypothetical (gi:302892003) [1e-18/10%]||(gi:310793180) MIZ/SP-RING zinc finger [Glomerella graminicola M1.001] [5e-18/10%]|	-	gi|256081558 SUMO ligase [Schistosoma mansoni] SUMO ligase, putative [Schistosoma mansoni] (2e-24/cov=90%/id=100%)	protein inhibitor of activated STAT, 1 [Homo sapiens]										U
Q2_P23973	C808299.1	0	up	1.06762	1.19256	1.13009	Smp_022310	|(gi:256074706) helicase [Schistosoma mansoni] [0.0/100%]||Sjp (gi:56757896) [e-156/27%]||(gi:164607171) SWI/SNF-related matrix-associated actin-dependent regulator of chromatin subfamily A containing DEAD/H box 1 [Rattus norvegicus] [e-155/58%]||(gi:118090021) PREDICTED: similar to helicase SMARCAD1 [Gallus gallus] [e-155/65%]||(gi:62751341) SWI/SNF-related, matrix-associated actin-dependent reg…	-	gi|256074706 helicase [Schistosoma mansoni] helicase swr1, putative [Schistosoma mansoni] (9e-38/cov=99%/id=51%)	SWI/SNF-related, matrix-associated actin-dependent regulator of chromatin, subfamily a, containing DEAD/H box 1 isoform b [Homo sapiens]										U
Q2_P22630	C806502.1	0.0564197	up	0.480943	1.76877	1.12486	Smp_137890	|(gi:256076106) ATP-binding cassette sub-family g2 (white protein) (abcg2) [Schistosoma mansoni] [0.0/100%]||(gi:118092714) PREDICTED: similar to ATP-binding cassette, sub-family G (WHITE), member 2 [Gallus gallus] [e-123/91%]||Hypothetical (gi:224052479) [e-122/91%]||(gi:291190514) ATP-binding cassette sub-family G member 2 [Salmo salar] [e-120/78%]||(gi:112421211) ATP-binding cassette transport…	|(gi:256076106) ATP-binding cassette sub-family g2 (white protein) (abcg2) [Schistosoma mansoni] [0.0/79%]||(gi:260802796) [e-142/101%]||(gi:118092714) PREDICTED: similar to ATP-binding cassette, sub-family G (WHITE), member 2 [Gallus gallus] [e-139/98%]||(gi:112421211) ATP-binding cassette transporter sub-family G member 2a [Danio rerio] [e-138/98%]||(gi:149539576) PREDICTED: similar to breast c…	gi|256076106 ATP-binding cassette sub-family g2 (white protein) (abcg2) [Schistosoma mansoni] ATP-binding cassette, sub-family g2 (white protein) (abcg2), putative [Schistosoma mansoni] (2e-79/cov=68%/id=100%)	ATP-binding cassette, sub-family G, member 2 [Homo sapiens]										U
Q2_P16055	C916315.1	0	up	1.25077	0.997176	1.12398	gi|256083550	-	-	gi|256083550 cdc37-related [Schistosoma mansoni] cdc37-related [Schistosoma mansoni] (1e-38/cov=43%/id=98%)	cell division cycle 37 protein [Homo sapiens]										U
Q2_P40978	JAP02555.C	0	up	0.68036	1.56628	1.12332	Sjc_0202570	-	|Sjp (gi:76153033) [e-141/100%]||(gi:256053252) [1e-29/101%]||(gi:66824971) [0.001/88%]||(gi:124511686) [0.002/73%]||(gi:70949566) DNA polymerase 1 [Plasmodium chabaudi chabaudi] [0.005/88%]|	gi|76153033 SJCHGC04564 protein [Schistosoma japonicum] (e-139/cov=98%/id=100%)	No hits										U
Q2_P33305	C910466.1	0.0178697	up	1.19627	1.04492	1.12059	Smp_142100	|Hypothetical (gi:256077540) [0.0/98%]||(gi:113207019) transcriptional cofactor CA150 [Schistosoma mansoni] [0.0/59%]||(gi:113207023) transcriptional cofactor CA150 [Schistosoma mansoni] [0.0/44%]||(gi:113207021) transcriptional cofactor CA150 [Schistosoma mansoni] [0.0/44%]||Sjp (gi:56758500) [0.0/19%]|	-	gi|256077540 hypothetical protein [Schistosoma mansoni] expressed protein [Schistosoma mansoni] (7e-93/cov=100%/id=87%)	transcription elongation regulator 1 isoform 1 [Homo sapiens]										U
Q2_P21397	C804790.1	0.0178697	up	0.933655	1.30526	1.11946	Smp_018010	|Hypothetical (gi:256073851) [0.0/100%]||Sjp (gi:76155212) [1e-91/16%]||(gi:307190021) Cytospin-A [Camponotus floridanus] [2e-40/9%]||(gi:89886309) cytospin-A-A [Danio rerio] [6e-40/9%]||(gi:223590186) RecName: Full=Cytospin-A-A; AltName: Full=SPECC1-like protein novel protein similar to vertebrate SPECC1-like (SPECC1L) [Danio rerio] [7e-40/9%]|	|(gi:256073851) [0.0/98%]||(gi:270008507) [2e-35/9%]||(gi:115627978) PREDICTED: similar to cytospin A [Strongylocentrotus purpuratus] [2e-35/27%]||(gi:91085061) PREDICTED: similar to paramyosin, putative [Tribolium castaneum] [2e-35/9%]||(gi:193594206) PREDICTED: similar to paramyosin, putative [Acyrthosiphon pisum] [3e-35/9%]|	gi|256073851 hypothetical protein [Schistosoma mansoni] expressed protein [Schistosoma mansoni] (2e-79/cov=99%/id=86%)	cytospin A [Homo sapiens]										U
Q2_P21310	C804653.1	0	up	0.699931	1.53366	1.1168	Smp_162880	|(gi:256085040) neutral sphingomyelinase [Schistosoma mansoni] [0.0/100%]||Sjp (gi:56758758) [e-112/32%]||Hypothetical (gi:256085042) [2e-56/24%]||Hypothetical (gi:307764104) [6e-49/48%]||(gi:170595251) Endonuclease/Exonuclease/phosphatase family protein [Brugia malayi] [1e-48/47%]|	-	gi|256085040 neutral sphingomyelinase [Schistosoma mansoni] putative neutral sphingomyelinase [Schistosoma mansoni] (2e-90/cov=41%/id=100%)	sphingomyelin phosphodiesterase 2, neutral [Homo sapiens]										U
Q2_P26860	C812582.1	0	up	0.853314	1.37663	1.11497	Smp_161530	|(gi:256052404) myocyte-specific enhancer factor 2a [Schistosoma mansoni] [0.0/100%]||(gi:226467780) related to vertebrate MEF2 transcription factor [Schistosoma japonicum] [e-163/79%]||(gi:226482388) related to vertebrate MEF2 transcription factor [Schistosoma japonicum] [e-128/55%]||(gi:762868) MEF2 [Halocynthia roretzi] [1e-17/14%]||(gi:118343874) transcription factor protein [Ciona intestinal…	-	gi|256052404 myocyte-specific enhancer factor 2a [Schistosoma mansoni] myocyte-specific enhancer factor 2a, putative [Schistosoma mansoni] (0.0/cov=82%/id=86%)	myocyte enhancer factor 2A isoform 1 [Homo sapiens]										U
Q2_P14886	C913382.1	0	up	0.654742	1.56624	1.11049	Smp_034310	|Hypothetical (gi:256077177) [2e-24/76%]|	-	gi|256077177 hypothetical protein [Schistosoma mansoni] hypothetical protein [Schistosoma mansoni] (2e-08/cov=47%/id=44%)	No hits										U
Q2_P31052	C906245.1	0	up	0.767994	1.45116	1.10958	Smp_144820	|Hypothetical (gi:256078457) [0.0/100%]||(gi:148229537) zinc finger protein 687 [Xenopus (Silurana) tropicalis] [0.045/9%]||(gi:157885924) novel zinc finger protein [Danio rerio] [0.12/18%]||(gi:292616051) PREDICTED: zinc finger protein 347-like [Danio rerio] [0.17/13%]||(gi:73945940) PREDICTED: similar to zinc finger protein 532 [Canis familiaris] [0.26/11%]|	-	gi|256078457 hypothetical protein [Schistosoma mansoni] expressed protein [Schistosoma mansoni] (4e-50/cov=94%/id=95%)	zinc finger protein 532 [Homo sapiens]										U
Q2_P07015	C812271.1	0	up	0.96113	1.24986	1.1055	Smp_142600	|(gi:256077698) capicua protein [Schistosoma mansoni] [0.0/100%]||(gi:133901994) GEX Interacting protein family member (gei-3) [Caenorhabditis elegans] [7e-26/6%]||(gi:133901992) GEX Interacting protein family member (gei-3) [Caenorhabditis elegans] [8e-26/6%]||(gi:170588775) HMG box family protein [Brugia malayi] [1e-25/7%]||(gi:242005681) capicua protein, putative [Pediculus humanus corporis] […	-	gi|256077698 capicua protein [Schistosoma mansoni] capicua protein, putative [Schistosoma mansoni] (2e-45/cov=39%/id=78%)	capicua homolog [Homo sapiens]										U
Q2_P13376	C910342.1	0	up	1.2174	0.99288	1.10514	Smp_131110.x	|Hypothetical (gi:256073585) [2e-31/33%]||Hypothetical (gi:256073583) [2e-31/33%]||Hypothetical (gi:256073581) [3e-31/33%]||Hypothetical (gi:256073577) [3e-31/33%]||(gi:951431) ORF-RF2; putative [Schistosoma mansoni] [1e-30/33%]|	-	gi|256073585 hypothetical protein [Schistosoma mansoni] expressed protein [Schistosoma mansoni] (1e-21/cov=43%/id=68%)	No hits										U
Q2_P23121	C807158.1	0	up	0.75517	1.45301	1.10409	Smp_017710	|Hypothetical (gi:256052072) [e-180/100%]||Sjp (gi:76154822) [e-144/90%]||(gi:71834678) rab11 family-interacting protein 3 [Danio rerio] [6e-09/97%]||(gi:242247151) rab11 family-interacting protein 3 isoform b [Mus musculus] [5e-06/34%]||(gi:242247155) rab11 family-interacting protein 3 isoform a [Mus musculus] [6e-06/34%]|	|Sjp (gi:76154822) [e-156/100%]||(gi:256052072) [e-139/100%]||(gi:71834678) rab11 family-interacting protein 3 [Danio rerio] [9e-10/103%]||(gi:224069664) PREDICTED: similar to KIAA0665 protein [Taeniopygia guttata] [2e-07/100%]||(gi:126313873) PREDICTED: similar to rab11-family interacting protein 4 isoform 2 [Monodelphis domestica] [2e-05/52%]|	gi|256052072 hypothetical protein [Schistosoma mansoni] expressed protein [Schistosoma mansoni] (e-148/cov=98%/id=100%)	rab11-family interacting protein 3 isoform 1 [Homo sapiens]										U
Q2_P30384	C904916.1	0	up	0.904542	1.29725	1.10089	Smp_039490.x	|Hypothetical (gi:256078052) [0.0/95%]||Hypothetical (gi:256078050) [0.0/95%]||Hypothetical (gi:256078054) [0.0/90%]||(gi:257205650) DNA-binding SAP,domain-containing protein [Schistosoma japonicum] [e-169/69%]||Sjp (gi:76155407) [e-109/27%]|	-	No hits	apoptotic chromatin condensation inducer 1 [Homo sapiens]										U
Q2_P03322	C806458.1	0	up	0.806678	1.38783	1.09725	Smp_149630	|(gi:256080355) nucleolar protein c7b [Schistosoma mansoni] [0.0/100%]||Sjp (gi:76155505) [1e-47/18%]||(gi:301607275) PREDICTED: nuclear receptor coactivator 7-like [Xenopus (Silurana) tropicalis] [1e-11/38%]||(gi:194216418) PREDICTED: similar to nuclear receptor coactivator 7 [Equus caballus] [2e-11/37%]||(gi:148672906) nuclear receptor coactivator 7, isoform CRA_a [Mus musculus] [4e-11/52%]|	-	gi|256080355 nucleolar protein c7b [Schistosoma mansoni] nucleolar protein c7b, putative [Schistosoma mansoni] (4e-51/cov=90%/id=88%)	nuclear receptor coactivator 7 isoform 1 [Homo sapiens]										U
Q2_P38877	JAP05990.S	0	up	0.834314	1.35315	1.09373	Sjc_0081120	-	|(gi:256079126) zinc finger protein [Schistosoma mansoni] [3e-40/47%]||(gi:256079124) zinc finger protein [Schistosoma mansoni] [3e-40/47%]||(gi:210075511) YALI0C15532p [Yarrowia lipolytica] [1e-05/69%]||(gi:241894757) [2e-04/65%]||(gi:198463339) GA28568 [Drosophila pseudoobscura pseudoobscura] [2e-04/66%]|	gi|256079126 zinc finger protein [Schistosoma mansoni] zinc finger protein, putative [Schistosoma mansoni] (1e-32/cov=60%/id=80%)	PHD and ring finger domains 1 [Homo sapiens]										U
Q2_P05775	C810528.1	0	up	0.590561	1.58936	1.08996	Smp_085070	|Hypothetical (gi:256086870) [0.0/52%]||Sjp (gi:76162006) [2e-59/27%]||Hypothetical (gi:60600898) [5e-41/21%]|	|(gi:256086870) [e-124/32%]||(gi:60600898) [4e-59/17%]||Sjp (gi:76162006) [4e-59/17%]||(gi:126343180) [3e-07/33%]||(gi:116491877) subtilisin-like serine protease [Pediococcus pentosaceus ATCC 25745] [3e-07/34%]|	gi|256086870 hypothetical protein [Schistosoma mansoni] expressed protein [Schistosoma mansoni] (0.0/cov=78%/id=76%)	No hits										U
Q2_P19843	C802660.1	0	up	0.532135	1.64762	1.08988	Smp_121940	|Hypothetical (gi:256070214) [0.0/100%]||(gi:256080307) tar DNA-binding protein [Schistosoma mansoni] [2e-10/9%]||(gi:256080303) tar DNA-binding protein [Schistosoma mansoni] [2e-10/9%]||(gi:256080305) tar DNA-binding protein [Schistosoma mansoni] [2e-10/9%]||(gi:256080309) tar DNA-binding protein [Schistosoma mansoni] [3e-10/9%]|	-	gi|256070214 hypothetical protein [Schistosoma mansoni] expressed protein [Schistosoma mansoni] (1e-53/cov=99%/id=73%)	protein tyrosine phosphatase, non-receptor type 4 [Homo sapiens]										U
Q2_P31784	C907543.1	0	up	0.88617	1.28301	1.08459	Smp_179980	|Hypothetical (gi:256090378) [e-171/100%]||(gi:256089277) hsda/sda1 [Schistosoma mansoni] [4e-26/25%]||(gi:193659754) PREDICTED: similar to mystery 45A isoform 2 [Acyrthosiphon pisum] [5e-18/86%]||(gi:118090264) PREDICTED: similar to SDA1 domain containing 1 [Gallus gallus] [1e-14/90%]||(gi:27545219) protein SDA1 homolog [Danio rerio] [7e-14/90%]|	|(gi:226466654) Protein SDA1 homolog [Schistosoma japonicum] [0.0/48%]||(gi:256089275) hsda/sda1 [Schistosoma mansoni] [e-161/45%]||(gi:224049093) PREDICTED: SDA1 domain containing 1 [Taeniopygia guttata] [e-123/92%]||(gi:91078808) [e-123/92%]||(gi:115696666) PREDICTED: similar to SDA1 domain containing 1 [Strongylocentrotus purpuratus] [e-120/92%]|	gi|256090378 hypothetical protein [Schistosoma mansoni] expressed protein [Schistosoma mansoni] (1e-47/cov=90%/id=96%)	SDA1 domain containing 1 [Homo sapiens]										U
Q2_P17924	C800047.1	0	up	1.11413	1.0534	1.08376	Smp_156890	|(gi:256082907) protein kinase [Schistosoma mansoni] [0.0/94%]||(gi:189235463) PREDICTED: similar to AGAP005207-PA [Tribolium castaneum] [4e-53/70%]||Hypothetical (gi:270003539) [4e-51/71%]||(gi:195376675) GJ13252 [Drosophila virilis] [7e-51/70%]||(gi:195126200) GI12316 [Drosophila mojavensis] [4e-50/71%]|	-	gi|256082907 protein kinase [Schistosoma mansoni] protein kinase [Schistosoma mansoni] (6e-81/cov=59%/id=100%)	SCY1-like 2 protein [Homo sapiens]										U
Q2_P05160	C809473.1	0	up	1.0093	1.15683	1.08306	Smp_018290	|(gi:256073916) serine/threonine protein kinase [Schistosoma mansoni] [0.0/100%]||Sjp (gi:56757005) [e-135/86%]||(gi:209155926) Serine/threonine-protein kinase 17A [Salmo salar] [2e-58/77%]||(gi:41054705) serine/threonine-protein kinase 17B [Danio rerio] [2e-58/69%]||(gi:291190774) Serine/threonine-protein kinase 17B [Salmo salar] [3e-58/69%]|	-	gi|256073916 serine/threonine protein kinase [Schistosoma mansoni] serine/threonine kinase [Schistosoma mansoni] (e-121/cov=71%/id=95%)	serine/threonine kinase 17a [Homo sapiens]										U
Q2_P38633	JAP09329.C	0	up	1.12723	1.03746	1.08235	gi|256089810	-	-	gi|256089810 chl1 helicase homolog [Schistosoma mansoni] chl1 helicase homolog, putative [Schistosoma mansoni] (3e-29/cov=18%/id=66%)	DEAD/H (Asp-Glu-Ala-Asp/His) box polypeptide 11 isoform 1 [Homo sapiens]										U
Q2_P33239	C910365.1	0	up	0.934791	1.22912	1.08196	Smp_143920	|Hypothetical (gi:256078142) [0.0/100%]||Sjp (gi:76156956) [3e-66/21%]||Sjp (gi:56754150) [8e-57/13%]||(gi:119583909) integrator complex subunit 9, isoform CRA_b [Homo sapiens] [7e-52/41%]||Hypothetical (gi:7023178) [8e-52/41%]|	|(gi:256078142) [0.0/25%]||(gi:256078140) [e-174/31%]||Sjp (gi:76156956) [2e-81/11%]||(gi:149702883) PREDICTED: coiled-coil and C2 domain containing 2A [Equus caballus] [3e-55/22%]||(gi:256071160) [7e-55/5%]|	gi|256078142 hypothetical protein [Schistosoma mansoni] expressed protein [Schistosoma mansoni] (1e-48/cov=98%/id=63%)	integrator complex subunit 9 isoform 1 [Homo sapiens]										U
Q2_P28773	C902671.1	0.0178697	up	0.326224	1.83417	1.0802	Smp_140520.x	|(gi:256077096) ank repeat-containing [Schistosoma mansoni] [0.0/99%]||(gi:256077098) ank repeat-containing [Schistosoma mansoni] [0.0/100%]||(gi:300797976) ankyrin repeat domain-containing protein 50 [Rattus norvegicus] [0.0/86%]||Hypothetical (gi:301769917) [0.0/86%]||(gi:119909059) PREDICTED: rolling pebbles-like [Bos taurus] [0.0/86%]|	|(gi:256077098) ank repeat-containing [Schistosoma mansoni] [0.0/102%]||(gi:256077096) ank repeat-containing [Schistosoma mansoni] [0.0/101%]||(gi:300797976) ankyrin repeat domain-containing protein 50 [Rattus norvegicus] [e-106/87%]||(gi:301769917) [e-106/87%]||(gi:291401855) PREDICTED: ankyrin repeat domain 50 [Oryctolagus cuniculus] [e-105/87%]|	gi|256077098 ank repeat-containing [Schistosoma mansoni] ank repeat-containing, putative [Schistosoma mansoni] (1e-92/cov=99%/id=99%)	ankyrin repeat domain 50 [Homo sapiens]										U
Q2_P01416	C803203.1	0	up	0.966576	1.18803	1.0773	Smp_060190.x	|(gi:256082134) ctg4a-related [Schistosoma mansoni] [e-102/100%]||(gi:256082132) ctg4a-related [Schistosoma mansoni] [e-101/98%]||(gi:256082136) ctg4a-related [Schistosoma mansoni] [7e-77/77%]||(gi:256082138) ctg4a-related [Schistosoma mansoni] [8e-61/61%]||Sjp (gi:56758940) [5e-55/61%]|	-	gi|256082132 ctg4a-related [Schistosoma mansoni] ctg4a-related [Schistosoma mansoni] (3e-88/cov=24%/id=96%)	canopy 4 homolog [Homo sapiens]										U
Q2_P21105	C804387.1	0	up	0.836239	1.31807	1.07715	Smp_023270.x	|Hypothetical (gi:256074908) [0.0/100%]||Hypothetical (gi:256074910) [0.0/100%]||Sjp (gi:76162613) [2e-68/36%]||(gi:193683830) PREDICTED: similar to RNA-binding protein 40 (RNA-binding motif protein 40) (RNA-binding region-containing protein 3) [Acyrthosiphon pisum] [9e-36/99%]||(gi:224057266) PREDICTED: RNA-binding region (RNP1, RRM) containing 3 [Taeniopygia guttata] [2e-31/100%]|	-	gi|256074908 hypothetical protein [Schistosoma mansoni] expressed protein [Schistosoma mansoni] (0.0/cov=85%/id=97%)	RNA-binding region (RNP1, RRM) containing 3 [Homo sapiens]										U
Q2_P01089	C802537.1	0	up	0.832639	1.31538	1.07401	Smp_127920	|(gi:256072439) serine/threonine protein kinase [Schistosoma mansoni] [0.0/100%]||(gi:91089965) PREDICTED: similar to serine/threonine kinase 11 [Tribolium castaneum] [9e-14/18%]||(gi:194741298) GF17609 [Drosophila ananassae] [3e-13/23%]||(gi:195451854) GK13949 [Drosophila willistoni] [3e-13/23%]||(gi:149760327) PREDICTED: similar to Serine/threonine-protein kinase 11 (Serine/threonine-protein ki…	-	gi|256072439 serine/threonine protein kinase [Schistosoma mansoni] serine/threonine kinase [Schistosoma mansoni] (e-104/cov=99%/id=100%)	serine/threonine protein kinase 11 [Homo sapiens]										U
Q2_P39791	JAP07924.C	0.0564197	up	0.739308	1.40834	1.07382	Sjc_0036880	-	|(gi:256076455) [0.0/75%]||(gi:224087476) PREDICTED: similar to Adapter-related protein complex 3 delta 1 subunit isoform 2 [Taeniopygia guttata] [0.0/53%]||(gi:224087474) PREDICTED: similar to Adapter-related protein complex 3 delta 1 subunit isoform 1 [Taeniopygia guttata] [0.0/53%]||(gi:260817979) [0.0/53%]||(gi:159155954) ap3d1 protein [Xenopus (Silurana) tropicalis] [0.0/53%]|	gi|76154636 SJCHGC08301 protein [Schistosoma japonicum] (2e-96/cov=62%/id=100%)	adaptor-related protein complex 3, delta 1 subunit isoform 2 [Homo sapiens]										U
Q2_P13011	C909705.1	0	up	0.868624	1.2732	1.07091	Smp_120070	|(gi:256056764) short chain dehydrogenase [Schistosoma mansoni] [0.0/100%]||(gi:256076757) short chain dehydrogenase [Schistosoma mansoni] [e-150/101%]||(gi:226468070) putative Retinol dehydrogenase 11 [Schistosoma japonicum] [e-141/100%]||(gi:226468082) putative Retinol dehydrogenase 11 [Schistosoma japonicum] [e-141/100%]||(gi:226468078) putative Retinol dehydrogenase 11 [Schistosoma japonicum]…	-	gi|256056764 short chain dehydrogenase [Schistosoma mansoni] short chain dehydrogenase, putative [Schistosoma mansoni] (1e-53/cov=96%/id=90%)	retinol dehydrogenase 11 [Homo sapiens]										U
Q2_P39680	JAP06420.C	0	up	0.687837	1.45324	1.07054	gi|226481513	-	-	gi|226481513 proviral integration site 1 [Schistosoma japonicum] (9e-23/cov=22%/id=69%)	non-specific serine/threonine protein kinase [Homo sapiens]										U
Q2_P29298	C903419.1	0	up	1.22514	0.910829	1.06798	Smp_157420	|(gi:256083096) norepinephrine/norepinephrine transporter [Schistosoma mansoni] [0.0/100%]||(gi:117622294) serotonin transporter [Schistosoma mansoni] [0.0/104%]||(gi:77021874) serotonin transporter variant [Schistosoma mansoni] [0.0/104%]||(gi:76257701) serotonin transporter [Schistosoma mansoni] [0.0/104%]||(gi:170049842) norepinephrine/norepinephrine transporter [Culex quinquefasciatus] [8e-87…	|(gi:77021874) serotonin transporter variant [Schistosoma mansoni] [0.0/112%]||(gi:76257701) serotonin transporter [Schistosoma mansoni] [0.0/112%]||(gi:117622294) serotonin transporter [Schistosoma mansoni] [0.0/112%]||(gi:256083096) norepinephrine/norepinephrine transporter [Schistosoma mansoni] [e-126/84%]||(gi:201085693) serotonin transporter [Aplysia californica] [e-123/101%]|	gi|117622294 serotonin transporter [Schistosoma mansoni] (7e-63/cov=99%/id=100%)	solute carrier family 6 member 4 [Homo sapiens]										U
Q2_P34488	C912743.1	0	up	0.650766	1.48504	1.0679	Smp_049740	|Hypothetical (gi:256080017) [0.0/100%]|	-	gi|256080017 hypothetical protein [Schistosoma mansoni] hypothetical protein [Schistosoma mansoni] (9e-27/cov=92%/id=78%)	No hits										U
Q2_P27107	C813056.1	0	up	0.931904	1.20337	1.06764	C813056.1	-	-	No hits	HEAT repeat containing 5A [Homo sapiens]										U
Q2_P26602	C812201.1	0	up	1.40474	0.729659	1.0672	Smp_047650	|(gi:256079610) ferritin light chain [Schistosoma mansoni] [9e-97/100%]||(gi:120502) RecName: Full=Ferritin-2 heavy chain ferritin light chain [Schistosoma mansoni] [8e-94/100%]||(gi:226471118) ferritin, heavy polypeptide 1 [Schistosoma japonicum] [1e-84/100%]||(gi:226487882) ferritin, heavy polypeptide 1 [Schistosoma japonicum] [2e-84/100%]||(gi:226471122) ferritin, heavy polypeptide 1 [Schistos…	-	gi|256079610 ferritin light chain [Schistosoma mansoni] ferritin light chain, putative [Schistosoma mansoni] (3e-90/cov=74%/id=100%)	ferritin, heavy polypeptide 1 [Homo sapiens]										U
Q2_P37922	C919441.1	0	up	0.712102	1.42178	1.06694	Smp_028140	|(gi:256075911) proline-serine-threonine phosphatase interacting protein [Schistosoma mansoni] [0.0/100%]||(gi:226480618) FCH domain only protein 2 [Schistosoma japonicum] [0.0/52%]||Sjp (gi:76154298) [e-114/19%]||Sjp (gi:76153865) [4e-62/12%]||Hypothetical (gi:270014770) [1e-53/20%]|	|(gi:256075911) proline-serine-threonine phosphatase interacting protein [Schistosoma mansoni] [0.0/101%]||(gi:226480618) FCH domain only protein 2 [Schistosoma japonicum] [0.0/53%]||Sjp (gi:76154298) [e-135/20%]||(gi:156549138) [7e-48/23%]||(gi:270014770) [2e-47/24%]|	gi|256075911 proline-serine-threonine phosphatase interacting protein [Schistosoma mansoni] proline-serine-threonine phosphatase interacting protein, putative [Schistosoma mansoni] (8e-85/cov=99%/id=93%)	FCH domain only 2 [Homo sapiens]										U
Q2_P25004	C809640.1	0	up	1.07179	1.05435	1.06307	Smp_050920	|(gi:256080242) transformer-2-related [Schistosoma mansoni] [e-169/100%]||(gi:226480674) splicing factor, arginine/serine-rich 10 [Schistosoma japonicum] [e-130/98%]||Sjp (gi:56758706) [e-128/98%]||(gi:226474562) putative transformer-2 protein [Schistosoma japonicum] [1e-24/30%]||(gi:256079281) transformer-2-related [Schistosoma mansoni] [2e-24/32%]|	-	gi|256080242 transformer-2-related [Schistosoma mansoni] transformer-2-related [Schistosoma mansoni] (e-150/cov=31%/id=93%)	splicing factor, arginine/serine-rich 10 [Homo sapiens]										U
Q2_P07201	C812575.1	0.0178697	up	0.97378	1.14391	1.05884	gi|56756623	-	-	gi|56756623 SJCHGC02961 protein [Schistosoma japonicum] (2e-05/cov=22%/id=47%)	CDC5-like [Homo sapiens]										U
Q2_P39311	JAP02211.C	0.0178697	up	0.591606	1.51832	1.05496	gi|76153724	-	-	gi|76153724 SJCHGC07133 protein [Schistosoma japonicum] (2e-55/cov=49%/id=100%)	No hits										U
Q2_P36640	C916966.1	0.0891082	up	0.362408	1.74746	1.05494	Smp_161250	|Hypothetical (gi:256084338) [0.0/100%]||(gi:256084147) Upstream stimulatory factor [Schistosoma mansoni] [1e-05/13%]|	-	gi|256084338 hypothetical protein [Schistosoma mansoni] expressed protein [Schistosoma mansoni] (1e-37/cov=50%/id=100%)	transcription factor EC isoform b [Homo sapiens]										U
Q2_P22312	C806062.1	0	up	0.709664	1.39899	1.05433	Smp_149420	|Hypothetical (gi:256080270) [0.0/100%]||(gi:282392017) held out wings [Tribolium castaneum] [1e-39/26%]||(gi:270002790) held out wings [Tribolium castaneum] [2e-39/26%]||(gi:195112588) GI10457 [Drosophila mojavensis] [3e-39/26%]||(gi:195053520) GH20998 [Drosophila grimshawi] [4e-39/26%]|	-	gi|256080270 hypothetical protein [Schistosoma mansoni] kh-domain rna binding protein-related [Schistosoma mansoni] (0.0/cov=97%/id=87%)	quaking homolog, KH domain RNA binding isoform HQK-5 [Homo sapiens]										U
Q2_P33199	C910310.1	0.0564197	up	1.40599	0.701729	1.05386	gi|256073585	-	-	gi|256073585 hypothetical protein [Schistosoma mansoni] expressed protein [Schistosoma mansoni] (2e-11/cov=15%/id=96%)	No hits										U
Q2_P11495	C906711.1	0.0178697	up	0.828364	1.27725	1.05281	Smp_180510	|(gi:256090523) prion-like-(q/n-rich)-domain-bearing protein protein [Schistosoma mansoni] [0.0/100%]||(gi:226481367) Protein FAM46C [Schistosoma japonicum] [e-141/54%]||Sjp (gi:76154951) [e-128/41%]||(gi:291243840) PREDICTED: Prion-like-(Q/N-rich)-domain-bearing protein family member (pqn-44)-like [Saccoglossus kowalevskii] [7e-83/54%]||Hypothetical (gi:260818296) [3e-77/54%]|	-	gi|256090523 prion-like-(q/n-rich)-domain-bearing protein protein [Schistosoma mansoni] prion-like-(q/n-rich)-domain-bearing protein protein [Schistosoma mansoni] (2e-08/cov=63%/id=74%)	hypothetical protein LOC54855 [Homo sapiens]										U
Q2_P32210	C908492.1	0.0178697	up	0.40129	1.69991	1.0506	C908492.1	-	-	No hits	No hits										U
Q2_P39290	JAP02120.C	0.0178697	up	0.479693	1.62122	1.05046	Sjc_0202630	-	|(gi:257216422) Beta-hexosaminidase alpha chain precursor [Schistosoma japonicum] [0.0/100%]||(gi:256074777) beta-hexosaminidase B [Schistosoma mansoni] [0.0/86%]||(gi:189239563) PREDICTED: similar to beta-hexosaminidase b [Tribolium castaneum] [e-101/55%]||(gi:189239560) PREDICTED: similar to AGAP010056-PA [Tribolium castaneum] [e-101/53%]||(gi:270009512) [e-101/53%]|	gi|257216422 Beta-hexosaminidase alpha chain precursor [Schistosoma japonicum] (1e-93/cov=76%/id=91%)	hexosaminidase B preproprotein [Homo sapiens]										U
Q2_P38924	JAP07331.S	0	up	0.971933	1.12773	1.04983	Sjc_0312960	-	|(gi:256084097) [5e-49/99%]||(gi:281204898) [0.31/64%]||(gi:281211182) SNF2-related domain-containing protein [Polysphondylium pallidum PN500] [0.52/63%]|	gi|256084097 hypothetical protein [Schistosoma mansoni] expressed protein [Schistosoma mansoni] (3e-49/cov=65%/id=59%)	retinoblastoma-like protein 1 isoform a [Homo sapiens]										U
Q2_P35811	C915545.1	0	up	0.991507	1.09886	1.04519	C915545.1	-	-	No hits	No hits										U
Q2_P27121	C813089.1	0	up	0.627374	1.46248	1.04493	Smp_159140	|(gi:256083659) organic anion transporter [Schistosoma mansoni] [0.0/100%]||(gi:226478546) Solute carrier organic anion transporter family member 5A1 [Schistosoma japonicum] [0.0/100%]||(gi:158293473) AGAP008711-PA [Anopheles gambiae str. PEST] [2e-96/92%]||(gi:242025540) organic anion transporter, putative [Pediculus humanus corporis] [2e-94/90%]||(gi:307199414) Solute carrier organic anion tran…	-	gi|256083659 organic anion transporter [Schistosoma mansoni] organic anion transporter, putative [Schistosoma mansoni] (0.007/cov=11%/id=100%)	solute carrier organic anion transporter family, member 5A1 [Homo sapiens]										U
Q2_P34172	C912116.1	0	up	0.486921	1.60245	1.04469	C912116.1	-	-	No hits	thyroid adenoma associated [Homo sapiens]										U
Q2_P26753	C812426.1	0	up	0.786852	1.29893	1.04289	Smp_045300	|Hypothetical (gi:256079145) [2e-99/100%]||Sjp (gi:56755111) [2e-71/100%]||(gi:241087448) PDZ domain protein [Ixodes scapularis] [2e-11/40%]||(gi:194748927) GF24342 [Drosophila ananassae] [3e-11/40%]||(gi:149049880) PDZ and LIM domain 2, isoform CRA_a [Rattus norvegicus] [5e-11/51%]|	-	gi|256079145 hypothetical protein [Schistosoma mansoni] expressed protein [Schistosoma mansoni] (1e-94/cov=57%/id=90%)	PDZ and LIM domain 7 isoform 4 [Homo sapiens]										U
Q2_P39838	JAP08451.C	0	up	0.545691	1.53811	1.0419	gi|226478864	-	-	gi|226478864 nucleoside-diphosphate kinase [Schistosoma japonicum] (e-120/cov=66%/id=98%)	thioredoxin domain containing 3 [Homo sapiens]										U
Q2_P40912	JAP02031.C	0.0316118	up	0.47575	1.60245	1.0391	Sjc_0062630	-	|(gi:256075628) [0.0/105%]||Sjp (gi:76152586) [e-124/24%]||Sjp (gi:76154105) [e-109/21%]||Sjp (gi:76155767) [2e-84/17%]||(gi:226487394) [3e-31/34%]|	gi|76154105 SJCHGC08072 protein [Schistosoma japonicum] (e-111/cov=99%/id=100%)	leucine-rich PPR motif-containing protein [Homo sapiens]										U
Q2_P30018	C904390.1	0.0178697	up	0.659668	1.4158	1.03773	Smp_127590	|Hypothetical (gi:256072322) [0.0/100%]||Sjp (gi:76153353) [9e-95/21%]||Sjp (gi:56757952) [1e-71/17%]||Hypothetical (gi:307761646) [1e-17/42%]||Hypothetical (gi:66809103) [5e-15/23%]|	-	gi|256072322 hypothetical protein [Schistosoma mansoni] hypothetical protein [Schistosoma mansoni] (2e-43/cov=99%/id=100%)	v-myb myeloblastosis viral oncogene homolog (avian)-like 1 isoform 1 [Homo sapiens]										U
Q2_P40412	JAP06262.S	0.0178697	up	1.11923	0.955739	1.03748	Sjc_0051970	-	|(gi:256080764) homeobox protein aristaless-related [Schistosoma mansoni] [e-114/98%]||(gi:297664163) PREDICTED: homeobox protein aristaless-like 3-like [Pongo abelii] [2e-15/8%]||(gi:296208775) PREDICTED: homeobox protein aristaless-like 3-like [Callithrix jacchus] [2e-15/8%]||(gi:291398309) PREDICTED: aristaless-like homeobox 3 [Oryctolagus cuniculus] [2e-15/8%]||(gi:224084694) [2e-15/8%]|	gi|256080764 homeobox protein aristaless-related [Schistosoma mansoni] homeobox protein aristaless-related [Schistosoma mansoni] (2e-22/cov=74%/id=47%)	aristaless-like homeobox 3 [Homo sapiens]										U
Q2_P23155	C807202.1	0	up	0.653559	1.41688	1.03522	Smp_053420	|Hypothetical (gi:256080741) [0.0/100%]||Sjp (gi:76156673) [5e-91/20%]||Hypothetical (gi:47229971) [4e-63/74%]||(gi:73991345) PREDICTED: similar to chromosome 20 open reading frame 42 isoform 3 [Canis familiaris] [1e-59/42%]||(gi:73991341) PREDICTED: similar to chromosome 20 open reading frame 42 isoform 1 [Canis familiaris] [1e-59/42%]|	-	gi|256080741 hypothetical protein [Schistosoma mansoni] conserved hypothetical protein [Schistosoma mansoni] (5e-91/cov=77%/id=99%)	kindlin-1 [Homo sapiens]										U
Q2_P32451	C908950.1	0.0316118	up	0.371853	1.69713	1.03449	Smp_158220	|Hypothetical (gi:256083313) [4e-34/100%]||Hypothetical (gi:256091973) [5e-31/93%]||Hypothetical (gi:256091967) [2e-25/79%]||Hypothetical (gi:256091971) [4e-22/70%]|	-	gi|256083313 hypothetical protein [Schistosoma mansoni] hypothetical protein [Schistosoma mansoni] expressed protein [Schistosoma mansoni] expressed protein [Schistosoma mansoni] (7e-18/cov=17%/id=100%)	No hits										U
Q2_P29096	C903129.1	0	up	1.00545	1.05508	1.03026	C903129.1	-	-	No hits	No hits										U
Q2_P06518	C811467.1	0.0178697	up	0.544112	1.51626	1.03019	Smp_170260	|Hypothetical (gi:256087433) [0.0/100%]||Hypothetical (gi:256072773) [2e-35/58%]||Hypothetical (gi:256073395) [4e-34/55%]||Hypothetical (gi:256052641) [5e-30/42%]||Sjp (gi:76155153) [9e-28/46%]|	-	gi|256087433 hypothetical protein [Schistosoma mansoni] conserved hypothetical protein [Schistosoma mansoni] (6e-73/cov=94%/id=97%)	asteroid homolog 1 [Homo sapiens]										U
Q2_P03176	C806225.1	0	up	1.27696	0.779761	1.02836	Smp_048880	|Hypothetical (gi:256079850) [1e-60/100%]||Sjp (gi:56757522) [2e-27/89%]||Hypothetical (gi:226487510) [5e-27/89%]||Hypothetical (gi:241326613) [0.31/97%]|	-	gi|256079850 hypothetical protein [Schistosoma mansoni] expressed protein [Schistosoma mansoni] (4e-53/cov=36%/id=100%)	transforming, acidic coiled-coil containing protein 2 isoform a [Homo sapiens]										U
Q2_P23295	C807398.1	0.0178697	up	0.669464	1.38588	1.02767	Smp_178790	|Hypothetical (gi:256089975) [2e-38/100%]||Sjp (gi:76155751) [3e-04/65%]|	-	gi|256089975 hypothetical protein [Schistosoma mansoni] hypothetical protein [Schistosoma mansoni] (7e-40/cov=78%/id=64%)	No hits										U
Q2_P29323	C903455.1	0	up	0.966517	1.08701	1.02676	Sjc_0075670	-	|(gi:256081021) phospholipase D [Schistosoma mansoni] [2e-80/36%]||(gi:224060853) PREDICTED: similar to phospholipase D1 [Taeniopygia guttata] [7e-42/75%]||(gi:74003641) PREDICTED: similar to Phospholipase D1 (PLD 1) (Choline phosphatase 1) (Phosphatidylcholine-hydrolyzing phospholipase D1) (hPLD1) isoform 2 [Canis familiaris] [7e-42/77%]||(gi:74003643) PREDICTED: similar to Phospholipase D1 (PLD…	No hits	phospholipase D1 isoform b [Homo sapiens]										U
Q2_P06767	C811864.1	0.0178697	up	1.17526	0.87406	1.02466	Smp_145700	|(gi:256078853) ankyrin 23/unc44 [Schistosoma mansoni] [0.0/100%]||(gi:194913707) GG16463 [Drosophila erecta] [0.0/80%]||(gi:161082106) Ank2, isoform J [Drosophila melanogaster] [0.0/49%]||(gi:161082081) Ank2, isoform L [Drosophila melanogaster] [0.0/49%]||(gi:161082099) Ank2, isoform G [Drosophila melanogaster] [0.0/49%]|	|(gi:256078853) ankyrin 23/unc44 [Schistosoma mansoni] [0.0/41%]||(gi:170588307) Uncoordinated protein 44, isoform e [Brugia malayi] [0.0/37%]||(gi:194751225) GF23770 [Drosophila ananassae] [0.0/37%]||(gi:195588543) GD13038 [Drosophila simulans] [0.0/37%]||(gi:71981414) UNCoordinated family member (unc-44) [Caenorhabditis elegans] [0.0/37%]|	gi|256078853 ankyrin 23/unc44 [Schistosoma mansoni] ankyrin 2,3/unc44, putative [Schistosoma mansoni] (5e-68/cov=92%/id=96%)	ankyrin 2 isoform 1 [Homo sapiens]										U
Q2_P19909	C802748.1	0	up	0.94007	1.10859	1.02433	gi|256084401	-	-	gi|256084401 heat shock protein [Schistosoma mansoni] heat shock protein, putative [Schistosoma mansoni] (e-111/cov=71%/id=91%)	heat shock 90kDa protein 1, alpha isoform 2 [Homo sapiens]										U
Q2_P20219	C803156.1	0.0178697	up	0.271263	1.77612	1.02369	C803156.1	-	-	No hits	No hits										U
Q2_P16101	C916395.1	0	up	0.67113	1.37416	1.02265	gi|256085655	-	-	gi|256085655 apg5-related [Schistosoma mansoni] apg5-related [Schistosoma mansoni] (4e-40/cov=25%/id=88%)	APG5 autophagy 5-like [Homo sapiens]										U
Q2_P02265	C804654.1	0.0178697	up	0.844515	1.20072	1.02262	Smp_149680	|(gi:256080373) early growth response protein [Schistosoma mansoni] [0.0/100%]||Sjp (gi:56756220) [6e-34/35%]||(gi:307766614) zinc finger protein [Loa loa] [3e-26/11%]||(gi:241747731) zinc finger protein, putative [Ixodes scapularis] [5e-26/11%]||(gi:170592416) Zinc finger, C2H2 type family protein [Brugia malayi] [6e-26/11%]|	-	gi|256080373 early growth response protein [Schistosoma mansoni] early growth response protein, putative [Schistosoma mansoni] (e-106/cov=95%/id=88%)	early growth response 3 [Homo sapiens]										U
Q2_P27440	C900096.1	0	up	0.66485	1.37982	1.02233	Smp_126760	|Hypothetical (gi:256072021) [0.0/100%]||(gi:158290777) AGAP002597-PA [Anopheles gambiae str. PEST] [3e-19/16%]||(gi:241672045) proteasome activator complex subunit, putative [Ixodes scapularis] [1e-15/17%]||Hypothetical (gi:270010813) [1e-15/17%]||(gi:91083491) PREDICTED: similar to Proteasome activator complex subunit 4 (Proteasome activator PA200) [Tribolium castaneum] [1e-15/17%]|	-	gi|256072021 hypothetical protein [Schistosoma mansoni] expressed protein [Schistosoma mansoni] (1e-92/cov=98%/id=83%)	proteasome (prosome, macropain) activator subunit 4 [Homo sapiens]										U
Q2_P41297	JAP09910.C	0	up	0.942282	1.10117	1.02173	Sjc_0096960	-	|(gi:256078399) AMP-activated protein kinase gamma regulatory subunit [Schistosoma mansoni] [0.0/98%]||Sjp (gi:76153900) [4e-90/24%]||Sjp (gi:76153590) [4e-65/20%]||(gi:256072268) AMP-activated protein kinase gamma regulatory subunit [Schistosoma mansoni] [3e-10/11%]||(gi:73996587) PREDICTED: similar to 5-AMP-activated protein kinase, gamma-1 subunit (AMPK gamma-1 chain) (AMPKg) isoform 4 [Canis …	gi|76153590 SJCHGC08110 protein [Schistosoma japonicum] (e-104/cov=94%/id=86%)	AMP-activated protein kinase gamma2 subunit isoform a [Homo sapiens]										U
Q2_P19945	C802793.1	0	up	0.868456	1.17214	1.0203	C802793.1	-	-	No hits	odz, odd Oz/ten-m homolog 2 [Homo sapiens]										U
Q2_P20512	C803572.1	0.0316118	up	0.292371	1.74568	1.01902	C803572.1	-	-	No hits	v-kit Hardy-Zuckerman 4 feline sarcoma viral oncogene homolog isoform 2 precursor [Homo sapiens]										U
Q2_P05932	C810701.1	0	up	0.583353	1.45296	1.01816	Smp_059210.x	|Hypothetical (gi:256081906) [e-145/60%]||Hypothetical (gi:256081904) [e-145/60%]||Hypothetical (gi:256081908) [e-145/60%]||Hypothetical (gi:256081910) [e-145/60%]||Hypothetical (gi:256081912) [e-145/60%]|	-	gi|256081906 hypothetical protein [Schistosoma mansoni] expressed protein [Schistosoma mansoni] (2e-22/cov=19%/id=96%)	myelin expression factor 2 [Homo sapiens]										U
Q2_P17611	C920045.1	0	up	0.630026	1.40487	1.01745	Smp_178770	|Hypothetical (gi:256066064) [0.0/100%]||(gi:256075944) PDZ domain protein [Schistosoma mansoni] [2e-05/18%]||(gi:114321007) peptidase RseP [Alkalilimnicola ehrlichii MLHE-1] [0.001/28%]||Hypothetical (gi:260797269) [0.011/17%]||Hypothetical (gi:74139764) [0.011/20%]|	-	gi|256066064 hypothetical protein [Schistosoma mansoni] hypothetical protein [Schistosoma mansoni] (9e-45/cov=75%/id=90%)	syntenin isoform 3 [Homo sapiens]										U
Q2_P33621	C911147.1	0	up	0.645098	1.38859	1.01684	gi|915208	-	-	gi|915208 gastric mucin [Sus scrofa] (0.034/cov=58%/id=36%)	No hits										U
Q2_P00084	C800250.1	0	up	0.689815	1.34107	1.01544	Smp_141890	|Hypothetical (gi:256077466) [0.0/100%]||(gi:242002296) ring canal protein, putative [Ixodes scapularis] [e-154/61%]||(gi:156399632) predicted protein [Nematostella vectensis] [e-151/61%]||(gi:157119253) zinc finger protein, putative [Aedes aegypti] [e-151/62%]||(gi:297295142) PREDICTED: kelch-like 3 [Macaca mulatta] [e-151/62%]|	-	gi|256077466 hypothetical protein [Schistosoma mansoni] kelch-like protein [Schistosoma mansoni] (7e-45/cov=30%/id=100%)	kelch-like 3 [Homo sapiens]										U
Q2_P20370	C803372.1	0	up	0.532779	1.49549	1.01414	Smp_000110	|(gi:256070269) similar to elongation factor Tu GTP binding domain containing 1 isoform 6-related [Schistosoma mansoni] [0.0/100%]||(gi:301621625) PREDICTED: elongation factor Tu GTP-binding domain-containing protein 1-like isoform 1 [Xenopus (Silurana) tropicalis] [e-158/103%]||(gi:301621627) PREDICTED: elongation factor Tu GTP-binding domain-containing protein 1-like isoform 2 [Xenopus (Siluran…	|(gi:256070269) similar to elongation factor Tu GTP binding domain containing 1 isoform 6-related [Schistosoma mansoni] [0.0/70%]||(gi:292615758) PREDICTED: Elongation FacTor family member (eft-2)-like [Danio rerio] [3e-99/97%]||(gi:118095820) PREDICTED: elongation factor Tu GTP binding domain containing 1 isoform 1 [Gallus gallus] [4e-94/98%]||(gi:156387449) predicted protein [Nematostella vecte…	gi|256070269 similar to elongation factor Tu GTP binding domain containing 1 isoform 6-related [Schistosoma mansoni] similar to elongation factor Tu GTP binding domain containing 1 isoform 6-related [Schistosoma mansoni] (e-130/cov=99%/id=99%)	elongation factor Tu GTP binding domain containing 1 isoform 1 [Homo sapiens]										U
Q2_P36727	C917110.1	0	up	0.873076	1.15468	1.01388	gi|76153042	-	-	gi|76153042 SJCHGC08178 protein [Schistosoma japonicum] (1e-31/cov=68%/id=76%)	No hits										U
Q2_P38492	JAP05650.C	0.0564197	up	0.226361	1.80001	1.01319	gi|256052257	-	-	gi|256052257 ocrl type II inositol 5-phosphatase [Schistosoma mansoni] ocrl type II inositol 5-phosphatase, putative [Schistosoma mansoni] (5e-95/cov=47%/id=86%)	inositol polyphosphate-5-phosphatase, 75kDa precursor [Homo sapiens]										U
Q2_P23357	C807490.1	0.0178697	up	0.58614	1.43876	1.01245	C807490.1	-	-	No hits	No hits										U
Q2_P32099	C908218.1	0	up	0.699435	1.32533	1.01238	Smp_179920	|Hypothetical (gi:256090345) [0.0/100%]||(gi:301614638) PREDICTED: tetratricopeptide repeat protein 21B-like [Xenopus (Silurana) tropicalis] [e-164/64%]||Hypothetical (gi:260814860) [e-163/65%]||(gi:156407868) predicted protein [Nematostella vectensis] [e-162/63%]||(gi:149639627) PREDICTED: similar to tetratricopeptide repeat domain 21B [Ornithorhynchus anatinus] [e-160/64%]|	|(gi:256090345) [e-103/93%]||Sjp (gi:76154686) [7e-89/59%]||(gi:74004801) PREDICTED: similar to tetratricopeptide repeat domain 21B [Canis familiaris] [4e-41/79%]||(gi:297264198) PREDICTED: tetratricopeptide repeat protein 21B-like [Macaca mulatta] [9e-41/79%]||(gi:156407868) predicted protein [Nematostella vectensis] [9e-41/80%]|	gi|256090345 hypothetical protein [Schistosoma mansoni] expressed protein [Schistosoma mansoni] (3e-65/cov=85%/id=99%)	tetratricopeptide repeat domain 21B [Homo sapiens]										U
Q2_P39430	JAP03031.C	0	up	0.977509	1.04614	1.01182	Sjc_0018890	-	|(gi:256083798) [0.0/105%]||Sjp (gi:76152688) [7e-99/23%]||Sjp (gi:56758754) [7e-46/15%]||(gi:118386378) Leucine Rich Repeat family protein [Tetrahymena thermophila] [0.13/30%]||(gi:118389242) [0.13/15%]|	gi|56758754 SJCHGC08800 protein [Schistosoma japonicum] (2e-66/cov=66%/id=97%)	No hits										U
Q2_P33206	C910318.1	0	up	0.860833	1.15738	1.00911	Smp_180200	|(gi:256090453) zinc finger protein [Schistosoma mansoni] [0.0/100%]||(gi:224058208) PREDICTED: zinc finger, CCHC domain containing 11 [Taeniopygia guttata] [5e-37/20%]||(gi:118094562) PREDICTED: similar to zinc finger, CCHC domain containing 11 [Gallus gallus] [5e-37/20%]||(gi:301603642) PREDICTED: terminal uridylyltransferase 4 [Xenopus (Silurana) tropicalis] [2e-36/20%]||(gi:149523506) PREDICT…	-	gi|256090453 zinc finger protein [Schistosoma mansoni] zinc finger protein, putative [Schistosoma mansoni] (8e-15/cov=98%/id=81%)	zinc finger, CCHC domain containing 11 isoform c [Homo sapiens]										U
Q2_P29983	C904343.1	0	up	0.771048	1.2464	1.00872	Smp_123130	|Hypothetical (gi:256070671) [0.0/100%]||(gi:156362320) predicted protein [Nematostella vectensis] [2e-48/43%]||Hypothetical (gi:260800692) [5e-48/54%]||(gi:301614219) PREDICTED: integrator complex subunit 4-like [Xenopus (Silurana) tropicalis] [4e-44/45%]||(gi:170060057) integrator complex subunit 4 [Culex quinquefasciatus] [5e-44/44%]|	|(gi:256070671) [0.0/100%]||(gi:156362320) predicted protein [Nematostella vectensis] [2e-38/73%]||(gi:224043723) PREDICTED: integrator complex subunit 4 [Taeniopygia guttata] [5e-38/96%]||(gi:118085256) PREDICTED: similar to Integrator complex subunit 4 [Gallus gallus] [1e-37/97%]||(gi:189531379) PREDICTED: Integrator complex subunit 4-like [Danio rerio] [1e-37/72%]|	gi|256070671 hypothetical protein [Schistosoma mansoni] expressed protein [Schistosoma mansoni] (1e-57/cov=99%/id=88%)	integrator complex subunit 4 [Homo sapiens]										U
Q2_P39328	JAP02276.C	0	up	0.626932	1.38265	1.00479	Sjc_0027150	-	|Sjp (gi:76153562) [e-164/49%]||(gi:256076220) [e-155/99%]||(gi:66827975) [0.33/17%]||(gi:118371255) [0.57/22%]||(gi:66812102) [0.57/18%]|	gi|76153562 SJCHGC03905 protein [Schistosoma japonicum] (e-166/cov=99%/id=85%)	No hits										U
Q2_P30435	C905006.1	0	up	0.767063	1.2388	1.00293	Smp_176090	|(gi:256053258) fbxl4 [Schistosoma mansoni] [0.0/100%]||(gi:156397955) predicted protein [Nematostella vectensis] [8e-17/15%]||(gi:55925544) F-box/LRR-repeat protein 4 [Danio rerio] [4e-16/14%]||(gi:169153881) novel protein similar to vertebrate F-box and leucine-rich repeat protein 4 (FBXL4) [Danio rerio] [5e-16/14%]||Hypothetical (gi:47207333) [2e-15/29%]|	-	gi|256053258 fbxl4 [Schistosoma mansoni] fbxl4, putative [Schistosoma mansoni] (5e-70/cov=99%/id=81%)	F-box and leucine-rich repeat protein 4 [Homo sapiens]										U
Q2_P19728	C802522.1	0	up	0.806455	1.19812	1.00229	Smp_043610	|Hypothetical (gi:256078839) [0.0/100%]||Sjp (gi:76152650) [2e-38/34%]||Sjp (gi:76152844) [3e-38/22%]||(gi:193599052) PREDICTED: similar to FL(2)D protein, putative [Acyrthosiphon pisum] [2e-11/16%]||Hypothetical (gi:242022005) [3e-11/16%]|	-	gi|256078839 hypothetical protein [Schistosoma mansoni] expressed protein [Schistosoma mansoni] (0.0/cov=85%/id=90%)	Wilms' tumour 1-associating protein isoform 1 [Homo sapiens]										U
Q2_P09439	C903258.1	0	up	0.508133	1.4954	1.00176	Smp_138320	|Hypothetical (gi:256076260) [0.0/100%]||Sjp (gi:76156958) [8e-20/24%]|	-	gi|256076260 hypothetical protein [Schistosoma mansoni] expressed protein [Schistosoma mansoni] (2e-58/cov=98%/id=99%)	No hits										U
Q2_P03899	C807343.1	0.0178697	up	0.816085	1.18144	0.998763	Smp_127730	|(gi:256072375) ATP-citrate synthase [Schistosoma mansoni] [0.0/100%]||(gi:73965879) PREDICTED: similar to ATP citrate lyase isoform 2 isoform 13 [Canis familiaris] [0.0/100%]||(gi:68533125) ACLY variant protein [Homo sapiens] [0.0/101%]||(gi:38569423) ATP-citrate synthase isoform 2 [Homo sapiens] [0.0/100%]||(gi:73965871) PREDICTED: similar to ATP citrate lyase isoform 2 isoform 9 [Canis familia…	|(gi:126307956) PREDICTED: similar to ATP citrate lyase isoform 2 [Monodelphis domestica] [0.0/100%]||(gi:73965883) PREDICTED: similar to ATP citrate lyase isoform 2 isoform 15 [Canis familiaris] [0.0/100%]||(gi:38569423) ATP-citrate synthase isoform 2 [Homo sapiens] [0.0/102%]||(gi:194380758) [0.0/100%]||(gi:296202905) PREDICTED: ATP-citrate synthase [Callithrix jacchus] [0.0/102%]|	gi|256072375 ATP-citrate synthase [Schistosoma mansoni] ATP-citrate synthase, putative [Schistosoma mansoni] (0.0/cov=96%/id=97%)	ATP citrate lyase isoform 2 [Homo sapiens]										U
Q2_P40217	JAP01783.S	0.0178697	up	0.726393	1.26802	0.997205	gi|256082650	-	-	gi|256082650 hypothetical protein [Schistosoma mansoni] conserved hypothetical protein [Schistosoma mansoni] (8e-61/cov=45%/id=70%)	coiled-coil domain containing 76 [Homo sapiens]										U
Q2_P39760	JAP07564.C	0	up	1.0642	0.929654	0.996929	Sjc_0058170	-	|(gi:256078667) [0.0/90%]||(gi:256078665) [0.0/90%]||(gi:148236863) mutS homolog 6 [Xenopus laevis] [e-134/98%]||(gi:301611818) PREDICTED: DNA mismatch repair protein Msh6 [Xenopus (Silurana) tropicalis] [e-132/95%]||(gi:170285324) LOC100145639 protein [Xenopus (Silurana) tropicalis] [e-132/95%]|	gi|76154422 SJCHGC08145 protein [Schistosoma japonicum] (1e-98/cov=99%/id=100%)	mutS homolog 6 [Homo sapiens]										U
Q2_P41144	JAP06063.C	0	up	0.835187	1.15769	0.996437	gi|76153346	-	-	gi|76153346 SJCHGC02935 protein [Schistosoma japonicum] (3e-44/cov=40%/id=100%)	No hits										U
Q2_P00778	C801877.1	0	up	0.537501	1.45144	0.99447	Smp_050470	|Hypothetical (gi:256080161) [0.0/100%]||Sjp (gi:56753868) [0.0/53%]||(gi:73959550) PREDICTED: similar to transducin beta-like 3 [Canis familiaris] [4e-88/99%]||Hypothetical (gi:281342119) [1e-86/92%]||(gi:301782289) PREDICTED: transducin beta-like protein 3-like [Ailuropoda melanoleuca] [2e-86/92%]|	|(gi:256080161) [0.0/97%]||Sjp (gi:56753868) [0.0/55%]||(gi:57525081) [1e-87/99%]||(gi:148222932) transducin (beta)-like 3 [Xenopus laevis] [2e-86/97%]||(gi:55925323) transducin beta-like protein 3 [Danio rerio] [2e-85/99%]|	gi|256080161 hypothetical protein [Schistosoma mansoni] expressed protein [Schistosoma mansoni] (2e-39/cov=100%/id=84%)	transducin beta-like 3 [Homo sapiens]										U
Q2_P01232	C802853.1	0.0316118	up	0.543258	1.44568	0.994468	Smp_148410	|Hypothetical (gi:256079878) [0.0/100%]||(gi:224047667) PREDICTED: HEAT repeat containing 5B [Taeniopygia guttata] [0.0/50%]||(gi:296224092) PREDICTED: HEAT repeat-containing protein 5B [Callithrix jacchus] [0.0/50%]||(gi:291386936) PREDICTED: HEAT repeat containing 5B [Oryctolagus cuniculus] [0.0/50%]||Hypothetical (gi:281341945) [0.0/49%]|	-	gi|256079878 hypothetical protein [Schistosoma mansoni] expressed protein [Schistosoma mansoni] (2e-59/cov=99%/id=91%)	HEAT repeat containing 5B [Homo sapiens]										U
Q2_P14268	C912080.1	0.0316118	up	0.999738	0.987974	0.993856	Smp_148890	|Hypothetical (gi:256080064) [e-120/100%]||Sjp (gi:76154444) [1e-66/105%]||Sjp (gi:76157198) [2e-20/71%]|	-	gi|256080064 hypothetical protein [Schistosoma mansoni] expressed protein [Schistosoma mansoni] (5e-60/cov=99%/id=74%)	No hits										U
Q2_P20210	C803139.1	0.0178697	up	0.413366	1.57377	0.993566	Smp_012010	|Hypothetical (gi:256072682) [0.0/97%]||(gi:110613444) forkhead transcription factor [Schistosoma mansoni] [0.0/96%]||(gi:82706200) forkhead transcription factor O [Strongylocentrotus purpuratus] [6e-07/8%]||(gi:91077376) PREDICTED: similar to forkhead box subgroup O [Tribolium castaneum] [7e-07/8%]||(gi:190576703) winged helix/forkhead transcription factor FoxO [Branchiostoma floridae] [1e-06/8%…	-	gi|256072682 hypothetical protein [Schistosoma mansoni] expressed protein [Schistosoma mansoni] (e-160/cov=99%/id=86%)	forkhead box O3A [Homo sapiens]										U
Q2_P00970	C802271.1	0	up	0.61879	1.36782	0.993304	gi|256085040	-	-	gi|256085040 neutral sphingomyelinase [Schistosoma mansoni] putative neutral sphingomyelinase [Schistosoma mansoni] (2e-57/cov=62%/id=99%)	sphingomyelin phosphodiesterase 2, neutral [Homo sapiens]										U
Q2_P39144	JAP01239.C	0.0178697	up	0.55664	1.42895	0.992797	gi|76155921	-	-	gi|76155921 SJCHGC05616 protein [Schistosoma japonicum] (1e-82/cov=62%/id=100%)	kelch-like 9 [Homo sapiens]										U
Q2_P39315	JAP02227.C	0	up	1.16847	0.815821	0.992147	Sjc_0017080	-	|(gi:256052168) [0.0/96%]||Sjp (gi:76153685) [1e-85/17%]||(gi:292627478) [3e-07/24%]||(gi:148922266) LOC100149910 protein [Danio rerio] [4e-07/24%]||(gi:149034074) synaptonemal complex protein 2, isoform CRA_b [Rattus norvegicus] [7e-05/39%]|	gi|76153685 SJCHGC08602 protein [Schistosoma japonicum] (2e-89/cov=89%/id=100%)	synaptonemal complex protein 2 [Homo sapiens]										U
Q2_P39533	JAP04075.C	0	up	0.621336	1.3591	0.990217	Sjc_0063270	-	|(gi:256073869) [0.0/103%]||Sjp (gi:76153516) [1e-88/25%]||Sjp (gi:56753836) [5e-68/19%]||(gi:195387409) GJ17521 [Drosophila virilis] [3e-04/15%]||(gi:193596647) PREDICTED: similar to CG5056 CG5056-PA isoform 2 [Acyrthosiphon pisum] [7e-04/8%]|	gi|56753836 SJCHGC08215 protein [Schistosoma japonicum] (7e-69/cov=64%/id=100%)	oxidative stress responsive 1 [Homo sapiens]										U
Q2_P26650	C812266.1	0.0178697	up	0.911996	1.06841	0.990202	Smp_145680	|Hypothetical (gi:256078843) [0.0/99%]||Sjp (gi:76153148) [7e-64/12%]||(gi:149047382) rCG36144, isoform CRA_b [Rattus norvegicus] [0.014/5%]||(gi:18266708) actin filament-associated protein 1 [Rattus norvegicus] [0.015/5%]||(gi:149047381) rCG36144, isoform CRA_a [Rattus norvegicus] [0.021/5%]|	-	gi|256078843 hypothetical protein [Schistosoma mansoni] expressed protein [Schistosoma mansoni] (7e-66/cov=95%/id=85%)	KIAA1914 protein isoform 2 [Homo sapiens]										U
Q2_P29694	C903950.1	0	up	0.633611	1.34314	0.988374	Smp_171540.x	|(gi:256087820) Ribosome-binding protein 1 (Ribosome receptor protein) (mRRp) [Schistosoma mansoni] [0.0/100%]||(gi:256087822) Ribosome-binding protein 1 (Ribosome receptor protein) (mRRp) [Schistosoma mansoni] [0.0/100%]||(gi:226466506) Myosin-7 [Schistosoma japonicum] [0.0/94%]||(gi:256087824) Ribosome-binding protein 1 (Ribosome receptor protein) (mRRp) [Schistosoma mansoni] [0.0/78%]||Sjp (gi…	|(gi:256087820) Ribosome-binding protein 1 (Ribosome receptor protein) (mRRp) [Schistosoma mansoni] [0.0/95%]||(gi:226466506) Myosin-7 [Schistosoma japonicum] [0.0/86%]||(gi:256087822) Ribosome-binding protein 1 (Ribosome receptor protein) (mRRp) [Schistosoma mansoni] [0.0/91%]||(gi:256087824) Ribosome-binding protein 1 (Ribosome receptor protein) (mRRp) [Schistosoma mansoni] [0.0/71%]||Sjp (gi:5…	gi|256087824 Ribosome-binding protein 1 (Ribosome receptor protein) (mRRp) [Schistosoma mansoni] Ribosome-binding protein 1 (Ribosome receptor protein) (mRRp), putative [Schistosoma mansoni] (7e-69/cov=92%/id=89%)	coiled-coil domain containing 102B [Homo sapiens]										U
Q2_P31641	C907315.1	0.0178697	up	0.745057	1.22929	0.987172	Sjc_0038290	-	|(gi:256085322) helicase [Schistosoma mansoni] [0.0/30%]||(gi:119902345) PREDICTED: brahma-like isoform 3 [Bos taurus] [e-169/58%]||(gi:157132188) helicase [Aedes aegypti] [e-169/57%]||(gi:121712698) SNF2 family helicase/ATPase (Ino80), putative [Aspergillus clavatus NRRL 1] [e-163/65%]||(gi:149238896) [e-158/55%]|	gi|256085322 helicase [Schistosoma mansoni] helicase swr1, putative [Schistosoma mansoni] (8e-72/cov=91%/id=81%)	INO80 complex homolog 1 [Homo sapiens]										U
Q2_P06489	C811430.1	0	up	0.5647	1.40889	0.986794	Smp_079370.x	|Hypothetical (gi:256085719) [0.0/100%]||Hypothetical (gi:256085717) [0.0/62%]||Sjp (gi:56752857) [4e-45/11%]||Sjp (gi:56754289) [5e-11/7%]|	-	gi|256085717 hypothetical protein [Schistosoma mansoni] expressed protein [Schistosoma mansoni] (0.0/cov=99%/id=93%)	No hits										U
Q2_P32507	C909054.1	0.0564197	up	0.295286	1.67742	0.986352	C909054.1	-	-	No hits	No hits										U
Q2_P04422	C808238.1	0.0564197	up	0.331256	1.64081	0.986032	Smp_156500	|Hypothetical (gi:256082809) [0.0/100%]||(gi:256078372) guanine-nucleotide-exchange-factor [Schistosoma mansoni] [1e-22/15%]||(gi:183985898) LOC733953 protein [Xenopus (Silurana) tropicalis] [6e-10/7%]||(gi:113931366) Rap guanine nucleotide exchange factor (GEF) 1 [Xenopus (Silurana) tropicalis] [7e-10/7%]||(gi:169145232) novel protein similar to vertebrate Rap guanine nucleotide exchange factor …	-	gi|256082809 hypothetical protein [Schistosoma mansoni] expressed protein [Schistosoma mansoni] (e-142/cov=99%/id=93%)	guanine nucleotide-releasing factor 2 isoform a [Homo sapiens]										U
Q2_P09780	C903727.1	0.0564197	up	0.406643	1.56509	0.985869	Smp_165990	|Hypothetical (gi:256086076) [0.0/100%]||(gi:156717716) G-protein signaling modulator 1 [Xenopus (Silurana) tropicalis] [1e-05/25%]||Hypothetical (gi:118099452) [3e-05/25%]||(gi:126302729) PREDICTED: similar to G-protein-signaling modulator 1 (Activator of G-protein signaling 3) [Monodelphis domestica] [5e-05/26%]||(gi:224073827) PREDICTED: similar to G-protein signalling modulator 1 (AGS3-like C…	-	gi|256086076 hypothetical protein [Schistosoma mansoni] expressed protein [Schistosoma mansoni] (3e-47/cov=98%/id=97%)	LGN protein [Homo sapiens]										U
Q2_P38708	JAP00581.S	0	up	0.672871	1.29404	0.983456	gi|56756278	-	-	gi|56756278 SJCHGC02438 protein [Schistosoma japonicum] (1e-28/cov=22%/id=90%)	ISY1 splicing factor homolog [Homo sapiens]										U
Q2_P25350	C810099.1	0	up	1.12514	0.840031	0.982588	Smp_054010	|(gi:256080858) cationic amino acid transporter [Schistosoma mansoni] [0.0/100%]||(gi:226466642) L-amino acid transporter, LAT family [Schistosoma japonicum] [0.0/100%]||(gi:256080832) cationic amino acid transporter [Schistosoma mansoni] [e-148/80%]||(gi:110763263) PREDICTED: similar to CG1607-PA, isoform A [Apis mellifera] [e-115/97%]||(gi:194741980) GF17783 [Drosophila ananassae] [e-114/90%]|	-	gi|256080858 cationic amino acid transporter [Schistosoma mansoni] cationic amino acid transporter, putative [Schistosoma mansoni] (e-101/cov=47%/id=100%)	solute carrier family 7 (cationic amino acid transporter, y+ system), member 6 [Homo sapiens]										U
Q2_P11271	C906260.1	0.0564197	up	0.480709	1.48439	0.982549	Smp_151410	|(gi:256080999) protein phosphatase-7 [Schistosoma mansoni] [0.0/100%]||(gi:170034225) phosphatase-7 [Culex quinquefasciatus] [9e-59/84%]||(gi:77917564) serine/threonine-protein phosphatase with EF-hands 1 [Rattus norvegicus] [3e-58/102%]||(gi:149042447) protein phosphatase with EF hand calcium-binding domain 1 [Rattus norvegicus] [3e-58/102%]||(gi:242017690) NADH-Ubiquinone oxidoreductase AGGG s…	-	gi|60690767 SJCHGC04465 protein [Schistosoma japonicum] (0.020/cov=24%/id=57%)	protein phosphatase with EF hand calcium-binding domain 1 isoform 1 [Homo sapiens]										U
Q2_P01282	C802958.1	0	up	0.844387	1.12041	0.982398	gi|256069188	-	-	gi|256069188 hypothetical protein [Schistosoma mansoni] hypothetical protein [Schistosoma mansoni] (1e-42/cov=56%/id=98%)	ATP binding domain 4 isoform 1 [Homo sapiens]										U
Q2_P07107	C812412.1	0	up	0.55651	1.40823	0.982369	Smp_088550	|(gi:256087464) rrm/rnp domain [Schistosoma mansoni] [0.0/98%]||Sjp (gi:76153928) [2e-72/13%]||Sjp (gi:76156931) [2e-53/14%]||(gi:156386278) predicted protein [Nematostella vectensis] [4e-30/58%]||(gi:221127694) PREDICTED: similar to chromosome 13 open reading frame 10 [Hydra magnipapillata] [6e-16/6%]|	-	gi|256087464 rrm/rnp domain [Schistosoma mansoni] rrm/rnp domain, putative [Schistosoma mansoni] (9e-40/cov=40%/id=100%)	RNA binding motif protein 26 [Homo sapiens]										U
Q2_P19244	C801922.1	0	up	0.551283	1.41156	0.981423	Smp_034940.x	|(gi:256092832) Protein C10orf118 (CTCL tumor antigen HD-CL-01/L14-2) [Schistosoma mansoni] [0.0/100%]||(gi:256092830) Protein C10orf118 (CTCL tumor antigen HD-CL-01/L14-2) [Schistosoma mansoni] [0.0/100%]||(gi:256092834) Protein C10orf118 (CTCL tumor antigen HD-CL-01/L14-2) [Schistosoma mansoni] [0.0/87%]||Hypothetical (gi:2623838) [0.0/66%]||Hypothetical (gi:2623840) [0.0/48%]|	-	gi|256092832 Protein C10orf118 (CTCL tumor antigen HD-CL-01/L14-2) [Schistosoma mansoni] Protein C10orf118 (CTCL tumor antigen HD-CL-01/L14-2), putative [Schistosoma mansoni] (0.0/cov=61%/id=88%)	kinectin 1 isoform a [Homo sapiens]										U
Q2_P21065	C804333.1	0.0316118	up	0.681308	1.27856	0.979935	Smp_138170	|Hypothetical (gi:256076201) [0.0/100%]||Sjp (gi:56753203) [8e-87/31%]||(gi:158294174) AGAP005425-PA [Anopheles gambiae str. PEST] [4e-16/22%]||(gi:242017898) ablim, putative [Pediculus humanus corporis] [4e-16/13%]||(gi:195053838) GH21900 [Drosophila grimshawi] [2e-15/13%]|	|(gi:256076201) [0.0/78%]||Sjp (gi:56753203) [4e-60/25%]||(gi:242017898) ablim, putative [Pediculus humanus corporis] [5e-13/9%]||(gi:256070435) actin binding LIM protein family member 2-related [Schistosoma mansoni] [3e-12/22%]||(gi:256070433) [3e-12/34%]|	gi|256076201 hypothetical protein [Schistosoma mansoni] ablim, putative [Schistosoma mansoni] (1e-67/cov=100%/id=66%)	actin-binding LIM protein 1 isoform c [Homo sapiens]										U
Q2_P39065	JAP00664.C	0.0178697	up	0.569653	1.38965	0.979649	Sjc_0005980	-	|(gi:256070624) sno and ski oncogene family [Schistosoma mansoni] [0.0/98%]||(gi:256070626) sno and ski oncogene family [Schistosoma mansoni] [0.0/71%]||Sjp (gi:76157368) [1e-93/17%]||(gi:110748778) PREDICTED: similar to Sloan-Kettering viral oncogene homolog [Apis mellifera] [2e-28/17%]||(gi:115686231) PREDICTED: similar to SKI [Strongylocentrotus purpuratus] [5e-28/18%]|	gi|76157368 SJCHGC05716 protein [Schistosoma japonicum] (9e-95/cov=99%/id=76%)	v-ski sarcoma viral oncogene homolog [Homo sapiens]										U
Q2_P36533	C916774.1	0.0564197	up	0.34361	1.61429	0.978952	gi|256067795	-	-	gi|256067795 subfamily M23B non-peptidase homologue (M23 family) [Schistosoma mansoni] subfamily M23B non-peptidase homologue (M23 family) [Schistosoma mansoni] (5e-45/cov=57%/id=100%)	myosin light chain kinase isoform 3A [Homo sapiens]										U
Q2_P20084	C802975.1	0	up	0.885936	1.06723	0.976582	Smp_169610	|(gi:256052734) zinc finger protein [Schistosoma mansoni] [0.0/100%]||Sjp (gi:56755930) [e-157/97%]||(gi:226466588) Palmitoyltransferase ZDHHC15 [Schistosoma japonicum] [e-156/97%]||(gi:224043202) PREDICTED: zinc finger, DHHC-type containing 20 [Taeniopygia guttata] [6e-71/86%]||(gi:118085053) PREDICTED: similar to Zdhhc2-prov protein [Gallus gallus] [2e-70/86%]|	-	gi|256052734 zinc finger protein [Schistosoma mansoni] zinc finger protein, putative [Schistosoma mansoni] (e-171/cov=61%/id=95%)	zinc finger, DHHC-type containing 2 [Homo sapiens]										U
Q2_P40477	JAP07464.S	0.0316118	up	0.450532	1.50126	0.975894	gi|256086600	-	-	gi|256086600 hypothetical protein [Schistosoma mansoni] expressed protein [Schistosoma mansoni] (5e-30/cov=57%/id=49%)	Rho guanine nucleotide exchange factor (GEF) 17 [Homo sapiens]										U
Q2_P07472	C812953.1	0	up	0.922819	1.02846	0.975639	Smp_030500.x	|(gi:256076391) glycerol-3-phosphate dehydrogenase [Schistosoma mansoni] [0.0/100%]||(gi:55793504) glycerol 3-phosphate dehydrogenase [Schistosoma mansoni] [0.0/100%]||(gi:226466977) glycerol-3-phosphate dehydrogenase 1 [Schistosoma japonicum] [0.0/100%]||Sjp (gi:56757954) [0.0/100%]||(gi:256076393) glycerol-3-phosphate dehydrogenase [Schistosoma mansoni] [e-142/70%]|	-	gi|256076391 glycerol-3-phosphate dehydrogenase [Schistosoma mansoni] glycerol-3-phosphate dehydrogenase, putative [Schistosoma mansoni] (0.0/cov=72%/id=100%)	glycerol-3-phosphate dehydrogenase 1 (soluble) [Homo sapiens]										U
Q2_P38922	JAP07269.S	0.0564197	up	0.535075	1.41547	0.975274	Sjc_0038810	-	|(gi:256081771) [4e-54/50%]||(gi:301622574) PREDICTED: high affinity cAMP-specific 3',5'-cyclic phosphodiesterase 7A-like isoform 2 [Xenopus (Silurana) tropicalis] [2e-43/46%]||(gi:301622572) PREDICTED: high affinity cAMP-specific 3',5'-cyclic phosphodiesterase 7A-like isoform 1 [Xenopus (Silurana) tropicalis] [2e-43/46%]||(gi:110749028) PREDICTED: similar to phosphodiesterase 7A isoform a [Apis …	gi|256081771 hypothetical protein [Schistosoma mansoni] hypothetical protein [Schistosoma mansoni] (1e-22/cov=42%/id=60%)	phosphodiesterase 7A isoform a [Homo sapiens]										U
Q2_P32004	C908017.1	0.0564197	up	0.209894	1.73991	0.974901	Smp_152730.x	|(gi:256081465) myst-related protein [Schistosoma mansoni] [0.0/100%]||(gi:256081467) myst-related protein [Schistosoma mansoni] [0.0/85%]||Hypothetical (gi:115689565) [1e-68/33%]||(gi:291238977) PREDICTED: rCG56742-like, partial [Saccoglossus kowalevskii] [1e-67/18%]||(gi:118085533) PREDICTED: similar to myeloid/lymphoid or mixed-lineage leukemia 3 [Gallus gallus] [2e-66/19%]|	|(gi:256081461) [0.0/57%]||(gi:256081467) myst-related protein [Schistosoma mansoni] [0.0/33%]||(gi:256081465) myst-related protein [Schistosoma mansoni] [0.0/33%]||(gi:291238977) PREDICTED: rCG56742-like, partial [Saccoglossus kowalevskii] [2e-77/21%]||(gi:256081463) [2e-76/9%]|	gi|256081467 myst-related protein [Schistosoma mansoni] myst-related protein [Schistosoma mansoni] (1e-67/cov=95%/id=99%)	myeloid/lymphoid or mixed-lineage leukemia 3 [Homo sapiens]										U
Q2_P28537	C902346.1	0	up	0.614122	1.33534	0.974729	Smp_033050.x	|(gi:256076901) DNA topoisomerase type I [Schistosoma mansoni] [0.0/100%]||(gi:256076899) DNA topoisomerase type I [Schistosoma mansoni] [0.0/99%]||(gi:256076897) DNA topoisomerase type I [Schistosoma mansoni] [0.0/97%]||Hypothetical (gi:270006557) [0.0/95%]||Hypothetical (gi:189237298) [0.0/76%]|	|(gi:256076901) DNA topoisomerase type I [Schistosoma mansoni] [0.0/102%]||(gi:256076899) DNA topoisomerase type I [Schistosoma mansoni] [0.0/101%]||(gi:256076897) DNA topoisomerase type I [Schistosoma mansoni] [0.0/100%]||(gi:110760942) PREDICTED: similar to DNA topoisomerase I [Apis mellifera] [0.0/99%]||(gi:270006557) [0.0/101%]|	gi|256076901 DNA topoisomerase type I [Schistosoma mansoni] DNA topoisomerase type I, putative [Schistosoma mansoni] (6e-66/cov=97%/id=96%)	mitochondrial topoisomerase I [Homo sapiens]										U
Q2_P39920	JAP09291.C	0	up	0.56566	1.38343	0.974546	gi|226481607	-	-	gi|226481607 putative raw CG12437-PB, isoform B isoform 1 [Schistosoma japonicum] (e-101/cov=66%/id=90%)	poly (ADP-ribose) polymerase family, member 14 [Homo sapiens]										U
Q2_P17969	C800094.1	0.0564197	up	0.452937	1.49522	0.97408	Smp_149210	|Hypothetical (gi:256080181) [0.0/100%]||(gi:195353260) GM11795 [Drosophila sechellia] [0.38/13%]||(gi:17426899) Eps-15 protein [Drosophila melanogaster] [0.38/9%]||(gi:22026957) epidermal growth factor receptor pathway substrate clone 15, isoform A [Drosophila melanogaster] [0.40/9%]||(gi:195586531) GD24921 [Drosophila simulans] [0.40/11%]|	-	gi|256080181 hypothetical protein [Schistosoma mansoni] expressed protein [Schistosoma mansoni] (e-117/cov=74%/id=90%)	Golgi autoantigen, golgin subfamily a, 5 [Homo sapiens]										U
Q2_P19174	C801828.1	0.0178697	up	0.523821	1.42278	0.973298	gi|58332666	-	-	gi|58332666 homeobox A5 [Xenopus (Silurana) tropicalis] homeobox A5 [Xenopus (Silurana) tropicalis] (0.36/cov=91%/id=32%)	homeobox A5 [Homo sapiens]										U
Q2_P03594	C806864.1	0	up	0.773938	1.16864	0.971289	Smp_170250	|(gi:256087429) gc-rich sequence DNA-binding factor [Schistosoma mansoni] [0.0/100%]||Sjp (gi:76155314) [7e-88/50%]||(gi:156377724) predicted protein [Nematostella vectensis] [1e-54/81%]||(gi:110750827) PREDICTED: similar to CG1965-PA [Apis mellifera] [4e-53/82%]||(gi:307168414) GC-rich sequence DNA-binding factor-like protein [Camponotus floridanus] [2e-52/81%]|	|(gi:256087429) gc-rich sequence DNA-binding factor [Schistosoma mansoni] [0.0/61%]||(gi:256087427) [e-127/37%]||Sjp (gi:76155314) [e-123/28%]||Sjp (gi:76154610) [e-104/26%]||(gi:156552569) PREDICTED: similar to gc-rich sequence DNA-binding factor [Nasonia vitripennis] [1e-68/97%]|	gi|256087429 gc-rich sequence DNA-binding factor [Schistosoma mansoni] gc-rich sequence DNA-binding factor, putative [Schistosoma mansoni] (e-145/cov=88%/id=83%)	GC-rich sequence DNA-binding factor candidate isoform 1 [Homo sapiens]										U
Q2_P34715	C913170.1	0	up	0.944322	0.997843	0.971083	Smp_065160	|(gi:256083052) taz protein (tafazzin) [Schistosoma mansoni] [e-171/100%]||(gi:226480786) tafazzin [Schistosoma japonicum] [e-144/100%]||Sjp (gi:56757922) [4e-99/68%]||Sjp (gi:76157506) [8e-89/66%]||(gi:225708362) Tafazzin [Osmerus mordax] [1e-42/96%]|	|(gi:226480786) tafazzin [Schistosoma japonicum] [e-163/100%]||(gi:256083052) taz protein (tafazzin) [Schistosoma mansoni] [e-135/98%]||Sjp (gi:56757922) [e-117/68%]||Sjp (gi:76157506) [1e-94/65%]||(gi:270010429) [5e-38/91%]|	gi|256083052 taz protein (tafazzin) [Schistosoma mansoni] taz protein (tafazzin), putative [Schistosoma mansoni] (2e-69/cov=99%/id=100%)	tafazzin isoform 1 [Homo sapiens]										U
Q2_P18620	C800875.1	0.0316118	up	0.684217	1.25432	0.969269	Smp_085380	|Hypothetical (gi:256052680) [0.0/100%]||(gi:226468264) Kelch-like ECH-associated protein 1 [Schistosoma japonicum] [0.0/100%]||Hypothetical (gi:242017508) [e-158/93%]||Hypothetical (gi:189241052) [e-155/93%]||(gi:66535280) PREDICTED: similar to Keap1 CG3962-PA, isoform A [Apis mellifera] [e-151/91%]|	|(gi:226468264) Kelch-like ECH-associated protein 1 [Schistosoma japonicum] [0.0/100%]||(gi:256052680) [0.0/100%]||(gi:242017508) [e-152/93%]||(gi:189241052) [e-151/92%]||(gi:170042976) actin binding protein [Culex quinquefasciatus] [e-147/89%]|	gi|256052680 hypothetical protein [Schistosoma mansoni] kelch-like ech-associated protein [Schistosoma mansoni] (e-104/cov=88%/id=100%)	kelch-like ECH-associated protein 1 [Homo sapiens]										U
Q2_P03126	C806142.1	0	up	0.566638	1.36622	0.966431	Smp_052350	|(gi:256080535) TRABID protein (C64 family) [Schistosoma mansoni] [0.0/98%]||Sjp (gi:76156829) [3e-99/19%]||Sjp (gi:76156865) [5e-99/25%]||(gi:307171443) Zinc finger Ran-binding domain-containing protein 1 [Camponotus floridanus] [3e-94/51%]||(gi:307210569) Zinc finger Ran-binding domain-containing protein 1 [Harpegnathos saltator] [1e-88/51%]|	|(gi:256080535) TRABID protein (C64 family) [Schistosoma mansoni] [0.0/94%]||Sjp (gi:76156865) [e-122/26%]||Sjp (gi:76156829) [e-103/19%]||(gi:110757910) PREDICTED: similar to CG9448-PA [Apis mellifera] [2e-91/45%]||(gi:156538254) PREDICTED: similar to CG9448-PA [Nasonia vitripennis] [2e-80/30%]|	gi|256080535 TRABID protein (C64 family) [Schistosoma mansoni] TRABID protein (C64 family) [Schistosoma mansoni] (0.0/cov=99%/id=89%)	zinc finger, RAN-binding domain containing 1 protein [Homo sapiens]										U
Q2_P08633	C902070.1	0.0178697	up	0.407913	1.52442	0.966169	Smp_137530	|(gi:256075966) TATA element modulatory factor [Schistosoma mansoni] [0.0/100%]||(gi:226480638) putative TATA element modulatory factor [Schistosoma japonicum] [0.0/100%]||Sjp (gi:76155447) [3e-96/28%]||Hypothetical (gi:91078510) [7e-31/68%]||(gi:149412744) PREDICTED: similar to TATA element modulatory factor 1 [Ornithorhynchus anatinus] [3e-30/71%]|	-	gi|256075966 TATA element modulatory factor [Schistosoma mansoni] term=TATA element modulatory factor;evidence=inferred from sequence alignment [Schistosoma mansoni] (6e-81/cov=99%/id=100%)	TATA element modulatory factor 1 [Homo sapiens]										U
Q2_P20786	C803967.1	0	up	0.713534	1.21642	0.964975	Smp_162050	|Hypothetical (gi:256084670) [0.0/100%]||(gi:226485785) Fas death domain-associated protein [Schistosoma japonicum] [0.0/40%]||(gi:226485787) Fas death domain-associated protein [Schistosoma japonicum] [0.0/39%]||(gi:118764325) Daxx protein [Mus musculus] [5e-33/10%]||Hypothetical (gi:112181185) [5e-33/10%]|	-	gi|256084670 hypothetical protein [Schistosoma mansoni] conserved hypothetical protein [Schistosoma mansoni] (4e-98/cov=67%/id=73%)	death-domain associated protein isoform a [Homo sapiens]										U
Q2_P09849	C903812.1	0.0564197	up	0.533868	1.39343	0.96365	Smp_132930	|Hypothetical (gi:256074206) [0.0/100%]||Sjp (gi:76153637) [4e-90/18%]||Hypothetical (gi:270001373) [3e-59/76%]||(gi:66506380) PREDICTED: similar to CG31149-PA isoform 2 [Apis mellifera] [3e-51/76%]||(gi:307212324) Cubilin [Harpegnathos saltator] [7e-49/71%]|	-	No hits	low density lipoprotein-related protein 12 isoform b precursor [Homo sapiens]										U
Q2_P40259	JAP02624.S	0	up	0.625618	1.29906	0.962339	gi|256076453	-	-	gi|256076453 SH2A [Schistosoma mansoni] SH2A , putative [Schistosoma mansoni] (3e-13/cov=18%/id=85%)	SH2 domain containing 4A [Homo sapiens]										U
Q2_P03028	C805986.1	0.0564197	up	0.42822	1.49591	0.962066	Smp_169140	|Hypothetical (gi:256087131) [0.0/83%]||Hypothetical (gi:256068854) [7e-41/10%]||Hypothetical (gi:256068367) [1e-27/7%]||(gi:301608985) PREDICTED: chromatin assembly factor 1 subunit A-B-like [Xenopus (Silurana) tropicalis] [3e-15/29%]||(gi:147898741) chromatin assembly factor 1 subunit A-A [Xenopus laevis] [7e-15/28%]|	|(gi:256087131) [0.0/88%]||(gi:256068854) [3e-34/9%]||(gi:256068367) [4e-21/7%]||(gi:156554175) [1e-20/45%]||(gi:260814696) [1e-16/45%]|	gi|256087131 hypothetical protein [Schistosoma mansoni] expressed protein [Schistosoma mansoni] (6e-51/cov=58%/id=99%)	chromatin assembly factor 1, subunit A (p150) [Homo sapiens]										U
Q2_P23849	C808131.1	0.0891082	up	0.161553	1.76197	0.961762	gi|256092076	-	-	gi|256092076 hypothetical protein [Schistosoma mansoni] hypothetical protein [Schistosoma mansoni] (6e-04/cov=37%/id=45%)	kaptin (actin binding protein) [Homo sapiens]										U
Q2_P22385	C806159.1	0	up	0.611698	1.30413	0.957914	Smp_173280	|(gi:256088335) peptidyl-prolyl cis-trans isomerase h ppih [Schistosoma mansoni] [0.0/100%]||(gi:108861867) U snRNP-associated cyclophilin-like protein [Schistosoma mansoni] [1e-92/9%]||(gi:11602709) putative U-snRNP-associated cyclophilin [Echinococcus multilocularis] [1e-80/10%]||(gi:110755171) PREDICTED: similar to CG17266-PA [Apis mellifera] [9e-71/9%]||(gi:224080518) PREDICTED: similar to mC…	-	gi|256088335 peptidyl-prolyl cis-trans isomerase h ppih [Schistosoma mansoni] peptidyl-prolyl cis-trans isomerase h, ppih, putative [Schistosoma mansoni] (e-129/cov=100%/id=88%)	peptidylprolyl isomerase H [Homo sapiens]										U
Q2_P20001	C802867.1	0	up	0.649348	1.26523	0.957289	Smp_164960	|(gi:256085715) phosphatidylinositol-45-bisphosphate 3-kinase catalytic subunit alpha PI3K [Schistosoma mansoni] [0.0/100%]||Sjp (gi:76156863) [0.0/64%]||Hypothetical (gi:47206233) [e-140/65%]||Hypothetical (gi:260815076) [e-133/46%]||(gi:254972106) pi3k-like protein [Schmidtea mediterranea] [e-133/43%]|	-	gi|256085715 phosphatidylinositol-45-bisphosphate 3-kinase catalytic subunit alpha PI3K [Schistosoma mansoni] phosphatidylinositol-4,5-bisphosphate 3-kinase catalytic subunit alpha PI3K [Schistosoma mansoni] (2e-30/cov=64%/id=100%)	phosphoinositide-3-kinase, catalytic, alpha polypeptide [Homo sapiens]										U
Q2_P40627	JAP01431.C	0	up	0.653038	1.25877	0.955905	Sjc_0057160	-	|(gi:256070881) arylformamidase [Schistosoma mansoni] [e-139/73%]||(gi:115704869) PREDICTED: similar to U2af1-rs2 [Strongylocentrotus purpuratus] [1e-35/58%]||(gi:260796659) [2e-34/59%]||Sjp (gi:56756873) [2e-33/18%]||(gi:148708819) U2 small nuclear ribonucleoprotein auxiliary factor (U2AF) 1, related sequence 2 [Mus musculus] [3e-33/60%]|	gi|76155503 SJCHGC06763 protein [Schistosoma japonicum] (9e-17/cov=45%/id=44%)	U2 small nuclear RNA auxiliary factor 1-like 2 [Homo sapiens]										U
Q2_P05207	C809577.1	0	up	0.80646	1.10338	0.954919	Smp_072720	|(gi:256052406) zinc finger protein [Schistosoma mansoni] [2e-91/100%]||Sjp (gi:56757821) [4e-80/100%]||Hypothetical (gi:29841117) [2e-45/56%]||(gi:209402499) zinc finger protein [Clonorchis sinensis] [1e-32/100%]||(gi:307192024) AN1-type zinc finger protein 5 [Harpegnathos saltator] [8e-26/100%]|	-	gi|256052406 zinc finger protein [Schistosoma mansoni] zinc finger protein, putative [Schistosoma mansoni] (7e-90/cov=35%/id=78%)	zinc finger, AN1-type domain 6 [Homo sapiens]										U
Q2_P18507	C800731.1	0.0178697	up	0.282023	1.62686	0.954439	gi|256070117	-	-	gi|256070117 hypothetical protein [Schistosoma mansoni] expressed protein [Schistosoma mansoni] (2e-80/cov=57%/id=99%)	myosin regulatory light chain interacting protein [Homo sapiens]										U
Q2_P29870	C904196.1	0	up	0.729969	1.17738	0.953674	Smp_159730.x	|Hypothetical (gi:256083838) [0.0/100%]||(gi:256083836) protein kinase [Schistosoma mansoni] [0.0/90%]||(gi:195152183) GL21740 [Drosophila persimilis] [7e-13/10%]||(gi:115620401) PREDICTED: similar to p21 (CDKN1A)-activated kinase 1, partial [Strongylocentrotus purpuratus] [9e-13/11%]||(gi:221378052) PAK-kinase, isoform D [Drosophila melanogaster] [1e-12/10%]|	|(gi:256083836) protein kinase [Schistosoma mansoni] [0.0/47%]||(gi:256090306) serine/threonine protein kinase [Schistosoma mansoni] [e-124/32%]||(gi:157130361) P21-activated kinase, pak [Aedes aegypti] [e-123/33%]||(gi:158290298) AGAP002986-PA [Anopheles gambiae str. PEST] [e-122/33%]||(gi:1336004) p21-activated protein kinase 1 Dpak1 [Drosophila melanogaster] [e-121/33%]|	gi|256083838 hypothetical protein [Schistosoma mansoni] expressed protein [Schistosoma mansoni] (3e-40/cov=85%/id=100%)	p21-activated kinase 3 isoform a [Homo sapiens]										U
Q2_P21133	C804425.1	0	up	0.726379	1.18049	0.953436	Smp_176520	|(gi:256089275) hsda/sda1 [Schistosoma mansoni] [0.0/100%]||(gi:226466654) Protein SDA1 homolog [Schistosoma japonicum] [e-171/100%]||Sjp (gi:76156008) [e-115/60%]||(gi:156543144) PREDICTED: similar to SDA1 domain containing 1 [Nasonia vitripennis] [2e-63/98%]||(gi:291242100) PREDICTED: Protein SDA1 homolog [Saccoglossus kowalevskii] [2e-62/99%]|	|(gi:226466654) Protein SDA1 homolog [Schistosoma japonicum] [0.0/48%]||(gi:256089275) hsda/sda1 [Schistosoma mansoni] [e-161/45%]||(gi:224049093) PREDICTED: SDA1 domain containing 1 [Taeniopygia guttata] [e-123/92%]||(gi:91078808) [e-123/92%]||(gi:115696666) PREDICTED: similar to SDA1 domain containing 1 [Strongylocentrotus purpuratus] [e-120/92%]|	gi|256089275 hsda/sda1 [Schistosoma mansoni] hsda/sda1, putative [Schistosoma mansoni] (4e-45/cov=81%/id=78%)	SDA1 domain containing 1 [Homo sapiens]										U
Q2_P38822	JAP03628.S	0	up	0.522321	1.38265	0.952486	Sjc_0061410	-	|(gi:256077268) [0.0/95%]||Sjp (gi:60690544) [9e-25/6%]||(gi:195113657) GI10759 [Drosophila mojavensis] [2e-10/14%]||(gi:195399486) GJ14361 [Drosophila virilis] [2e-09/5%]||(gi:195098184) GH11699 [Drosophila grimshawi] [1e-08/5%]|	gi|256077268 hypothetical protein [Schistosoma mansoni] expressed protein [Schistosoma mansoni] (3e-37/cov=59%/id=76%)	WW45 protein [Homo sapiens]										U
Q2_P40493	JAP07853.S	0	up	0.53218	1.37122	0.9517	gi|256075664	-	-	gi|256075664 serine/threonine protein kinase [Schistosoma mansoni] serine/threonine kinase [Schistosoma mansoni] (9e-25/cov=22%/id=93%)	ribosomal protein S6 kinase, 70kDa, polypeptide 1 [Homo sapiens]										U
Q2_P19518	C802257.1	0	up	0.946409	0.956095	0.951252	Smp_021340.x	|(gi:256074529) max binding protein mnt [Schistosoma mansoni] [e-146/100%]||(gi:256074527) Mxi neural development protein [Schistosoma mansoni] [e-126/100%]||Sjp (gi:56752881) [2e-90/79%]||(gi:256074531) Mxi neural development protein [Schistosoma mansoni] [4e-89/73%]||(gi:126291585) PREDICTED: similar to MAX dimerization protein 3 [Monodelphis domestica] [5e-06/19%]|	-	gi|256074527 Mxi neural development protein [Schistosoma mansoni] Mxi neural development protein [Schistosoma mansoni] (e-124/cov=39%/id=78%)	MAX interactor 1 isoform b [Homo sapiens]										U
Q2_P19590	C802339.1	0	up	0.998811	0.903031	0.950921	Smp_057130	|(gi:256081505) adiponectin receptor [Schistosoma mansoni] [0.0/100%]||Sjp (gi:56753559) [0.0/84%]||(gi:170032989) adiponectin receptor protein 2 [Culex quinquefasciatus] [4e-88/64%]||(gi:195111044) GI22724 [Drosophila mojavensis] [6e-88/64%]||(gi:229577054) adiponectin receptor 1 [Nasonia vitripennis] [9e-88/64%]|	|Sjp (gi:56753559) [0.0/100%]||(gi:256081505) adiponectin receptor [Schistosoma mansoni] [0.0/99%]||(gi:195055662) GH17396 [Drosophila grimshawi] [9e-82/64%]||(gi:170032989) adiponectin receptor protein 2 [Culex quinquefasciatus] [9e-82/64%]||(gi:158292239) AGAP004486-PA [Anopheles gambiae str. PEST] [9e-82/64%]|	gi|256081505 adiponectin receptor [Schistosoma mansoni] adiponectin receptor, putative [Schistosoma mansoni] (e-156/cov=48%/id=99%)	adiponectin receptor 2 [Homo sapiens]										U
Q2_P00283	C800890.1	0	up	0.73133	1.15958	0.945454	Smp_150300	|(gi:256080574) map-kinase activating death domain protein [Schistosoma mansoni] [0.0/100%]||(gi:157119022) map-kinase activating death domain protein (madd)/denn/aex-3(c.elegans) [Aedes aegypti] [1e-60/31%]||(gi:170048622) map-kinase activating death domain protein [Culex quinquefasciatus] [2e-60/31%]||(gi:189236161) PREDICTED: similar to rab3-GEF CG5627-PB [Tribolium castaneum] [7e-60/31%]||Hyp…	-	gi|256080574 map-kinase activating death domain protein [Schistosoma mansoni] map-kinase activating death domain protein, putative [Schistosoma mansoni] (e-157/cov=99%/id=85%)	MAP-kinase activating death domain-containing protein isoform h [Homo sapiens]										U
Q2_P22202	C805921.1	0.0178697	up	0.504824	1.38355	0.944186	gi|256073336	-	-	gi|256073336 hypothetical protein [Schistosoma mansoni] conserved hypothetical protein [Schistosoma mansoni] (9e-87/cov=31%/id=98%)	EAP30 subunit of ELL complex [Homo sapiens]										U
Q2_P35723	C915425.1	0.0316118	up	0.235802	1.65239	0.944094	C915425.1	-	-	No hits	No hits										U
Q2_P20592	C803694.1	0	up	0.579743	1.30728	0.943513	Smp_175520	|(gi:256088992) ubiquitin-specific peptidase 2 (C19 family) [Schistosoma mansoni] [0.0/100%]||(gi:226480822) Ubiquitin carboxyl-terminal hydrolase 2 [Schistosoma japonicum] [0.0/65%]||Hypothetical (gi:91084663) [e-107/42%]||(gi:241628902) ubiquitin-specific protease, putative [Ixodes scapularis] [e-103/42%]||(gi:156552565) PREDICTED: similar to ubiquitin specific protease 41 [Nasonia vitripennis]…	|(gi:226480822) Ubiquitin carboxyl-terminal hydrolase 2 [Schistosoma japonicum] [0.0/100%]||(gi:256088992) ubiquitin-specific peptidase 2 (C19 family) [Schistosoma mansoni] [0.0/99%]||(gi:91084663) [6e-97/66%]||(gi:242024423) ubiquitin carboxyl-terminal hydrolase, putative [Pediculus humanus corporis] [4e-96/66%]||(gi:260836461) [4e-96/66%]|	gi|256088992 ubiquitin-specific peptidase 2 (C19 family) [Schistosoma mansoni] ubiquitin-specific peptidase 2 (C19 family) [Schistosoma mansoni] (3e-69/cov=99%/id=84%)	ubiquitin specific peptidase 2 isoform a [Homo sapiens]										U
Q2_P34294	C912390.1	0.0178697	up	0.518827	1.36722	0.943024	Smp_104850	|Hypothetical (gi:256090579) [0.0/100%]|	|(gi:256087585) gamma-glutamyltransferase-like protein 3 (T03 family) [Schistosoma mansoni] [e-179/36%]||Sjp (gi:76157527) [e-153/22%]||(gi:256090579) [e-136/26%]||(gi:256091159) [8e-59/12%]||(gi:297797978) predicted protein [Arabidopsis lyrata subsp. lyrata] [1e-16/21%]|	gi|256090579 hypothetical protein [Schistosoma mansoni] hypothetical protein [Schistosoma mansoni] (8e-46/cov=99%/id=100%)	No hits										U
Q2_P31082	C906329.1	0.0178697	up	0.933039	0.951327	0.942183	Smp_139570	|Hypothetical (gi:256076712) [0.0/100%]||Sjp (gi:56757518) [e-159/73%]||(gi:147900207) nitrogen permease regulator-like 3 [Xenopus laevis] [8e-06/16%]||(gi:156717466) nitrogen permease regulator-like 3 [Xenopus (Silurana) tropicalis] [9e-06/16%]||Hypothetical (gi:242012898) [3e-05/17%]|	|Sjp (gi:56757518) [e-157/92%]||(gi:256076712) [e-123/93%]||(gi:148691813) alpha globin regulatory element containing gene, isoform CRA_a [Mus musculus] [0.37/34%]||(gi:56238164) alpha globin regulatory element containing gene [Mus musculus] [0.37/34%]||(gi:26338628) [0.37/34%]|	gi|256076712 hypothetical protein [Schistosoma mansoni] hypothetical protein [Schistosoma mansoni] (2e-46/cov=99%/id=83%)	conserved gene telomeric to alpha globin cluster isoform 1 [Homo sapiens]										U
Q2_P35872	C915610.1	0	up	0.590687	1.29356	0.942123	Smp_078690	|(gi:256052491) calponin homolog [Schistosoma mansoni] [0.0/100%]||(gi:1841843) calponin homolog [Schistosoma mansoni] [0.0/100%]||Hypothetical (gi:189503142) [0.0/100%]||(gi:4104873) calponin homolog [Schistosoma japonicum] [0.0/100%]||(gi:308194261) calponin [Cerebratulus lacteus] [1e-98/98%]|	|(gi:189503142) [0.0/99%]||(gi:4104873) calponin homolog [Schistosoma japonicum] [0.0/99%]||(gi:256052491) calponin homolog [Schistosoma mansoni] [0.0/99%]||(gi:1841843) calponin homolog [Schistosoma mansoni] [0.0/99%]||(gi:124783983) calponin-like protein [Taenia asiatica] [2e-87/70%]|	gi|256052491 calponin homolog [Schistosoma mansoni] calponin homolog, putative [Schistosoma mansoni] (8e-89/cov=48%/id=87%)	calponin 3 [Homo sapiens]										U
Q2_P18873	C801441.1	0	up	0.718061	1.16349	0.940773	Smp_163600	|(gi:256085314) lim homeobox protein [Schistosoma mansoni] [0.0/100%]||Sjp (gi:76163070) [8e-84/41%]||(gi:291237424) PREDICTED: Lim homeobox transcription factor [Saccoglossus kowalevskii] [3e-23/62%]||(gi:270009219) lim1 [Tribolium castaneum] [4e-23/63%]||(gi:198469300) GA10943 [Drosophila pseudoobscura pseudoobscura] [2e-20/63%]|	-	gi|256085314 lim homeobox protein [Schistosoma mansoni] lim homeobox protein, putative [Schistosoma mansoni] (e-156/cov=64%/id=95%)	LIM homeobox protein 1 [Homo sapiens]										U
Q2_P17948	C800073.1	0.0178697	up	1.20125	0.67916	0.940203	Smp_174710	|(gi:256088712) Spindle assembly checkpoint component MAD1 (Mitotic arrest deficient protein 1) [Schistosoma mansoni] [0.0/100%]||Sjp (gi:76156909) [1e-52/29%]||Sjp (gi:56753886) [1e-52/19%]||Sjp (gi:76154111) [2e-47/23%]||Hypothetical (gi:47218933) [3e-06/34%]|	|(gi:256088712) Spindle assembly checkpoint component MAD1 (Mitotic arrest deficient protein 1) [Schistosoma mansoni] [0.0/78%]||Sjp (gi:76156909) [1e-82/24%]||Sjp (gi:76154111) [3e-77/18%]||Sjp (gi:56753886) [3e-73/15%]||(gi:118097776) PREDICTED: similar to mitotic checkpoint protein [Gallus gallus] [3e-21/61%]|	gi|256088712 Spindle assembly checkpoint component MAD1 (Mitotic arrest deficient protein 1) [Schistosoma mansoni] Spindle assembly checkpoint component MAD1 (Mitotic arrest deficient protein 1), putative [Schistosoma mansoni] (2e-74/cov=56%/id=76%)	MAD1-like 1 protein [Homo sapiens]										U
Q2_P01427	C803223.1	0	up	0.982711	0.896611	0.939661	Sjc_0214000	-	|(gi:226483361) Protein app1 [Schistosoma japonicum] [0.0/100%]||Sjp (gi:76155908) [e-108/38%]||Sjp (gi:76154160) [e-107/41%]||(gi:226468314) Hematopoietic lineage cell-specific protein [Schistosoma japonicum] [e-105/48%]||(gi:256083992) hematopoietic lineage cell specific protein [Schistosoma mansoni] [2e-59/51%]|	gi|226483361 Protein app1 [Schistosoma japonicum] (e-102/cov=92%/id=77%)	drebrin-like isoform a [Homo sapiens]										U
Q2_P24600	C809117.1	0.0178697	up	1.09118	0.787539	0.939361	C809117.1	-	-	No hits	No hits										U
Q2_P34148	C912073.1	0	up	0.476556	1.40118	0.93887	Smp_171920	|(gi:256087956) serine/threonine protein kinase [Schistosoma mansoni] [0.0/100%]||Hypothetical (gi:260784234) [e-115/104%]||(gi:126310687) PREDICTED: similar to large tumor suppressor 1 [Monodelphis domestica] [e-112/100%]||(gi:4758666) serine/threonine-protein kinase LATS1 [Homo sapiens] [e-112/100%]||(gi:291237139) PREDICTED: LATS serine/threonine protein kinase [Saccoglossus kowalevskii] [e-11…	-	gi|256087956 serine/threonine protein kinase [Schistosoma mansoni] serine/threonine kinase [Schistosoma mansoni] (3e-60/cov=99%/id=99%)	LATS homolog 1 [Homo sapiens]										U
Q2_P38024	C919950.1	0.0316118	up	0.856184	1.02126	0.938723	C919950.1	-	-	No hits	No hits										U
Q2_P22937	C806897.1	0.0178697	up	0.406426	1.46918	0.937801	Smp_157140.x	|Hypothetical (gi:256082987) [0.0/100%]||Hypothetical (gi:256082989) [0.0/100%]||Sjp (gi:76152884) [4e-80/22%]||(gi:307183187) Nucleolar pre-ribosomal-associated protein 1 [Camponotus floridanus] [2e-27/32%]||(gi:307202572) Nucleolar pre-ribosomal-associated protein 1 [Harpegnathos saltator] [3e-24/49%]|	-	gi|256082989 hypothetical protein [Schistosoma mansoni] expressed protein [Schistosoma mansoni] (e-137/cov=99%/id=98%)	nucleolar preribosomal-associated protein 1 [Homo sapiens]										U
Q2_P37805	C919256.1	0.0178697	up	0.798354	1.07678	0.937566	Smp_170150	|Hypothetical (gi:256087396) [0.0/100%]|	|(gi:256087396) [0.0/100%]||(gi:240949938) [0.062/23%]||(gi:91087161) PREDICTED: similar to high-affinity octopamine transporter protein [Tribolium castaneum] [0.062/10%]||(gi:123472756) viral A-type inclusion protein [Trichomonas vaginalis G3] [0.31/30%]||(gi:124809457) [0.31/19%]|	gi|256087396 hypothetical protein [Schistosoma mansoni] hypothetical protein [Schistosoma mansoni] (e-107/cov=98%/id=96%)	No hits										U
Q2_P18320	C800498.1	0.0178697	up	1.37246	0.495198	0.933827	Smp_077880.x	|(gi:256085502) annexin [Schistosoma mansoni] [e-159/100%]||(gi:256085504) annexin [Schistosoma mansoni] [e-159/100%]||(gi:256082489) annexin [Schistosoma mansoni] [7e-70/94%]||(gi:226469400) Annexin A3 (Annexin III) [Schistosoma japonicum] [1e-59/96%]||Sjp (gi:56757405) [1e-59/96%]|	-	gi|256085502 annexin [Schistosoma mansoni] annexin, putative [Schistosoma mansoni] (0.0/cov=72%/id=100%)	annexin A3 [Homo sapiens]										U
Q2_P21261	C804591.1	0.0178697	up	0.394694	1.47293	0.933811	Smp_168810	|(gi:256087049) gabp alpha [Schistosoma mansoni] [0.0/100%]||(gi:307177519) DNA-binding protein Ets97D [Camponotus floridanus] [2e-43/15%]||(gi:18858577) GA-binding protein alpha chain [Danio rerio] [4e-43/18%]||(gi:60099442) transcription factor GA binding protein, alpha subunit [Gallus gallus] [4e-43/18%]||Hypothetical (gi:71679876) [6e-43/18%]|	|(gi:256087049) gabp alpha [Schistosoma mansoni] [0.0/99%]||Sjp (gi:76153988) [3e-75/26%]||(gi:115926940) [2e-40/21%]||(gi:60099442) transcription factor GA binding protein, alpha subunit [Gallus gallus] [3e-40/19%]||(gi:291231491) PREDICTED: GA binding protein transcription factor, alpha subunit 60kDa-like, partial [Saccoglossus kowalevskii] [5e-40/20%]|	gi|256087049 gabp alpha [Schistosoma mansoni] gabp alpha, putative [Schistosoma mansoni] (e-100/cov=87%/id=89%)	GA binding protein transcription factor, alpha subunit [Homo sapiens]										U
Q2_P39285	JAP02094.C	0	up	0.84068	1.02668	0.933682	Sjc_0201320	-	|(gi:226466646) RING finger protein 103 [Schistosoma japonicum] [0.0/100%]||(gi:256074939) [0.0/50%]||Sjp (gi:76153959) [e-119/19%]||Sjp (gi:76152808) [1e-34/13%]||(gi:56269201) X-kf-1b protein [Xenopus laevis] [2e-15/35%]|	gi|226466646 RING finger protein 103 [Schistosoma japonicum] (e-120/cov=100%/id=100%)	ring finger protein 103 [Homo sapiens]										U
Q2_P38513	JAP05822.C	0	up	1.01963	0.840983	0.930306	gi|226490150	-	-	gi|226490150 hypothetical protein [Schistosoma japonicum] (2e-27/cov=27%/id=89%)	No hits										U
Q2_P10536	C904816.1	0	up	1.00935	0.850501	0.929928	Smp_020480	|Hypothetical (gi:256074374) [0.0/100%]||Hypothetical (gi:256079090) [3e-32/85%]||Hypothetical (gi:256073392) [8e-32/88%]||Hypothetical (gi:256085935) [3e-29/94%]||Sjp (gi:76152930) [7e-20/45%]|	-	gi|256074374 hypothetical protein [Schistosoma mansoni] hypothetical protein [Schistosoma mansoni] (e-104/cov=95%/id=99%)	No hits										U
Q2_P20694	C803844.1	0	up	0.575297	1.28442	0.929861	Smp_045040	|(gi:256079102) ribosomal RNA methyltransferase [Schistosoma mansoni] [0.0/100%]||Hypothetical (gi:226466768) [e-128/27%]||(gi:240995616) ribosomal RNA methyltransferase, putative [Ixodes scapularis] [e-106/36%]||(gi:292625927) PREDICTED: FtsJ homolog 3 isoform 1 [Danio rerio] [e-105/36%]||Hypothetical (gi:91090288) [e-102/35%]|	|(gi:256079102) ribosomal RNA methyltransferase [Schistosoma mansoni] [e-156/99%]||(gi:226466768) [8e-96/100%]||(gi:240995616) ribosomal RNA methyltransferase, putative [Ixodes scapularis] [9e-95/100%]||(gi:110760837) PREDICTED: similar to CG8939-PA [Apis mellifera] [4e-94/100%]||(gi:91090288) [2e-93/100%]|	gi|256079102 ribosomal RNA methyltransferase [Schistosoma mansoni] ribosomal RNA methyltransferase, putative [Schistosoma mansoni] (3e-99/cov=48%/id=100%)	FtsJ homolog 3 [Homo sapiens]										U
Q2_P00815	C801947.1	0	up	0.662003	1.1968	0.929404	Smp_150780.x	|(gi:256080745) queuine tRNA-ribosyltransferase [Schistosoma mansoni] [0.0/100%]||(gi:256080747) queuine tRNA-ribosyltransferase [Schistosoma mansoni] [0.0/77%]||Sjp (gi:76156522) [1e-99/16%]||(gi:291233085) PREDICTED: predicted protein-like [Saccoglossus kowalevskii] [2e-61/15%]||Hypothetical (gi:156333929) [3e-60/15%]|	-	gi|256080747 queuine tRNA-ribosyltransferase [Schistosoma mansoni] queuine tRNA-ribosyltransferase, putative [Schistosoma mansoni] (e-137/cov=99%/id=98%)	queuine tRNA-ribosyltransferase 1 [Homo sapiens]										U
Q2_P04457	C808293.1	0.0316118	up	0.450115	1.4082	0.929155	Smp_179350	|Hypothetical (gi:256066189) [0.0/100%]||Sjp (gi:76157354) [3e-52/23%]|	-	gi|256066189 hypothetical protein [Schistosoma mansoni] expressed protein [Schistosoma mansoni] (2e-93/cov=99%/id=87%)	No hits										U
Q2_P23766	C808027.1	0.0316118	up	0.327706	1.52948	0.928594	Smp_175650	|(gi:256089040) E3 ubiquitin-protein ligase nedd-4 [Schistosoma mansoni] [0.0/100%]||(gi:76627834) PREDICTED: neural precursor cell expressed, developmentally down-regulated 4 isoform 1 [Bos taurus] [e-118/79%]||(gi:126321734) PREDICTED: similar to NEDD4-like ubiquitin ligase 3 [Monodelphis domestica] [e-118/80%]||(gi:189533707) PREDICTED: neural precursor cell expressed, developmentally down-reg…	|(gi:256089040) E3 ubiquitin-protein ligase nedd-4 [Schistosoma mansoni] [0.0/94%]||Sjp (gi:76157794) [5e-76/25%]||(gi:110749812) PREDICTED: similar to Nedd4 CG7555-PD, isoform D [Apis mellifera] [4e-24/50%]||(gi:126291725) PREDICTED: similar to ubiquitin protein ligase [Monodelphis domestica] [8e-22/19%]||(gi:296199783) PREDICTED: E3 ubiquitin-protein ligase Itchy homolog [Callithrix jacchus] [2…	gi|256089040 E3 ubiquitin-protein ligase nedd-4 [Schistosoma mansoni] E3 ubiquitin-protein ligase nedd-4, putative [Schistosoma mansoni] (0.0/cov=75%/id=92%)	neural precursor cell expressed, developmentally down-regulated 4-like isoform 4 [Homo sapiens]										U
Q2_P18326	C800504.1	0	up	0.569838	1.2855	0.927671	Smp_021960	|Hypothetical (gi:256074645) [0.0/100%]||Hypothetical (gi:309361580) [0.59/16%]|	-	gi|256074645 hypothetical protein [Schistosoma mansoni] expressed protein [Schistosoma mansoni] (e-128/cov=91%/id=100%)	importin 13 [Homo sapiens]										U
Q2_P07510	C812994.1	0	up	0.566134	1.28647	0.926303	gi|83286375	-	-	gi|83286375 hypothetical protein [Plasmodium yoelii yoelii str. 17XNL] putative yir3 protein [Plasmodium yoelii yoelii] (0.83/cov=22%/id=50%)	No hits										U
Q2_P23158	C807205.1	0.0891082	up	0.423075	1.42813	0.925604	C807205.1	-	-	No hits	No hits										U
Q2_P05651	C810394.1	0	up	0.748779	1.10169	0.925236	Smp_035110	|Hypothetical (gi:256092878) [0.0/100%]||(gi:226486448) Protein CHMP7 [Schistosoma japonicum] [e-156/95%]||(gi:226486446) Protein CHMP7 [Schistosoma japonicum] [e-156/95%]||(gi:226486450) Protein CHMP7 [Schistosoma japonicum] [e-153/95%]||Sjp (gi:76153584) [e-115/67%]|	-	gi|226486450 Protein CHMP7 [Schistosoma japonicum] (5e-45/cov=50%/id=67%)	CHMP family, member 7 [Homo sapiens]										U
Q2_P18329	C800507.1	0.0178697	up	1.08127	0.76785	0.924562	Sjc_0052080	-	|(gi:256080780) histone-lysine n-methyltransferase setb1 [Schistosoma mansoni] [e-112/71%]||(gi:256080778) histone-lysine n-methyltransferase setb1 [Schistosoma mansoni] [e-112/71%]||Sjp (gi:76152605) [4e-34/23%]||(gi:110761576) PREDICTED: similar to CG30426-PA [Apis mellifera] [1e-32/42%]||(gi:156537151) PREDICTED: similar to histone-lysine n-methyltransferase [Nasonia vitripennis] [3e-32/43%]|	gi|256080780 histone-lysine n-methyltransferase setb1 [Schistosoma mansoni] histone-lysine n-methyltransferase, setb1, putative [Schistosoma mansoni] (e-104/cov=99%/id=87%)	SET domain, bifurcated 1 isoform 2 [Homo sapiens]										U
Q2_P13216	C910083.1	0	up	0.49463	1.34969	0.922158	Smp_180790	|Hypothetical (gi:256090595) [0.0/100%]||Sjp (gi:76154061) [3e-60/55%]||(gi:291239815) PREDICTED: sodium-dependent glucose transporter 1-like, partial [Saccoglossus kowalevskii] [0.015/15%]||(gi:126310853) PREDICTED: similar to KIAA1919 [Monodelphis domestica] [0.029/25%]||(gi:152994053) major facilitator transporter [Marinomonas sp. MWYL1] [0.037/8%]|	|Sjp (gi:76154061) [e-154/32%]||(gi:256090595) [e-124/60%]||Sjp (gi:76153720) [4e-91/18%]||Sjp (gi:76153945) [5e-80/17%]||(gi:256088976) [2e-65/22%]|	gi|256090595 hypothetical protein [Schistosoma mansoni] hypothetical protein [Schistosoma mansoni] (3e-86/cov=99%/id=92%)	solute carrier family 2 (facilitated glucose transporter), member 12 [Homo sapiens]										U
Q2_P32440	C908930.1	0.0178697	up	0.394798	1.44838	0.921591	gi|241948627	-	-	gi|241948627 Rasprotein acyltransferase subunit, putative; palmitoyltransferase subunit, putative [Candida dubliniensis CD36] Rasprotein acyltransferase subunit, putative; palmitoyltransferase subunit, putative [Candida dubliniensis CD36] (0.37/cov=74%/idtica]	zinc finger, DHHC-type containing 18 [Homo sapiens]										U
Q2_P20036	C802908.1	0	up	0.536838	1.30616	0.921499	Smp_150510	|(gi:256080643) wipi-2 [Schistosoma mansoni] [0.0/100%]||Sjp (gi:76155180) [e-176/62%]||Hypothetical (gi:72014139) [4e-67/42%]||Hypothetical (gi:30409972) [2e-66/40%]||(gi:56090399) WD repeat domain phosphoinositide-interacting protein 2 [Rattus norvegicus] [3e-66/40%]|	|(gi:256080643) wipi-2 [Schistosoma mansoni] [e-142/88%]||Sjp (gi:76155180) [2e-77/45%]||(gi:256092779) [4e-34/38%]||(gi:148236167) WD repeat domain phosphoinositide-interacting protein 2 [Xenopus laevis] [5e-24/20%]||(gi:297679807) PREDICTED: WD repeat domain phosphoinositide-interacting protein 2-like [Pongo abelii] [6e-24/20%]|	gi|256080643 wipi-2 [Schistosoma mansoni] wipi-2, putative [Schistosoma mansoni] (1e-97/cov=97%/id=94%)	WD repeat domain, phosphoinositide interacting 2 isoform b [Homo sapiens]										U
Q2_P00553	C801510.1	0	up	0.466071	1.37489	0.920481	gi|256091811	-	-	gi|256091811 hypothetical protein [Schistosoma mansoni] expressed protein [Schistosoma mansoni] (9e-22/cov=17%/id=98%)	No hits										U
Q2_P18101	C800247.1	0.0178697	up	0.549388	1.29099	0.920188	Smp_028070.x	|(gi:256075893) bicaudal D-like protein [Schistosoma mansoni] [0.0/100%]||(gi:256075891) bicaudal D-like protein [Schistosoma mansoni] [0.0/96%]||(gi:226480034) Protein bicaudal D [Schistosoma japonicum] [0.0/96%]||Hypothetical (gi:157108048) [1e-81/89%]||(gi:158299275) AGAP010206-PA [Anopheles gambiae str. PEST] [3e-79/88%]|	|(gi:226480034) Protein bicaudal D [Schistosoma japonicum] [0.0/87%]||(gi:256075893) bicaudal D-like protein [Schistosoma mansoni] [0.0/88%]||(gi:256075891) bicaudal D-like protein [Schistosoma mansoni] [0.0/88%]||(gi:301625001) PREDICTED: protein bicaudal D homolog 2-like [Xenopus (Silurana) tropicalis] [8e-54/82%]||(gi:118096856) PREDICTED: similar to coiled-coil protein BICD2 [Gallus gallus] […	gi|256075893 bicaudal D-like protein [Schistosoma mansoni] bicaudal D-like protein [Schistosoma mansoni] (e-133/cov=96%/id=98%)	bicaudal D homolog 1 isoform 2 [Homo sapiens]										U
Q2_P27776	C900844.1	0.0564197	up	0.312168	1.52698	0.919574	gi|67625690	-	-	gi|67625690 TPA: gag-pol polyprotein [Schistosoma mansoni] (2e-10/cov=77%/id=42%)	retrotransposon-like 1 [Homo sapiens]										U
Q2_P18616	C800871.1	0.0178697	up	0.428416	1.40744	0.91793	gi|256053328	-	-	gi|256053328 hypothetical protein [Schistosoma mansoni] expressed protein [Schistosoma mansoni] (5e-50/cov=29%/id=86%)	tryptophan hydroxylase 2 [Homo sapiens]										U
Q2_P22388	C806163.1	0.0316118	up	0.413172	1.42129	0.917233	gi|256084853	-	-	gi|256084853 dishevelled [Schistosoma mansoni] dishevelled, putative [Schistosoma mansoni] (2e-52/cov=46%/id=85%)	dishevelled 3 [Homo sapiens]										U
Q2_P23094	C807125.1	0.0316118	up	0.166341	1.66707	0.916707	Smp_148770	|(gi:256080026) ribose-5-phosphate isomerase [Schistosoma mansoni] [0.0/100%]||Sjp (gi:56754389) [e-120/19%]||(gi:55925229) ribose-5-phosphate isomerase [Danio rerio] [1e-70/17%]||(gi:220679087) ribose 5-phosphate isomerase A (ribose 5-phosphate epimerase) [Danio rerio] [2e-70/17%]||(gi:148233638) ribose 5-phosphate isomerase A [Xenopus laevis] [2e-70/15%]|	|(gi:256080026) ribose-5-phosphate isomerase [Schistosoma mansoni] [0.0/84%]||(gi:157128501) [3e-48/54%]||(gi:242013343) Integrator complex subunit, putative [Pediculus humanus corporis] [8e-47/58%]||(gi:170058486) integrator complex subunit 2 [Culex quinquefasciatus] [2e-46/52%]||(gi:270008723) [4e-46/55%]|	gi|256080026 ribose-5-phosphate isomerase [Schistosoma mansoni] ribose-5-phosphate isomerase, putative [Schistosoma mansoni] (0.0/cov=99%/id=92%)	ribose 5-phosphate isomerase A [Homo sapiens]										U
Q2_P19315	C802014.1	0.0891082	up	0.315327	1.51782	0.916572	Smp_017810	|(gi:256073811) nipped-b-like protein (delangin) (scc2 homolog) [Schistosoma mansoni] [0.0/99%]||(gi:126321559) PREDICTED: similar to delangin [Monodelphis domestica] [0.0/32%]||(gi:149732790) PREDICTED: Nipped-B homolog (Drosophila) [Equus caballus] [0.0/32%]||(gi:73953846) PREDICTED: similar to delangin isoform A isoform 2 [Canis familiaris] [0.0/32%]||(gi:297487728) PREDICTED: Nipped-B homolog…	|(gi:256073811) nipped-b-like protein (delangin) (scc2 homolog) [Schistosoma mansoni] [0.0/51%]||Sjp (gi:76157646) [0.0/31%]||(gi:110757972) PREDICTED: similar to delangin isoform A [Apis mellifera] [e-172/70%]||(gi:292613569) [e-148/50%]||(gi:238776850) nipped-B-like protein [Danio rerio] [e-148/48%]|	gi|256073811 nipped-b-like protein (delangin) (scc2 homolog) [Schistosoma mansoni] nipped-b-like protein (delangin) (scc2 homolog), putative [Schistosoma mansoni] (e-176/cov=99%/id=85%)	delangin isoform B [Homo sapiens]										U
Q2_P30497	C905084.1	0	up	0.667822	1.16461	0.916217	Smp_091870	|Hypothetical (gi:256088102) [0.0/100%]||Hypothetical (gi:15221682) [0.27/9%]|	-	gi|256088102 hypothetical protein [Schistosoma mansoni] expressed protein [Schistosoma mansoni] (8e-28/cov=98%/id=100%)	No hits										U
Q2_P22175	C805881.1	0.0178697	up	0.710792	1.12098	0.915888	Smp_164720	|(gi:256052517) zinc finger protein [Schistosoma mansoni] [0.0/100%]||(gi:226479258) Serine-rich adhesin for platelets precursor [Schistosoma japonicum] [5e-19/15%]||(gi:292618656) PREDICTED: zgc:175171 [Danio rerio] [2e-13/8%]||(gi:114612095) PREDICTED: similar to Zinc finger protein 316 [Pan troglodytes] [3e-13/8%]||(gi:126335677) PREDICTED: similar to Zinc finger protein 316 [Monodelphis domes…	|(gi:256052517) zinc finger protein [Schistosoma mansoni] [e-160/76%]||(gi:226479258) Serine-rich adhesin for platelets precursor [Schistosoma japonicum] [2e-68/26%]||(gi:261289267) [4e-12/10%]||(gi:157107600) zinc finger protein [Aedes aegypti] [1e-11/9%]||(gi:292630391) PREDICTED: zinc finger protein 347-like [Danio rerio] [2e-06/9%]|	gi|256052517 zinc finger protein [Schistosoma mansoni] zinc finger protein, putative [Schistosoma mansoni] (4e-69/cov=83%/id=88%)	zinc finger protein 500 [Homo sapiens]										U
Q2_P28050	C901626.1	0.0564197	up	0.420831	1.40816	0.914495	Smp_156530	|(gi:256082817) peptidyl-glycine monooxygenase [Schistosoma mansoni] [0.0/100%]||(gi:206025) peptidyl-glycine alpha-amidating monooxygenase precursor (EC 1.14.17.3) [Rattus norvegicus] [2e-87/76%]||(gi:56845) peptidylglycine alpha-amidating monooxygenase [Rattus norvegicus] [2e-87/76%]||(gi:2934941) peptidylglycine alpha-amidating monooxygenase precursor [Rattus norvegicus] [2e-87/76%]||(gi:29349…	-	gi|256082817 peptidyl-glycine monooxygenase [Schistosoma mansoni] peptidyl-glycine alpha-amidating monooxygenase, putative [Schistosoma mansoni] (6e-60/cov=99%/id=87%)	peptidylglycine alpha-amidating monooxygenase isoform c preproprotein [Homo sapiens]										U
Q2_P08464	C901810.1	0.0178697	up	0.405673	1.42298	0.914326	Smp_130180	|Hypothetical (gi:256073257) [0.0/98%]||(gi:291242283) PREDICTED: mKIAA0800 protein-like [Saccoglossus kowalevskii] [e-107/42%]||(gi:149412155) PREDICTED: similar to Vpr (HIV-1) binding protein [Ornithorhynchus anatinus] [e-106/43%]||(gi:194221263) PREDICTED: similar to Protein VPRBP (HIV-1 Vpr-binding protein) (VprBP) (Vpr-interacting protein) (DDB1- and CUL4-associated factor 1) [Equus caballus…	|(gi:256073257) [0.0/99%]||(gi:126336345) PREDICTED: similar to Vpr (HIV-1) binding protein, isoform 1 [Monodelphis domestica] [8e-99/46%]||(gi:126336347) PREDICTED: similar to Vpr (HIV-1) binding protein, isoform 2 [Monodelphis domestica] [8e-99/46%]||(gi:291242283) PREDICTED: mKIAA0800 protein-like [Saccoglossus kowalevskii] [3e-98/43%]||(gi:149412155) PREDICTED: similar to Vpr (HIV-1) binding …	gi|256073257 hypothetical protein [Schistosoma mansoni] expressed protein [Schistosoma mansoni] (9e-53/cov=100%/id=88%)	HIV-1 Vpr binding protein [Homo sapiens]										U
Q2_P20758	C803929.1	0	up	0.809016	1.01945	0.914232	C803929.1	-	-	No hits	No hits										U
Q2_P26437	C811954.1	0.0178697	up	0.896094	0.931644	0.913869	gi|256078050	-	-	gi|256078050 hypothetical protein [Schistosoma mansoni] expressed protein [Schistosoma mansoni] (0.0/cov=90%/id=80%)	apoptotic chromatin condensation inducer 1 [Homo sapiens]										U
Q2_P40081	JAP10885.C	0.0891082	up	0.76901	1.05617	0.912592	Sjc_0101420	-	|(gi:256075178) carbonic anhydrase-related [Schistosoma mansoni] [e-122/89%]||(gi:256083831) carbonic anhydrase-related [Schistosoma mansoni] [e-111/86%]||Sjp (gi:76156534) [1e-69/43%]||(gi:226480860) carbonic anhydrase XIII [Schistosoma japonicum] [2e-62/84%]||(gi:223451995) CA-related protein [Anopheles gambiae] [1e-50/83%]|	gi|76156534 SJCHGC07514 protein [Schistosoma japonicum] (e-118/cov=86%/id=100%)	carbonic anhydrase X [Homo sapiens]										U
Q2_P00943	C802188.1	0	up	0.76841	1.05614	0.912273	Smp_080370.x	|Hypothetical (gi:256085892) [e-126/100%]||Sjp (gi:56756058) [2e-53/102%]||(gi:291000624) predicted protein [Naegleria gruberi] [0.65/44%]||Hypothetical (gi:212540666) [0.77/29%]|	-	gi|256085892 hypothetical protein [Schistosoma mansoni] expressed protein [Schistosoma mansoni] (7e-90/cov=92%/id=93%)	CCAAT/enhancer binding protein epsilon [Homo sapiens]										U
Q2_P08503	C901882.1	0	up	0.562492	1.25835	0.910421	Smp_152440	|Hypothetical (gi:256081369) [0.0/100%]||Sjp (gi:76157322) [e-119/51%]||(gi:195376801) GJ12075 [Drosophila virilis] [7e-60/50%]||(gi:198466675) GA19321 [Drosophila pseudoobscura pseudoobscura] [3e-59/50%]||(gi:194749471) GF24193 [Drosophila ananassae] [1e-58/50%]|	|(gi:256081369) [e-157/100%]||Sjp (gi:76157322) [e-148/79%]||(gi:126342493) [9e-32/34%]||(gi:126297796) [8e-31/34%]||(gi:260836212) [4e-30/31%]|	gi|256081369 hypothetical protein [Schistosoma mansoni] expressed protein [Schistosoma mansoni] (5e-48/cov=99%/id=86%)	HIV-1 Tat specific factor 1 [Homo sapiens]										U
Q2_P30092	C904500.1	0.0891082	up	0.40664	1.41265	0.909646	Smp_127430	|Hypothetical (gi:256072270) [0.0/100%]||Hypothetical (gi:226480770) [0.0/87%]||Sjp (gi:76153034) [3e-49/24%]||(gi:126335105) PREDICTED: similar to testis expressed sequence 10 [Monodelphis domestica] [0.043/10%]|	-	gi|256072270 hypothetical protein [Schistosoma mansoni] expressed protein [Schistosoma mansoni] (1e-60/cov=98%/id=99%)	No hits										U
Q2_P33483	C910882.1	0.0316118	up	0.349127	1.46778	0.908452	gi|115707222	-	-	gi|115707222 PREDICTED: similar to cGMP kinase type I alpha [Strongylocentrotus purpuratus] PREDICTED: similar to cGMP kinase type I alpha [Strongylocentrotus purpuratus] (2e-29/cov=95%/id=67%)	protein kinase, cGMP-dependent, type I isoform 1 [Homo sapiens]										U
Q2_P03665	C806973.1	0	up	0.690032	1.12575	0.907892	Smp_081600	|Hypothetical (gi:256052601) [1e-54/100%]||(gi:226479122) Alkylated repair protein alkB homolog 4 [Schistosoma japonicum] [3e-36/93%]||Hypothetical (gi:256068860) [1e-26/57%]||(gi:68372246) PREDICTED: si:dkey-261j4.10 [Danio rerio] [1e-17/88%]||(gi:169146287) novel protein [Danio rerio] [4e-17/88%]|	-	gi|226479122 Alkylated repair protein alkB homolog 4 [Schistosoma japonicum] (1e-40/cov=100%/id=86%)	alkB, alkylation repair homolog 4 [Homo sapiens]										U
Q2_P29701	C903960.1	0.0891082	up	0.416723	1.39801	0.907368	gi|256083798	-	-	gi|256083798 hypothetical protein [Schistosoma mansoni] expressed protein [Schistosoma mansoni] (2e-17/cov=41%/id=82%)	No hits										U
Q2_P27469	C900132.1	0.0564197	up	0.639265	1.17168	0.90547	Smp_155460	|Hypothetical (gi:256082434) [0.0/100%]||(gi:257216406) Neuronal acetylcholine receptor subunit alpha-2 precursor [Schistosoma japonicum] [0.0/98%]||(gi:241685237) protein 4.1G, putative [Ixodes scapularis] [1e-99/52%]||(gi:193650235) PREDICTED: similar to coracle protein, putative [Acyrthosiphon pisum] [7e-99/51%]||(gi:126310547) PREDICTED: similar to protein 4.1-G isoform 1 [Monodelphis domesti…	|(gi:257216406) Neuronal acetylcholine receptor subunit alpha-2 precursor [Schistosoma japonicum] [0.0/100%]||(gi:256082434) [0.0/100%]||(gi:241685237) protein 4.1G, putative [Ixodes scapularis] [2e-96/53%]||(gi:110756097) PREDICTED: similar to coracle CG11949-PB, isoform B, partial [Apis mellifera] [5e-96/52%]||(gi:193650235) PREDICTED: similar to coracle protein, putative [Acyrthosiphon pisum] …	gi|256082434 hypothetical protein [Schistosoma mansoni] coracle; septate junction protein [Schistosoma mansoni] (e-122/cov=98%/id=99%)	erythrocyte membrane protein band 4.1-like 2 isoform a [Homo sapiens]										U
Q2_P36372	C916391.1	0.0316118	up	0.304633	1.50617	0.905403	gi|256077274	-	-	gi|256077274 SEC23-interacting protein (p125) [Schistosoma mansoni] SEC23-interacting protein (p125), putative [Schistosoma mansoni] (0.32/cov=13%/id=58%)	Sec23-interacting protein p125 [Homo sapiens]										U
Q2_P26535	C812095.1	0	up	1.07649	0.734022	0.905258	Smp_113760	|(gi:4588483) SPO-1 protein [Schistosoma mansoni] [6e-35/100%]||(gi:8468613) anti-inflammatory protein 16 [Schistosoma mansoni] [4e-34/100%]||(gi:256092482) anti-inflammatory protein 16 [Schistosoma mansoni] [5e-34/100%]||Hypothetical (gi:226488975) [3e-21/98%]||Hypothetical (gi:226488979) [3e-21/98%]|	-	gi|4588483 SPO-1 protein [Schistosoma mansoni] stage-specific protein SPO-1 [Schistosoma mansoni] stathmin-like protein [Schistosoma mansoni] (2e-60/cov=70%/id=100%)	No hits										U
Q2_P16563	C917320.1	0.0178697	up	0.488429	1.31858	0.903502	Smp_124450	|(gi:256071124) serine/threonine protein kinase [Schistosoma mansoni] [0.0/100%]||Sjp (gi:76155280) [7e-56/14%]||Sjp (gi:76154316) [4e-43/11%]||(gi:149639482) PREDICTED: similar to Activin A receptor, type I isoform 2 [Ornithorhynchus anatinus] [2e-39/39%]||(gi:149639480) PREDICTED: similar to Activin A receptor, type I isoform 1 [Ornithorhynchus anatinus] [4e-39/39%]|	-	gi|256071124 serine/threonine protein kinase [Schistosoma mansoni] serine/threonine kinase [Schistosoma mansoni] (9e-32/cov=98%/id=100%)	activin A receptor, type I precursor [Homo sapiens]										U
Q2_P26400	C811903.1	0.0178697	up	0.587595	1.219	0.903299	Smp_160890	|(gi:256084200) STARP antigen [Schistosoma mansoni] [0.0/100%]||Sjp (gi:76154028) [3e-40/36%]|	-	gi|256084200 STARP antigen [Schistosoma mansoni] STARP antigen , putative [Schistosoma mansoni] (e-148/cov=100%/id=92%)	No hits										U
Q2_P24749	C809288.1	0	up	0.553618	1.25111	0.902366	Smp_023250.x	|Hypothetical (gi:256074902) [0.0/100%]||Hypothetical (gi:256074900) [0.0/80%]||(gi:226469856) Zinc finger protein RTS2 [Schistosoma japonicum] [0.0/80%]||(gi:226469854) Zinc finger protein RTS2 [Schistosoma japonicum] [0.0/80%]||Sjp (gi:76156029) [e-118/42%]|	|(gi:226469856) Zinc finger protein RTS2 [Schistosoma japonicum] [0.0/100%]||(gi:226469854) Zinc finger protein RTS2 [Schistosoma japonicum] [0.0/100%]||(gi:256074900) [0.0/100%]||(gi:256074902) [0.0/94%]||Sjp (gi:76156029) [e-122/50%]|	gi|256074900 hypothetical protein [Schistosoma mansoni] expressed protein [Schistosoma mansoni] (0.0/cov=90%/id=91%)	HsKin17 protein [Homo sapiens]										U
Q2_P16121	C916441.1	0	up	0.658878	1.14196	0.900421	Sjc_0206560	-	|(gi:226478798) putative tRNA pseudouridine synthase 2 [Schistosoma japonicum] [0.0/100%]||(gi:256085076) [e-146/71%]||(gi:241742049) [4e-26/78%]||(gi:118793619) AGAP002077-PA [Anopheles gambiae str. PEST] [1e-22/76%]||(gi:24585948) CG7849, isoform B [Drosophila melanogaster] [9e-21/77%]|	gi|226478798 putative tRNA pseudouridine synthase 2 [Schistosoma japonicum] (6e-89/cov=89%/id=77%)	TruB pseudouridine (psi) synthase homolog 2 [Homo sapiens]										U
Q2_P21970	C805622.1	0.0891082	up	0.350393	1.44917	0.899784	Smp_051760	|Hypothetical (gi:256080422) [0.0/100%]|	-	gi|256080422 hypothetical protein [Schistosoma mansoni] expressed protein [Schistosoma mansoni] (e-177/cov=99%/id=85%)	No hits										U
Q2_P11456	C906617.1	0.0178697	up	0.497609	1.30176	0.899684	Smp_162100	|Hypothetical (gi:256084689) [0.0/100%]||Hypothetical (gi:47222888) [4e-10/12%]||(gi:148224154) transcriptional adapter 3-B [Xenopus laevis] [4e-10/23%]||(gi:41053971) transcriptional adapter 3 [Danio rerio] [4e-10/10%]||(gi:56118740) transcriptional adapter 3 [Xenopus (Silurana) tropicalis] [5e-10/12%]|	-	gi|256084689 hypothetical protein [Schistosoma mansoni] expressed protein [Schistosoma mansoni] (5e-70/cov=48%/id=100%)	transcriptional adaptor 3-like isoform a [Homo sapiens]										U
Q2_P31923	C907874.1	0.0564197	up	0.381993	1.41711	0.89955	C907874.1	-	-	No hits	No hits										U
Q2_P00525	C801470.1	0	up	0.917764	0.881238	0.899501	Smp_159440	|(gi:256083743) schwannomin interacting protein [Schistosoma mansoni] [0.0/100%]||Sjp (gi:76154018) [5e-65/35%]||Sjp (gi:76157073) [7e-34/23%]||Sjp (gi:56754187) [1e-30/15%]||Hypothetical (gi:156546651) [1e-12/17%]|	-	gi|256083743 schwannomin interacting protein [Schistosoma mansoni] schwannomin interacting protein, putative [Schistosoma mansoni] (4e-41/cov=43%/id=83%)	schwannomin interacting protein 1 [Homo sapiens]										U
Q2_P21023	C804274.1	0.0564197	up	0.520335	1.2781	0.899216	Smp_161980	|(gi:256084634) ribonuclease II-related [Schistosoma mansoni] [0.0/100%]||Sjp (gi:76156164) [0.0/45%]||Hypothetical (gi:126277456) [0.0/93%]||(gi:56605836) DIS3-like exonuclease 1 [Rattus norvegicus] [0.0/93%]||(gi:296483673) DIS3-like exonuclease 1 [Bos taurus] [0.0/98%]|	|Sjp (gi:76156164) [0.0/91%]||(gi:256084634) ribonuclease II-related [Schistosoma mansoni] [0.0/99%]||(gi:226466738) [3e-82/37%]||(gi:156382055) predicted protein [Nematostella vectensis] [1e-81/91%]||(gi:166201905) RecName: Full=DIS3-like exonuclease 1 similar to expressed sequence AV340375, isoform CRA_c [Rattus norvegicus] [6e-79/99%]|	gi|256084634 ribonuclease II-related [Schistosoma mansoni] ribonuclease II-related [Schistosoma mansoni] (0.0/cov=85%/id=99%)	DIS3 mitotic control homolog (S. cerevisiae)-like isoform 2 [Homo sapiens]										U
Q2_P17569	C919968.1	0.0178697	up	0.322647	1.47499	0.898818	Smp_186940	|Hypothetical (gi:256092541) [8e-64/100%]||(gi:56416893) glutamyl-tRNA synthetase [Anaplasma marginale str. St. Maries] [0.29/31%]||(gi:222475258) glutamyl-tRNA synthetase (gltX2) [Anaplasma marginale str. Florida] [0.31/31%]||(gi:255003244) glutamyl-tRNA synthetase [Anaplasma marginale str. Puerto Rico] [0.31/31%]||(gi:269958693) glutamyl-tRNA synthetase [Anaplasma centrale str. Israel] [0.40/31…	-	gi|256092541 hypothetical protein [Schistosoma mansoni] hypothetical protein [Schistosoma mansoni] (2e-16/cov=32%/id=97%)	No hits										U
Q2_P23554	C807742.1	0	up	0.88915	0.908093	0.898622	Smp_031050	|Hypothetical (gi:256076518) [0.0/100%]||Sjp (gi:56753973) [e-151/100%]||Hypothetical (gi:29841361) [4e-97/54%]||(gi:51480446) BSD domain containing 1 [Danio rerio] [4e-06/59%]||(gi:162287095) BSD domain-containing protein 1 isoform 1 [Danio rerio] [4e-06/59%]|	-	gi|256076518 hypothetical protein [Schistosoma mansoni] expressed protein [Schistosoma mansoni] (0.0/cov=93%/id=94%)	BSD domain containing 1 isoform a [Homo sapiens]										U
Q2_P21911	C805537.1	0	up	0.849854	0.947376	0.898615	gi|256086930	-	-	gi|256086930 apoptosis inhibitor [Schistosoma mansoni] apoptosis inhibitor, putative [Schistosoma mansoni] (6e-26/cov=62%/id=98%)	apoptosis inhibitor 5 isoform a [Homo sapiens]										U
Q2_P05925	C810694.1	0	up	0.482342	1.31449	0.898414	Sjc_0301990	-	|(gi:226478564) [0.0/100%]||(gi:256090794) 26S proteasome non-ATPase regulatory subunit [Schistosoma mansoni] [e-164/88%]||Sjp (gi:56758974) [e-129/57%]||(gi:156555442) PREDICTED: similar to Putative serine/threonine-protein kinase Haspin homolog [Nasonia vitripennis] [0.086/44%]||(gi:66814036) RapGAP/RanGAP domain-containing protein [Dictyostelium discoideum AX4] [0.11/28%]|	gi|256090794 26S proteasome non-ATPase regulatory subunit [Schistosoma mansoni] 26S proteasome non-ATPase regulatory subunit, putative [Schistosoma mansoni] (0.0/cov=73%/id=88%)	No hits										U
Q2_P02090	C804344.1	0	up	0.491619	1.30289	0.897256	Smp_150280	|(gi:256080566) f-box/leucine rich repeat protein [Schistosoma mansoni] [0.0/100%]||(gi:226478100) putative leucine-rich repeats containing F-box protein FBL3 [Schistosoma japonicum] [0.0/100%]||(gi:257206448) putative leucine-rich repeats containing F-box protein FBL3 [Schistosoma japonicum] [0.0/100%]||Hypothetical (gi:260816636) [3e-37/36%]||(gi:156366986) predicted protein [Nematostella vecte…	|(gi:226478100) putative leucine-rich repeats containing F-box protein FBL3 [Schistosoma japonicum] [0.0/100%]||(gi:257206448) putative leucine-rich repeats containing F-box protein FBL3 [Schistosoma japonicum] [0.0/100%]||(gi:256080566) f-box/leucine rich repeat protein [Schistosoma mansoni] [0.0/95%]||(gi:260816636) [3e-52/38%]||(gi:156366986) predicted protein [Nematostella vectensis] [3e-51/3…	gi|256080566 f-box/leucine rich repeat protein [Schistosoma mansoni] f-box/leucine rich repeat protein, putative [Schistosoma mansoni] (1e-54/cov=99%/id=90%)	F-box and leucine-rich repeat protein 4 [Homo sapiens]										U
Q2_P18655	C800944.1	0	up	0.647792	1.14412	0.895956	gi|67625692	-	-	gi|67625692 TPA: gag-pol polyprotein [Schistosoma mansoni] (e-100/cov=93%/id=88%)	No hits										U
Q2_P27765	C900804.1	0	up	0.68758	1.10253	0.895054	gi|256079497	-	-	gi|256079497 hypothetical protein [Schistosoma mansoni] expressed protein [Schistosoma mansoni] (1e-19/cov=22%/id=95%)	PQ loop repeat containing 1 isoform 1 [Homo sapiens]										U
Q2_P25883	C811195.1	0	up	0.613028	1.177	0.895013	C811195.1	-	-	No hits	No hits										U
Q2_P35331	C914651.1	0.0564197	up	0.678447	1.10955	0.894	C914651.1	-	-	No hits	No hits										U
Q2_P25356	C810105.1	0	up	0.751747	1.03428	0.893011	Smp_156850	|Hypothetical (gi:256082881) [5e-83/100%]||Hypothetical (gi:256090203) [8e-66/98%]||Sjp (gi:76157431) [2e-47/98%]||Hypothetical (gi:256072074) [1e-41/81%]||Hypothetical (gi:256068485) [9e-41/43%]|	-	gi|256082881 hypothetical protein [Schistosoma mansoni] hypothetical protein [Schistosoma mansoni] (1e-18/cov=16%/id=97%)	No hits										U
Q2_P30278	C904765.1	0	up	0.474044	1.31059	0.892315	C904765.1	-	-	No hits	No hits										U
Q2_P24746	C809284.1	0	up	0.609367	1.17497	0.892167	gi|256084829	-	-	gi|256084829 hypothetical protein [Schistosoma mansoni] conserved Schistosoma protein, unknown function [Schistosoma mansoni] (5e-58/cov=56%/id=100%)	No hits										U
Q2_P39485	JAP03501.C	0.0178697	up	0.822179	0.961782	0.89198	Sjc_0306750	-	|Sjp (gi:56756481) [4e-87/100%]||(gi:256075574) clathrin coat associated protein ap-50 [Schistosoma mansoni] [1e-18/94%]||(gi:149751649) PREDICTED: ubiquitin-like modifier activating enzyme 6 [Equus caballus] [2e-17/93%]||(gi:157821599) ubiquitin-like modifier-activating enzyme 6 [Rattus norvegicus] [3e-17/89%]||(gi:145251235) [5e-17/94%]|	gi|256075574 clathrin coat associated protein ap-50 [Schistosoma mansoni] clathrin coat associated protein ap-50, putative [Schistosoma mansoni] (5e-82/cov=98%/id=76%)	ubiquitin-activating enzyme E1 [Homo sapiens]										U
Q2_P29490	C903691.1	0	up	0.837732	0.94592	0.891826	gi|67625686	-	-	gi|67625686 TPA: gag-pol polyprotein [Schistosoma mansoni] (2e-15/cov=49%/id=55%)	retrotransposon-like 1 [Homo sapiens]										U
Q2_P39716	JAP06982.C	0	up	0.49373	1.28635	0.89004	Sjc_0313920	-	|(gi:256080560) cullin [Schistosoma mansoni] [4e-54/96%]||(gi:221117169) PREDICTED: similar to cullin 1 [Hydra magnipapillata] [2e-17/56%]||(gi:156374072) predicted protein [Nematostella vectensis] [4e-17/54%]||(gi:45433528) cullin-1 [Danio rerio] [6e-17/54%]||(gi:28277699) Cullin 1a [Danio rerio] [6e-17/54%]|	gi|256080560 cullin [Schistosoma mansoni] cullin, putative [Schistosoma mansoni] (1e-53/cov=54%/id=76%)	cullin 1 [Homo sapiens]										U
Q2_P18378	C800564.1	0	up	0.675478	1.1045	0.889989	Smp_037540.x	|(gi:256077639) alpha-amylase [Schistosoma mansoni] [0.0/100%]||(gi:146149938) permease 1 heavy chain [Schistosoma mansoni] [0.0/100%]||(gi:256077641) alpha-amylase [Schistosoma mansoni] [0.0/80%]||(gi:226487194) alpha-glucosidase [Schistosoma japonicum] [0.0/99%]||(gi:226487192) alpha-glucosidase [Schistosoma japonicum] [0.0/99%]|	-	gi|146149938 permease 1 heavy chain [Schistosoma mansoni] (0.0/cov=85%/id=94%)	solute carrier family 3, member 1 [Homo sapiens]										U
Q2_P12025	C907732.1	0	up	0.768869	1.01052	0.889695	Smp_012150	|Hypothetical (gi:256072712) [0.0/100%]||Sjp (gi:56752833) [e-114/100%]||Hypothetical (gi:29841264) [9e-47/47%]||Sjp (gi:76156400) [6e-39/46%]||Hypothetical (gi:307757775) [4e-05/6%]|	-	gi|256072712 hypothetical protein [Schistosoma mansoni] expressed protein [Schistosoma mansoni] (1e-14/cov=97%/id=80%)	zinc finger, C4H2 domain containing [Homo sapiens]										U
Q2_P07423	C812899.1	0.0178697	up	0.472417	1.30367	0.888042	Smp_136750	|(gi:256075664) serine/threonine protein kinase [Schistosoma mansoni] [0.0/100%]||Sjp (gi:76154957) [e-163/18%]||Sjp (gi:76154346) [e-154/18%]||(gi:269204791) S6 kinase polypeptide 1 [Capra hircus] [e-126/22%]||(gi:206840) S6 kinase [Rattus norvegicus] [e-126/22%]|	-	gi|256075664 serine/threonine protein kinase [Schistosoma mansoni] serine/threonine kinase [Schistosoma mansoni] (4e-38/cov=52%/id=98%)	ribosomal protein S6 kinase, 70kDa, polypeptide 1 [Homo sapiens]										U
Q2_P09791	C903739.1	0.0316118	up	0.348188	1.42747	0.887831	Smp_054730	|(gi:256081001) trim56 protein [Schistosoma mansoni] [e-170/100%]||(gi:156537928) PREDICTED: similar to ENSANGP00000015377 [Nasonia vitripennis] [1e-15/85%]||(gi:291221599) PREDICTED: tripartite motif protein 2-like, partial [Saccoglossus kowalevskii] [3e-15/91%]||(gi:291237713) PREDICTED: tripartite motif-containing 3-like [Saccoglossus kowalevskii] [7e-15/75%]||Hypothetical (gi:260833176) [1e-1…	|(gi:256081001) trim56 protein [Schistosoma mansoni] [e-151/31%]||(gi:256081003) [e-149/36%]||(gi:242011761) brat protein, putative [Pediculus humanus corporis] [e-138/99%]||(gi:270006401) mei-P26 [Tribolium castaneum] [e-130/96%]||(gi:91080285) PREDICTED: similar to B-box type zinc-finger protein ncl-1 [Tribolium castaneum] [e-128/94%]|	gi|256081001 trim56 protein [Schistosoma mansoni] trim56 protein, putative [Schistosoma mansoni] (9e-74/cov=93%/id=100%)	tripartite motif-containing 45 isoform 2 [Homo sapiens]										U
Q2_P20754	C803925.1	0	up	0.753342	1.02212	0.887733	Smp_022140	|(gi:256074684) serine/threonine-protein kinase rio1 (rio kinase 1) [Schistosoma mansoni] [0.0/100%]||Sjp (gi:76155498) [e-114/49%]||Hypothetical (gi:260791035) [9e-99/98%]||(gi:291240366) PREDICTED: CG11660-like [Saccoglossus kowalevskii] [3e-97/100%]||(gi:302828396) RIO kinase [Volvox carteri f. nagariensis] [8e-94/97%]|	|(gi:256074684) serine/threonine-protein kinase rio1 (rio kinase 1) [Schistosoma mansoni] [e-170/95%]||Sjp (gi:76155498) [3e-79/39%]||(gi:260791035) [1e-73/95%]||(gi:291240366) PREDICTED: CG11660-like [Saccoglossus kowalevskii] [2e-71/95%]||(gi:302810203) [1e-68/96%]|	gi|256074684 serine/threonine-protein kinase rio1 (rio kinase 1) [Schistosoma mansoni] serine/threonine-protein kinase rio1 (rio kinase 1), putative [Schistosoma mansoni] (0.0/cov=98%/id=99%)	RIO kinase 1 isoform 1 [Homo sapiens]										U
Q2_P40819	JAP00172.C	0	up	0.711985	1.06173	0.886856	Sjc_0107770	-	|Sjp (gi:76152833) [5e-45/42%]||Sjp (gi:76163027) [3e-35/34%]||(gi:256074667) inositol transporter [Schistosoma mansoni] [5e-31/47%]||(gi:256074665) Na+/myo-inositol cotransporter [Schistosoma mansoni] [1e-28/71%]||(gi:118094625) PREDICTED: similar to SLC5A9 protein [Gallus gallus] [6e-18/50%]|	gi|76163027 SJCHGC07684 protein [Schistosoma japonicum] (1e-47/cov=99%/id=100%)	solute carrier family 5 (sodium/glucose cotransporter), member 9 isoform 1 [Homo sapiens]										U
Q2_P10457	C904699.1	0	up	0.783217	0.984017	0.883617	Smp_155200	|(gi:256082350) protein phosphatase-1 [Schistosoma mansoni] [0.0/100%]||(gi:194220853) PREDICTED: similar to protein phosphatase 1, catalytic subunit, beta [Equus caballus] [e-108/24%]||(gi:66516052) PREDICTED: similar to Serine/threonine-protein phosphatase PP1-beta catalytic subunit (PP-1B) isoform 2 [Apis mellifera] [e-108/25%]||(gi:307762879) serine/threonine protein phosphatase PP1-beta cata…	-	gi|256082350 protein phosphatase-1 [Schistosoma mansoni] protein phosphatase-1, putative [Schistosoma mansoni] (e-107/cov=98%/id=95%)	protein phosphatase 1, catalytic subunit, beta isoform 1 [Homo sapiens]										U
Q2_P30215	C904682.1	0.0178697	up	0.439721	1.3231	0.88141	C904682.1	-	-	No hits	von Willebrand factor D and EGF domains [Homo sapiens]										U
Q2_P27155	C813133.1	0.0178697	up	1.14879	0.613552	0.881172	Smp_127580.x	|(gi:256072320) ribonuclease II-related [Schistosoma mansoni] [0.0/100%]||(gi:256072318) ribonuclease II-related [Schistosoma mansoni] [0.0/98%]||(gi:291239348) PREDICTED: CG16940-like [Saccoglossus kowalevskii] [e-101/31%]||Hypothetical (gi:260831758) [3e-98/30%]||(gi:24233556) DIS3-like exonuclease 2 isoform 2 [Mus musculus] [2e-96/30%]|	-	gi|256072320 ribonuclease II-related [Schistosoma mansoni] ribonuclease II-related [Schistosoma mansoni] (e-173/cov=93%/id=98%)	DIS3 mitotic control homolog (S. cerevisiae)-like 2 [Homo sapiens]										U
Q2_P27393	C900031.1	0.0564197	up	0.741545	1.01945	0.880496	Smp_126200	|Hypothetical (gi:256071807) [0.0/100%]||Sjp (gi:76153791) [2e-70/33%]||(gi:156395651) predicted protein [Nematostella vectensis] [6e-14/27%]||Hypothetical (gi:260784933) [3e-11/25%]||(gi:55742499) nitrogen permease regulator-like 2 [Xenopus (Silurana) tropicalis] [2e-10/67%]|	|(gi:256071807) [0.0/106%]||Sjp (gi:76153791) [4e-86/35%]||(gi:156395651) predicted protein [Nematostella vectensis] [3e-08/25%]||(gi:156545629) [2e-06/26%]||(gi:260784933) [3e-06/24%]|	gi|256071807 hypothetical protein [Schistosoma mansoni] expressed protein [Schistosoma mansoni] (e-119/cov=96%/id=99%)	tumor suppressor candidate 4 [Homo sapiens]										U
Q2_P31396	C906929.1	0.0178697	up	0.466072	1.29488	0.880474	Smp_153560	|(gi:256081737) RING finger protein B (Protein rngB) [Schistosoma mansoni] [0.0/100%]||Sjp (gi:76155458) [6e-64/23%]|	-	gi|256081737 RING finger protein B (Protein rngB) [Schistosoma mansoni] RING finger protein B (Protein rngB), putative [Schistosoma mansoni] (4e-77/cov=99%/id=100%)	No hits										U
Q2_P22660	C806539.1	0.0564197	up	0.165555	1.59523	0.880391	C806539.1	-	-	No hits	No hits										U
Q2_P16745	C917677.1	0	up	0.750282	1.00908	0.879681	gi|256090061	-	-	gi|256090061 hypothetical protein [Schistosoma mansoni] hypothetical protein [Schistosoma mansoni] (0.043/cov=24%/id=94%)	No hits										U
Q2_P21057	C804320.1	0.0178697	up	0.331827	1.42593	0.878879	Smp_129320	|(gi:256072954) cell division control protein [Schistosoma mansoni] [0.0/100%]||(gi:300676759) CDC5 cell division cycle 5-like [Zonotrichia albicollis] [0.0/91%]||(gi:16758290) cell division cycle 5-related protein [Rattus norvegicus] [0.0/90%]||(gi:50510485) mKIAA0432 protein [Mus musculus] [0.0/90%]||Hypothetical (gi:22779899) [0.0/90%]|	|(gi:256072954) cell division control protein [Schistosoma mansoni] [0.0/93%]||(gi:158290330) AGAP002954-PA [Anopheles gambiae str. PEST] [0.0/83%]||(gi:195441523) GK20537 [Drosophila willistoni] [0.0/83%]||(gi:195375347) GJ12907 [Drosophila virilis] [0.0/84%]||(gi:195135210) GI16655 [Drosophila mojavensis] [0.0/83%]|	gi|256072954 cell division control protein [Schistosoma mansoni] cell division control protein, putative [Schistosoma mansoni] (2e-84/cov=99%/id=90%)	CDC5-like [Homo sapiens]										U
Q2_P40208	JAP01585.S	0.0316118	up	0.626544	1.13048	0.87851	Sjc_0053740	-	|(gi:256072048) [0.0/105%]||Sjp (gi:76157242) [5e-59/15%]||(gi:256070287) variable lymphocyte receptor [Schistosoma mansoni] [1e-20/62%]||(gi:158286012) AGAP007237-PA [Anopheles gambiae str. PEST] [7e-11/20%]||(gi:195338613) GM16100 [Drosophila sechellia] [1e-10/38%]|	gi|256072048 hypothetical protein [Schistosoma mansoni] conserved hypothetical protein [Schistosoma mansoni] (5e-27/cov=50%/id=39%)	slit and trk like 3 protein [Homo sapiens]										U
Q2_P19745	C802543.1	0	up	0.614686	1.14159	0.878137	C802543.1	-	-	No hits	PREDICTED: hypothetical protein, partial [Homo sapiens]										U
Q2_P30058	C904446.1	0.0891082	up	1.00419	0.751684	0.877935	Smp_169730	|(gi:256087290) fascin [Schistosoma mansoni] [0.0/100%]||Sjp (gi:76152558) [e-134/40%]||(gi:166406817) fascin [Haliotis diversicolor] [9e-44/50%]||(gi:88660673) fascin-1 [Xenopus (Silurana) tropicalis] [5e-43/50%]||(gi:45360983) fascin [Xenopus (Silurana) tropicalis] [5e-43/50%]|	|(gi:256087290) fascin [Schistosoma mansoni] [0.0/100%]||Sjp (gi:76152558) [e-144/39%]||(gi:166406817) fascin [Haliotis diversicolor] [5e-44/49%]||(gi:157137463) fascin [Aedes aegypti] [2e-42/53%]||(gi:50603997) FSCN1 protein [Xenopus laevis] [1e-41/49%]|	gi|256087290 fascin [Schistosoma mansoni] fascin, putative [Schistosoma mansoni] (5e-49/cov=99%/id=97%)	fascin 2 isoform 2 [Homo sapiens]										U
Q2_P38680	JAP11088.C	0.0891082	up	0.615238	1.13803	0.876633	gi|76163061	-	-	gi|76163061 SJCHGC07882 protein [Schistosoma japonicum] (8e-31/cov=39%/id=94%)	wings apart-like homolog [Homo sapiens]										U
Q2_P14571	C912716.1	0	up	0.776822	0.976439	0.876631	Smp_125340	|(gi:256071482) hepatoma derived growth factor [Schistosoma mansoni] [0.0/100%]||(gi:256071379) hepatoma derived growth factor [Schistosoma mansoni] [9e-36/9%]||Sjp (gi:76153693) [4e-23/12%]||(gi:224087736) PREDICTED: similar to hepatoma-derived growth factor-related protein 2 [Taeniopygia guttata] [4e-18/7%]||(gi:126335663) PREDICTED: similar to lens epithelium-derived growth factor isoform 1 [M…	-	No hits	PC4 and SFRS1 interacting protein 1 isoform 2 [Homo sapiens]										U
Q2_P15026	C913700.1	0	up	0.778069	0.97352	0.875795	Smp_156480	|Hypothetical (gi:256082805) [0.0/100%]||Sjp (gi:76154010) [e-104/28%]||Sjp (gi:76152753) [1e-15/20%]||Hypothetical (gi:302814979) [0.93/21%]||Hypothetical (gi:302811241) [0.99/21%]|	-	gi|256082805 hypothetical protein [Schistosoma mansoni] expressed protein [Schistosoma mansoni] (5e-67/cov=99%/id=88%)	No hits										U
Q2_P16144	C916482.1	0	up	0.614086	1.13126	0.872671	Smp_120640.x	|Hypothetical (gi:256069986) [0.0/100%]||Hypothetical (gi:256069988) [0.0/75%]||(gi:226483403) cleavage and polyadenylation specific factor 6 [Schistosoma japonicum] [0.0/76%]||(gi:225878059) C. elegans protein D1046.1b, confirmed by transcript evidence [Caenorhabditis elegans] [2e-32/80%]||Hypothetical (gi:32566005) [3e-32/79%]|	-	No hits	cleavage and polyadenylation specific factor 6, 68 kD subunit [Homo sapiens]										U
Q2_P28953	C902934.1	0.0316118	up	0.56614	1.17771	0.871925	Smp_041100	|Hypothetical (gi:256078366) [2e-93/100%]||(gi:226481607) putative raw CG12437-PB, isoform B isoform 1 [Schistosoma japonicum] [3e-66/99%]||Sjp (gi:76155921) [3e-55/83%]||Hypothetical (gi:291232694) [1e-23/50%]||Hypothetical (gi:241997738) [8e-21/48%]|	-	gi|256078366 hypothetical protein [Schistosoma mansoni] expressed protein [Schistosoma mansoni] (1e-11/cov=56%/id=71%)	No hits										U
Q2_P39701	JAP06690.C	0.0891082	up	1.00038	0.740997	0.870686	gi|226480580	-	-	gi|226480580 RUN and FYVE domain-containing protein 1 [Schistosoma japonicum] (5e-31/cov=27%/id=77%)	RUN and FYVE domain containing 3 isoform 3 [Homo sapiens]										U
Q2_P14597	C912788.1	0.0891082	up	0.359653	1.38056	0.870107	Smp_135120	|(gi:256075044) ribosome biogenesis protein bop1 (block of proliferation 1 protein) [Schistosoma mansoni] [0.0/100%]||Hypothetical (gi:226482494) [0.0/52%]||(gi:226482492) block of proliferation protein [Schistosoma japonicum] [0.0/52%]||Hypothetical (gi:47216846) [3e-89/100%]||Hypothetical (gi:91084817) [1e-87/100%]|	|(gi:226482494) [0.0/100%]||(gi:226482492) block of proliferation protein [Schistosoma japonicum] [0.0/44%]||(gi:256075044) ribosome biogenesis protein bop1 (block of proliferation 1 protein) [Schistosoma mansoni] [e-173/42%]||(gi:47216846) [2e-97/97%]||(gi:198437120) PREDICTED: similar to block of proliferation 1 [Ciona intestinalis] [1e-95/97%]|	gi|256075044 ribosome biogenesis protein bop1 (block of proliferation 1 protein) [Schistosoma mansoni] ribosome biogenesis protein bop1 (block of proliferation 1 protein), putative [Schistosoma mansoni] (2e-22/cov=91%/id=79%)	block of proliferation 1 [Homo sapiens]										U
Q2_P27524	C900202.1	0.0891082	up	0.516747	1.22324	0.869993	Smp_145080	|Hypothetical (gi:256078582) [0.0/100%]||(gi:221119486) PREDICTED: similar to predicted protein [Hydra magnipapillata] [2e-04/7%]||Hypothetical (gi:260820337) [3e-04/19%]||(gi:149635890) PREDICTED: similar to candidate tumor suppressor RFP2 [Ornithorhynchus anatinus] [5e-04/8%]||(gi:149572579) PREDICTED: similar to hCG1811307 [Ornithorhynchus anatinus] [6e-04/6%]|	-	gi|256078582 hypothetical protein [Schistosoma mansoni] expressed protein [Schistosoma mansoni] (9e-71/cov=67%/id=83%)	ret finger protein 2 isoform 2 [Homo sapiens]										U
Q2_P06788	C811896.1	0.0178697	up	0.697745	1.03854	0.868143	gi|256072514	-	-	gi|256072514 oxysterol-binding protein 1 [Schistosoma mansoni] oxysterol-binding protein 1,, putative [Schistosoma mansoni] (2e-83/cov=79%/id=99%)	oxysterol binding protein [Homo sapiens]										U
Q2_P37531	C918515.1	0	up	0.441571	1.2927	0.867133	Smp_027430	|(gi:256075762) ef hand domain family member A2 [Schistosoma mansoni] [0.0/100%]||Hypothetical (gi:189234066) [1e-66/88%]||Hypothetical (gi:270014485) [2e-66/87%]||Hypothetical (gi:170030463) [3e-65/93%]||(gi:110764102) PREDICTED: similar to CG4662-PB, isoform B [Apis mellifera] [7e-65/104%]|	-	gi|256075762 ef hand domain family member A2 [Schistosoma mansoni] ef hand domain family, member A2, putative [Schistosoma mansoni] (1e-33/cov=94%/id=96%)	EF-hand domain family, member A1 [Homo sapiens]										U
Q2_P34412	C912587.1	0	up	0.60733	1.12638	0.866856	Smp_126720	|Hypothetical (gi:256072003) [0.0/100%]||Sjp (gi:56756278) [0.0/78%]||(gi:257215868) Pre-mRNA-splicing factor ISY1 homolog [Schistosoma japonicum] [2e-76/31%]||(gi:134133311) pre-mRNA-splicing factor ISY1 homolog [Danio rerio] [1e-64/70%]||(gi:126336520) PREDICTED: similar to ISY1 splicing factor homolog (S. cerevisiae) [Monodelphis domestica] [6e-63/70%]|	|Sjp (gi:56756278) [0.0/101%]||(gi:256072003) [e-169/107%]||(gi:257215868) Pre-mRNA-splicing factor ISY1 homolog [Schistosoma japonicum] [2e-78/39%]||(gi:134133311) pre-mRNA-splicing factor ISY1 homolog [Danio rerio] [5e-67/86%]||(gi:300794133) pre-mRNA-splicing factor ISY1 homolog [Bos taurus] [2e-65/85%]|	gi|256072003 hypothetical protein [Schistosoma mansoni] expressed protein [Schistosoma mansoni] (1e-49/cov=99%/id=87%)	ISY1 splicing factor homolog [Homo sapiens]										U
Q2_P25013	C809650.1	0	up	1.00238	0.724337	0.863359	Smp_027340	|(gi:162286760) INSIG protein [Schistosoma mansoni] [e-129/100%]||(gi:256075741) insulin-inducedprotein [Schistosoma mansoni] [e-129/100%]||(gi:226467944) Insulin-induced gene 1 protein [Schistosoma japonicum] [1e-95/86%]||(gi:226467942) Insulin-induced gene 1 protein [Schistosoma japonicum] [1e-92/76%]||(gi:226467940) Insulin-induced gene 1 protein [Schistosoma japonicum] [1e-68/58%]|	-	gi|256075741 insulin-inducedprotein [Schistosoma mansoni] insulin-inducedprotein, putative [Schistosoma mansoni] (e-114/cov=56%/id=94%)	insulin induced protein 2 [Homo sapiens]										U
Q2_P18210	C800372.1	0.0316118	up	0.94627	0.776331	0.861301	Smp_033770	|Hypothetical (gi:256077058) [0.0/100%]||Sjp (gi:76153589) [4e-60/15%]||Sjp (gi:76153223) [1e-33/20%]||(gi:291231299) PREDICTED: pentatricopeptide repeat-containing protein 3, mitochondrial-like [Saccoglossus kowalevskii] [2e-04/44%]||(gi:195028047) GH20279 [Drosophila grimshawi] [0.007/45%]|	-	gi|256077058 hypothetical protein [Schistosoma mansoni] hypothetical protein [Schistosoma mansoni] (e-140/cov=100%/id=92%)	pentatricopeptide repeat domain 3 [Homo sapiens]										U
Q2_P02462	C804983.1	0.0178697	up	0.399304	1.32283	0.861069	Sjc_0066150	-	|(gi:256087820) Ribosome-binding protein 1 (Ribosome receptor protein) (mRRp) [Schistosoma mansoni] [0.0/95%]||(gi:226466506) Myosin-7 [Schistosoma japonicum] [0.0/86%]||(gi:256087822) Ribosome-binding protein 1 (Ribosome receptor protein) (mRRp) [Schistosoma mansoni] [0.0/91%]||(gi:256087824) Ribosome-binding protein 1 (Ribosome receptor protein) (mRRp) [Schistosoma mansoni] [0.0/71%]||Sjp (gi:5…	gi|256087824 Ribosome-binding protein 1 (Ribosome receptor protein) (mRRp) [Schistosoma mansoni] Ribosome-binding protein 1 (Ribosome receptor protein) (mRRp), putative [Schistosoma mansoni] (4e-21/cov=55%/id=80%)	coiled-coil domain containing 102B [Homo sapiens]										U
Q2_P16486	C917174.1	0	up	1.07419	0.64589	0.860039	Smp_165920.x	|(gi:256086054) dbl related [Schistosoma mansoni] [0.0/100%]||(gi:256086052) dbl related [Schistosoma mansoni] [0.0/100%]||Sjp (gi:76157792) [1e-26/13%]||(gi:301616875) PREDICTED: guanine nucleotide exchange factor DBS [Xenopus (Silurana) tropicalis] [2e-16/55%]||(gi:297469358) PREDICTED: mcf.2 transforming sequence-like, partial [Bos taurus] [9e-14/49%]|	|(gi:256086054) dbl related [Schistosoma mansoni] [1e-95/63%]||(gi:256086052) dbl related [Schistosoma mansoni] [1e-95/63%]||(gi:256086056) flightless-I [Schistosoma mansoni] [3e-84/39%]||Sjp (gi:76157792) [2e-41/15%]||(gi:195131791) GI14741 [Drosophila mojavensis] [8e-29/41%]|	gi|256086054 dbl related [Schistosoma mansoni] dbl related [Schistosoma mansoni] (1e-62/cov=100%/id=100%)	MCF.2 cell line derived transforming sequence-like isoform b [Homo sapiens]										U
Q2_P39936	JAP09433.C	0.0891082	up	0.592707	1.12648	0.859594	Sjc_0122310	-	|(gi:256084963) prospero-like protein [Schistosoma mansoni] [e-109/80%]||Sjp (gi:56756250) [4e-28/19%]||(gi:229001908) prospero related homeodomain protein [Platynereis dumerilii] [4e-19/6%]||(gi:170584655) Homeobox protein ceh-26 [Brugia malayi] [4e-18/5%]||(gi:32261038) prospero protein [Cupiennius salei] [5e-18/7%]|	gi|56756250 SJCHGC08906 protein [Schistosoma japonicum] (3e-41/cov=65%/id=56%)	prospero homeobox 2 [Homo sapiens]										U
Q2_P23666	C807894.1	0	up	0.656135	1.06155	0.858841	C807894.1	-	-	No hits	No hits										U
Q2_P02846	C805645.1	0.0178697	up	0.354558	1.36039	0.857473	Smp_036180	|(gi:256077374) diacylglycerol kinase theta [Schistosoma mansoni] [0.0/100%]||(gi:256085119) diacylglycerol kinase theta [Schistosoma mansoni] [0.0/83%]||Hypothetical (gi:270001881) [0.0/83%]||(gi:156550649) PREDICTED: similar to CG31140-PC [Nasonia vitripennis] [0.0/81%]||(gi:307181020) Diacylglycerol kinase theta [Camponotus floridanus] [0.0/82%]|	-	gi|256077374 diacylglycerol kinase theta [Schistosoma mansoni] diacylglycerol kinase, theta, putative [Schistosoma mansoni] (4e-14/cov=30%/id=75%)	diacylglycerol kinase, theta [Homo sapiens]										U
Q2_P21424	C804832.1	0	up	0.649479	1.06207	0.855776	Smp_124110	|(gi:256070993) smad nuclear interacting protein [Schistosoma mansoni] [0.0/100%]||(gi:126303609) PREDICTED: similar to adaptor protein kanadaptin [Monodelphis domestica] [9e-60/66%]||(gi:109102443) PREDICTED: kanadaptin [Macaca mulatta] [4e-59/68%]||(gi:307176928) Kanadaptin [Camponotus floridanus] [5e-59/60%]||(gi:307209013) Kanadaptin [Harpegnathos saltator] [9e-59/68%]|	-	gi|256070993 smad nuclear interacting protein [Schistosoma mansoni] smad nuclear interacting protein, putative [Schistosoma mansoni] (e-123/cov=85%/id=100%)	solute carrier family 4 (anion exchanger), member 1, adaptor protein [Homo sapiens]										U
Q2_P38430	JAP03192.C	0	up	0.640297	1.07073	0.855514	Sjc_0030020	-	|(gi:256072322) [0.0/85%]||Sjp (gi:76153353) [e-112/21%]||Sjp (gi:56757952) [e-107/18%]|	gi|56757952 SJCHGC04320 protein [Schistosoma japonicum] (e-105/cov=89%/id=94%)	No hits										U
Q2_P20260	C803210.1	0.0178697	up	0.511991	1.19677	0.854381	Sjc_0007580	-	|(gi:257215870) structural maintenance of chromosomes protein 3 [Schistosoma japonicum] [0.0/86%]||(gi:256074955) Rootletin (Ciliary rootlet coiled-coil protein) [Schistosoma mansoni] [0.0/59%]||(gi:147900881) structural maintenance of chromosomes 3 [Xenopus laevis] [0.0/88%]||(gi:290457659) RecName: Full=Structural maintenance of chromosomes protein 3; Short=SMC protein 3; Short=SMC-3 Smc3 prote…	gi|257215870 structural maintenance of chromosomes protein 3 [Schistosoma japonicum] (e-144/cov=99%/id=94%)	structural maintenance of chromosomes 3 [Homo sapiens]										U
Q2_P28509	C902301.1	0.0178697	up	0.603552	1.10486	0.854204	Smp_151810	|(gi:256081147) voltage-gated potassium channel [Schistosoma mansoni] [0.0/100%]||(gi:94733538) novel protein similar to vertebrate potassium voltage-gated channel, subfamily H (eag-related), member 8 (KCNH8) [Danio rerio] [8e-78/63%]||(gi:292624195) PREDICTED: potassium voltage-gated channel, subfamily H (eag-related), member 8 [Danio rerio] [9e-78/63%]||(gi:224045359) PREDICTED: similar to Pota…	|(gi:256081147) voltage-gated potassium channel [Schistosoma mansoni] [3e-81/43%]||(gi:224045359) PREDICTED: similar to Potassium voltage-gated channel subfamily H member 8 [Taeniopygia guttata] [5e-47/24%]||(gi:118086022) PREDICTED: similar to ether-a-go-go-like potassium channel 1 [Gallus gallus] [5e-47/24%]||(gi:297471328) PREDICTED: potassium voltage-gated channel, subfamily H, member 8-like …	gi|256081147 voltage-gated potassium channel [Schistosoma mansoni] voltage-gated potassium channel, putative [Schistosoma mansoni] (2e-68/cov=84%/id=87%)	potassium voltage-gated channel, subfamily H, member 8 [Homo sapiens]										U
Q2_P25156	C809851.1	0.0178697	up	0.293956	1.41416	0.854058	Smp_139910	|Hypothetical (gi:256076856) [0.0/98%]||(gi:307186285) Zinc finger CCCH domain-containing protein 10 [Camponotus floridanus] [7e-04/3%]||(gi:66548749) PREDICTED: similar to zinc finger CCCH-type containing 10 [Apis mellifera] [7e-04/3%]||(gi:307200777) Zinc finger CCCH domain-containing protein 10 [Harpegnathos saltator] [0.001/3%]||Hypothetical (gi:242019811) [0.002/4%]|	-	gi|256076856 hypothetical protein [Schistosoma mansoni] expressed protein [Schistosoma mansoni] (e-143/cov=70%/id=83%)	zinc finger CCCH-type containing 10 [Homo sapiens]										U
Q2_P07895	C900207.1	0	up	0.45129	1.25547	0.853378	Smp_150440	|(gi:256080636) tubulin-specific chaperone E [Schistosoma mansoni] [0.0/100%]||(gi:226479302) Tubulin-specific chaperone E (Tubulin-folding cofactor E) [Schistosoma japonicum] [e-149/64%]||Hypothetical (gi:60601468) [2e-71/31%]||Sjp (gi:60687644) [2e-31/13%]||(gi:194206104) PREDICTED: similar to beta-tubulin cofactor E [Equus caballus] [1e-29/75%]|	-	gi|256080636 tubulin-specific chaperone E [Schistosoma mansoni] tubulin-specific chaperone E, putative [Schistosoma mansoni] (1e-68/cov=61%/id=95%)	beta-tubulin cofactor E [Homo sapiens]										U
Q2_P37137	C917793.1	0	up	0.640242	1.06562	0.85293	gi|256078894	-	-	gi|256078894 tropomyosin [Schistosoma mansoni] tropomyosin, putative [Schistosoma mansoni] (1e-15/cov=48%/id=97%)	tropomyosin 1 alpha chain isoform 1 [Homo sapiens]										U
Q2_P11710	C907108.1	0.0564197	up	0.862019	0.842645	0.852332	Smp_152110	|Hypothetical (gi:256081250) [0.0/97%]||Hypothetical (gi:226478746) [1e-82/58%]||Sjp (gi:56752819) [7e-29/16%]|	-	gi|256081250 hypothetical protein [Schistosoma mansoni] expressed protein [Schistosoma mansoni] (7e-43/cov=99%/id=89%)	inorganic pyrophosphatase 2 isoform 2 precursor [Homo sapiens]										U
Q2_P28515	C902314.1	0	up	0.477411	1.22622	0.851813	gi|257215734	-	-	gi|257215734 Protein VHS3 (Viable in a HAL3 SIT4 background protein 3) [Schistosoma japonicum] (1e-13/cov=43%/id=67%)	RNA-binding region (RNP1, RRM) containing 3 [Homo sapiens]										U
Q2_P18611	C800866.1	0.0564197	up	0.757262	0.946215	0.851738	Smp_069120	|(gi:256083800) synaptotagmin [Schistosoma mansoni] [0.0/100%]||Sjp (gi:76155994) [2e-82/54%]||(gi:156739317) synaptotagmin Va [Danio rerio] [8e-16/72%]||(gi:269785031) synaptotagmin 1 [Saccoglossus kowalevskii] [2e-15/73%]||(gi:268565635) C. briggsae CBR-SNT-3 protein [Caenorhabditis briggsae] [2e-15/75%]|	|Sjp (gi:76155994) [5e-65/82%]||(gi:256083800) synaptotagmin [Schistosoma mansoni] [5e-48/82%]||(gi:256083802) [5e-11/56%]||(gi:224050906) PREDICTED: synaptotagmin VIII [Taeniopygia guttata] [0.004/47%]||(gi:260801851) [0.007/40%]|	gi|256083800 synaptotagmin [Schistosoma mansoni] synaptotagmin, putative [Schistosoma mansoni] (3e-84/cov=78%/id=82%)	synaptotagmin II [Homo sapiens]										U
Q2_P19922	C802763.1	0	up	0.751632	0.950507	0.851069	Smp_143440	|Hypothetical (gi:256077995) [0.0/100%]||Hypothetical (gi:226487664) [e-146/101%]||Hypothetical (gi:226469858) [e-145/101%]||Sjp (gi:76156093) [e-141/101%]||Hypothetical (gi:29841043) [2e-78/47%]|	-	gi|256077995 hypothetical protein [Schistosoma mansoni] expressed protein [Schistosoma mansoni] (0.0/cov=88%/id=93%)	glucose-fructose oxidoreductase domain containing 1 [Homo sapiens]										U
Q2_P23494	C807670.1	0	up	0.705067	0.993914	0.84949	Smp_171070	|(gi:256087672) cell cycle control protein cwf22 [Schistosoma mansoni] [0.0/81%]||(gi:226479938) Pre-mRNA-splicing factor CWC22 [Schistosoma japonicum] [0.0/88%]||(gi:149730773) PREDICTED: similar to Nucampholin homolog (fSAPb) isoform 2 [Equus caballus] [e-164/76%]||(gi:301787451) PREDICTED: pre-mRNA-splicing factor CWC22 homolog [Ailuropoda melanoleuca] [e-164/76%]||(gi:74004927) PREDICTED: sim…	|(gi:226479938) Pre-mRNA-splicing factor CWC22 [Schistosoma japonicum] [0.0/102%]||(gi:256087672) cell cycle control protein cwf22 [Schistosoma mansoni] [0.0/103%]||(gi:291226444) PREDICTED: LEThal family member (let-858)-like [Saccoglossus kowalevskii] [e-148/93%]||(gi:71051531) CWC22 protein [Homo sapiens] [e-147/80%]||(gi:149022355) rCG26274, isoform CRA_a [Rattus norvegicus] [e-147/81%]|	gi|256087672 cell cycle control protein cwf22 [Schistosoma mansoni] cell cycle control protein cwf22, putative [Schistosoma mansoni] (e-158/cov=65%/id=88%)	CWC22 spliceosome-associated protein homolog [Homo sapiens]										U
Q2_P07017	C812273.1	0	up	0.905318	0.791717	0.848518	gi|296124476	-	-	gi|296124476 alkaline phosphatase [Schistosoma mansoni] (0.0/cov=80%/id=99%)	placental alkaline phosphatase preproprotein [Homo sapiens]										U
Q2_P17612	C920046.1	0	up	0.562662	1.13404	0.848351	Smp_061570	|(gi:256082372) lung cancer metastasis-related (lcmr1) protein [Schistosoma mansoni] [e-164/76%]||(gi:226480842) mediator complex, subunit [Schistosoma japonicum] [e-122/78%]||Hypothetical (gi:91090398) [1e-26/23%]||(gi:156552229) PREDICTED: similar to mediator complex, subunit, putative [Nasonia vitripennis] [2e-26/23%]||(gi:170056171) mediator complex [Culex quinquefasciatus] [2e-26/23%]|	-	gi|256082372 lung cancer metastasis-related (lcmr1) protein [Schistosoma mansoni] lung cancer metastasis-related (lcmr1) protein [Schistosoma mansoni] (7e-09/cov=31%/id=57%)	mediator complex subunit 19 [Homo sapiens]										U
Q2_P00825	C801965.1	0.0564197	up	0.495587	1.20058	0.848083	Smp_159000	|Hypothetical (gi:256083578) [0.0/100%]||(gi:242018333) Regulatory-associated protein of mTOR, putative [Pediculus humanus corporis] [e-172/44%]||Hypothetical (gi:157116644) [e-171/45%]||Hypothetical (gi:91089043) [e-171/44%]||Hypothetical (gi:156554536) [e-171/44%]|	-	gi|256083578 hypothetical protein [Schistosoma mansoni] expressed protein [Schistosoma mansoni] (1e-37/cov=98%/id=57%)	raptor [Homo sapiens]										U
Q2_P03686	C807002.1	0.0891082	up	0.317683	1.37839	0.848038	Smp_150270	|(gi:256080560) cullin [Schistosoma mansoni] [0.0/100%]||Hypothetical (gi:74150930) [e-148/67%]||(gi:45433528) cullin-1 [Danio rerio] [e-148/67%]||(gi:114616613) PREDICTED: cullin 1 isoform 13 [Pan troglodytes] [e-148/67%]||(gi:114616623) PREDICTED: cullin 1 isoform 2 [Pan troglodytes] [e-148/67%]|	|Sjp (gi:76154209) [5e-98/99%]||(gi:256080560) cullin [Schistosoma mansoni] [2e-96/99%]||(gi:72154206) PREDICTED: similar to SCF complex protein cul-1 [Strongylocentrotus purpuratus] [4e-44/97%]||(gi:156374072) predicted protein [Nematostella vectensis] [8e-44/96%]||(gi:260821686) [7e-42/95%]|	gi|256080560 cullin [Schistosoma mansoni] cullin, putative [Schistosoma mansoni] (6e-72/cov=99%/id=80%)	cullin 1 [Homo sapiens]										U
Q2_P21886	C805503.1	0	up	0.506764	1.18771	0.847235	Smp_016380	|(gi:256073563) cytohesin-related guanine nucleotide-exchange protein [Schistosoma mansoni] [0.0/100%]||(gi:195348435) GM22340 [Drosophila sechellia] [1e-94/35%]||(gi:194875308) GG16158 [Drosophila erecta] [1e-94/35%]||(gi:281366553) schizo, isoform D [Drosophila melanogaster] [2e-94/35%]||(gi:195592038) GD14932 [Drosophila simulans] [2e-94/35%]|	-	gi|256073563 cytohesin-related guanine nucleotide-exchange protein [Schistosoma mansoni] cytohesin-related guanine nucleotide-exchange protein [Schistosoma mansoni] (7e-72/cov=81%/id=100%)	IQ motif and Sec7 domain 1 isoform a [Homo sapiens]										U
Q2_P41266	JAP09096.C	0.0564197	up	0.287648	1.40585	0.846749	Sjc_0056400	-	|(gi:256078954) tuberin [Schistosoma mansoni] [0.0/62%]||Sjp (gi:56753133) [e-148/14%]||Sjp (gi:76154723) [e-122/10%]||Sjp (gi:76152927) [e-106/9%]||Sjp (gi:76155140) [e-101/11%]|	gi|76152927 SJCHGC06913 protein [Schistosoma japonicum] (e-127/cov=77%/id=100%)	GTPase activating Rap/RanGAP domain-like 1 isoform 1 [Homo sapiens]										U
Q2_P27206	C813204.1	0	up	0.410683	1.28089	0.845784	C813204.1	-	-	No hits	No hits										U
Q2_P37588	C918624.1	0.0891082	up	0.479678	1.21038	0.845029	Smp_076030.x	|(gi:256085132) transducer of erbb2 (tob) [Schistosoma mansoni] [0.0/100%]||(gi:195355906) GM12980 [Drosophila sechellia] [2e-23/12%]||(gi:242003551) Tob1 protein, putative [Pediculus humanus corporis] [2e-23/12%]||(gi:281360968) Tob, isoform C [Drosophila melanogaster] [2e-23/12%]||(gi:24642400) Tob, isoform A [Drosophila melanogaster] [2e-23/12%]|	-	gi|256085132 transducer of erbb2 (tob) [Schistosoma mansoni] transducer of erbb2 (tob), putative [Schistosoma mansoni] (2e-09/cov=44%/id=93%)	transducer of ERBB2, 1 [Homo sapiens]										U
Q2_P24013	C808358.1	0	up	0.956461	0.733061	0.844761	C808358.1	-	-	No hits	No hits										U
Q2_P18577	C800821.1	0.0891082	up	0.459608	1.2297	0.844656	Smp_177190	|Hypothetical (gi:256089484) [0.0/100%]||Sjp (gi:76155862) [1e-58/45%]||Sjp (gi:76153609) [8e-55/38%]||(gi:221219602) regulator of cytokinesis 1 [Salmo salar] [8e-05/33%]||Hypothetical (gi:260830981) [3e-04/49%]|	|Sjp (gi:76155862) [e-175/52%]||(gi:256089484) [e-124/50%]||(gi:256087155) protein regulator of cytokinesis 1 prc1-related [Schistosoma mansoni] [e-109/40%]||Sjp (gi:76153609) [5e-63/21%]||(gi:41053887) protein regulator of cytokinesis 1 [Danio rerio] [9e-21/39%]|	gi|256089484 hypothetical protein [Schistosoma mansoni] expressed protein [Schistosoma mansoni] (e-136/cov=91%/id=100%)	protein regulator of cytokinesis 1 isoform 1 [Homo sapiens]										U
Q2_P19933	C802778.1	0	up	0.8435	0.843924	0.843712	Smp_061300	|(gi:256082306) transcription initiation factor tfiid [Schistosoma mansoni] [0.0/100%]||(gi:170032690) transcription initiation factor TFIID subunit 6 [Culex quinquefasciatus] [2e-68/77%]||(gi:195128033) GI11798 [Drosophila mojavensis] [6e-68/81%]||(gi:157114938) transcription initiation factor TFIID subunit 6 [Aedes aegypti] [7e-68/76%]||Hypothetical (gi:189237918) [3e-67/78%]|	|(gi:256082306) transcription initiation factor tfiid [Schistosoma mansoni] [0.0/48%]||(gi:156395880) predicted protein [Nematostella vectensis] [6e-58/40%]||(gi:157114938) transcription initiation factor TFIID subunit 6 [Aedes aegypti] [6e-58/46%]||(gi:170032690) transcription initiation factor TFIID subunit 6 [Culex quinquefasciatus] [8e-58/46%]||(gi:115910612) [1e-57/40%]|	gi|256082306 transcription initiation factor tfiid [Schistosoma mansoni] transcription initiation factor tfiid, putative [Schistosoma mansoni] (e-139/cov=74%/id=100%)	TBP-associated factor 6 isoform alpha [Homo sapiens]										U
Q2_P22387	C806161.1	0.0178697	up	0.370483	1.31502	0.842754	Smp_021870	|(gi:256074621) ccr4-associated factor [Schistosoma mansoni] [e-161/100%]||(gi:294884805) CCR4-NOT transcription complex subunit 7 [Dugesia japonica] [2e-48/65%]||(gi:156553218) PREDICTED: similar to ccr4-associated factor [Nasonia vitripennis] [4e-43/63%]||(gi:157123092) ccr4-associated factor [Aedes aegypti] [2e-42/64%]||(gi:157123090) ccr4-associated factor [Aedes aegypti] [2e-42/64%]|	-	gi|256074621 ccr4-associated factor [Schistosoma mansoni] ccr4-associated factor, putative [Schistosoma mansoni] (e-153/cov=36%/id=93%)	CCR4-NOT transcription complex, subunit 7 isoform 1 [Homo sapiens]										U
Q2_P24064	C808420.1	0	up	0.740625	0.942352	0.841488	Smp_171480	|Hypothetical (gi:256087805) [e-106/100%]|	-	gi|256087805 hypothetical protein [Schistosoma mansoni] hypothetical protein [Schistosoma mansoni] (e-106/cov=86%/id=95%)	No hits										U
Q2_P01276	C802948.1	0	up	0.699334	0.981793	0.840563	gi|256090523	-	-	gi|256090523 prion-like-(q/n-rich)-domain-bearing protein protein [Schistosoma mansoni] prion-like-(q/n-rich)-domain-bearing protein protein [Schistosoma mansoni] (2e-56/cov=98%/id=93%)	hypothetical protein LOC54855 [Homo sapiens]										U
Q2_P26292	C811754.1	0.0564197	up	0.152901	1.52642	0.83966	Smp_005910	|(gi:256071480) protein tyrosine phosphatase prl [Schistosoma mansoni] [e-118/100%]||Sjp (gi:56755395) [e-100/99%]||Sjp (gi:56754933) [6e-84/89%]||Hypothetical (gi:56752677) [3e-81/83%]||(gi:226477952) protein tyrosine phosphatase 4a2 [Schistosoma japonicum] [3e-74/69%]|	-	gi|256071480 protein tyrosine phosphatase prl [Schistosoma mansoni] protein tyrosine phosphatase prl, putative [Schistosoma mansoni] (e-114/cov=54%/id=100%)	protein tyrosine phosphatase type IVA, member 3 isoform 1 [Homo sapiens]										U
Q2_P12707	C909080.1	0.0891082	up	0.945715	0.732644	0.83918	Smp_077010.x	|Hypothetical (gi:256085328) [2e-44/100%]||Hypothetical (gi:226469860) [4e-15/78%]|	-	No hits	No hits										U
Q2_P06077	C810860.1	0	up	0.463809	1.2139	0.838852	Smp_068960.x	|(gi:256083767) serine/threonine protein kinase [Schistosoma mansoni] [0.0/100%]||(gi:256083769) serine/threonine protein kinase [Schistosoma mansoni] [0.0/75%]||(gi:226482650) PRP4 pre-mRNA processing factor 4 homolog B [Schistosoma japonicum] [e-167/75%]||(gi:47087429) serine/threonine-protein kinase PRP4 homolog [Danio rerio] [e-155/64%]||(gi:307204652) Serine/threonine-protein kinase PRP4-lik…	|(gi:256083767) serine/threonine protein kinase [Schistosoma mansoni] [0.0/100%]||(gi:226482650) PRP4 pre-mRNA processing factor 4 homolog B [Schistosoma japonicum] [0.0/75%]||(gi:256083769) serine/threonine protein kinase [Schistosoma mansoni] [0.0/75%]||(gi:195125115) GI12706 [Drosophila mojavensis] [e-152/67%]||(gi:194750863) GF10569 [Drosophila ananassae] [e-151/66%]|	gi|256083767 serine/threonine protein kinase [Schistosoma mansoni] serine/threonine kinase [Schistosoma mansoni] (e-111/cov=83%/id=100%)	serine/threonine-protein kinase PRP4K [Homo sapiens]										U
Q2_P12226	C908067.1	0.0316118	up	1.23658	0.437987	0.837286	Smp_136080	|(gi:256075381) cell adhesion molecule [Schistosoma mansoni] [e-160/100%]||(gi:292629232) PREDICTED: PTK7 protein tyrosine kinase 7-like, partial [Danio rerio] [2e-19/90%]||Hypothetical (gi:47216683) [6e-19/76%]||(gi:156554986) PREDICTED: similar to KLG [Nasonia vitripennis] [4e-18/66%]||Hypothetical (gi:66472418) [1e-17/73%]|	|(gi:256075381) cell adhesion molecule [Schistosoma mansoni] [1e-66/96%]||(gi:110749814) PREDICTED: similar to PTK7 protein tyrosine kinase 7 isoform a precursor [Apis mellifera] [1e-10/96%]||(gi:66472418) [1e-10/94%]||(gi:156554986) PREDICTED: similar to KLG [Nasonia vitripennis] [1e-10/88%]||(gi:292629232) PREDICTED: PTK7 protein tyrosine kinase 7-like, partial [Danio rerio] [4e-10/93%]|	gi|256075381 cell adhesion molecule [Schistosoma mansoni] cell adhesion molecule, putative [Schistosoma mansoni] (2e-87/cov=99%/id=99%)	PTK7 protein tyrosine kinase 7 isoform d precursor [Homo sapiens]										U
Q2_P22111	C805802.1	0.0891082	up	0.344202	1.32919	0.836696	Smp_166510	|Hypothetical (gi:256086224) [1e-48/100%]|	-	gi|256086224 hypothetical protein [Schistosoma mansoni] hypothetical protein [Schistosoma mansoni] (2e-06/cov=13%/id=93%)	No hits										U
Q2_P11352	C906424.1	0.0891082	up	0.568795	1.10393	0.836364	Smp_145840	|Hypothetical (gi:256078882) [0.0/100%]||Hypothetical (gi:115770301) [7e-46/70%]||Hypothetical (gi:270005574) [3e-34/34%]||(gi:91080427) PREDICTED: similar to H326 [Tribolium castaneum] [4e-34/34%]||(gi:156380939) predicted protein [Nematostella vectensis] [1e-31/39%]|	-	gi|256078882 hypothetical protein [Schistosoma mansoni] WD-repeat protein, putative [Schistosoma mansoni] (7e-34/cov=97%/id=97%)	H326 [Homo sapiens]										U
Q2_P21585	C805076.1	0	up	0.722103	0.947801	0.834952	C805076.1	-	-	No hits	No hits										U
Q2_P34942	C913688.1	0.0891082	up	0.352937	1.31423	0.833585	C913688.1	-	-	No hits	No hits										U
Q2_P31317	C906786.1	0.0891082	up	0.936619	0.730426	0.833523	Smp_157100	|(gi:256082977) sphingoid long chain base kinase [Schistosoma mansoni] [0.0/100%]||(gi:226488821) Sphingosine kinase 2 [Schistosoma japonicum] [e-123/107%]||(gi:226488817) Sphingosine kinase 2 [Schistosoma japonicum] [5e-89/83%]||(gi:256049185) sphingosine kinase A B [Schistosoma mansoni] [1e-37/20%]||Hypothetical (gi:195997225) [1e-27/77%]|	-	gi|256082977 sphingoid long chain base kinase [Schistosoma mansoni] sphingoid long chain base kinase [Schistosoma mansoni] (1e-45/cov=88%/id=88%)	sphingosine kinase 1 isoform 3 [Homo sapiens]										U
Q2_P17040	C918237.1	0.0891082	up	0.142757	1.52417	0.833464	Smp_000220	|Hypothetical (gi:256070301) [e-179/100%]||Hypothetical (gi:242024996) [0.18/31%]|	-	gi|256070301 hypothetical protein [Schistosoma mansoni] hypothetical protein [Schistosoma mansoni] (3e-63/cov=98%/id=100%)	colony stimulating factor 1 isoform b precursor [Homo sapiens]										U
Q2_P23045	C807053.1	0.0178697	up	0.625174	1.0409	0.833036	Smp_158310	|(gi:256083360) multiple ankyrin repeats single kh domain protein [Schistosoma mansoni] [0.0/100%]||(gi:307186886) Ankyrin repeat domain-containing protein 17 [Camponotus floridanus] [e-167/20%]||(gi:118090248) PREDICTED: similar to ankyrin repeat domain protein 17 [Gallus gallus] [e-166/19%]||(gi:242019742) multiple ankyrin repeats single kh domain protein, putative [Pediculus humanus corporis] …	-	gi|256083360 multiple ankyrin repeats single kh domain protein [Schistosoma mansoni] multiple ankyrin repeats single kh domain protein, putative [Schistosoma mansoni] (0.0/cov=96%/id=76%)	ANKHD1-EIF4EBP3 protein [Homo sapiens]										U
Q2_P20043	C802919.1	0	up	0.475847	1.18865	0.832247	Smp_034120	|(gi:256077130) synaptosomal associated protein [Schistosoma mansoni] [e-115/100%]||(gi:226479888) Resistance to Inhibitors of Cholinesterase [Schistosoma japonicum] [e-102/95%]||Sjp (gi:56758030) [2e-83/74%]||(gi:134808823) DjSNAP-25 [Dugesia japonica] [1e-79/96%]||(gi:20336352) SNAP25 fusion protein [Loligo pealei] [9e-69/100%]|	-	gi|256077130 synaptosomal associated protein [Schistosoma mansoni] synaptosomal associated protein, putative [Schistosoma mansoni] (e-113/cov=44%/id=100%)	synaptosomal-associated protein 25 isoform SNAP25B [Homo sapiens]										U
Q2_P07576	C813065.1	0	up	0.77441	0.889065	0.831738	Sjc_0005880	-	|(gi:226483663) eukaryotic release factor 1 [Schistosoma japonicum] [0.0/99%]||(gi:226468426) eukaryotic release factor 1 [Schistosoma japonicum] [0.0/99%]||(gi:256083319) eukaryotic peptide chain release factor subunit [Schistosoma mansoni] [0.0/99%]||(gi:156548282) PREDICTED: similar to LD23157p [Nasonia vitripennis] [0.0/97%]||(gi:193589588) PREDICTED: similar to eukaryotic release factor 1 CG…	gi|256083319 eukaryotic peptide chain release factor subunit [Schistosoma mansoni] eukaryotic peptide chain release factor subunit, putative [Schistosoma mansoni] (0.0/cov=46%/id=93%)	eukaryotic translation termination factor 1 [Homo sapiens]										U
Q2_P08812	C902320.1	0	up	0.712923	0.950367	0.831645	Smp_136670	|Hypothetical (gi:256075628) [0.0/100%]||Sjp (gi:76155767) [e-108/28%]||Hypothetical (gi:226487396) [7e-63/27%]||Hypothetical (gi:226469354) [7e-63/41%]||Hypothetical (gi:226487394) [8e-63/27%]|	-	gi|256075628 hypothetical protein [Schistosoma mansoni] expressed protein [Schistosoma mansoni] (4e-10/cov=72%/id=96%)	leucine-rich PPR motif-containing protein [Homo sapiens]										U
Q2_P10576	C904872.1	0.0178697	up	0.689812	0.973454	0.831633	Smp_009540	|(gi:256072193) ring finger-containing [Schistosoma mansoni] [0.0/100%]||(gi:110756461) PREDICTED: similar to NHL (ring finger b-box coiled coil) domain containing family member (nhl-3) [Apis mellifera] [e-105/84%]||(gi:307203608) Chymotrypsin-1 [Harpegnathos saltator] [2e-95/83%]||(gi:242022977) RING finger-containing protein, putative [Pediculus humanus corporis] [3e-77/34%]||(gi:211065505) tri…	|(gi:256072193) ring finger-containing [Schistosoma mansoni] [0.0/87%]||(gi:110756461) PREDICTED: similar to NHL (ring finger b-box coiled coil) domain containing family member (nhl-3) [Apis mellifera] [2e-97/76%]||(gi:211065505) tripartite motif-containing 2 protein-like [Nasonia vitripennis] [1e-71/40%]||(gi:242022977) RING finger-containing protein, putative [Pediculus humanus corporis] [1e-70…	gi|256072193 ring finger-containing [Schistosoma mansoni] ring finger-containing, putative [Schistosoma mansoni] (4e-97/cov=99%/id=99%)	tripartite motif-containing 3 [Homo sapiens]										U
Q2_P26161	C811557.1	0	up	0.489734	1.17303	0.831384	Smp_095620.x	|Hypothetical (gi:256088681) [0.0/100%]||Hypothetical (gi:256088679) [0.0/100%]||Sjp (gi:76156136) [e-117/41%]||Hypothetical (gi:29841399) [2e-87/35%]||Sjp (gi:56756547) [1e-59/31%]|	-	gi|256088681 hypothetical protein [Schistosoma mansoni] 4.1 G protein, putative [Schistosoma mansoni] (0.0/cov=46%/id=99%)	FERM domain containing 5 isoform 2 [Homo sapiens]										U
Q2_P21221	C804537.1	0.0178697	up	0.929204	0.732446	0.830825	Smp_072360	|Hypothetical (gi:256084409) [0.0/100%]||(gi:226478830) Protein XE7 (B-lymphocyte antigen) [Schistosoma japonicum] [0.0/80%]||Sjp (gi:76156814) [9e-98/32%]||(gi:242001066) splicing factor, arginine/serine-rich 17A, putative [Ixodes scapularis] [3e-43/32%]||Hypothetical (gi:291230338) [2e-41/32%]|	|(gi:226478830) Protein XE7 (B-lymphocyte antigen) [Schistosoma japonicum] [0.0/100%]||(gi:256084409) [0.0/100%]||Sjp (gi:76156814) [6e-98/39%]||(gi:242001066) splicing factor, arginine/serine-rich 17A, putative [Ixodes scapularis] [2e-42/40%]||(gi:291230338) [5e-38/40%]|	gi|256084409 hypothetical protein [Schistosoma mansoni] expressed protein [Schistosoma mansoni] (e-100/cov=64%/id=98%)	DNA segment on chromosome X and Y (unique) 155 expressed sequence isoform 1 [Homo sapiens]										U
Q2_P26803	C812503.1	0.0564197	up	0.236969	1.42393	0.83045	gi|256086320	-	-	gi|256086320 hypothetical protein [Schistosoma mansoni] hypothetical protein [Schistosoma mansoni] (4e-68/cov=42%/id=97%)	Rho GTPase activating protein 21 [Homo sapiens]										U
Q2_P04444	C808268.1	0.0316118	up	0.395795	1.26417	0.829983	Smp_132980.x	|Hypothetical (gi:256074226) [0.0/100%]||Hypothetical (gi:256074228) [0.0/91%]||Sjp (gi:76157250) [3e-91/23%]||Sjp (gi:56754233) [8e-66/22%]||Hypothetical (gi:115670812) [2e-07/33%]|	-	gi|256074226 hypothetical protein [Schistosoma mansoni] expressed protein [Schistosoma mansoni] (6e-76/cov=75%/id=99%)	component of oligomeric golgi complex 1 [Homo sapiens]										U
Q2_P32927	C909842.1	0.0178697	up	0.455946	1.20326	0.829604	gi|56758022	-	-	gi|56758022 SJCHGC09494 protein [Schistosoma japonicum] (1e-16/cov=69%/id=51%)	No hits										U
Q2_P07582	C813071.1	0	up	0.552716	1.10571	0.829215	Smp_172030	|(gi:256087995) DEAD box ATP-dependent RNA helicase [Schistosoma mansoni] [0.0/100%]||(gi:240994916) DEAD box protein abstrakt, putative [Ixodes scapularis] [e-132/55%]||(gi:17977678) abstrakt [Drosophila melanogaster] [e-129/61%]||(gi:118097368) PREDICTED: similar to DEAD (Asp-Glu-Ala-Asp) box polypeptide 41 [Gallus gallus] [e-129/61%]||(gi:110763513) PREDICTED: similar to ATP-dependent RNA heli…	|(gi:270014204) [e-104/100%]||(gi:110763513) PREDICTED: similar to ATP-dependent RNA helicase abstrakt (DEAD box protein abstrakt) isoform 1 [Apis mellifera] [e-101/100%]||(gi:242016149) predicted protein [Pediculus humanus corporis] [e-101/100%]||(gi:158298027) AGAP004711-PA [Anopheles gambiae str. PEST] [e-100/100%]||(gi:170059153) ATP-dependent RNA helicase abstrakt [Culex quinquefasciatus] [e…	gi|270014204 hypothetical protein TcasGA2_TC016289 [Tribolium castaneum] (3e-29/cov=68%/id=69%)	DEAD-box protein abstrakt [Homo sapiens]										U
Q2_P21804	C805394.1	0	up	0.872282	0.782828	0.827555	C805394.1	-	-	No hits	No hits										U
Q2_P38297	C921006.1	0.0316118	up	0.225973	1.42869	0.82733	C921006.1	-	-	No hits	PREDICTED: hypothetical protein XP_002342505 [Homo sapiens]										U
Q2_P27269	C813303.1	0.0564197	up	0.715269	0.935853	0.825561	Smp_089670	|(gi:256087668) macroglobulin/complement [Schistosoma mansoni] [0.0/100%]||Sjp (gi:76154653) [e-134/16%]||(gi:2073373) alpha-2-macroglobulin [Limulus sp.] [2e-78/45%]||(gi:294488827) alpha-2-macroglobulin [Haliplanella lineata] [3e-73/45%]||(gi:73997694) PREDICTED: similar to Alpha-2-macroglobulin precursor (Alpha-2-M) [Canis familiaris] [1e-70/44%]|	-	No hits	alpha-2-macroglobulin-like 1 [Homo sapiens]										U
Q2_P26828	C812533.1	0	up	0.609247	1.03928	0.824265	Smp_007270.x	|(gi:256071767) alpha-actinin [Schistosoma mansoni] [1e-92/100%]||(gi:256071769) alpha-actinin [Schistosoma mansoni] [5e-92/100%]||(gi:257205870) Smoothelin [Schistosoma japonicum] [8e-90/100%]||Hypothetical (gi:189503110) [3e-89/100%]||(gi:29841309) similar to GenBank Accession Number AF272975 smoothelin-C in Gallus gallus [Schistosoma japonicum] [4e-89/100%]|	-	gi|256071767 alpha-actinin [Schistosoma mansoni] alpha-actinin, putative [Schistosoma mansoni] (e-100/cov=38%/id=97%)	smoothelin isoform b [Homo sapiens]										U
Q2_P21223	C804542.1	0	up	0.499189	1.14555	0.822368	Smp_148230	|(gi:256079822) Pre-mRNA-splicing factor CLF1 [Schistosoma mansoni] [0.0/100%]||(gi:83318901) crooked neck protein [Platynereis dumerilii] [0.0/75%]||(gi:224047553) PREDICTED: crooked neck pre-mRNA splicing factor-like 1 (Drosophila) [Taeniopygia guttata] [0.0/76%]||Hypothetical (gi:118087564) [0.0/76%]||(gi:62860064) crooked neck pre-mRNA splicing factor-like 1 [Xenopus (Silurana) tropicalis] [0…	|(gi:256079822) Pre-mRNA-splicing factor CLF1 [Schistosoma mansoni] [0.0/96%]||(gi:83318901) crooked neck protein [Platynereis dumerilii] [0.0/94%]||(gi:118087564) [0.0/94%]||(gi:224047553) PREDICTED: crooked neck pre-mRNA splicing factor-like 1 (Drosophila) [Taeniopygia guttata] [0.0/94%]||(gi:119630612) Crn, crooked neck-like 1 (Drosophila), isoform CRA_b [Homo sapiens] [0.0/94%]|	gi|256079822 Pre-mRNA-splicing factor CLF1 [Schistosoma mansoni] Pre-mRNA-splicing factor CLF1, putative [Schistosoma mansoni] (e-146/cov=99%/id=100%)	crooked neck-like 1 protein [Homo sapiens]										U
Q2_P11763	C907206.1	0.0178697	up	0.39221	1.25182	0.822017	Smp_155370	|(gi:256082412) myocardin-related transcription factor [Schistosoma mansoni] [0.0/100%]||Hypothetical (gi:170055109) [2e-23/14%]||Hypothetical (gi:157115670) [4e-21/12%]||(gi:194749290) GF10240 [Drosophila ananassae] [1e-19/12%]||(gi:198466818) GA16811 [Drosophila pseudoobscura pseudoobscura] [2e-19/12%]|	-	gi|256082412 myocardin-related transcription factor [Schistosoma mansoni] myocardin-related transcription factor [Schistosoma mansoni] (4e-47/cov=84%/id=75%)	megakaryoblastic leukemia 2 protein [Homo sapiens]										U
Q2_P32313	C908679.1	0.0178697	up	0.886392	0.757048	0.82172	Smp_132590	|(gi:256074083) ccaat-binding factor-related [Schistosoma mansoni] [0.0/100%]||(gi:148233364) CCAAT/enhancer binding protein (C/EBP), zeta [Xenopus laevis] [4e-80/81%]||(gi:188528921) CCAAT/enhancer binding protein (C/EBP), zeta [Xenopus (Silurana) tropicalis] [9e-77/81%]||(gi:171846421) LOC100158415 protein [Xenopus laevis] [1e-73/81%]||(gi:224047648) PREDICTED: CCAAT/enhancer binding protein ze…	|(gi:256074083) ccaat-binding factor-related [Schistosoma mansoni] [0.0/74%]||Sjp (gi:56755681) [e-117/25%]||Sjp (gi:76156873) [2e-80/22%]||(gi:148233364) CCAAT/enhancer binding protein (C/EBP), zeta [Xenopus laevis] [2e-77/88%]||(gi:188528921) CCAAT/enhancer binding protein (C/EBP), zeta [Xenopus (Silurana) tropicalis] [5e-76/90%]|	gi|256074083 ccaat-binding factor-related [Schistosoma mansoni] ccaat-binding factor-related [Schistosoma mansoni] (4e-54/cov=88%/id=99%)	CCAAT/enhancer binding protein zeta [Homo sapiens]										U
Q2_P23788	C808056.1	0.0891082	up	0.16302	1.47971	0.821363	Smp_164010	|Hypothetical (gi:256085450) [0.0/100%]||(gi:158295168) AGAP006017-PA [Anopheles gambiae str. PEST] [5e-04/22%]||(gi:292623581) PREDICTED: si:dkey-266m15.3 [Danio rerio] [5e-04/14%]||(gi:224050973) PREDICTED: SAPS domain family, member 3 isoform 1 [Taeniopygia guttata] [0.001/22%]||(gi:224050975) PREDICTED: SAPS domain family, member 3 isoform 2 [Taeniopygia guttata] [0.001/22%]|	-	gi|256085450 hypothetical protein [Schistosoma mansoni] expressed protein [Schistosoma mansoni] (e-126/cov=99%/id=79%)	SAPS domain family, member 3 [Homo sapiens]										U
Q2_P18606	C800858.1	0	up	0.55282	1.08914	0.82098	Smp_011860	|(gi:256072649) transcription factor LCR-F1 [Schistosoma mansoni] [0.0/100%]||Sjp (gi:76152729) [3e-68/32%]||(gi:28277788) Nuclear factor (erythroid-derived 2)-like 2 [Danio rerio] [7e-05/38%]||Hypothetical (gi:213982967) [7e-05/38%]||(gi:154183840) nuclear factor erythroid derived 2-like 1 [Haplochromis burtoni] [8e-05/22%]|	|(gi:256072649) transcription factor LCR-F1 [Schistosoma mansoni] [e-173/101%]||Sjp (gi:76152729) [6e-92/32%]||(gi:301607699) PREDICTED: nuclear factor erythroid 2-related factor 3 [Xenopus (Silurana) tropicalis] [1e-05/21%]||(gi:115530777) novel protein similar to nfe2l1 (nuclear factor (erythroid-derived 2)-like 1) [Xenopus (Silurana) tropicalis] [1e-05/21%]||(gi:301617251) PREDICTED: nuclear f…	gi|256072649 transcription factor LCR-F1 [Schistosoma mansoni] transcription factor LCR-F1 , putative [Schistosoma mansoni] (0.0/cov=93%/id=93%)	nuclear factor, erythroid derived 2 isoform 1 [Homo sapiens]										U
Q2_P24839	C809402.1	0	up	0.665609	0.976062	0.820836	Sjc_0021280	-	|(gi:226478858) Ts translation elongation factor, mitochondrial [Schistosoma japonicum] [0.0/99%]||Sjp (gi:76154962) [9e-97/55%]||(gi:256092664) elongation factor ts [Schistosoma mansoni] [2e-82/55%]||Sjp (gi:76162518) [4e-71/40%]||(gi:256079923) elongation factor ts [Schistosoma mansoni] [2e-54/40%]|	gi|226478858 Ts translation elongation factor, mitochondrial [Schistosoma japonicum] (e-122/cov=69%/id=79%)	Ts translation elongation factor, mitochondrial precursor [Homo sapiens]										U
Q2_P19758	C802561.1	0.0316118	up	0.316399	1.32423	0.820317	Smp_043030	|(gi:256078729) hexokinase [Schistosoma mansoni] [0.0/100%]||(gi:226468462) Hexokinase A [Schistosoma japonicum] [0.0/99%]||(gi:226484556) Hexokinase A [Schistosoma japonicum] [0.0/99%]||Sjp (gi:56755077) [e-110/47%]||Hypothetical (gi:260828321) [e-108/96%]|	-	gi|256078729 hexokinase [Schistosoma mansoni] RecName: Full=Hexokinase Chain A, Hexokinase From Schistosoma Mansoni Complexed With Glucose hexokinase [Schistosoma mansoni] hexokinase [Schistosoma mansoni] (0.0/cov=54%/id=98%)	hexokinase 2 [Homo sapiens]										U
Q2_P40022	JAP10349.C	0.0178697	up	0.681314	0.959272	0.820293	Sjc_0007040	-	|(gi:256052066) [0.0/43%]||(gi:256052068) [0.0/41%]||Sjp (gi:76152671) [4e-74/11%]||(gi:224051423) PREDICTED: bromodomain adjacent to zinc finger domain, 1A isoform 1 [Taeniopygia guttata] [2e-28/27%]||(gi:224051421) PREDICTED: bromodomain adjacent to zinc finger domain, 1A isoform 2 [Taeniopygia guttata] [2e-28/27%]|	gi|76152671 SJCHGC09617 protein [Schistosoma japonicum] (2e-75/cov=98%/id=79%)	bromodomain adjacent to zinc finger domain, 1A isoform a [Homo sapiens]										U
Q2_P38871	JAP05707.S	0.0178697	up	0.645436	0.988716	0.817076	gi|256079220	-	-	gi|256079220 Intersectin-1 (EH and SH3 domains protein 1) [Schistosoma mansoni] Intersectin-1 (EH and SH3 domains protein 1), putative [Schistosoma mansoni] (4e-14/cov=17%/id=81%)	growth arrest-specific 8 [Homo sapiens]										U
Q2_P28220	C901905.1	0.0178697	up	0.297928	1.33612	0.817024	C901905.1	-	-	No hits	No hits										U
Q2_P08287	C901531.1	0.0178697	up	0.863456	0.770466	0.816961	Smp_083780	|(gi:256086585) ku P80 DNA helicase [Schistosoma mansoni] [0.0/100%]||(gi:226483441) ATP-dependent DNA helicase 2 subunit 2 [Schistosoma japonicum] [0.0/66%]||(gi:226483439) ATP-dependent DNA helicase 2 subunit 2 [Schistosoma japonicum] [1e-74/24%]||Hypothetical (gi:260786747) [4e-56/66%]||(gi:241263209) ku P80 DNA helicase, putative [Ixodes scapularis] [1e-52/82%]|	-	gi|256086585 ku P80 DNA helicase [Schistosoma mansoni] ku P80 DNA helicase, putative [Schistosoma mansoni] (1e-30/cov=39%/id=100%)	ATP-dependent DNA helicase II [Homo sapiens]										U
Q2_P24683	C809208.1	0	up	0.629396	1.00113	0.815264	Smp_145810.x	|(gi:256078862) poly [ADP-ribose] [0.0/100%]||(gi:256078864) poly [ADP-ribose] [0.0/70%]||(gi:13160480) poly (ADP-ribose) polymerase 2 [Mus musculus] [e-141/98%]||(gi:148688877) poly (ADP-ribose) polymerase family, member 2, isoform CRA_a [Mus musculus] [e-141/98%]||(gi:6752992) poly [ADP-ribose] [e-141/100%]|	|(gi:256078864) poly [ADP-ribose] [8e-94/68%]||(gi:256078862) poly [ADP-ribose] [8e-94/68%]||Sjp (gi:76157421) [2e-46/30%]||(gi:291403435) PREDICTED: poly (ADP-ribose) polymerase family, member 2 [Oryctolagus cuniculus] [2e-39/80%]||(gi:301609566) PREDICTED: poly [ADP-ribose] [3e-39/80%]|	gi|256078862 poly [ADP-ribose] polymerase [Schistosoma mansoni] poly [ADP-ribose] polymerase, putative [Schistosoma mansoni] (e-106/cov=77%/id=97%)	poly (ADP-ribose) polymerase family, member 2 isoform 2 [Homo sapiens]										U
Q2_P11731	C907154.1	0	up	0.771293	0.856936	0.814114	Smp_021830	|(gi:256074617) phosphatidylserine decarboxylase [Schistosoma mansoni] [0.0/100%]||Sjp (gi:56758066) [e-161/89%]||(gi:195504955) GE23441 [Drosophila yakuba] [7e-68/92%]||(gi:24649524) CG5991, isoform A [Drosophila melanogaster] [1e-67/106%]||(gi:195331496) GM26553 [Drosophila sechellia] [1e-67/106%]|	|Sjp (gi:56758066) [0.0/100%]||(gi:256074617) phosphatidylserine decarboxylase [Schistosoma mansoni] [e-162/92%]||(gi:195445198) GK11150 [Drosophila willistoni] [5e-63/83%]||(gi:195144948) GL23396 [Drosophila persimilis] [8e-63/83%]||(gi:125775101) GA19281 [Drosophila pseudoobscura pseudoobscura] [8e-63/83%]|	gi|256074617 phosphatidylserine decarboxylase [Schistosoma mansoni] phosphatidylserine decarboxylase; phosphatidylserine decarboxylase proenzyme 1 [Schistosoma mansoni] (5e-89/cov=91%/id=97%)	phosphatidylserine decarboxylase [Homo sapiens]										U
Q2_P18936	C801523.1	0.0178697	up	0.532547	1.09546	0.814002	Smp_088460	|(gi:256087450) tfiif-alpha [Schistosoma mansoni] [0.0/100%]||Sjp (gi:76154631) [1e-52/26%]||Sjp (gi:76157456) [1e-49/24%]||(gi:156548970) PREDICTED: similar to factor 5 [Nasonia vitripennis] [9e-43/23%]||(gi:148237856) general transcription factor IIF subunit 1 [Xenopus laevis] [5e-42/21%]|	-	gi|256087450 tfiif-alpha [Schistosoma mansoni] tfiif-alpha, putative [Schistosoma mansoni] (e-149/cov=78%/id=99%)	general transcription factor IIF, polypeptide 1, 74kDa [Homo sapiens]										U
Q2_P37130	C917778.1	0.0178697	up	1.3151	0.312157	0.81363	Smp_169700.x	|Hypothetical (gi:256087277) [0.0/100%]||Hypothetical (gi:256087275) [0.0/100%]||Sjp (gi:56754465) [1e-71/33%]||Sjp (gi:76152742) [2e-67/53%]||Hypothetical (gi:260835768) [4e-14/15%]|	-	gi|256087277 hypothetical protein [Schistosoma mansoni] expressed protein [Schistosoma mansoni] (5e-11/cov=97%/id=78%)	LIM domain and actin binding 1 isoform b [Homo sapiens]										U
Q2_P09100	C902752.1	0.0178697	up	0.534133	1.09197	0.81305	Smp_190830	|Hypothetical (gi:256068939) [e-174/100%]||(gi:256076153) mixed-lineage leukemia protein mll [Schistosoma mansoni] [0.037/38%]||Hypothetical (gi:260794338) [0.33/62%]||Hypothetical (gi:242016925) [0.93/69%]|	-	gi|256068939 hypothetical protein [Schistosoma mansoni] hypothetical protein [Schistosoma mansoni] (9e-40/cov=99%/id=100%)	mannan-binding lectin serine protease 2 isoform 1 precursor [Homo sapiens]										U
Q2_P15116	C913942.1	0.0178697	up	0.506621	1.11587	0.811246	gi|256084161	-	-	gi|256084161 serine/threonine protein kinase [Schistosoma mansoni] serine/threonine kinase [Schistosoma mansoni] (2e-16/cov=23%/id=100%)	protein kinase N2 [Homo sapiens]										U
Q2_P37534	C918520.1	0.0178697	up	0.822872	0.797742	0.810307	Smp_136910	|(gi:256075711) DNAj-related [Schistosoma mansoni] [0.0/100%]||(gi:226488935) DnaJ homolog dnj-2 precursor (DnaJ domain protein 2) [Schistosoma japonicum] [e-135/81%]||(gi:226488929) DnaJ homolog dnj-2 precursor (DnaJ domain protein 2) [Schistosoma japonicum] [5e-86/58%]||(gi:226488931) DnaJ homolog dnj-2 precursor (DnaJ domain protein 2) [Schistosoma japonicum] [3e-62/41%]||(gi:195044425) GH1287…	-	gi|256075711 DNAj-related [Schistosoma mansoni] DNAj-related [Schistosoma mansoni] (2e-31/cov=95%/id=100%)	DnaJ (Hsp40) homolog, subfamily C , member 25 [Homo sapiens]										U
Q2_P20456	C803499.1	0	up	0.591443	1.02842	0.809932	Smp_096020.x	|(gi:256088756) adenosylhomocysteinase [Schistosoma mansoni] [0.0/100%]||(gi:256088752) adenosylhomocysteinase [Schistosoma mansoni] [0.0/77%]||(gi:257206240) Putative adenosylhomocysteinase 3 [Schistosoma japonicum] [0.0/77%]||Sjp (gi:56753229) [0.0/77%]||(gi:256088754) adenosylhomocysteinase [Schistosoma mansoni] [0.0/70%]|	|(gi:257206240) Putative adenosylhomocysteinase 3 [Schistosoma japonicum] [0.0/100%]||Sjp (gi:56753229) [0.0/100%]||(gi:256088752) adenosylhomocysteinase [Schistosoma mansoni] [0.0/100%]||(gi:256088756) adenosylhomocysteinase [Schistosoma mansoni] [0.0/100%]||(gi:256088754) adenosylhomocysteinase [Schistosoma mansoni] [0.0/92%]|	gi|256088756 adenosylhomocysteinase [Schistosoma mansoni] adenosylhomocysteinase, putative [Schistosoma mansoni] (e-114/cov=61%/id=99%)	S-adenosylhomocysteine hydrolase-like 2 isoform a [Homo sapiens]										U
Q2_P20931	C804150.1	0.0891082	up	0.50961	1.11015	0.80988	Smp_095010	|(gi:256088569) phosphate transporter [Schistosoma mansoni] [e-173/100%]||(gi:226487614) Sialin (Solute carrier family 17 member 5) [Schistosoma japonicum] [e-148/92%]||(gi:226487612) Sialin (Solute carrier family 17 member 5) [Schistosoma japonicum] [e-134/85%]||Hypothetical (gi:260781939) [8e-82/86%]||(gi:193592031) PREDICTED: similar to Sialin (Solute carrier family 17 member 5) (Sodium/sialic…	|(gi:226487614) Sialin (Solute carrier family 17 member 5) [Schistosoma japonicum] [0.0/100%]||(gi:226487612) Sialin (Solute carrier family 17 member 5) [Schistosoma japonicum] [e-157/68%]||(gi:256088569) phosphate transporter [Schistosoma mansoni] [e-148/73%]||(gi:242021014) [e-110/93%]||(gi:48101741) PREDICTED: similar to Sialin (Solute carrier family 17 member 5) (Sodium/sialic acid cotranspor…	gi|256088569 phosphate transporter [Schistosoma mansoni] phosphate transporter, putative [Schistosoma mansoni] (e-178/cov=76%/id=94%)	sialin [Homo sapiens]										U
Q2_P23967	C808292.1	0	up	0.466415	1.14499	0.805702	Smp_030250	|(gi:256076336) NF-YA subunit [Schistosoma mansoni] [e-113/100%]||Sjp (gi:56756042) [e-108/100%]||(gi:291223963) PREDICTED: nuclear transcription factor Y, alpha-like [Saccoglossus kowalevskii] [2e-26/25%]||(gi:169146251) novel protein similar to vertebrate nuclear transcription factor Y, alpha (NFYA) [Danio rerio] [3e-26/24%]||(gi:47551281) Nf-Y-A subunit [Strongylocentrotus purpuratus] [4e-26/2…	-	gi|256076336 NF-YA subunit [Schistosoma mansoni] NF-YA subunit [Schistosoma mansoni] NF-YA subunit [Schistosoma mansoni] (e-107/cov=51%/id=79%)	nuclear transcription factor Y, alpha isoform 1 [Homo sapiens]										U
Q2_P28216	C901895.1	0.0178697	up	0.270452	1.33847	0.804463	C901895.1	-	-	No hits	No hits										U
Q2_P19453	C802179.1	0.0564197	up	0.809672	0.796685	0.803178	Smp_173180.x	|(gi:256088305) developmentally regulated GTP-binding protein 1 (drg 1) [Schistosoma mansoni] [0.0/100%]||Sjp (gi:76156816) [0.0/97%]||(gi:256088307) developmentally regulated GTP-binding protein 1 (drg 1) [Schistosoma mansoni] [e-176/90%]||Hypothetical (gi:17555344) [e-164/100%]||(gi:242023708) GTP-binding protein 128up, putative [Pediculus humanus corporis] [e-164/99%]|	|(gi:256088305) developmentally regulated GTP-binding protein 1 (drg 1) [Schistosoma mansoni] [0.0/99%]||Sjp (gi:76156816) [0.0/97%]||(gi:256088307) developmentally regulated GTP-binding protein 1 (drg 1) [Schistosoma mansoni] [e-167/90%]||(gi:17555344) [e-159/99%]||(gi:268572541) [e-159/99%]|	gi|256088307 developmentally regulated GTP-binding protein 1 (drg 1) [Schistosoma mansoni] developmentally regulated GTP-binding protein 1 (drg 1), putative [Schistosoma mansoni] (e-155/cov=65%/id=100%)	developmentally regulated GTP binding protein 1 [Homo sapiens]										U
Q2_P10487	C904748.1	0.0564197	up	0.244606	1.36051	0.80256	Smp_129650	|(gi:256073075) isoleucine--tRNA ligase [Schistosoma mansoni] [0.0/100%]||(gi:255003795) isoleucyl-tRNA synthetase, mitochondrial [Danio rerio] [e-160/100%]||(gi:27884149) novel protein similar to human mitochondrial isoleucine tRNA synthetase [Danio rerio] [e-159/100%]||(gi:126307099) PREDICTED: similar to putative utrophin [Monodelphis domestica] [e-159/97%]||(gi:114572728) PREDICTED: mitochond…	-	gi|256073075 isoleucine--tRNA ligase [Schistosoma mansoni] isoleucine--tRNA ligase [Schistosoma mansoni] (2e-49/cov=84%/id=100%)	mitochondrial isoleucine tRNA synthetase [Homo sapiens]										U
Q2_P12559	C908760.1	0.0316118	up	0.391158	1.21371	0.802435	Smp_144580	|Hypothetical (gi:256078368) [0.0/100%]||(gi:226481607) putative raw CG12437-PB, isoform B isoform 1 [Schistosoma japonicum] [0.0/94%]||Sjp (gi:76153161) [6e-56/26%]||Sjp (gi:76153620) [3e-53/31%]||Hypothetical (gi:157104442) [4e-04/9%]|	-	gi|256078368 hypothetical protein [Schistosoma mansoni] expressed protein [Schistosoma mansoni] (4e-71/cov=99%/id=99%)	No hits										U
Q2_P06756	C811846.1	0.0564197	up	0.411249	1.19292	0.802084	Smp_159050	|(gi:256083605) plexin [Schistosoma mansoni] [0.0/97%]||Hypothetical (gi:256073253) [1e-35/38%]||(gi:118086600) PREDICTED: similar to Sema domain, seven thrombospondin repeats (type 1 and type 1-like), transmembrane domain (TM) and short cytoplasmic domain, (semaphorin) 5A [Gallus gallus] [2e-22/40%]||(gi:224045828) PREDICTED: similar to semaphorin 5A [Taeniopygia guttata] [4e-22/40%]||(gi:292614…	-	gi|256083605 plexin [Schistosoma mansoni] plexin, putative [Schistosoma mansoni] (3e-76/cov=95%/id=88%)	semaphorin 5A [Homo sapiens]										U
Q2_P39036	JAP00308.C	0	up	0.470533	1.13225	0.801392	gi|76162589	-	-	gi|76162589 SJCHGC04430 protein [Schistosoma japonicum] (1e-32/cov=24%/id=100%)	src-related kinase lacking C-terminal regulatory tyrosine and N-terminal myristylation sites [Homo sapiens]										U
Q2_P41267	JAP09115.C	0.0316118	up	0.607654	0.99397	0.800812	gi|256087623	-	-	gi|256087623 intermediate filament proteins [Schistosoma mansoni] intermediate filament proteins, putative [Schistosoma mansoni] (e-107/cov=68%/id=68%)	lamin A/C isoform 2 [Homo sapiens]										U
Q2_P06243	C811044.1	0	up	0.528355	1.07311	0.800732	Smp_147370	|Hypothetical (gi:256079497) [e-134/100%]||Sjp (gi:56757619) [e-106/99%]||(gi:115757246) PREDICTED: similar to PQ loop repeat containing 1, partial [Strongylocentrotus purpuratus] [1e-50/82%]||(gi:118086305) PREDICTED: similar to Pqlc1 protein [Gallus gallus] [1e-49/82%]||(gi:114673724) PREDICTED: PQ loop repeat containing 1 isoform 3 [Pan troglodytes] [7e-49/82%]|	-	gi|256079497 hypothetical protein [Schistosoma mansoni] expressed protein [Schistosoma mansoni] (8e-43/cov=42%/id=87%)	PQ loop repeat containing 1 isoform 1 [Homo sapiens]										U
Q2_P25335	C810081.1	0	up	0.864222	0.735099	0.799661	C810081.1	-	-	No hits	No hits										U
Q2_P21868	C805474.1	0	up	0.496762	1.10069	0.798724	Smp_127540	|(gi:256072306) aminopeptidase P homologue (M24 family) [Schistosoma mansoni] [0.0/100%]||(gi:256070243) Hyaluronidase [Schistosoma mansoni] [0.0/61%]||Sjp (gi:56759024) [e-138/43%]||(gi:73998309) PREDICTED: similar to meningioma expressed antigen 5 (hyaluronidase) isoform 6 [Canis familiaris] [2e-99/56%]||Hypothetical (gi:47214967) [6e-93/55%]|	-	gi|256072306 aminopeptidase P homologue (M24 family) [Schistosoma mansoni] aminopeptidase P homologue (M24 family) [Schistosoma mansoni] (e-167/cov=74%/id=100%)	meningioma expressed antigen 5 (hyaluronidase) isoform a [Homo sapiens]										U
Q2_P21610	C805119.1	0	up	0.752153	0.84307	0.797612	gi|256086916	-	-	gi|256086916 hypothetical protein [Schistosoma mansoni] expressed protein [Schistosoma mansoni] (e-106/cov=52%/id=79%)	B-cell lymphoma protein 2 beta isoform [Homo sapiens]										U
Q2_P26948	C812710.1	0	up	0.569942	1.02499	0.797466	Smp_172910	|(gi:256088233) protein phosphatase pp2a regulatory subunit B [Schistosoma mansoni] [0.0/100%]||(gi:156363800) predicted protein [Nematostella vectensis] [e-112/100%]||(gi:66525260) PREDICTED: similar to twins CG6235-PE, isoform E isoform 1 [Apis mellifera] [e-112/100%]||(gi:73993721) PREDICTED: similar to alpha isoform of regulatory subunit B55, protein phosphatase 2 isoform 8 [Canis familiaris]…	-	gi|256088233 protein phosphatase pp2a regulatory subunit B [Schistosoma mansoni] protein phosphatase pp2a regulatory subunit B, putative [Schistosoma mansoni] (6e-95/cov=64%/id=98%)	alpha isoform of regulatory subunit B55, protein phosphatase 2 [Homo sapiens]										U
Q2_P30496	C905083.1	0.0564197	up	0.532751	1.06217	0.797461	Smp_127010	|(gi:256072110) CREB-binding protein 2 [Schistosoma mansoni] [0.0/100%]||(gi:78057533) CREB-binding protein 2 [Schistosoma mansoni] [0.0/100%]||(gi:71980106) CREB-binding protein [Schistosoma mansoni] [0.0/39%]||(gi:256090778) CREB-binding protein 1 (SmCBP1) [Schistosoma mansoni] [0.0/39%]||(gi:307172990) CREB-binding protein [Camponotus floridanus] [0.0/44%]|	-	gi|256072110 CREB-binding protein 2 [Schistosoma mansoni] CREB-binding protein 2, putative [Schistosoma mansoni] (7e-22/cov=98%/id=100%)	CREB binding protein isoform b [Homo sapiens]										U
Q2_P19546	C802288.1	0	up	0.542917	1.05119	0.797054	Smp_082560.x	|(gi:256086311) zinc finger protein [Schistosoma mansoni] [2e-84/100%]||Sjp (gi:29841188) [2e-64/72%]||(gi:118344124) zinc finger protein [Ciona intestinalis] [4e-27/36%]||(gi:1228982) C4SR protein [Xenopus laevis] [9e-27/35%]||(gi:221130954) PREDICTED: similar to zinc finger, RAN-binding domain containing 2 [Hydra magnipapillata] [9e-27/35%]|	|Sjp (gi:29841188) [6e-97/99%]||(gi:256086311) zinc finger protein [Schistosoma mansoni] [2e-65/71%]||(gi:260784437) [3e-30/34%]||(gi:118344124) zinc finger protein [Ciona intestinalis] [6e-30/36%]||(gi:221130954) PREDICTED: similar to zinc finger, RAN-binding domain containing 2 [Hydra magnipapillata] [9e-29/35%]|	gi|256086311 zinc finger protein [Schistosoma mansoni] zinc finger protein, putative [Schistosoma mansoni] (9e-68/cov=50%/id=46%)	zinc finger protein 265 isoform 2 [Homo sapiens]										U
Q2_P05985	C810761.1	0	up	0.774204	0.819455	0.796829	Smp_036630	|(gi:256077464) spry domain containing socs box protein [Schistosoma mansoni] [0.0/100%]||Hypothetical (gi:47219606) [7e-40/67%]||(gi:149474769) PREDICTED: similar to SPRY domain-containing SOCS box protein 3 (SSB-3), partial [Ornithorhynchus anatinus] [1e-39/54%]||Hypothetical (gi:12844054) [2e-39/56%]||(gi:19747287) SPRY domain-containing SOCS box protein SSB-3 [Mus musculus] [3e-39/56%]|	-	gi|256077464 spry domain containing socs box protein [Schistosoma mansoni] spry domain containing socs box protein, putative [Schistosoma mansoni] (e-144/cov=84%/id=90%)	splA/ryanodine receptor domain and SOCS box containing 3 [Homo sapiens]										U
Q2_P03167	C806210.1	0.0564197	up	0.394861	1.19856	0.796713	gi|256085117	-	-	gi|256085117 hypothetical protein [Schistosoma mansoni] hypothetical protein [Schistosoma mansoni] (e-144/cov=100%/id=88%)	GCN1 general control of amino-acid synthesis 1-like 1 [Homo sapiens]										U
Q2_P10892	C905419.1	0.0178697	up	0.269713	1.32342	0.796565	Smp_157290	|Hypothetical (gi:256083034) [0.0/100%]||(gi:46249466) LOC398069 protein [Xenopus laevis] [6e-39/35%]||Hypothetical (gi:67972290) [8e-39/33%]||(gi:51513266) brrn1 protein [Xenopus (Silurana) tropicalis] [2e-38/35%]||(gi:89886041) non-SMC condensin I complex, subunit H [Xenopus (Silurana) tropicalis] [2e-38/35%]|	|(gi:256083034) [0.0/82%]||(gi:149566367) PREDICTED: similar to Non-SMC condensin I complex, subunit H [Ornithorhynchus anatinus] [8e-38/39%]||(gi:148236478) barren homolog [Xenopus laevis] [2e-37/39%]||(gi:67972290) [7e-37/39%]||(gi:114578902) PREDICTED: barren isoform 5 [Pan troglodytes] [9e-37/39%]|	gi|256083034 hypothetical protein [Schistosoma mansoni] expressed protein [Schistosoma mansoni] (4e-45/cov=98%/id=92%)	non-SMC condensin I complex, subunit H [Homo sapiens]										U
Q2_P17905	C800026.1	0.0178697	up	0.338955	1.25338	0.796167	Smp_106130.x	|(gi:256090832) heat shock protein 70 [Schistosoma mansoni] [0.0/100%]||Sjp (gi:56753427) [0.0/100%]||(gi:296192860) PREDICTED: stress-70 protein, mitochondrial [Callithrix jacchus] [0.0/96%]||Hypothetical (gi:162461907) [0.0/99%]||Hypothetical (gi:221042022) [0.0/96%]|	|Sjp (gi:56753427) [0.0/113%]||(gi:224068488) PREDICTED: heat shock 70kDa protein 9B [Taeniopygia guttata] [0.0/101%]||(gi:256090834) heat shock protein 70 [Schistosoma mansoni] [0.0/61%]||(gi:256090832) heat shock protein 70 [Schistosoma mansoni] [0.0/61%]||(gi:289617225) [0.0/102%]|	gi|256090832 heat shock protein 70 [Schistosoma mansoni] heat shock protein 70 (hsp70), putative [Schistosoma mansoni] (0.0/cov=80%/id=96%)	heat shock 70kDa protein 9 precursor [Homo sapiens]										U
Q2_P07449	C812928.1	0	up	0.512671	1.07832	0.795496	gi|226484654	-	-	gi|226484654 YTH domain-containing protein [Schistosoma japonicum] (e-105/cov=77%/id=60%)	splicing factor YT521-B isoform 1 [Homo sapiens]										U
Q2_P12643	C908977.1	0.0564197	up	0.667366	0.923352	0.795359	gi|256072088	-	-	gi|256072088 hypothetical protein [Schistosoma mansoni] hypothetical protein [Schistosoma mansoni] (6e-14/cov=29%/id=100%)	No hits										U
Q2_P38533	JAP06297.C	0	up	0.689433	0.900502	0.794968	Sjc_0213770	-	|(gi:226490182) WD repeat protein 51B [Schistosoma japonicum] [0.0/100%]||(gi:256052539) G-protein beta wd-40 repeats containing protein [Schistosoma mansoni] [0.0/92%]||Sjp (gi:76155166) [e-144/51%]||(gi:156396456) predicted protein [Nematostella vectensis] [e-125/98%]||(gi:198432947) PREDICTED: similar to predicted protein [Ciona intestinalis] [e-125/100%]|	gi|226490182 WD repeat protein 51B [Schistosoma japonicum] (1e-95/cov=62%/id=98%)	WD repeat domain 51B [Homo sapiens]										U
Q2_P28611	C902457.1	0	up	0.824903	0.764098	0.7945	C902457.1	-	-	No hits	No hits										U
Q2_P03683	C806997.1	0.0316118	up	1.10239	0.48635	0.794369	Smp_139030	|Hypothetical (gi:256076534) [0.0/100%]||(gi:52345854) family with sequence similarity 172, member A [Xenopus (Silurana) tropicalis] [7e-06/15%]||(gi:190360693) RecName: Full=Protein FAM172A; Flags: Precursor [9e-06/15%]||Hypothetical (gi:254540114) [7e-05/15%]||Hypothetical (gi:254540116) [8e-05/15%]|	-	gi|256076534 hypothetical protein [Schistosoma mansoni] conserved hypothetical protein [Schistosoma mansoni] (e-156/cov=66%/id=92%)	hypothetical protein LOC83989 [Homo sapiens]										U
Q2_P05720	C810468.1	0	up	0.606551	0.981689	0.79412	Smp_053560	|(gi:256080770) serine/threonine protein kinase [Schistosoma mansoni] [0.0/100%]||(gi:195162519) GL14163 [Drosophila persimilis] [e-108/94%]||(gi:195470096) GE16789 [Drosophila yakuba] [e-107/94%]||(gi:194889012) GG18472 [Drosophila erecta] [e-107/94%]||(gi:83595261) MAP kinase activated protein-kinase-2 [Glossina morsitans morsitans] [e-107/94%]|	-	gi|256080770 serine/threonine protein kinase [Schistosoma mansoni] serine/threonine kinase [Schistosoma mansoni] (e-126/cov=46%/id=98%)	mitogen-activated protein kinase-activated protein kinase 2 isoform 2 [Homo sapiens]										U
Q2_P27196	C813189.1	0	up	0.408292	1.17931	0.7938	Smp_134940	|Hypothetical (gi:256074985) [0.0/100%]||Hypothetical (gi:226479004) [0.0/102%]||Sjp (gi:56756509) [e-120/46%]||Sjp (gi:76153565) [2e-52/24%]||Sjp (gi:76154688) [1e-50/23%]|	-	gi|256074985 hypothetical protein [Schistosoma mansoni] expressed protein [Schistosoma mansoni] (e-120/cov=56%/id=89%)	hypothetical protein LOC84273 [Homo sapiens]										U
Q2_P27707	C900603.1	0.0564197	up	0.546132	1.03808	0.792105	gi|256089417	-	-	gi|256089417 serine/threonine protein kinase [Schistosoma mansoni] serine/threonine kinase [Schistosoma mansoni] (3e-49/cov=55%/id=95%)	B-Raf [Homo sapiens]										U
Q2_P29503	C903709.1	0.0564197	up	1.38574	0.198458	0.7921	C903709.1	-	-	No hits	No hits										U
Q2_P10099	C904184.1	0.0891082	up	0.815901	0.767903	0.791902	Smp_118240	|Hypothetical (gi:256065635) [e-177/100%]|	-	gi|256065635 hypothetical protein [Schistosoma mansoni] hypothetical protein [Schistosoma mansoni] (5e-14/cov=72%/id=100%)	No hits										U
Q2_P12640	C908973.1	0	up	0.571573	1.00994	0.790757	Smp_168660	|(gi:256086991) vesicle docking protein P115 [Schistosoma mansoni] [0.0/100%]||(gi:257216396) General vesicular transport factor p115 [Schistosoma japonicum] [0.0/50%]||Hypothetical (gi:71896747) [e-146/82%]||(gi:66534871) PREDICTED: similar to p115 CG1422-PA [Apis mellifera] [e-144/87%]||(gi:307215147) General vesicular transport factor p115 [Harpegnathos saltator] [e-143/76%]|	-	gi|256086991 vesicle docking protein P115 [Schistosoma mansoni] vesicle docking protein P115, putative [Schistosoma mansoni] (3e-80/cov=97%/id=97%)	USO1 homolog, vesicle docking protein [Homo sapiens]										U
Q2_P05977	C810753.1	0	up	0.872359	0.709146	0.790753	Smp_033150	|Hypothetical (gi:256076917) [e-180/100%]||Sjp (gi:76152667) [8e-68/61%]|	-	gi|256076917 hypothetical protein [Schistosoma mansoni] expressed protein [Schistosoma mansoni] (e-119/cov=80%/id=89%)	No hits										U
Q2_P32839	C909683.1	0.0564197	up	0.690542	0.88946	0.790001	Smp_045600	|Hypothetical (gi:256079208) [0.0/100%]||Hypothetical (gi:260783656) [0.020/82%]||Hypothetical (gi:296206303) [0.26/21%]|	-	gi|256079208 hypothetical protein [Schistosoma mansoni] expressed protein [Schistosoma mansoni] (5e-62/cov=84%/id=96%)	hypothetical protein LOC256815 [Homo sapiens]										U
Q2_P12731	C909177.1	0.0316118	up	1.09325	0.485009	0.789131	gi|169206328	-	-	gi|169206328 PREDICTED: hypothetical protein [Homo sapiens] (0.009/cov=28%/id=26%)	PREDICTED: hypothetical protein [Homo sapiens]										U
Q2_P10288	C904463.1	0.0564197	up	0.585565	0.992622	0.789094	Smp_000780	|Hypothetical (gi:256070433) [0.0/98%]||Sjp (gi:76153214) [1e-94/35%]||(gi:193656953) PREDICTED: similar to AGAP005425-PA [Acyrthosiphon pisum] [6e-14/71%]||(gi:308480924) CRE-UNC-115 protein [Caenorhabditis remanei] [5e-10/34%]||(gi:309357893) CBR-UNC-115 protein [Caenorhabditis briggsae AF16] [6e-10/34%]|	|(gi:256070433) [e-177/67%]||Sjp (gi:76153214) [4e-90/21%]||(gi:256070435) actin binding LIM protein family member 2-related [Schistosoma mansoni] [2e-52/33%]||(gi:270013886) [6e-21/9%]||(gi:242017898) ablim, putative [Pediculus humanus corporis] [6e-21/9%]|	gi|256070433 hypothetical protein [Schistosoma mansoni] Hypothetical [Schistosoma mansoni] (6e-54/cov=99%/id=99%)	erythrocyte membrane protein band 4.9 isoform 1 [Homo sapiens]										U
Q2_P25609	C810608.1	0.0178697	up	0.513989	1.06384	0.788913	C810608.1	-	-	No hits	No hits										U
Q2_P22364	C806129.1	0.0564197	up	0.317155	1.26013	0.788642	Smp_034210	|(gi:256077153) vam6/vps39 related [Schistosoma mansoni] [0.0/100%]||Hypothetical (gi:256068243) [6e-89/13%]||Hypothetical (gi:256069649) [6e-70/11%]||Hypothetical (gi:256069717) [6e-53/10%]||Hypothetical (gi:256068145) [6e-40/6%]|	-	gi|256077153 vam6/vps39 related [Schistosoma mansoni] vam6/vps39 related [Schistosoma mansoni] (4e-81/cov=83%/id=86%)	vacuolar protein sorting 39 [Homo sapiens]										U
Q2_P05786	C810540.1	0	up	0.65746	0.919016	0.788238	Smp_080810	|Hypothetical (gi:256085974) [1e-68/100%]||(gi:256085964) translation initiation factor [Schistosoma mansoni] [5e-14/26%]|	-	gi|256085974 hypothetical protein [Schistosoma mansoni] expressed protein [Schistosoma mansoni] (1e-67/cov=48%/id=94%)	No hits										U
Q2_P18613	C800868.1	0.0564197	up	0.764573	0.807046	0.785809	Sjc_0078920	-	|Sjp (gi:76154753) [e-108/82%]||(gi:256070031) [1e-83/65%]||(gi:241260138) beta-transducin, putative [Ixodes scapularis] [9e-78/93%]||(gi:110757005) PREDICTED: similar to WD repeat domain 48 [Apis mellifera] [7e-75/94%]||(gi:242019736) WD-repeat protein, putative [Pediculus humanus corporis] [2e-73/93%]|	gi|76154753 SJCHGC07971 protein [Schistosoma japonicum] (2e-97/cov=78%/id=97%)	WD repeat domain 48 [Homo sapiens]										U
Q2_P23584	C807775.1	0	up	0.942379	0.627826	0.785102	Smp_076630.x	|(gi:256085250) nonsense-mediated mRNA decay protein [Schistosoma mansoni] [0.0/100%]||(gi:256085252) nonsense-mediated mRNA decay protein [Schistosoma mansoni] [0.0/95%]||(gi:225710644) 60S ribosomal export protein NMD3 [Caligus rogercresseyi] [5e-93/99%]||Hypothetical (gi:268562890) [2e-92/98%]||(gi:195134220) GI11082 [Drosophila mojavensis] [4e-92/98%]|	-	gi|256085250 nonsense-mediated mRNA decay protein [Schistosoma mansoni] nonsense-mediated mRNA decay protein, putative [Schistosoma mansoni] (1e-75/cov=76%/id=100%)	NMD3 homolog [Homo sapiens]										U
Q2_P29854	C904175.1	0.0178697	up	0.764917	0.805259	0.785088	Smp_150170	|Hypothetical (gi:256080520) [0.0/100%]||(gi:226467628) Ras-associated and pleckstrin homology domains-containing protein 1 [Schistosoma japonicum] [4e-98/34%]||Sjp (gi:76157045) [1e-23/27%]||(gi:226467534) hypotheticial protein [Schistosoma japonicum] [3e-19/26%]||Hypothetical (gi:242016113) [2e-13/14%]|	|(gi:226467534) hypotheticial protein [Schistosoma japonicum] [7e-84/100%]||Sjp (gi:76157045) [8e-63/85%]||(gi:256080520) [5e-32/86%]|	gi|256080520 hypothetical protein [Schistosoma mansoni] conserved hypothetical protein [Schistosoma mansoni] (1e-26/cov=99%/id=54%)	Ras association and pleckstrin homology domains 1 isoform 3 [Homo sapiens]										U
Q2_P40194	JAP01388.S	0.0891082	up	0.180044	1.38891	0.784475	Sjc_0033490	-	|(gi:256072990) myocyte-specific enhancer factor 2a [Schistosoma mansoni] [0.0/79%]||(gi:170592883) Mef2c protein [Brugia malayi] [6e-38/21%]||(gi:269784875) myocyte enhancer factor [Saccoglossus kowalevskii] [3e-37/38%]||(gi:118343874) transcription factor protein [Ciona intestinalis] [3e-37/37%]||(gi:94732156) myocyte enhancer factor 2a [Danio rerio] [5e-37/27%]|	gi|256072990 myocyte-specific enhancer factor 2a [Schistosoma mansoni] myocyte-specific enhancer factor 2a, putative [Schistosoma mansoni] (3e-81/cov=101%/id=65%)	myocyte enhancer factor 2C isoform 2 [Homo sapiens]										U
Q2_P18058	C800203.1	0	up	0.565752	1.00135	0.783552	Smp_174240.x	|Hypothetical (gi:256088574) [0.0/100%]||Hypothetical (gi:256088576) [0.0/89%]||(gi:164609129) P11 protein [Schistosoma japonicum] [0.0/100%]||Sjp (gi:76153201) [3e-71/38%]||Sjp (gi:76152881) [3e-64/35%]|	-	gi|256088574 hypothetical protein [Schistosoma mansoni] expressed protein [Schistosoma mansoni] (0.0/cov=81%/id=99%)	hampin [Homo sapiens]										U
Q2_P07262	C812705.1	0.0178697	up	0.671185	0.890993	0.781089	gi|256078687	-	-	gi|256078687 hypothetical protein [Schistosoma mansoni] expressed protein [Schistosoma mansoni] (e-100/cov=97%/id=96%)	PREDICTED: TBC1 domain family, member 30 [Homo sapiens]										U
Q2_P26551	C812129.1	0	up	0.793145	0.766655	0.7799	Smp_046360	|(gi:256079365) zinc finger protein [Schistosoma mansoni] [0.0/100%]||(gi:226478792) Zinc finger protein 143 [Schistosoma japonicum] [e-103/88%]||Hypothetical (gi:302690502) [9e-21/31%]||(gi:268637559) C2H2-type zinc finger-containing protein [Dictyostelium discoideum AX4] [4e-19/30%]||(gi:281204221) C2H2-type zinc finger-containing protein [Polysphondylium pallidum PN500] [7e-19/31%]|	|(gi:226478792) Zinc finger protein 143 [Schistosoma japonicum] [0.0/88%]||(gi:256079365) zinc finger protein [Schistosoma mansoni] [e-145/70%]||(gi:224050772) PREDICTED: zinc finger protein 143 [Taeniopygia guttata] [2e-35/41%]||(gi:118091232) PREDICTED: similar to zinc finger protein 143 (clone pHZ-1) [Gallus gallus] [3e-35/41%]||(gi:55925371) [8e-35/31%]|	gi|226478792 Zinc finger protein 143 [Schistosoma japonicum] (e-125/cov=32%/id=90%)	zinc finger protein 143 [Homo sapiens]										U
Q2_P35943	C915698.1	0.0316118	up	1.17058	0.388246	0.779413	C915698.1	-	-	No hits	No hits										U
Q2_P17971	C800098.1	0.0891082	up	0.210612	1.34728	0.778948	Smp_054740	|Hypothetical (gi:256081003) [e-179/100%]||(gi:242011761) brat protein, putative [Pediculus humanus corporis] [4e-10/17%]||(gi:158291123) AGAP002344-PA [Anopheles gambiae str. PEST] [2e-09/36%]||(gi:270006401) mei-P26 [Tribolium castaneum] [3e-09/15%]||(gi:307207971) Brain tumor protein [Harpegnathos saltator] [3e-09/17%]|	|(gi:256081001) trim56 protein [Schistosoma mansoni] [e-151/31%]||(gi:256081003) [e-149/36%]||(gi:242011761) brat protein, putative [Pediculus humanus corporis] [e-138/99%]||(gi:270006401) mei-P26 [Tribolium castaneum] [e-130/96%]||(gi:91080285) PREDICTED: similar to B-box type zinc-finger protein ncl-1 [Tribolium castaneum] [e-128/94%]|	gi|256081003 hypothetical protein [Schistosoma mansoni] hypothetical protein [Schistosoma mansoni] (e-113/cov=99%/id=91%)	tripartite motif-containing 71 [Homo sapiens]										U
Q2_P27924	C901451.1	0.0316118	up	0.392252	1.16471	0.778481	Smp_127140	|(gi:256072163) cell wall protein Awa1p-like [Schistosoma mansoni] [0.0/98%]||Sjp (gi:76153649) [1e-80/16%]||Hypothetical (gi:256086779) [2e-07/9%]|	-	gi|256072163 cell wall protein Awa1p-like [Schistosoma mansoni] cell wall protein Awa1p-like [Schistosoma mansoni] (2e-68/cov=86%/id=77%)	No hits										U
Q2_P07457	C812936.1	0	up	0.45947	1.09693	0.778199	Smp_126850.x	|(gi:256072054) RNA binding protein [Schistosoma mansoni] [0.0/100%]||(gi:256072056) RNA binding protein [Schistosoma mansoni] [0.0/90%]||(gi:257215898) RNA-binding protein 5 [Schistosoma japonicum] [0.0/80%]||(gi:226468350) RNA-binding protein 5 [Schistosoma japonicum] [0.0/67%]||(gi:296225257) PREDICTED: RNA-binding protein 5 isoform 1 [Callithrix jacchus] [3e-81/95%]|	|(gi:256072054) RNA binding protein [Schistosoma mansoni] [0.0/100%]||(gi:256072056) RNA binding protein [Schistosoma mansoni] [0.0/94%]||(gi:257215898) RNA-binding protein 5 [Schistosoma japonicum] [0.0/81%]||(gi:226468350) RNA-binding protein 5 [Schistosoma japonicum] [0.0/69%]||(gi:110749777) PREDICTED: similar to RNA-binding protein 5 (RNA-binding motif protein 5) (Putative tumor suppressor L…	gi|256072054 RNA binding protein [Schistosoma mansoni] RNA binding protein, putative [Schistosoma mansoni] (e-153/cov=78%/id=96%)	RNA binding motif protein 5 [Homo sapiens]										U
Q2_P25977	C811319.1	0.0564197	up	0.681111	0.875088	0.778099	Sjc_0046350	-	|Sjp (gi:76153788) [e-108/35%]||(gi:256080163) lipin [Schistosoma mansoni] [e-101/68%]||(gi:67610350) PV1H14080_P [Cryptosporidium hominis TU502] [2e-45/109%]||(gi:156545026) PREDICTED: similar to IP17876p [Nasonia vitripennis] [6e-45/74%]||(gi:126644813) PV1H14080_P [Cryptosporidium parvum Iowa II] [6e-45/109%]|	gi|256080163 lipin [Schistosoma mansoni] lipin, putative [Schistosoma mansoni] (e-120/cov=84%/id=89%)	lipin 2 [Homo sapiens]										U
Q2_P06053	C810833.1	0	up	0.692767	0.86189	0.777328	Smp_000630	|(gi:256070401) isochorismatase family protein [Schistosoma mansoni] [e-114/100%]||(gi:114153276) mitochondrial associated endoribonuclease MAR1-isochorismatase superfamily [Argas monolakensis] [1e-57/94%]||(gi:291238288) PREDICTED: isochorismatase domain containing 2-like [Saccoglossus kowalevskii] [5e-55/93%]||Hypothetical (gi:260800958) [4e-54/97%]||(gi:241783202) isochorismatase domain-contai…	-	gi|256070401 isochorismatase family protein [Schistosoma mansoni] isochorismatase family protein, putative [Schistosoma mansoni] (e-109/cov=72%/id=100%)	isochorismatase domain containing 2 isoform 1 [Homo sapiens]										U
Q2_P28004	C901569.1	0.0178697	up	0.379131	1.17382	0.776475	Smp_071570	|(gi:256084250) transcription initiation factor brf1 [Schistosoma mansoni] [0.0/100%]||(gi:241730148) transcription initiation factor IIB, putative [Ixodes scapularis] [1e-77/43%]||(gi:160333889) TFIIB-related factor [Bombyx mori] [6e-75/42%]||(gi:156546488) PREDICTED: similar to transcription factor IIIB 90 kDa subunit (TFIIIB90) [Nasonia vitripennis] [2e-74/42%]||(gi:158291632) AGAP004233-PA [A…	-	gi|256084250 transcription initiation factor brf1 [Schistosoma mansoni] transcription initiation factor brf1, putative [Schistosoma mansoni] (6e-04/cov=22%/id=66%)	transcription initiation factor IIIB isoform 1 [Homo sapiens]										U
Q2_P23894	C808191.1	0	up	0.413334	1.13614	0.774736	Smp_180210	|Hypothetical (gi:256090461) [0.0/100%]||(gi:198414870) PREDICTED: similar to predicted protein, partial [Ciona intestinalis] [1e-09/10%]||(gi:194891626) GG18206 [Drosophila erecta] [2e-07/9%]||(gi:158291201) AGAP004686-PB [Anopheles gambiae str. PEST] [3e-07/11%]||(gi:158291199) AGAP004686-PA [Anopheles gambiae str. PEST] [4e-07/11%]|	|(gi:256090461) [9e-68/90%]|	gi|256090461 hypothetical protein [Schistosoma mansoni] expressed protein [Schistosoma mansoni] (3e-60/cov=74%/id=100%)	WW domain-containing adapter with a coiled-coil region isoform 1 [Homo sapiens]										U
Q2_P15975	C916147.1	0.0564197	up	1.01674	0.532502	0.77462	Smp_160410.x	|Hypothetical (gi:256084036) [5e-87/100%]||Hypothetical (gi:256084034) [2e-82/95%]||(gi:226471498) Transmembrane protein 106A [Schistosoma japonicum] [7e-75/95%]||(gi:226471492) Transmembrane protein 106A [Schistosoma japonicum] [5e-74/95%]||(gi:226466937) Transmembrane protein 106A [Schistosoma japonicum] [6e-74/95%]|	-	gi|226471502 Transmembrane protein 106A [Schistosoma japonicum] (2e-20/cov=37%/id=81%)	transmembrane protein 106C isoform a [Homo sapiens]										U
Q2_P12784	C909285.1	0	up	0.610274	0.936994	0.773634	Smp_075690	|(gi:256085074) translation elongation factor G [Schistosoma mansoni] [0.0/100%]||(gi:48098747) PREDICTED: similar to CG4567-PA isoform 1 [Apis mellifera] [0.0/96%]||(gi:157127164) translation elongation factor g [Aedes aegypti] [0.0/97%]||(gi:158298622) AGAP009737-PA [Anopheles gambiae str. PEST] [0.0/97%]||(gi:195387800) GJ17621 [Drosophila virilis] [0.0/97%]|	|(gi:256085074) translation elongation factor G [Schistosoma mansoni] [0.0/90%]||(gi:260796947) [e-139/87%]||(gi:48098747) PREDICTED: similar to CG4567-PA isoform 1 [Apis mellifera] [e-138/87%]||(gi:158298622) AGAP009737-PA [Anopheles gambiae str. PEST] [e-138/89%]||(gi:194862808) GG23544 [Drosophila erecta] [e-138/87%]|	gi|256085074 translation elongation factor G [Schistosoma mansoni] translation elongation factor G, putative [Schistosoma mansoni] (9e-42/cov=99%/id=100%)	G elongation factor, mitochondrial 1 [Homo sapiens]										U
Q2_P28063	C901645.1	0.0564197	up	1.10332	0.442526	0.772925	C901645.1	-	-	No hits	No hits										U
Q2_P18528	C800757.1	0	up	0.874944	0.670158	0.772551	Smp_054120	|(gi:256080875) Ribosome biogenesis protein NSA2 homologue [Schistosoma mansoni] [e-141/100%]||(gi:226482576) TGF-beta-inducible nuclear protein 1 [Schistosoma japonicum] [e-137/100%]||(gi:226468266) TGF-beta-inducible nuclear protein 1 [Schistosoma japonicum] [e-137/100%]||Sjp (gi:76156500) [e-127/94%]||(gi:308324517) ribosome biogenesis protein nsa2-like protein [Ictalurus punctatus] [e-107/100…	|(gi:226482576) TGF-beta-inducible nuclear protein 1 [Schistosoma japonicum] [e-139/100%]||(gi:226468266) TGF-beta-inducible nuclear protein 1 [Schistosoma japonicum] [e-137/100%]||(gi:256080875) Ribosome biogenesis protein NSA2 homologue [Schistosoma mansoni] [e-135/100%]||Sjp (gi:76156500) [e-128/94%]||(gi:260829883) [e-105/100%]|	gi|256080875 Ribosome biogenesis protein NSA2 homologue [Schistosoma mansoni] Ribosome biogenesis protein NSA2 homologue [Schistosoma mansoni] (e-120/cov=95%/id=94%)	TGF beta-inducible nuclear protein 1 [Homo sapiens]										U
Q2_P27488	C900156.1	0	up	0.6494	0.8931	0.77125	Smp_130330	|Hypothetical (gi:256073314) [0.0/100%]||Hypothetical (gi:226481581) [e-100/103%]||Sjp (gi:76154055) [9e-55/82%]|	-	gi|256073314 hypothetical protein [Schistosoma mansoni] expressed protein [Schistosoma mansoni] (e-109/cov=91%/id=94%)	No hits										U
Q2_P34162	C912103.1	0	up	0.54617	0.9955	0.770835	Smp_135510	|(gi:256075192) NAALADASE L peptidase (M28 family) [Schistosoma mansoni] [0.0/100%]||Sjp (gi:76157531) [1e-84/26%]||(gi:149635152) PREDICTED: similar to NAAG-peptidase II [Ornithorhynchus anatinus] [3e-71/90%]||(gi:296216831) PREDICTED: N-acetylated-alpha-linked acidic dipeptidase 2 [Callithrix jacchus] [1e-70/92%]||(gi:118085213) PREDICTED: similar to MGC69500 protein [Gallus gallus] [3e-70/90%]|	|(gi:256075192) NAALADASE L peptidase (M28 family) [Schistosoma mansoni] [0.0/95%]||Sjp (gi:76157531) [9e-77/26%]||(gi:297689943) PREDICTED: n-acetylated-alpha-linked acidic dipeptidase 2-like [Pongo abelii] [7e-60/73%]||(gi:256599649) Chain A, Crystal Structure Of Human Glutamate Carboxypeptidase Iii (GcpiiiNAALADASE II), PSEUDO-Unliganded Chain A, The High Resolution Structure Of Human Glutamat…	gi|256075192 NAALADASE L peptidase (M28 family) [Schistosoma mansoni] NAALADASE L peptidase (M28 family) [Schistosoma mansoni] (7e-87/cov=94%/id=99%)	N-acetylated alpha-linked acidic dipeptidase 2 [Homo sapiens]										U
Q2_P01171	C802730.1	0.0178697	up	0.480268	1.0613	0.770786	Smp_049380.x	|(gi:256079945) chimerin-related rho-gtpase-activating protein [Schistosoma mansoni] [0.0/100%]||Sjp (gi:76155522) [e-133/36%]||Sjp (gi:171473954) [1e-90/24%]||(gi:114581867) PREDICTED: chimerin (chimaerin) 1 isoform 9 [Pan troglodytes] [4e-65/31%]||(gi:32451993) Chn1 protein [Mus musculus] [4e-65/31%]|	-	gi|256079945 chimerin-related rho-gtpase-activating protein [Schistosoma mansoni] chimerin-related rho-gtpase-activating protein [Schistosoma mansoni] chimerin-related rho-gtpase-activating protein [Schistosoma mansoni] chimerin-related rho-gtpase-activat2451993) Chn1 protein [Mus musculus] [4e-65/31%]|GcpiiiN	chimerin (chimaerin) 1 isoform a [Homo sapiens]										U
Q2_P19718	C802510.1	0.0891082	up	0.264382	1.27601	0.770196	Smp_001170	|(gi:256070525) eukaryotic translation initiation factor 3 subunit 10 (theta) [Schistosoma mansoni] [0.0/100%]||(gi:226479008) Eukaryotic translation initiation factor 3 subunit 10 [Schistosoma japonicum] [0.0/75%]||(gi:257215844) Eukaryotic translation initiation factor 3 subunit 10 [Schistosoma japonicum] [0.0/55%]||(gi:294884816) eukaryotic initiation factor-3A [Dugesia japonica] [e-125/75%]||…	|(gi:226479008) Eukaryotic translation initiation factor 3 subunit 10 [Schistosoma japonicum] [0.0/75%]||(gi:256070525) eukaryotic translation initiation factor 3 subunit 10 (theta) [Schistosoma mansoni] [0.0/75%]||(gi:257215844) Eukaryotic translation initiation factor 3 subunit 10 [Schistosoma japonicum] [0.0/54%]||(gi:294884816) eukaryotic initiation factor-3A [Dugesia japonica] [e-141/74%]||(…	gi|256070525 eukaryotic translation initiation factor 3 subunit 10 (theta) [Schistosoma mansoni] eukaryotic translation initiation factor 3, subunit 10 (theta) [Schistosoma mansoni] (0.0/cov=65%/id=78%)	eukaryotic translation initiation factor 3, subunit 10 theta, 150/170kDa [Homo sapiens]										U
Q2_P40404	JAP06115.S	0.0178697	up	0.388275	1.15153	0.7699	gi|256072021	-	-	gi|256072021 hypothetical protein [Schistosoma mansoni] expressed protein [Schistosoma mansoni] (6e-40/cov=48%/id=86%)	proteasome (prosome, macropain) activator subunit 4 [Homo sapiens]										U
Q2_P33194	C910305.1	0.0178697	up	0.301039	1.2374	0.769222	gi|256081934	-	-	gi|256081934 hypothetical protein [Schistosoma mansoni] hypothetical protein [Schistosoma mansoni] (1e-31/cov=43%/id=97%)	No hits										U
Q2_P04296	C808072.1	0.0564197	up	0.427202	1.11061	0.768904	Smp_007670	|(gi:256071838) ank repeat-containing [Schistosoma mansoni] [0.0/100%]||(gi:194745728) GF16286 [Drosophila ananassae] [4e-40/40%]||(gi:195553473) GD15190 [Drosophila simulans] [6e-40/40%]||(gi:194907417) GG11547 [Drosophila erecta] [7e-40/40%]||(gi:195503780) GE23734 [Drosophila yakuba] [7e-40/40%]|	-	gi|256071838 ank repeat-containing [Schistosoma mansoni] ank repeat-containing, putative [Schistosoma mansoni] (4e-48/cov=67%/id=84%)	inversin isoform a [Homo sapiens]										U
Q2_P14418	C912429.1	0.0564197	up	0.803483	0.733984	0.768733	Smp_129310	|(gi:256072952) inositol polyphosphate multikinase [Schistosoma mansoni] [e-141/100%]||(gi:14028614) Mf1 protein [Schistosoma japonicum] [9e-78/66%]||(gi:226478552) inositol polyphosphate multikinase [Schistosoma japonicum] [7e-60/50%]||Hypothetical (gi:256072950) [3e-43/43%]||Sjp (gi:56758998) [3e-33/81%]|	|(gi:256072952) inositol polyphosphate multikinase [Schistosoma mansoni] [1e-32/57%]||(gi:14028614) Mf1 protein [Schistosoma japonicum] [1e-15/35%]||(gi:226478552) inositol polyphosphate multikinase [Schistosoma japonicum] [2e-07/19%]||(gi:256072948) [2e-07/20%]||(gi:260830760) [1e-04/53%]|	gi|256072952 inositol polyphosphate multikinase [Schistosoma mansoni] inositol polyphosphate multikinase, putative [Schistosoma mansoni] (6e-15/cov=93%/id=100%)	inositol polyphosphate multikinase [Homo sapiens]										U
Q2_P05839	C810600.1	0	up	0.594228	0.9409	0.767564	Smp_035190.x	|(gi:256092898) ras GTP exchange factor son of sevenless [Schistosoma mansoni] [0.0/100%]||(gi:256092896) ras GTP exchange factor son of sevenless [Schistosoma mansoni] [0.0/75%]||Sjp (gi:76163081) [2e-85/11%]||(gi:256084322) ras GTP exchange factor son of sevenless [Schistosoma mansoni] [6e-82/36%]||(gi:189238331) PREDICTED: similar to ras GTP exchange factor, son of sevenless [Tribolium castane…	-	gi|56758950 SJCHGC02437 protein [Schistosoma japonicum] (8e-14/cov=45%/id=38%)	son of sevenless homolog 2 [Homo sapiens]										U
Q2_P27519	C900195.1	0.0564197	up	1.24722	0.286305	0.766761	Smp_026570	|(gi:256075582) innexin [Schistosoma mansoni] [0.0/100%]||Sjp (gi:56759304) [2e-65/27%]||(gi:86355165) innexin9 [Dugesia japonica] [5e-58/88%]||Sjp (gi:76155736) [7e-53/42%]||(gi:86355163) innexin8 [Dugesia japonica] [9e-53/89%]|	-	gi|256075582 innexin [Schistosoma mansoni] innexin, putative [Schistosoma mansoni] (e-127/cov=98%/id=87%)	No hits										U
Q2_P25247	C809970.1	0	up	0.470296	1.06274	0.766516	Smp_009530	|(gi:256072191) deoxycytidylate deaminase [Schistosoma mansoni] [2e-91/92%]||(gi:238859570) deoxycytidylate deaminase [Mus musculus] [4e-55/92%]||(gi:238859561) deoxycytidylate deaminase isoform 1 [Rattus norvegicus] [4e-55/92%]||Hypothetical (gi:62286456) [4e-55/92%]||Hypothetical (gi:26346577) [1e-54/92%]|	-	gi|256072191 deoxycytidylate deaminase [Schistosoma mansoni] deoxycytidylate deaminase, putative [Schistosoma mansoni] (1e-83/cov=60%/id=100%)	dCMP deaminase isoform b [Homo sapiens]										U
Q2_P31003	C906140.1	0	up	0.51312	1.01866	0.765892	gi|76162597	-	-	gi|76162597 SJCHGC04609 protein [Schistosoma japonicum] (7e-34/cov=55%/id=68%)	hypothetical protein LOC150383 [Homo sapiens]										U
Q2_P31826	C907660.1	0	up	0.788059	0.740492	0.764275	Smp_147870	|(gi:256079692) protein phosphatase 2C [Schistosoma mansoni] [0.0/100%]||(gi:226469912) Integrin-linked kinase-associated serine/threonine phosphatase 2C [Schistosoma japonicum] [0.0/48%]||(gi:29841074) similar to NM_030768 integrin-linked kinase-associated serine/threonine phosphatase 2C [Schistosoma japonicum] [0.0/48%]||Sjp (gi:56757767) [e-174/49%]||(gi:226488831) Integrin-linked kinase-assoc…	-	gi|256079692 protein phosphatase 2C [Schistosoma mansoni] protein phosphatase 2C, putative [Schistosoma mansoni] (4e-38/cov=96%/id=97%)	integrin-linked kinase-associated protein phosphatase 2C [Homo sapiens]										U
Q2_P19977	C802836.1	0.0178697	up	0.995154	0.528506	0.76183	Smp_155890	|(gi:256082603) alkaline phosphatase [Schistosoma mansoni] [0.0/100%]||(gi:296124476) alkaline phosphatase [Schistosoma mansoni] [0.0/95%]||(gi:158024524) alkaline phosphatase [Schistosoma mansoni] [0.0/95%]||(gi:256078675) alkaline phosphatase [Schistosoma mansoni] [e-180/84%]||Sjp (gi:76155174) [1e-86/48%]|	|(gi:296124476) alkaline phosphatase [Schistosoma mansoni] [0.0/81%]||(gi:158024524) alkaline phosphatase [Schistosoma mansoni] [0.0/81%]||(gi:256078675) alkaline phosphatase [Schistosoma mansoni] [0.0/78%]||(gi:256082603) alkaline phosphatase [Schistosoma mansoni] [e-178/61%]||Sjp (gi:76155174) [e-100/33%]|	gi|296124476 alkaline phosphatase [Schistosoma mansoni] (4e-46/cov=99%/id=100%)	placental alkaline phosphatase preproprotein [Homo sapiens]										U
Q2_P37185	C917855.1	0	up	0.531807	0.99052	0.761164	Smp_147920	|(gi:256079702) ubiquitinyl hydrolase-BAP1 (C12 family) [Schistosoma mansoni] [0.0/100%]||(gi:193587380) PREDICTED: similar to ubiquitin c-terminal hydrolase x4 [Acyrthosiphon pisum] [2e-41/93%]||(gi:300681020) RecName: Full=Ubiquitin carboxyl-terminal hydrolase BAP1; AltName: Full=BRCA1-associated protein 1 [5e-39/86%]||(gi:157822067) ubiquitin carboxyl-terminal hydrolase BAP1 [Rattus norvegicus…	-	gi|256079702 ubiquitinyl hydrolase-BAP1 (C12 family) [Schistosoma mansoni] ubiquitinyl hydrolase-BAP1 (C12 family) [Schistosoma mansoni] (5e-67/cov=99%/id=99%)	BRCA1 associated protein-1 [Homo sapiens]										U
Q2_P06687	C811735.1	0	up	0.634156	0.886165	0.76016	Smp_094060	|(gi:256088450) phenylalanyl-tRNA synthetase subunit beta [Schistosoma mansoni] [0.0/100%]||Sjp (gi:56753563) [0.0/100%]||(gi:126338190) PREDICTED: similar to phenylalanine-tRNA synthetase-like, beta subunit [Monodelphis domestica] [0.0/100%]||(gi:213511304) Phenylalanyl-tRNA synthetase beta chain [Salmo salar] [0.0/100%]||(gi:56090156) phenylalanyl-tRNA synthetase beta chain [Danio rerio] [0.0/1…	|Sjp (gi:56753563) [0.0/100%]||(gi:256088450) phenylalanyl-tRNA synthetase subunit beta [Schistosoma mansoni] [0.0/100%]||(gi:74005579) PREDICTED: similar to Phenylalanyl-tRNA synthetase beta chain (Phenylalanine--tRNA ligase beta chain) (PheRS) isoform 3 [Canis familiaris] [0.0/100%]||(gi:213511304) Phenylalanyl-tRNA synthetase beta chain [Salmo salar] [0.0/100%]||(gi:56090156) phenylalanyl-tRNA…	gi|256088450 phenylalanyl-tRNA synthetase subunit beta [Schistosoma mansoni] phenylalanyl-tRNA synthetase beta chain, putative [Schistosoma mansoni] (e-150/cov=99%/id=99%)	phenylalanyl-tRNA synthetase, beta subunit [Homo sapiens]										U
Q2_P40811	JAP00068.C	0.0178697	up	0.899502	0.619927	0.759714	gi|76163187	-	-	gi|76163187 SJCHGC09684 protein [Schistosoma japonicum] (3e-25/cov=14%/id=77%)	No hits										U
Q2_P31929	C907886.1	0.0178697	up	0.356888	1.1598	0.758344	gi|256083283	-	-	gi|256083283 helicase [Schistosoma mansoni] helicase, putative [Schistosoma mansoni] (1e-25/cov=53%/id=96%)	SWI/SNF-related matrix-associated actin-dependent regulator of chromatin a2 isoform b [Homo sapiens]										U
Q2_P21465	C804888.1	0	up	0.873507	0.643052	0.75828	Smp_024490	|(gi:256075166) metal dependent hydrolase-related [Schistosoma mansoni] [0.0/100%]||Hypothetical (gi:226471472) [e-159/86%]||Sjp (gi:56756328) [e-107/64%]||Hypothetical (gi:260832468) [6e-81/88%]||(gi:256071071) metal dependent hydrolase-related [Schistosoma mansoni] [8e-80/90%]|	|(gi:226471472) [0.0/100%]||(gi:256075166) metal dependent hydrolase-related [Schistosoma mansoni] [e-165/95%]||Sjp (gi:56756328) [4e-62/85%]||(gi:260832468) [2e-61/85%]||(gi:256071071) metal dependent hydrolase-related [Schistosoma mansoni] [7e-61/84%]|	gi|256075166 metal dependent hydrolase-related [Schistosoma mansoni] metal dependent hydrolase-related [Schistosoma mansoni] (e-137/cov=99%/id=95%)	MYG1 protein [Homo sapiens]										U
Q2_P38542	JAP06503.C	0.0564197	up	0.450959	1.06487	0.757916	gi|256089235	-	-	gi|256089235 hypothetical protein [Schistosoma mansoni] conserved hypothetical protein [Schistosoma mansoni] (7e-16/cov=24%/id=77%)	TBC1 domain family, member 23 [Homo sapiens]										U
Q2_P06294	C811122.1	0	up	0.674015	0.841352	0.757684	Smp_045620.x	|Hypothetical (gi:256079212) [0.0/100%]||Hypothetical (gi:256079214) [e-139/74%]||(gi:301617348) PREDICTED: THO complex subunit 3-like [Xenopus (Silurana) tropicalis] [3e-91/100%]||(gi:241831473) THO complex subunit, putative [Ixodes scapularis] [3e-91/96%]||(gi:225712796) THO complex subunit 3 [Lepeophtheirus salmonis] [6e-89/99%]|	-	gi|256079212 hypothetical protein [Schistosoma mansoni] expressed protein [Schistosoma mansoni] (1e-63/cov=99%/id=100%)	THO complex 3 [Homo sapiens]										U
Q2_P12213	C908049.1	0	up	0.652396	0.862305	0.75735	Smp_165970	|(gi:256086072) acidic fibroblast growth factor intracellular binding protein [Schistosoma mansoni] [0.0/100%]||Sjp (gi:56757328) [e-175/39%]||(gi:41055403) fibroblast growth factor (acidic) intracellular binding protein [Danio rerio] [7e-65/38%]||(gi:122891217) fibroblast growth factor (acidic) intracellular binding protein [Danio rerio] [7e-65/38%]||Sjp (gi:76163018) [2e-64/17%]|	|Sjp (gi:56757328) [0.0/100%]||(gi:256086072) acidic fibroblast growth factor intracellular binding protein [Schistosoma mansoni] [e-171/87%]||(gi:122891217) fibroblast growth factor (acidic) intracellular binding protein [Danio rerio] [1e-68/98%]||(gi:41055403) fibroblast growth factor (acidic) intracellular binding protein [Danio rerio] [2e-68/98%]||(gi:260781681) [1e-67/100%]|	gi|256086072 acidic fibroblast growth factor intracellular binding protein [Schistosoma mansoni] acidic fibroblast growth factor intracellular binding protein, putative [Schistosoma mansoni] (2e-86/cov=96%/id=100%)	FGF intracellular binding protein isoform b [Homo sapiens]										U
Q2_P33996	C911826.1	0.0891082	up	0.545204	0.96585	0.755527	Smp_041750	|Hypothetical (gi:256078492) [0.0/100%]||Hypothetical (gi:256090745) [3e-12/8%]||Hypothetical (gi:242018628) [7e-12/10%]||Hypothetical (gi:72074395) [4e-11/9%]||(gi:118097276) PREDICTED: similar to mKIAA1935 protein [Gallus gallus] [4e-11/9%]|	|(gi:256078492) [0.0/100%]||(gi:256090745) [5e-11/12%]||(gi:241682469) [4e-09/8%]||(gi:242018628) [4e-09/10%]||(gi:297477474) PREDICTED: PWWP domain containing 2A [Bos taurus] [9e-09/21%]|	gi|256078492 hypothetical protein [Schistosoma mansoni] expressed protein [Schistosoma mansoni] (7e-95/cov=99%/id=82%)	PWWP domain containing 2A isoform b [Homo sapiens]										U
Q2_P05869	C810631.1	0	up	0.453819	1.05342	0.753622	Smp_007510	|(gi:256071803) protein kinase [Schistosoma mansoni] [0.0/100%]||(gi:307175619) Cell division cycle 2-like protein kinase 5 [Camponotus floridanus] [e-146/58%]||(gi:242019517) mitogen-activated protein kinase ERK-A, putative [Pediculus humanus corporis] [e-145/79%]||(gi:110755289) PREDICTED: similar to CG7597-PA, isoform A [Apis mellifera] [e-145/59%]||(gi:7107392) CrkRS [Homo sapiens] [e-144/54%…	-	gi|256071803 protein kinase [Schistosoma mansoni] protein kinase [Schistosoma mansoni] (0.0/cov=42%/id=92%)	Cdc2-related kinase, arginine/serine-rich isoform 2 [Homo sapiens]										U
Q2_P18026	C800161.1	0.0564197	up	0.238741	1.26478	0.751762	Smp_043670.x	|(gi:256078851) 6-phosphofructokinase [Schistosoma mansoni] [0.0/100%]||(gi:256078849) 6-phosphofructokinase [Schistosoma mansoni] [0.0/100%]||(gi:3122305) RecName: Full=6-phosphofructokinase; Short=Phosphofructokinase; AltName: Full=Phosphohexokinase phosphofructokinase [Schistosoma mansoni] [0.0/98%]||(gi:226479140) Phosphofructokinase [Schistosoma japonicum] [0.0/100%]||(gi:157114499) phosphof…	|(gi:226479140) Phosphofructokinase [Schistosoma japonicum] [0.0/100%]||(gi:256078851) 6-phosphofructokinase [Schistosoma mansoni] [0.0/100%]||(gi:256078849) 6-phosphofructokinase [Schistosoma mansoni] [0.0/99%]||(gi:3122305) RecName: Full=6-phosphofructokinase; Short=Phosphofructokinase; AltName: Full=Phosphohexokinase phosphofructokinase [Schistosoma mansoni] [0.0/98%]||(gi:91088313) PREDICTED:…	gi|256078851 6-phosphofructokinase [Schistosoma mansoni] 6-phosphofructokinase [Schistosoma mansoni] (0.0/cov=78%/id=100%)	phosphofructokinase, muscle [Homo sapiens]										U
Q2_P03807	C807192.1	0.0316118	up	0.366761	1.13276	0.749759	Smp_120740	|Hypothetical (gi:256070013) [0.0/100%]||(gi:293348558) PREDICTED: down-regulated in metastasis-like [Rattus norvegicus] [9e-25/59%]||(gi:300796272) small subunit processome component 20 homolog [Rattus norvegicus] [1e-24/59%]||(gi:149067261) similar to down-regulated in metastasis (predicted) [Rattus norvegicus] [1e-24/59%]||(gi:134024134) LOC100124989 protein [Xenopus (Silurana) tropicalis] [4e…	-	gi|256070013 hypothetical protein [Schistosoma mansoni] expressed protein [Schistosoma mansoni] (e-100/cov=82%/id=100%)	PREDICTED: similar to Temporarily Assigned Gene name family member (tag-184) [Homo sapiens]										U
Q2_P19450	C802173.1	0.0316118	up	0.303754	1.19278	0.748268	Sjc_0094890	-	|Sjp (gi:56758500) [e-158/98%]||(gi:256077540) [e-147/98%]||(gi:113207019) transcriptional cofactor CA150 [Schistosoma mansoni] [e-147/98%]||(gi:240994921) transcription elongation regulator, putative [Ixodes scapularis] [9e-68/98%]||(gi:224067054) PREDICTED: transcription elongation regulator 1 [Taeniopygia guttata] [5e-60/99%]|	gi|256077540 hypothetical protein [Schistosoma mansoni] expressed protein [Schistosoma mansoni] (0.0/cov=82%/id=92%)	transcription elongation regulator 1 isoform 1 [Homo sapiens]										U
Q2_P38834	JAP03906.S	0.0178697	up	0.447386	1.04909	0.748238	Sjc_0041740	-	|(gi:256075570) [0.0/88%]||(gi:45382257) target of rapamycin complex 2 subunit MAPKAP1 [Gallus gallus] [4e-16/70%]||(gi:154147553) target of rapamycin complex 2 subunit MAPKAP1 [Xenopus (Silurana) tropicalis] [1e-15/70%]||(gi:224073971) PREDICTED: mitogen-activated protein kinase associated protein 1 isoform 1 [Taeniopygia guttata] [3e-15/71%]||(gi:148229545) target of rapamycin complex 2 subunit…	gi|256075570 hypothetical protein [Schistosoma mansoni] hypothetical protein [Schistosoma mansoni] (2e-90/cov=97%/id=72%)	mitogen-activated protein kinase associated protein 1 isoform 1 [Homo sapiens]										U
Q2_P20432	C803463.1	0	up	0.592774	0.899978	0.746376	Smp_022320.x	|(gi:256074708) cytochrome C1 heme lyase [Schistosoma mansoni] [8e-82/100%]||(gi:256074710) cytochrome C1 heme lyase [Schistosoma mansoni] [8e-74/95%]||(gi:226478810) putative Cytochrome c-type heme lyase (CCHL) [Schistosoma japonicum] [2e-59/95%]||Sjp (gi:76156713) [2e-59/95%]||(gi:193596474) PREDICTED: similar to AGAP003843-PA [Acyrthosiphon pisum] [3e-37/88%]|	-	gi|256074708 cytochrome C1 heme lyase [Schistosoma mansoni] cytochrome C1 heme lyase, putative [Schistosoma mansoni] (3e-82/cov=57%/id=85%)	holocytochrome c synthase [Homo sapiens]										U
Q2_P05525	C810257.1	0.0891082	up	0.184822	1.30648	0.745651	gi|9967295	-	-	gi|9967295 hypothetical protein [Macaca fascicularis] (0.22/cov=34%/id=35%)	No hits										U
Q2_P01231	C802852.1	0.0564197	up	0.261137	1.22913	0.745135	gi|118094283	-	-	gi|118094283 PREDICTED: similar to amylo-1,6-glucosidase, 4-alpha-glucanotransferase [Gallus gallus] (4e-47/cov=53%/id=60%)	amylo-1,6-glucosidase, 4-alpha-glucanotransferase isoform 1 [Homo sapiens]										U
Q2_P02172	C804502.1	0	up	0.614778	0.874728	0.744753	Smp_161790.x	|Hypothetical (gi:256084548) [2e-89/100%]||Sjp (gi:56752985) [1e-67/85%]||Hypothetical (gi:226468590) [2e-67/85%]||Hypothetical (gi:256084546) [7e-64/77%]||Sjp (gi:76153994) [4e-16/23%]|	|(gi:256084546) [5e-94/101%]||Sjp (gi:76153994) [1e-72/59%]||(gi:226468590) [1e-25/26%]||Sjp (gi:56752985) [1e-25/26%]||(gi:256084548) [4e-24/26%]|	gi|256084546 hypothetical protein [Schistosoma mansoni] expressed protein [Schistosoma mansoni] (e-132/cov=84%/id=95%)	No hits										U
Q2_P22984	C806953.1	0	up	0.378479	1.11087	0.744672	Smp_121990.x	|(gi:256070226) glycerol-3-phosphate dehydrogenase [Schistosoma mansoni] [0.0/100%]||(gi:242014895) glycerol-3-phosphate dehydrogenase, putative [Pediculus humanus corporis] [0.0/100%]||(gi:147906198) glycerol-3-phosphate dehydrogenase 2 (mitochondrial) [Xenopus laevis] [0.0/101%]||(gi:115942939) PREDICTED: similar to MGC83596 protein [Strongylocentrotus purpuratus] [0.0/99%]||(gi:166795991) glyc…	-	gi|256070226 glycerol-3-phosphate dehydrogenase [Schistosoma mansoni] glycerol-3-phosphate dehydrogenase, putative [Schistosoma mansoni] (e-157/cov=51%/id=100%)	glycerol-3-phosphate dehydrogenase 2, mitochondrial [Homo sapiens]										U
Q2_P13509	C910559.1	0	up	0.78398	0.704812	0.744396	Smp_133350	|(gi:256074396) nucleolar GTP-binding protein [Schistosoma mansoni] [0.0/100%]||(gi:226466676) Nucleolar G-protein 1 [Schistosoma japonicum] [0.0/86%]||(gi:219564759) GTP-binding protein [Xenopus laevis] [0.0/101%]||(gi:119606934) GTP binding protein 4, isoform CRA_c [Homo sapiens] [0.0/101%]||(gi:62897281) G protein-binding protein CRFG variant [Homo sapiens] [0.0/101%]|	|(gi:226466676) Nucleolar G-protein 1 [Schistosoma japonicum] [0.0/100%]||(gi:256074396) nucleolar GTP-binding protein [Schistosoma mansoni] [0.0/99%]||(gi:49619015) GTP binding protein NGB [Danio rerio] [e-167/99%]||(gi:45768853) GTP binding protein 4 [Danio rerio] [e-167/99%]||(gi:115660738) [e-167/98%]|	gi|256074396 nucleolar GTP-binding protein [Schistosoma mansoni] nucleolar GTP-binding protein, putative [Schistosoma mansoni] (3e-52/cov=94%/id=98%)	G protein-binding protein CRFG [Homo sapiens]										U
Q2_P29493	C903695.1	0.0178697	up	0.474933	1.01329	0.744112	Smp_124850	|(gi:256071295) tyrosine kinase [Schistosoma mansoni] [0.0/100%]||(gi:156549372) PREDICTED: similar to tyrosine-protein kinase btk29a [Nasonia vitripennis] [4e-92/35%]||(gi:195035449) GH10183 [Drosophila grimshawi] [1e-91/35%]||(gi:195387916) GJ20581 [Drosophila virilis] [3e-91/35%]||(gi:194209179) PREDICTED: tec protein tyrosine kinase [Equus caballus] [3e-91/58%]|	|(gi:256071295) tyrosine kinase [Schistosoma mansoni] [e-130/55%]||(gi:195114942) GI14244 [Drosophila mojavensis] [2e-69/88%]||(gi:195387916) GJ20581 [Drosophila virilis] [3e-69/88%]||(gi:195035449) GH10183 [Drosophila grimshawi] [3e-69/88%]||(gi:156549372) PREDICTED: similar to tyrosine-protein kinase btk29a [Nasonia vitripennis] [4e-69/93%]|	gi|256071295 tyrosine kinase [Schistosoma mansoni] tyrosine kinase [Schistosoma mansoni] (5e-75/cov=99%/id=100%)	tec protein tyrosine kinase [Homo sapiens]										U
Q2_P40355	JAP04731.S	0.0178697	up	0.70553	0.780127	0.742829	gi|76157769	-	-	gi|76157769 SJCHGC05518 protein [Schistosoma japonicum] (8e-85/cov=66%/id=85%)	TATA box-binding protein-associated factor 2F [Homo sapiens]										U
Q2_P18558	C800795.1	0.0316118	up	0.228727	1.25438	0.741552	Smp_179810	|(gi:256066240) troponin t invertebrate [Schistosoma mansoni] [8e-86/63%]||Hypothetical (gi:56753780) [2e-82/56%]||Sjp (gi:56753909) [3e-82/56%]||(gi:226478018) Troponin T [Schistosoma japonicum] [4e-82/56%]||(gi:59709846) oncosphere protein Tso22c [Taenia solium] [3e-50/56%]|	|(gi:226478018) Troponin T [Schistosoma japonicum] [5e-85/60%]||Sjp (gi:56753909) [5e-85/60%]||(gi:56753780) [5e-85/60%]||(gi:256066240) troponin t invertebrate [Schistosoma mansoni] [8e-80/60%]||(gi:59709844) oncosphere protein Tso22b [Taenia solium] [5e-47/50%]|	gi|256066240 troponin t invertebrate [Schistosoma mansoni] troponin t, invertebrate, putative [Schistosoma mansoni] (6e-80/cov=37%/id=79%)	troponin T3, skeletal, fast isoform 2 [Homo sapiens]										U
Q2_P28095	C901684.1	0.0891082	up	0.532218	0.950389	0.741303	Smp_069240	|(gi:256083829) voltage-gated potassium channel [Schistosoma mansoni] [0.0/97%]||(gi:155764) potassium channel [Aplysia californica] [e-158/75%]||Hypothetical (gi:260805172) [e-148/75%]||(gi:189235374) PREDICTED: similar to Shaker CG12348-PC [Tribolium castaneum] [e-145/77%]||(gi:195481203) GE15560 [Drosophila yakuba] [e-145/78%]|	-	gi|256083829 voltage-gated potassium channel [Schistosoma mansoni] potassium channel protein [Schistosoma mansoni] voltage-gated potassium channel, putative [Schistosoma mansoni] (2e-07/cov=18%/id=100%)	potassium voltage-gated channel subfamily A member 1 [Homo sapiens]										U
Q2_P07736	C813317.1	0	up	0.416024	1.06485	0.740435	Smp_140760	|Hypothetical (gi:256077187) [0.0/100%]||Sjp (gi:76152651) [3e-22/18%]|	-	No hits	No hits										U
Q2_P22567	C806416.1	0	up	0.640717	0.83925	0.739983	Smp_006700.x	|Hypothetical (gi:256071642) [0.0/100%]||Hypothetical (gi:256071644) [0.0/86%]||Sjp (gi:76153123) [2e-93/18%]||(gi:126281838) PREDICTED: similar to zinc finger protein 106 [Monodelphis domestica] [4e-11/40%]||(gi:118091660) PREDICTED: similar to zinc finger protein 106 [Gallus gallus] [4e-11/40%]|	-	gi|256071642 hypothetical protein [Schistosoma mansoni] expressed protein [Schistosoma mansoni] (e-125/cov=88%/id=91%)	zinc finger protein 106 homolog [Homo sapiens]										U
Q2_P21859	C805460.1	0	up	0.538129	0.941512	0.739821	Smp_071470	|Hypothetical (gi:256084226) [0.0/100%]||(gi:226483357) putative Interferon regulatory factor 4 [Schistosoma japonicum] [0.0/100%]||(gi:162286762) Interferon Regulatory Factor [Schistosoma mansoni] [0.0/69%]||Sjp (gi:76155154) [e-111/35%]||(gi:45383546) interferon regulatory factor 4 [Gallus gallus] [1e-36/73%]|	|(gi:226483357) putative Interferon regulatory factor 4 [Schistosoma japonicum] [0.0/100%]||(gi:256084226) [0.0/100%]||(gi:162286762) Interferon Regulatory Factor [Schistosoma mansoni] [e-139/36%]||(gi:291226071) PREDICTED: interferon regulatory factor 4-like [Saccoglossus kowalevskii] [3e-34/70%]||(gi:169154276) novel protein similar to vertebrate interferon regulatory factor family [Danio rerio…	gi|256084226 hypothetical protein [Schistosoma mansoni] expressed protein [Schistosoma mansoni] (e-116/cov=77%/id=99%)	interferon regulatory factor 2 [Homo sapiens]										U
Q2_P16382	C916969.1	0.0178697	up	0.375364	1.10371	0.739536	Smp_063480	|(gi:256082754) ATP-dependent clp protease ATP-binding subunit clpx [Schistosoma mansoni] [0.0/100%]||(gi:5353573) energy-dependent regulator of proteolysis [Mus musculus] [4e-93/90%]||Hypothetical (gi:71895647) [6e-93/90%]||Hypothetical (gi:75070594) [9e-93/90%]||(gi:297696878) PREDICTED: ATP-dependent Clp protease ATP-binding subunit clpX-like, mitochondrial-like [Pongo abelii] [1e-92/90%]|	-	No hits	ClpX caseinolytic protease X homolog [Homo sapiens]										U
Q2_P34619	C912980.1	0	up	1.06062	0.417574	0.739096	Smp_028990.x	|(gi:256076078) protein phosphatase-1 [Schistosoma mansoni] [e-149/100%]||(gi:256076076) protein phosphatase-1 [Schistosoma mansoni] [e-145/96%]||Sjp (gi:56758002) [e-144/96%]||Hypothetical (gi:47219738) [e-136/96%]||(gi:156394193) predicted protein [Nematostella vectensis] [e-136/96%]|	|Sjp (gi:56758002) [0.0/99%]||(gi:256076076) protein phosphatase-1 [Schistosoma mansoni] [0.0/99%]||(gi:156394193) predicted protein [Nematostella vectensis] [e-175/99%]||(gi:196012092) protein phosphatase 1 catalytic subunit gamma isoform [Trichoplax adhaerens] [e-174/98%]||(gi:291228508) PREDICTED: protein phosphatase 1, catalytic subunit, gamma-like isoform 1 [Saccoglossus kowalevskii] [e-173/…	gi|256076076 protein phosphatase-1 [Schistosoma mansoni] protein phosphatase-1, putative [Schistosoma mansoni] (e-100/cov=55%/id=95%)	protein phosphatase 1, catalytic subunit, gamma isoform [Homo sapiens]										U
Q2_P26353	C811839.1	0.0178697	up	0.710165	0.767023	0.738594	Sjc_0013440	-	|(gi:256083819) cation efflux protein/ zinc transporter [Schistosoma mansoni] [0.0/108%]||(gi:156555600) PREDICTED: similar to GA14626-PA [Nasonia vitripennis] [2e-50/108%]||(gi:147900231) [4e-50/92%]||(gi:56118710) solute carrier family 30 (zinc transporter), member 1 [Xenopus (Silurana) tropicalis] [4e-50/92%]||(gi:148230955) solute carrier family 30 (zinc transporter), member 1 [Xenopus laevis…	gi|256083819 cation efflux protein/ zinc transporter [Schistosoma mansoni] cation efflux protein/ zinc transporter, putative [Schistosoma mansoni] (3e-67/cov=99%/id=85%)	solute carrier family 30 (zinc transporter), member 1 [Homo sapiens]										U
Q2_P37687	C918962.1	0	up	0.613681	0.863095	0.738388	gi|241953113	-	-	gi|241953113 conserved hypothetical protein [Candida dubliniensis CD36] conserved hypothetical protein [Candida dubliniensis CD36] (0.83/cov=86%/id=29%)	No hits										U
Q2_P38212	C920680.1	0	up	0.472535	1.00279	0.737661	Smp_041730.x	|(gi:256078486) Pre-mRNA-splicing factor cwc-21 [Schistosoma mansoni] [e-109/91%]||(gi:256078484) Pre-mRNA-splicing factor cwc-21 [Schistosoma mansoni] [e-108/92%]||(gi:256078488) Pre-mRNA-splicing factor cwc-21 [Schistosoma mansoni] [5e-89/61%]||Sjp (gi:56754881) [2e-84/62%]||(gi:195135387) GI16794 [Drosophila mojavensis] [8e-26/61%]|	-	No hits	splicing coactivator subunit SRm300 [Homo sapiens]										U
Q2_P03152	C806186.1	0	up	0.398277	1.07484	0.736559	Smp_147900	|(gi:256079698) protease family C12 ubiquitin carboxy-terminal hydrolase [Schistosoma mansoni] [0.0/100%]||(gi:307178295) Ubiquitin carboxyl-terminal hydrolase BAP1 [Camponotus floridanus] [1e-09/11%]||(gi:307205980) Ubiquitin carboxyl-terminal hydrolase BAP1 [Harpegnathos saltator] [1e-09/11%]||(gi:156548157) PREDICTED: similar to ubiquitin c-terminal hydrolase x4 [Nasonia vitripennis] [1e-08/10…	-	gi|256079698 protease family C12 ubiquitin carboxy-terminal hydrolase [Schistosoma mansoni] protease family C12 ubiquitin carboxy-terminal hydrolase, putative [Schistosoma mansoni] (1e-57/cov=78%/id=100%)	BRCA1 associated protein-1 [Homo sapiens]										U
Q2_P30930	C906010.1	0.0316118	up	0.717116	0.755623	0.73637	Smp_168890	|(gi:256087076) bromodomain containing [Schistosoma mansoni] [0.0/100%]||(gi:149032815) bromodomain containing 9 (predicted), isoform CRA_b [Rattus norvegicus] [2e-18/9%]||(gi:157819385) bromodomain-containing protein 9 [Rattus norvegicus] [2e-18/9%]||(gi:291413973) PREDICTED: bromodomain containing 9 [Oryctolagus cuniculus] [2e-18/8%]||Hypothetical (gi:281340611) [3e-18/7%]|	-	gi|256087076 bromodomain containing [Schistosoma mansoni] bromodomain containing, putative [Schistosoma mansoni] (3e-69/cov=55%/id=98%)	bromodomain containing 9 isoform 1 [Homo sapiens]										U
Q2_P14224	C912008.1	0	up	0.574215	0.898007	0.736111	Smp_143030	|(gi:256077826) cullin [Schistosoma mansoni] [0.0/100%]||(gi:157115866) cullin [Aedes aegypti] [e-123/104%]||Hypothetical (gi:47211879) [e-122/104%]||(gi:189533824) PREDICTED: similar to Vasopressin-activated calcium-mobilizing receptor-1 [Danio rerio] [e-121/104%]||(gi:296216098) PREDICTED: LOW QUALITY PROTEIN: cullin-5-like [Callithrix jacchus] [e-121/104%]|	|(gi:256077826) cullin [Schistosoma mansoni] [0.0/76%]||(gi:193641102) PREDICTED: similar to cullin [Acyrthosiphon pisum] [e-179/105%]||(gi:47211879) [e-177/106%]||(gi:242006472) Cullin-5, putative [Pediculus humanus corporis] [e-176/105%]||(gi:189533824) PREDICTED: similar to Vasopressin-activated calcium-mobilizing receptor-1 [Danio rerio] [e-176/106%]|	gi|256077826 cullin [Schistosoma mansoni] cullin, putative [Schistosoma mansoni] (1e-55/cov=99%/id=100%)	Vasopressin-activated calcium-mobilizing receptor-1 [Homo sapiens]										U
Q2_P03606	C806884.1	0.0178697	up	0.900071	0.571408	0.735739	Smp_169270	|(gi:256087174) homeobox protein six-related [Schistosoma mansoni] [0.0/100%]||Sjp (gi:56754746) [5e-74/11%]||Sjp (gi:76152810) [2e-64/16%]||(gi:308220152) SIX class homeobox transcription factor SIX41 [Mnemiopsis leidyi] [7e-64/15%]||(gi:307205681) Homeobox protein SIX1 [Harpegnathos saltator] [1e-63/11%]|	-	gi|256087174 homeobox protein six-related [Schistosoma mansoni] homeobox protein six-related [Schistosoma mansoni] (e-152/cov=99%/id=96%)	SIX homeobox 2 [Homo sapiens]										U
Q2_P18539	C800773.1	0	up	0.600799	0.870638	0.735719	Smp_018570	|(gi:256073968) serine-rich repeat protein 2 [Schistosoma mansoni] [0.0/100%]||(gi:226487342) Proteophosphoglycan 5 [Schistosoma japonicum] [0.0/97%]||Sjp (gi:76153077) [1e-10/16%]||Hypothetical (gi:241653614) [9e-06/14%]||Hypothetical (gi:260841703) [2e-05/14%]|	|(gi:226487342) Proteophosphoglycan 5 [Schistosoma japonicum] [0.0/99%]||(gi:256073968) serine-rich repeat protein 2 [Schistosoma mansoni] [0.0/100%]||Sjp (gi:76153077) [2e-36/14%]||(gi:72547023) proteophosphoglycan ppg4 [Leishmania major strain Friedlin] [0.004/28%]||(gi:72547036) proteophosphoglycan 5 [Leishmania major strain Friedlin] [0.014/29%]|	gi|256073968 serine-rich repeat protein 2 [Schistosoma mansoni] serine-rich repeat protein 2 , putative [Schistosoma mansoni] (9e-88/cov=94%/id=66%)	G protein pathway suppressor 2 [Homo sapiens]										U
Q2_P00771	C801867.1	0.0564197	up	0.261153	1.20987	0.735513	Smp_068510	|(gi:256083686) neuronal calcium sensor [Schistosoma mansoni] [2e-85/100%]||(gi:256083564) neuronal calcium sensor [Schistosoma mansoni] [8e-71/100%]||(gi:226480556) Neuronal calcium sensor 2 [Schistosoma japonicum] [2e-59/100%]||(gi:256083562) neuronal calcium sensor [Schistosoma mansoni] [5e-53/75%]||(gi:17508451) Neuronal Calcium Sensor family member (ncs-2) [Caenorhabditis elegans] [2e-52/87%…	|(gi:256083564) neuronal calcium sensor [Schistosoma mansoni] [5e-70/34%]||(gi:256083562) neuronal calcium sensor [Schistosoma mansoni] [2e-69/34%]||(gi:256083686) neuronal calcium sensor [Schistosoma mansoni] [4e-59/25%]||(gi:226480556) Neuronal calcium sensor 2 [Schistosoma japonicum] [1e-58/34%]||(gi:17508451) Neuronal Calcium Sensor family member (ncs-2) [Caenorhabditis elegans] [9e-49/32%]|	gi|256083564 neuronal calcium sensor [Schistosoma mansoni] neuronal calcium sensor, putative [Schistosoma mansoni] (1e-57/cov=84%/id=80%)	hippocalcin-like 1 [Homo sapiens]										U
Q2_P00602	C801600.1	0.0178697	up	0.632289	0.838519	0.735404	Smp_062530	|(gi:256082581) suppressor of variegation 4-20-related [Schistosoma mansoni] [0.0/100%]||Sjp (gi:76156107) [2e-80/27%]||(gi:307206288) Histone-lysine N-methyltransferase Suv4-20 [Harpegnathos saltator] [1e-53/36%]||(gi:110766283) PREDICTED: similar to Suv4-20 CG13363-PA isoform 1 [Apis mellifera] [3e-53/42%]||(gi:307172382) Histone-lysine N-methyltransferase Suv4-20 [Camponotus floridanus] [3e-53…	-	gi|256082581 suppressor of variegation 4-20-related [Schistosoma mansoni] suppressor of variegation 4-20-related [Schistosoma mansoni] (e-121/cov=99%/id=99%)	suppressor of variegation 4-20 homolog 1 isoform 1 [Homo sapiens]										U
Q2_P07018	C812274.1	0.0178697	up	0.454342	1.01584	0.735093	Smp_164160	|(gi:256085494) tumor differentially expressed protein [Schistosoma mansoni] [0.0/95%]||Sjp (gi:56758614) [e-151/29%]||Hypothetical (gi:149409395) [9e-91/34%]||(gi:45478222) LRRGT00191 [Rattus norvegicus] [1e-87/32%]||Hypothetical (gi:71894885) [3e-87/34%]|	-	gi|256085494 tumor differentially expressed protein [Schistosoma mansoni] tumor differentially expressed protein, putative [Schistosoma mansoni] (0.0/cov=84%/id=65%)	tumor differentially expressed protein 1 [Homo sapiens]										U
Q2_P14317	C912190.1	0	up	0.562363	0.906761	0.734562	Smp_004780.x	|(gi:256071214) immunophilin [Schistosoma mansoni] [0.0/100%]||(gi:256071218) immunophilin [Schistosoma mansoni] [0.0/100%]||(gi:862450) immunophilin [Schistosoma mansoni] [0.0/100%]||(gi:561875) immunophilin [Schistosoma mansoni] [0.0/100%]||(gi:256071216) immunophilin [Schistosoma mansoni] [e-178/93%]|	-	gi|256071214 immunophilin [Schistosoma mansoni] immunophilin, putative [Schistosoma mansoni] (2e-77/cov=49%/id=95%)	FK506 binding protein 52 [Homo sapiens]										U
Q2_P30706	C905458.1	0.0178697	up	0.698776	0.770043	0.734409	Smp_168630	|Hypothetical (gi:256086984) [0.0/100%]||Hypothetical (gi:256088769) [6e-05/13%]||(gi:195045710) GH24539 [Drosophila grimshawi] [0.042/17%]||(gi:195161224) GL26524 [Drosophila persimilis] [0.097/17%]||(gi:195447260) GK25633 [Drosophila willistoni] [0.14/18%]|	-	gi|256086984 hypothetical protein [Schistosoma mansoni] hypothetical protein [Schistosoma mansoni] (5e-15/cov=61%/id=91%)	No hits										U
Q2_P29346	C903486.1	0	up	0.582851	0.88553	0.734191	Smp_179910	|(gi:1575028) Psmras1 [Schistosoma mansoni] [5e-66/100%]||(gi:1890611) Ras protein homologue [Schistosoma mansoni] [8e-66/100%]||(gi:256090343) Ras-like protein [Schistosoma mansoni] [9e-66/100%]||(gi:83777078) ras [Mytilus galloprovincialis] [3e-54/85%]||(gi:50726950) ras [Mytilus edulis] [3e-54/85%]|	|Sjp (gi:56753209) [e-111/95%]||(gi:86277314) Ras protein [Schistosoma japonicum] [6e-81/73%]||(gi:226468566) kras2 protein [Schistosoma japonicum] [4e-79/73%]||(gi:50726950) ras [Mytilus edulis] [2e-69/73%]||(gi:255918312) ras family-like protein [Crassostrea angulata] [3e-69/76%]|	gi|1575028 Psmras1 [Schistosoma mansoni] (5e-69/cov=99%/id=99%)	v-Ha-ras Harvey rat sarcoma viral oncogene homolog isoform 1 [Homo sapiens]										U
Q2_P39192	JAP01520.C	0.0564197	up	0.911682	0.555828	0.733755	Sjc_0213910	-	|(gi:226479114) dynein-associated protein [Schistosoma japonicum] [0.0/100%]||(gi:256090440) axonemal dynein intermediate chain [Schistosoma mansoni] [0.0/100%]||(gi:2494216) RecName: Full=Dynein intermediate chain 3, ciliary dynein intermediate chain 3 [Anthocidaris crassispina] [0.0/98%]||(gi:291230625) PREDICTED: Dynein intermediate chain 3, ciliary-like [Saccoglossus kowalevskii] [0.0/89%]||(…	gi|76155354 SJCHGC08267 protein [Schistosoma japonicum] (e-134/cov=80%/id=100%)	dynein, axonemal, intermediate polypeptide 2 [Homo sapiens]										U
Q2_P29049	C903065.1	0.0891082	up	0.740604	0.726477	0.73354	Smp_000990	|(gi:256070481) exocyst complex component 1 [Schistosoma mansoni] [0.0/100%]||(gi:115658132) PREDICTED: similar to Sec3 [Strongylocentrotus purpuratus] [2e-48/102%]||(gi:241626273) exocyst complex component sec3, putative [Ixodes scapularis] [4e-47/101%]||Hypothetical (gi:301765454) [2e-45/105%]||(gi:73975039) PREDICTED: similar to Sec3-like isoform 2 isoform 9 [Canis familiaris] [2e-45/103%]|	|(gi:256070481) exocyst complex component 1 [Schistosoma mansoni] [5e-97/87%]||(gi:126632642) SEC3-like 1 (S. cerevisiae) [Danio rerio] [2e-10/94%]||(gi:41054577) exocyst complex component 1 [Danio rerio] [2e-10/94%]||(gi:47219336) [9e-10/97%]||(gi:151554595) EXOC1 protein [Bos taurus] [9e-09/41%]|	gi|256070481 exocyst complex component 1 [Schistosoma mansoni] exocyst complex component 1 [Schistosoma mansoni] (6e-51/cov=59%/id=97%)	exocyst complex component 1 isoform 2 [Homo sapiens]										U
Q2_P37442	C918329.1	0	up	0.451665	1.01506	0.73336	Smp_161960	|Hypothetical (gi:256084626) [e-177/100%]||(gi:170593973) MGC83793 protein [Brugia malayi] [4e-30/96%]||Hypothetical (gi:307764498) [5e-29/93%]||(gi:221119819) PREDICTED: similar to C1orf55 homolog [Hydra magnipapillata] [3e-26/50%]||(gi:72006657) PREDICTED: similar to MGC83793 protein [Strongylocentrotus purpuratus] [4e-26/44%]|	-	gi|256084626 hypothetical protein [Schistosoma mansoni] expressed protein [Schistosoma mansoni] (6e-50/cov=99%/id=98%)	hypothetical protein LOC163859 [Homo sapiens]										U
Q2_P16718	C917628.1	0	up	0.589942	0.876443	0.733192	gi|256087604	-	-	gi|256087604 ubiquitin-specific peptidase 7 (C19 family) [Schistosoma mansoni] ubiquitin-specific peptidase 7 (C19 family) [Schistosoma mansoni] (5e-11/cov=20%/id=80%)	ubiquitin specific peptidase 7 [Homo sapiens]										U
Q2_P26298	C811762.1	0	up	0.61198	0.85373	0.732855	Smp_172510.x	|(gi:256052862) DNAj-related [Schistosoma mansoni] [0.0/100%]||(gi:256052864) DNAj-related [Schistosoma mansoni] [0.0/86%]||(gi:226487528) DnaJ homolog, subfamily A, member 5 [Schistosoma japonicum] [e-162/72%]||(gi:226487530) DnaJ homolog, subfamily A, member 5 [Schistosoma japonicum] [e-161/72%]||(gi:41053303) dnaJ homolog subfamily C member 21 [Danio rerio] [6e-61/69%]|	-	gi|256052862 DNAj-related [Schistosoma mansoni] DNAj-related [Schistosoma mansoni] (6e-25/cov=89%/id=75%)	DnaJ homology subfamily A member 5 isoform 1 [Homo sapiens]										U
Q2_P01014	C802372.1	0	up	0.614494	0.849968	0.732231	Smp_014400.x	|(gi:256073183) enhancer of polycomb [Schistosoma mansoni] [0.0/100%]||(gi:256073181) enhancer of polycomb [Schistosoma mansoni] [0.0/97%]||(gi:256073187) enhancer of polycomb [Schistosoma mansoni] [0.0/86%]||(gi:256073185) enhancer of polycomb [Schistosoma mansoni] [0.0/66%]||Sjp (gi:56757944) [e-113/40%]|	-	gi|256073185 enhancer of polycomb [Schistosoma mansoni] enhancer of polycomb, putative [Schistosoma mansoni] (8e-38/cov=82%/id=66%)	enhancer of polycomb 1 [Homo sapiens]										U
Q2_P38457	JAP04798.C	0.0178697	up	0.418336	1.0455	0.73192	gi|256073885	-	-	gi|256073885 jumonji domain containing protein [Schistosoma mansoni] jumonji domain containing protein, putative [Schistosoma mansoni] (6e-51/cov=55%/id=89%)	jumonji domain containing 2C isoform 1 [Homo sapiens]										U
Q2_P19512	C802250.1	0	up	0.703082	0.759944	0.731513	Smp_040560	|(gi:256078261) cancer-associatedprotein protein [Schistosoma mansoni] [0.0/100%]||Hypothetical (gi:196012435) [e-125/100%]||(gi:41055997) cytoplasmic tRNA 2-thiolation protein 1 [Danio rerio] [e-123/99%]||(gi:62751601) cytoplasmic tRNA 2-thiolation protein 1 [Xenopus (Silurana) tropicalis] [e-123/99%]||(gi:159155715) Zgc:55395 protein [Danio rerio] [e-123/99%]|	-	gi|256078261 cancer-associatedprotein protein [Schistosoma mansoni] cancer-associatedprotein protein, putative [Schistosoma mansoni] (9e-61/cov=77%/id=99%)	ATP binding domain 3 [Homo sapiens]										U
Q2_P23202	C807266.1	0	up	0.631459	0.831513	0.731486	Smp_045160.x	|(gi:256079126) zinc finger protein [Schistosoma mansoni] [0.0/100%]||(gi:256079124) zinc finger protein [Schistosoma mansoni] [0.0/50%]||(gi:160774413) LOC100127807 protein [Xenopus (Silurana) tropicalis] [5e-27/20%]||Hypothetical (gi:301618694) [1e-26/20%]||(gi:169642046) LOC100158330 protein [Xenopus laevis] [2e-26/20%]|	-	gi|256079126 zinc finger protein [Schistosoma mansoni] zinc finger protein, putative [Schistosoma mansoni] (1e-68/cov=87%/id=58%)	PHD and ring finger domains 1 [Homo sapiens]										U
Q2_P09272	C903028.1	0.0178697	up	0.813344	0.649207	0.731275	Smp_013610	|Hypothetical (gi:256073032) [0.0/100%]||(gi:226482466) hypotherical protein [Schistosoma japonicum] [0.0/74%]||Hypothetical (gi:260836977) [5e-29/65%]||Hypothetical (gi:73964291) [1e-27/67%]||(gi:301757777) PREDICTED: protein FAM161B-like [Ailuropoda melanoleuca] [7e-26/67%]|	|(gi:226482466) hypotherical protein [Schistosoma japonicum] [0.0/70%]||(gi:256073032) [0.0/100%]||(gi:260836977) [1e-39/76%]||(gi:291231036) [1e-33/75%]||(gi:196014759) [3e-31/110%]|	gi|256073032 hypothetical protein [Schistosoma mansoni] expressed protein [Schistosoma mansoni] (4e-79/cov=99%/id=93%)	hypothetical protein LOC145483 [Homo sapiens]										U
Q2_P39741	JAP07341.C	0	up	0.54357	0.917163	0.730366	gi|256077082	-	-	gi|256077082 membrane traffic protein [Schistosoma mansoni] membrane traffic protein, putative [Schistosoma mansoni] (1e-06/cov=6%/id=89%)	protein kinase C and casein kinase substrate in neurons 1 [Homo sapiens]										U
Q2_P35528	C915194.1	0.0178697	up	0.597289	0.863011	0.73015	Smp_065120	|(gi:256083042) deoxyhypusine synthase [Schistosoma mansoni] [0.0/100%]||Hypothetical (gi:4503325) [e-129/95%]||(gi:126322801) PREDICTED: similar to deoxyhypusine synthase [Monodelphis domestica] [e-129/95%]||(gi:51036248) deoxyhypusine synthase [Bos taurus] [e-129/97%]||(gi:1113109) deoxyhypusine synthase [Homo sapiens] [e-129/93%]|	|(gi:256083042) deoxyhypusine synthase [Schistosoma mansoni] [0.0/96%]||(gi:126322801) PREDICTED: similar to deoxyhypusine synthase [Monodelphis domestica] [e-119/93%]||(gi:114675549) PREDICTED: deoxyhypusine synthase isoform 7 [Pan troglodytes] [e-119/94%]||(gi:4503325) [e-118/94%]||(gi:1113109) deoxyhypusine synthase [Homo sapiens] [e-118/94%]|	gi|256083042 deoxyhypusine synthase [Schistosoma mansoni] deoxyhypusine synthase, putative [Schistosoma mansoni] (2e-77/cov=89%/id=99%)	deoxyhypusine synthase isoform a [Homo sapiens]										U
Q2_P26354	C811840.1	0	up	0.555299	0.902095	0.728697	gi|256082991	-	-	gi|256082991 heat shock protein 70 [Schistosoma mansoni] heat shock protein 70 (hsp70)-interacting protein, putative [Schistosoma mansoni] (e-116/cov=67%/id=100%)	stress-induced-phosphoprotein 1 (Hsp70/Hsp90-organizing protein) [Homo sapiens]										U
Q2_P10794	C905221.1	0	up	0.592212	0.86481	0.728511	gi|256058124	-	-	gi|256058124 hypothetical protein [Schistosoma mansoni] hypothetical protein [Schistosoma mansoni] (9e-06/cov=58%/id=80%)	No hits										U
Q2_P23260	C807347.1	0.0178697	up	0.429286	1.02319	0.72624	gi|256084142	-	-	gi|256084142 SET domain protein [Schistosoma mansoni] SET domain protein, putative [Schistosoma mansoni] (e-169/cov=61%/id=77%)	nuclear receptor binding SET domain protein 1 isoform b [Homo sapiens]										U
Q2_P23137	C807181.1	0	up	0.378834	1.07244	0.725637	gi|256071537	-	-	gi|256071537 hypothetical protein [Schistosoma mansoni] hypothetical protein [Schistosoma mansoni] (e-101/cov=46%/id=98%)	No hits										U
Q2_P06113	C810900.1	0	up	0.481861	0.969169	0.725515	Smp_094320	|Hypothetical (gi:256088480) [0.0/100%]||Sjp (gi:56757372) [3e-25/7%]|	-	gi|256088480 hypothetical protein [Schistosoma mansoni] expressed protein [Schistosoma mansoni] (0.0/cov=88%/id=97%)	S-phase cyclin A-associated protein in the ER [Homo sapiens]										U
Q2_P18008	C800142.1	0.0178697	up	0.376065	1.07474	0.725404	Smp_033260.x	|(gi:256076943) family C48 unassigned peptidase (C48 family) [Schistosoma mansoni] [0.0/100%]||(gi:256076945) family C48 unassigned peptidase (C48 family) [Schistosoma mansoni] [0.0/81%]||Sjp (gi:76156831) [3e-69/23%]||(gi:242025265) sentrin/sumo-specific protease, putative [Pediculus humanus corporis] [3e-60/38%]||(gi:110766311) PREDICTED: similar to SUMO1/sentrin specific protease 1 [Apis melli…	|(gi:256076943) family C48 unassigned peptidase (C48 family) [Schistosoma mansoni] [0.0/99%]||(gi:256076945) family C48 unassigned peptidase (C48 family) [Schistosoma mansoni] [e-176/81%]||Sjp (gi:76156831) [1e-61/22%]||(gi:156539565) [2e-47/67%]||(gi:241122779) sentrin/sumo-specific protease, putative [Ixodes scapularis] [7e-47/77%]|	gi|256076943 family C48 unassigned peptidase (C48 family) [Schistosoma mansoni] family C48 unassigned peptidase (C48 family) [Schistosoma mansoni] (0.0/cov=59%/id=94%)	sentrin/SUMO-specific protease 1 [Homo sapiens]										U
Q2_P25101	C809767.1	0.0564197	up	0.231086	1.21738	0.724235	Smp_078900	|(gi:256085630) enhancer of zeste ezh [Schistosoma mansoni] [0.0/100%]||(gi:110759469) PREDICTED: similar to enhancer of zeste 2 isoform a [Apis mellifera] [e-102/24%]||(gi:307181350) Polycomb protein EZH2 [Camponotus floridanus] [e-102/24%]||Hypothetical (gi:189235122) [e-101/24%]||(gi:156540001) PREDICTED: similar to enhancer of zeste, ezh [Nasonia vitripennis] [e-101/24%]|	|(gi:256085630) enhancer of zeste ezh [Schistosoma mansoni] [0.0/99%]||(gi:189235122) [1e-96/24%]||(gi:110759469) PREDICTED: similar to enhancer of zeste 2 isoform a [Apis mellifera] [6e-96/24%]||(gi:195493194) GE20265 [Drosophila yakuba] [1e-94/24%]||(gi:195326585) GM24804 [Drosophila sechellia] [1e-94/24%]|	gi|256085630 enhancer of zeste ezh [Schistosoma mansoni] enhancer of zeste, ezh, putative [Schistosoma mansoni] (e-159/cov=71%/id=99%)	enhancer of zeste homolog 1 [Homo sapiens]										U
Q2_P03871	C807301.1	0.0316118	up	0.45925	0.987522	0.723386	Smp_042050	|Hypothetical (gi:256078536) [0.0/96%]||Sjp (gi:56754855) [e-157/45%]||Hypothetical (gi:260783065) [8e-66/62%]||(gi:221126444) PREDICTED: similar to predicted protein [Hydra magnipapillata] [6e-63/82%]||(gi:291227147) PREDICTED: CWF19-like 2, cell cycle control-like [Saccoglossus kowalevskii] [8e-62/62%]|	-	gi|256078536 hypothetical protein [Schistosoma mansoni] expressed protein [Schistosoma mansoni] (e-119/cov=100%/id=99%)	CWF19-like 2, cell cycle control [Homo sapiens]										U
Q2_P03896	C807340.1	0.0891082	up	0.228906	1.21549	0.722197	Smp_118110	|Hypothetical (gi:256069101) [3e-45/100%]|	-	gi|256069101 hypothetical protein [Schistosoma mansoni] hypothetical protein [Schistosoma mansoni] (4e-44/cov=59%/id=83%)	No hits										U
Q2_P05997	C810774.1	0.0564197	up	0.222078	1.22169	0.721886	Smp_127380	|(gi:256072260) huntington associated protein-1 domain [Schistosoma mansoni] [0.0/98%]||(gi:118086149) PREDICTED: similar to mKIAA1042 protein [Gallus gallus] [2e-44/26%]||(gi:194221455) PREDICTED: trafficking protein, kinesin binding 1 [Equus caballus] [3e-44/26%]||(gi:126341608) PREDICTED: similar to mKIAA1042 protein [Monodelphis domestica] [4e-44/26%]||(gi:148677214) trafficking protein, kine…	-	No hits	OGT(O-Glc-NAc transferase)-interacting protein 106 KDa isoform 1 [Homo sapiens]										U
Q2_P18829	C801383.1	0.0891082	up	0.275068	1.16743	0.72125	Smp_172390	|(gi:256088133) UDP-galactose transporter [Schistosoma mansoni] [0.0/100%]||(gi:148238329) solute carrier family 35, member B2 [Xenopus laevis] [7e-62/17%]||(gi:45387691) adenosine 3'-phospho 5'-phosphosulfate transporter 1 [Danio rerio] [2e-61/17%]||Hypothetical (gi:148224945) [2e-60/17%]||(gi:47939726) LOC432208 protein [Xenopus laevis] [2e-60/17%]|	-	gi|256088133 UDP-galactose transporter [Schistosoma mansoni] UDP-galactose transporter, putative [Schistosoma mansoni] (6e-70/cov=99%/id=92%)	solute carrier family 35, member B2 [Homo sapiens]										U
Q2_P36529	C916758.1	0.0316118	up	0.41403	1.02623	0.720129	C916758.1	-	-	No hits	No hits										U
Q2_P07454	C812933.1	0	up	0.432827	1.00441	0.718619	Smp_105970.x	|Hypothetical (gi:256090790) [0.0/100%]||Hypothetical (gi:256090792) [0.0/84%]||(gi:226490256) GPI-anchored membrane protein 1 [Schistosoma japonicum] [0.0/91%]||(gi:71897367) caprin-1 [Gallus gallus] [6e-11/52%]||(gi:126332240) PREDICTED: similar to cytoplasmic activation/proliferation-associated protein 1 [Monodelphis domestica] [7e-08/47%]|	-	gi|256090790 hypothetical protein [Schistosoma mansoni] expressed protein [Schistosoma mansoni] (0.0/cov=75%/id=93%)	membrane component chromosome 11 surface marker 1 isoform 2 [Homo sapiens]										U
Q2_P40874	JAP01119.C	0.0564197	up	0.314709	1.11679	0.71575	Sjc_0040570	-	|(gi:256092948) rna binding motif protein [Schistosoma mansoni] [0.0/101%]||Sjp (gi:76156231) [2e-93/27%]||(gi:296213015) PREDICTED: probable RNA-binding protein 19 [Callithrix jacchus] [5e-73/101%]||(gi:114647138) PREDICTED: RNA binding motif protein 19 [Pan troglodytes] [6e-73/101%]||(gi:297693058) PREDICTED: probable RNA-binding protein 19-like [Pongo abelii] [8e-73/103%]|	gi|29841211 similar to hypothetical RNA-binding protein KIAA0682; hypothetical protein with RRM domain, similar to hypothetical RNA-binding protein KIAA0682 [Schistosoma japonicum] (6e-75/cov=61%/id=87%)	RNA binding motif protein 19 [Homo sapiens]										U
Q2_P00150	C800456.1	0	up	0.467735	0.960782	0.714259	Smp_153880	|(gi:256081866) phd finger protein [Schistosoma mansoni] [e-172/100%]||Sjp (gi:76152939) [3e-54/68%]||(gi:193575643) PREDICTED: similar to phd finger protein [Acyrthosiphon pisum] [2e-15/23%]||Hypothetical (gi:307763942) [5e-15/26%]||(gi:156551497) PREDICTED: similar to phd finger protein [Nasonia vitripennis] [2e-14/23%]|	-	gi|256081866 phd finger protein [Schistosoma mansoni] phd finger protein, putative [Schistosoma mansoni] (5e-92/cov=84%/id=100%)	PHD finger protein 14 isoform 2 [Homo sapiens]										U
Q2_P03932	C807395.1	0	up	0.480211	0.947242	0.713727	Smp_187960	|Hypothetical (gi:256067979) [e-126/100%]||(gi:302662043) acetoacetyl-CoA synthase [Trichophyton verrucosum HKI 0517] [0.60/43%]||(gi:302511019) acetoacetyl-CoA synthase [Arthroderma benhamiae CBS 112371] [0.60/43%]|	-	gi|256067979 hypothetical protein [Schistosoma mansoni] expressed protein [Schistosoma mansoni] (e-110/cov=59%/id=98%)	No hits										U
Q2_P13891	C911396.1	0.0564197	up	0.602366	0.823009	0.712688	Smp_125660	|(gi:256071585) heterogeneous nuclear ribonucleoprotein [Schistosoma mansoni] [0.0/100%]||Sjp (gi:76156996) [6e-33/11%]||(gi:194214972) PREDICTED: RNA binding motif protein 35A [Equus caballus] [4e-30/37%]||(gi:56790297) epithelial splicing regulatory protein 1 isoform 1 [Homo sapiens] [5e-30/37%]||(gi:170763527) epithelial splicing regulatory protein 1 isoform 4 [Homo sapiens] [5e-30/37%]|	-	gi|256071585 heterogeneous nuclear ribonucleoprotein [Schistosoma mansoni] heterogeneous nuclear ribonucleoprotein-related [Schistosoma mansoni] (1e-43/cov=79%/id=98%)	RNA binding motif protein 35A isoform 1 [Homo sapiens]										U
Q2_P38432	JAP03245.C	0	up	0.773719	0.651346	0.712532	Sjc_0001340	-	|(gi:226483629) RNA-binding protein 28 [Schistosoma japonicum] [e-179/93%]||(gi:226483627) RNA-binding protein 28 [Schistosoma japonicum] [e-177/93%]||(gi:256074424) ribonucleoprotein-related [Schistosoma mansoni] [e-138/94%]||Sjp (gi:56757694) [4e-74/43%]||(gi:115723003) PREDICTED: similar to RNA binding motif protein 28 [Strongylocentrotus purpuratus] [5e-47/93%]|	gi|226483629 RNA-binding protein 28 [Schistosoma japonicum] (1e-94/cov=76%/id=84%)	RNA binding motif protein 28 [Homo sapiens]										U
Q2_P18226	C800389.1	0.0178697	up	0.430355	0.990426	0.710391	Smp_029700	|(gi:256076228) splicing regulatory protein [Schistosoma mansoni] [2e-78/62%]||(gi:226466596) NF-kappa-B-activating protein [Schistosoma japonicum] [9e-44/59%]||Sjp (gi:56755441) [1e-43/59%]|	|(gi:226466596) NF-kappa-B-activating protein [Schistosoma japonicum] [1e-76/38%]||Sjp (gi:56755441) [1e-76/38%]||(gi:256076228) splicing regulatory protein [Schistosoma mansoni] [2e-45/38%]||(gi:91091624) [3e-39/31%]||(gi:198416781) PREDICTED: similar to NFKB activating protein [Ciona intestinalis] [1e-38/30%]|	gi|256076228 splicing regulatory protein [Schistosoma mansoni] Splicing factor, arginine/serine-rich 12 (Serine-arginine-rich-splicing regulatory protein 86) (SRrp86) (Splicing regulatory protein 508) (SRrp508), putative [Schistosoma mansoni] (1e-78/cov=5 NFKB acti	No hits										U
Q2_P01355	C803103.1	0.0891082	up	0.360219	1.05873	0.709473	Smp_129990	|(gi:256073201) rab GDP/GTP exchange factor [Schistosoma mansoni] [0.0/100%]||(gi:156548042) PREDICTED: similar to GAPVD1 protein [Nasonia vitripennis] [6e-29/13%]||(gi:307170869) GTPase-activating protein and VPS9 domain-containing protein 1 [Camponotus floridanus] [2e-28/14%]||(gi:307196597) GTPase-activating protein and VPS9 domain-containing protein 1 [Harpegnathos saltator] [3e-28/13%]||(gi:…	-	gi|256073201 rab GDP/GTP exchange factor [Schistosoma mansoni] rab GDP/GTP exchange factor, putative [Schistosoma mansoni] (6e-92/cov=92%/id=99%)	GTPase activating protein and VPS9 domains 1 [Homo sapiens]										U
Q2_P21523	C804980.1	0.0316118	up	0.40179	1.01694	0.709365	Smp_126450	|(gi:256071904) ATP-binding cassette sub-family g2 (white protein) (abcg2) [Schistosoma mansoni] [0.0/100%]||(gi:297673947) PREDICTED: ATP-binding cassette sub-family G member 2-like [Pongo abelii] [1e-82/55%]||(gi:74136389) ATP-binding cassette sub-family G member 2 [Macaca mulatta] [2e-82/59%]||(gi:126331074) PREDICTED: similar to ATP-binding cassette sub-family G member 2 [Monodelphis domestic…	|(gi:256071904) ATP-binding cassette sub-family g2 (white protein) (abcg2) [Schistosoma mansoni] [e-161/72%]||(gi:198419484) PREDICTED: similar to ATP-binding cassette, sub-family G (WHITE), member 2b, partial [Ciona intestinalis] [1e-90/100%]||(gi:256076106) ATP-binding cassette sub-family g2 (white protein) (abcg2) [Schistosoma mansoni] [1e-64/38%]||(gi:291190514) ATP-binding cassette sub-famil…	gi|256071904 ATP-binding cassette sub-family g2 (white protein) (abcg2) [Schistosoma mansoni] ATP-binding cassette, sub-family g2 (white protein) (abcg2), putative [Schistosoma mansoni] (e-134/cov=99%/id=96%)	ATP-binding cassette, sub-family G, member 2 [Homo sapiens]										U
Q2_P39518	JAP03949.C	0.0316118	up	0.325057	1.0936	0.70933	gi|56754419	-	-	gi|56754419 SJCHGC07967 protein [Schistosoma japonicum] (2e-47/cov=41%/id=88%)	No hits										U
Q2_P18567	C800808.1	0	up	0.769117	0.648645	0.708881	gi|256070265	-	-	gi|256070265 hypothetical protein [Schistosoma mansoni] hypothetical protein [Schistosoma mansoni] (2e-78/cov=32%/id=96%)	hypothetical protein LOC170063 [Homo sapiens]										U
Q2_P35610	C915290.1	0	up	0.568626	0.84754	0.708083	Smp_035150	|Hypothetical (gi:256092888) [0.0/100%]||Sjp (gi:56757920) [e-130/94%]||Hypothetical (gi:226469096) [e-128/94%]||Hypothetical (gi:226486444) [e-127/94%]||Hypothetical (gi:241105597) [8e-47/64%]|	-	gi|256092888 hypothetical protein [Schistosoma mansoni] expressed protein [Schistosoma mansoni] (2e-98/cov=97%/id=99%)	chromosome 9 open reading frame 78 [Homo sapiens]										U
Q2_P23318	C807432.1	0.0891082	up	0.27646	1.13485	0.705656	gi|76162538	-	-	gi|76162538 SJCHGC03663 protein [Schistosoma japonicum] (9e-30/cov=55%/id=76%)	NEZHA isoform 2 [Homo sapiens]										U
Q2_P07370	C812845.1	0	up	0.473453	0.932845	0.703149	Smp_155870	|(gi:256082589) mitochondrial import inner membrane translocase subunit Tim17 [Schistosoma mansoni] [0.0/100%]||(gi:226489015) Mitochondrial import inner membrane translocase subunit Tim17-A [Schistosoma japonicum] [5e-73/41%]||(gi:226489018) Mitochondrial import inner membrane translocase subunit Tim17-A [Schistosoma japonicum] [6e-72/41%]||(gi:156600427) inner mitochondrial membrane translocase…	-	gi|256082589 mitochondrial import inner membrane translocase subunit Tim17 [Schistosoma mansoni] mitochondrial import inner membrane translocase subunit Tim17, putative [Schistosoma mansoni] (4e-86/cov=49%/id=80%)	translocase of inner mitochondrial membrane 17 homolog A [Homo sapiens]										U
Q2_P38785	JAP02599.S	0.0178697	up	0.338541	1.06678	0.702659	gi|76155266	-	-	gi|76155266 SJCHGC09362 protein [Schistosoma japonicum] (5e-25/cov=31%/id=81%)	EH-domain containing 2 [Homo sapiens]										U
Q2_P21179	C804479.1	0	up	0.572429	0.830752	0.70159	gi|156548157	-	-	gi|156548157 PREDICTED: similar to ubiquitin c-terminal hydrolase x4 [Nasonia vitripennis] (0.018/cov=22%/id=39%)	BRCA1 associated protein-1 [Homo sapiens]										U
Q2_P15995	C916184.1	0.0891082	up	0.172412	1.2307	0.701558	Smp_138220	|Hypothetical (gi:256076220) [0.0/100%]||Sjp (gi:76153151) [2e-81/21%]||Sjp (gi:76153562) [1e-62/30%]|	-	gi|256076220 hypothetical protein [Schistosoma mansoni] expressed protein [Schistosoma mansoni] (2e-20/cov=24%/id=100%)	No hits										U
Q2_P21903	C805527.1	0	up	0.405331	0.996449	0.70089	Smp_012340	|Hypothetical (gi:256072744) [0.0/100%]||(gi:226483295) U3 small nucleolar RNA-associated protein 14 [Schistosoma japonicum] [0.0/99%]||Sjp (gi:56755391) [e-113/52%]||(gi:226483293) U3 small nucleolar RNA-associated protein 14 [Schistosoma japonicum] [e-113/52%]||(gi:156386762) predicted protein [Nematostella vectensis] [8e-24/27%]|	|(gi:226483295) U3 small nucleolar RNA-associated protein 14 [Schistosoma japonicum] [0.0/100%]||(gi:256072744) [0.0/101%]||(gi:226483293) U3 small nucleolar RNA-associated protein 14 [Schistosoma japonicum] [e-145/52%]||Sjp (gi:56755391) [e-144/52%]||(gi:195162676) GL24932 [Drosophila persimilis] [4e-36/101%]|	gi|256072744 hypothetical protein [Schistosoma mansoni] expressed protein [Schistosoma mansoni] (0.0/cov=94%/id=88%)	UTP14, U3 small nucleolar ribonucleoprotein, homolog C [Homo sapiens]										U
Q2_P37925	C919447.1	0.0178697	up	0.378804	1.02265	0.700725	Smp_001990	|Hypothetical (gi:256070677) [1e-36/84%]|	-	gi|256070677 hypothetical protein [Schistosoma mansoni] hypothetical protein [Schistosoma mansoni] (2e-33/cov=63%/id=73%)	No hits										U
Q2_P38385	JAP01100.C	0	up	0.490584	0.909704	0.700144	Sjc_0004480	-	|Sjp (gi:76156267) [0.0/49%]||(gi:29841181) [e-152/38%]||(gi:256070297) [e-149/58%]||Sjp (gi:76155751) [1e-48/16%]||(gi:296196683) PREDICTED: LOW QUALITY PROTEIN: NEDD4-binding protein 2-like [Callithrix jacchus] [7e-07/42%]|	gi|76156267 SJCHGC04853 protein [Schistosoma japonicum] (0.0/cov=76%/id=100%)	Nedd4 binding protein 2 [Homo sapiens]										U
Q2_P26884	C812614.1	0	up	0.472693	0.926333	0.699513	Smp_010930	|(gi:256072451) heat shock protein 70 [Schistosoma mansoni] [0.0/100%]||Sjp (gi:56755980) [0.0/101%]||(gi:296226401) PREDICTED: mitochondrial import receptor subunit TOM70 [Callithrix jacchus] [3e-48/39%]||(gi:115496634) mitochondrial import receptor subunit TOM70 [Bos taurus] [3e-48/39%]||Hypothetical (gi:74180003) [4e-48/39%]|	|Sjp (gi:56755980) [0.0/100%]||(gi:256072451) heat shock protein 70 [Schistosoma mansoni] [0.0/100%]||(gi:198429121) [3e-49/53%]||(gi:198429123) [4e-49/41%]||(gi:115496634) mitochondrial import receptor subunit TOM70 [Bos taurus] [6e-49/39%]|	gi|256072451 heat shock protein 70 [Schistosoma mansoni] heat shock protein 70 (hsp70)-interacting protein, putative [Schistosoma mansoni] (e-126/cov=91%/id=92%)	translocase of outer mitochondrial membrane 70 homolog A [Homo sapiens]										U
[truncated: 333 more rows]

## Sheet: DOWN q=0.1%
Gene ID	Gene Name	q-value(%)	regulation	average ratio 24h	average ratio 48h	average ratio 24h and 48h	NR Gene (Sma, Sjc, GI or Contig)	Blast Gene Annotation Smp	Blast Gene Annotation Sjc	Gene annotation GI	Human annotation								UTR Smp	INTRON Smp	Probe Strand against NR Gene
[truncated: 939 more rows]
