# Supplementary material for: Imatinib Treatment Causes Substantial Transcriptional Changes in Adult Schistosoma mansoni In Vitro Exhibiting Pleiotropic Effects
Source: PLoS Negl Trop Dis. 2014 Jun 12;8(6):e2923. doi: 10.1371/journal.pntd.0002923 (PMC4055459; doi:10.1371/journal.pntd.0002923)
Supplement: Data S6 — Gene Ontology (GO) categories are listed enriched with significantly differentially transcribed genes (BH adjusted p-value ≤0.05; threshold = 0.1) up-regulated following Imatinib treatment. (XLSX) [file pntd.0002923.s006.xlsx]

## Sheet: up 0,1% one class (0,05)
ID	Name	NSP	p-Value	p-Value (Adj)	Study Count	Population Count	treshold	Annotated gene products
GO:0005634	nucleus	C	2.74825e-05	0.050403	273	1574	0.05	Sjc_0058170, Sjc_0094890, Smp_000220, Smp_002160, Smp_002180.x, Smp_002230, Smp_004780.x, Smp_006630.x, Smp_007510, Smp_008470.x, Smp_008500.x, Smp_010930, Smp_010940.x, Smp_011860, Smp_012010, Smp_012340, Smp_014400.x, Smp_014610, Smp_015220, Smp_015690, Smp_015840, Smp_016410, Smp_017080.x, Smp_019040, Smp_019190, Smp_020200, Smp_021340.x, Smp_021870, Smp_022020.x, Smp_022310, Smp_023250.x, Smp…
GO:0009889	regulation of biosynthetic process	B	0.0345875	0.000317167	124	650	0.05	Sjc_0005880, Sjc_0020290, Sjc_0094890, Smp_001500, Smp_002160, Smp_002180.x, Smp_002230, Smp_006630.x, Smp_008500.x, Smp_008900, Smp_011860, Smp_012010, Smp_014400.x, Smp_015220, Smp_015690, Smp_015840, Smp_019040, Smp_020200, Smp_021340.x, Smp_021870, Smp_022020.x, Smp_022310, Smp_023250.x, Smp_025670, Smp_028200.x, Smp_030250, Smp_039670, Smp_043580, Smp_046360, Smp_047320, Smp_050920, Smp_0586…
GO:0031326	regulation of cellular biosynthetic process	B	0.0636838	0.000389320	124	650	0.05	Sjc_0005880, Sjc_0020290, Sjc_0094890, Smp_001500, Smp_002160, Smp_002180.x, Smp_002230, Smp_006630.x, Smp_008500.x, Smp_008900, Smp_011860, Smp_012010, Smp_014400.x, Smp_015220, Smp_015690, Smp_015840, Smp_019040, Smp_020200, Smp_021340.x, Smp_021870, Smp_022020.x, Smp_022310, Smp_023250.x, Smp_025670, Smp_028200.x, Smp_030250, Smp_039670, Smp_043580, Smp_046360, Smp_047320, Smp_050920, Smp_0586…
GO:0010556	regulation of macromolecule biosynthetic process	B	0.124737	0.000571918	124	647	0.05	Sjc_0005880, Sjc_0020290, Sjc_0094890, Smp_001500, Smp_002160, Smp_002180.x, Smp_002230, Smp_006630.x, Smp_008500.x, Smp_008900, Smp_011860, Smp_012010, Smp_014400.x, Smp_015220, Smp_015690, Smp_015840, Smp_019040, Smp_020200, Smp_021340.x, Smp_021870, Smp_022020.x, Smp_022310, Smp_023250.x, Smp_025670, Smp_028200.x, Smp_030250, Smp_039670, Smp_043580, Smp_046360, Smp_047320, Smp_050920, Smp_0586…
GO:2000112	regulation of cellular macromolecule biosynthetic process	B	0.268787	0.000985910	124	647	0.05	Sjc_0005880, Sjc_0020290, Sjc_0094890, Smp_001500, Smp_002160, Smp_002180.x, Smp_002230, Smp_006630.x, Smp_008500.x, Smp_008900, Smp_011860, Smp_012010, Smp_014400.x, Smp_015220, Smp_015690, Smp_015840, Smp_019040, Smp_020200, Smp_021340.x, Smp_021870, Smp_022020.x, Smp_022310, Smp_023250.x, Smp_025670, Smp_028200.x, Smp_030250, Smp_039670, Smp_043580, Smp_046360, Smp_047320, Smp_050920, Smp_0586…
GO:0031323	regulation of cellular metabolic process	B	0.478132	0.00146149	134	716	0.05	Sjc_0005880, Sjc_0020290, Sjc_0058170, Sjc_0073930, Sjc_0094890, Smp_001500, Smp_002160, Smp_002180.x, Smp_002230, Smp_006630.x, Smp_008500.x, Smp_008900, Smp_011860, Smp_012010, Smp_014400.x, Smp_015220, Smp_015690, Smp_015840, Smp_019040, Smp_019950, Smp_020200, Smp_021340.x, Smp_021870, Smp_022020.x, Smp_022310, Smp_023250.x, Smp_025670, Smp_028200.x, Smp_030250, Smp_036180, Smp_039670, Smp_04…
GO:0005488	binding	M	1.9364	0.00463373	539	3864	0.05	Sjc_0001340, Sjc_0005880, Sjc_0007580, Sjc_0020290, Sjc_0021280, Sjc_0040570, Sjc_0054900, Sjc_0058170, Sjc_0068730, Sjc_0073930, Sjc_0075570, Sjc_0075670, Sjc_0094890, Sjc_0101420, Sjc_0206560, Sjc_0212920, Sjc_0213910, Sjc_0306750, Sjc_0313920, Smp_000110, Smp_000780, Smp_001170, Smp_001500, Smp_002160, Smp_004780.x, Smp_005080.x, Smp_006630.x, Smp_007270.x, Smp_007510, Smp_008900, Smp_009530, …
GO:0080090	regulation of primary metabolic process	B	2.02126	0.00463373	131	731	0.05	Sjc_0005880, Sjc_0020290, Sjc_0058170, Sjc_0073930, Sjc_0094890, Smp_001500, Smp_002160, Smp_002180.x, Smp_002230, Smp_006630.x, Smp_008500.x, Smp_008900, Smp_011860, Smp_012010, Smp_014400.x, Smp_015220, Smp_015690, Smp_015840, Smp_019040, Smp_020200, Smp_021340.x, Smp_021870, Smp_022020.x, Smp_022310, Smp_023250.x, Smp_025670, Smp_028200.x, Smp_030250, Smp_039670, Smp_043580, Smp_046360, Smp_04…
GO:0019222	regulation of metabolic process	B	2.49483	0.00508390	154	877	0.05	Sjc_0005880, Sjc_0020290, Sjc_0058170, Sjc_0073930, Sjc_0094890, Sjc_0212920, Smp_001500, Smp_002160, Smp_002180.x, Smp_002230, Smp_006630.x, Smp_008500.x, Smp_008900, Smp_011860, Smp_012010, Smp_014400.x, Smp_015220, Smp_015690, Smp_015840, Smp_016380, Smp_019040, Smp_019950, Smp_020200, Smp_021340.x, Smp_021870, Smp_022020.x, Smp_022310, Smp_023250.x, Smp_024240, Smp_025670, Smp_028200.x, Smp_0…
GO:0005622	intracellular	C	2.97778	0.00546124	553	3957	0.05	Sjc_0005880, Sjc_0013440, Sjc_0015200, Sjc_0020290, Sjc_0021280, Sjc_0037110, Sjc_0054900, Sjc_0058170, Sjc_0068730, Sjc_0073930, Sjc_0094890, Sjc_0207930, Sjc_0213770, Sjc_0213910, Sjc_0306750, Sjc_0313920, Smp_000110, Smp_000220, Smp_000780, Smp_000990, Smp_001170, Smp_002160, Smp_002180.x, Smp_002230, Smp_004680, Smp_004780.x, Smp_005910, Smp_006630.x, Smp_007270.x, Smp_007510, Smp_007670, Smp…
GO:0050794	regulation of cellular process	B	4.72889	0.00788435	191	1211	0.05	Sjc_0005880, Sjc_0020290, Sjc_0058170, Sjc_0073930, Sjc_0094890, Sjc_0212920, Smp_000780, Smp_001070.x, Smp_001500, Smp_002160, Smp_002180.x, Smp_002230, Smp_006630.x, Smp_008500.x, Smp_008900, Smp_011690, Smp_011700, Smp_011860, Smp_012010, Smp_014400.x, Smp_015220, Smp_015690, Smp_015840, Smp_016380, Smp_019040, Smp_019950, Smp_020200, Smp_021340.x, Smp_021870, Smp_022020.x, Smp_022310, Smp_023…
GO:0050789	regulation of biological process	B	8.89833	0.0135401	201	1305	0.05	Sjc_0005880, Sjc_0020290, Sjc_0058170, Sjc_0073930, Sjc_0094890, Sjc_0212920, Smp_000780, Smp_001070.x, Smp_001500, Smp_002160, Smp_002180.x, Smp_002230, Smp_006630.x, Smp_008500.x, Smp_008900, Smp_011690, Smp_011700, Smp_011860, Smp_012010, Smp_014400.x, Smp_015220, Smp_015690, Smp_015840, Smp_016380, Smp_019040, Smp_019950, Smp_020200, Smp_021340.x, Smp_021870, Smp_022020.x, Smp_022310, Smp_023…
GO:0046914	transition metal ion binding	M	9.59768	0.0135401	130	804	0.05	Sjc_0075570, Sjc_0101420, Smp_009530, Smp_015220, Smp_015840, Smp_017900, Smp_018620, Smp_019190, Smp_020920.x, Smp_022020.x, Smp_022320.x, Smp_025670, Smp_028990.x, Smp_033590, Smp_035540.x, Smp_036180, Smp_036630, Smp_039300, Smp_039640.x, Smp_043580, Smp_044810, Smp_045160.x, Smp_045400, Smp_045810.x, Smp_045940, Smp_046360, Smp_047650, Smp_047660, Smp_049380.x, Smp_050270, Smp_052350, Smp_052…
GO:0008152	metabolic process	B	0.000137370	0.0179954	471	3515	0.05	Sjc_0005880, Sjc_0013440, Sjc_0015200, Sjc_0020290, Sjc_0021280, Sjc_0037110, Sjc_0040570, Sjc_0058170, Sjc_0068730, Sjc_0073930, Sjc_0075570, Sjc_0094890, Sjc_0101420, Sjc_0206560, Sjc_0207930, Sjc_0212920, Sjc_0213910, Sjc_0306750, Sjc_0313920, Smp_000110, Smp_000630, Smp_001500, Smp_002160, Smp_002180.x, Smp_002230, Smp_003940, Smp_003990, Smp_004780.x, Smp_005080.x, Smp_005910, Smp_006630.x, …
GO:0010468	regulation of gene expression	B	0.000177102	0.0197397	124	650	0.05	Sjc_0005880, Sjc_0020290, Sjc_0094890, Smp_001500, Smp_002160, Smp_002180.x, Smp_002230, Smp_006630.x, Smp_008500.x, Smp_008900, Smp_011860, Smp_012010, Smp_014400.x, Smp_015220, Smp_015690, Smp_015840, Smp_019040, Smp_020200, Smp_021340.x, Smp_021870, Smp_022020.x, Smp_022310, Smp_023250.x, Smp_025670, Smp_028200.x, Smp_030250, Smp_039670, Smp_043580, Smp_046360, Smp_047320, Smp_050920, Smp_0586…
GO:0065007	biological regulation	B	0.000187953	0.0197397	204	1343	0.05	Sjc_0005880, Sjc_0013440, Sjc_0020290, Sjc_0058170, Sjc_0073930, Sjc_0094890, Sjc_0212920, Smp_000780, Smp_001070.x, Smp_001500, Smp_002160, Smp_002180.x, Smp_002230, Smp_006630.x, Smp_008500.x, Smp_008900, Smp_011690, Smp_011700, Smp_011860, Smp_012010, Smp_014400.x, Smp_015220, Smp_015690, Smp_015840, Smp_016380, Smp_019040, Smp_019950, Smp_020200, Smp_021340.x, Smp_021870, Smp_022020.x, Smp_02…
GO:0060255	regulation of macromolecule metabolic process	B	0.000190465	0.0197397	129	696	0.05	Sjc_0005880, Sjc_0020290, Sjc_0058170, Sjc_0073930, Sjc_0094890, Smp_001500, Smp_002160, Smp_002180.x, Smp_002230, Smp_006630.x, Smp_008500.x, Smp_008900, Smp_011860, Smp_012010, Smp_014400.x, Smp_015220, Smp_015690, Smp_015840, Smp_019040, Smp_020200, Smp_021340.x, Smp_021870, Smp_022020.x, Smp_022310, Smp_023250.x, Smp_025670, Smp_028200.x, Smp_030250, Smp_039670, Smp_043580, Smp_046360, Smp_04…
GO:0044424	intracellular part	C	0.000193737	0.0197397	536	3851	0.05	Sjc_0005880, Sjc_0013440, Sjc_0015200, Sjc_0020290, Sjc_0037110, Sjc_0054900, Sjc_0058170, Sjc_0068730, Sjc_0073930, Sjc_0094890, Sjc_0207930, Sjc_0213770, Sjc_0213910, Sjc_0306750, Sjc_0313920, Smp_000110, Smp_000220, Smp_000780, Smp_000990, Smp_001170, Smp_002160, Smp_002180.x, Smp_002230, Smp_004680, Smp_004780.x, Smp_005910, Smp_006630.x, Smp_007270.x, Smp_007510, Smp_007670, Smp_008470.x, Sm…
GO:0030001	metal ion transport	B	0.000393235	0.0379576	18	113	0.05	Sjc_0013440, Smp_047650, Smp_047660, Smp_069170, Smp_069240, Smp_095010, Smp_134070, Smp_147140, Smp_151810, Smp_152830, Smp_157420, Smp_160200, Smp_160780, Smp_161140, Smp_163160, Smp_174860, gi|256071826, gi|256077004
GO:0006350	transcription	B	0.000414819	0.0380389	109	576	0.05	Sjc_0094890, Smp_002160, Smp_002180.x, Smp_002230, Smp_006630.x, Smp_008500.x, Smp_011860, Smp_012010, Smp_014400.x, Smp_015220, Smp_015840, Smp_019040, Smp_021340.x, Smp_021870, Smp_022020.x, Smp_022310, Smp_023250.x, Smp_025670, Smp_030250, Smp_039670, Smp_043580, Smp_046360, Smp_058620, Smp_061300, Smp_061570, Smp_062530, Smp_065000, Smp_067520, Smp_068780, Smp_068950, Smp_068960.x, Smp_071470…
GO:0003676	nucleic acid binding	M	0.000715476	0.0581269	171	1003	0.1	Sjc_0001340, Sjc_0005880, Sjc_0020290, Sjc_0021280, Sjc_0040570, Sjc_0058170, Sjc_0094890, Sjc_0206560, Smp_000110, Smp_001500, Smp_002160, Smp_005080.x, Smp_006630.x, Smp_008900, Smp_011860, Smp_012010, Smp_015220, Smp_015690, Smp_015840, Smp_019040, Smp_019190, Smp_020200, Smp_021340.x, Smp_021870, Smp_021960, Smp_022020.x, Smp_022310, Smp_023270.x, Smp_025670, Smp_027970, Smp_028200.x, Smp_030…
GO:0016070	RNA metabolic process	B	0.000717532	0.0581269	163	924	0.1	Sjc_0015200, Sjc_0206560, Smp_002160, Smp_002180.x, Smp_002230, Smp_005080.x, Smp_006630.x, Smp_008500.x, Smp_011860, Smp_012010, Smp_012340, Smp_014400.x, Smp_015220, Smp_015690, Smp_015840, Smp_019040, Smp_019190, Smp_020200, Smp_021340.x, Smp_021870, Smp_022020.x, Smp_022310, Smp_023250.x, Smp_023270.x, Smp_025670, Smp_030250, Smp_035360, Smp_039670, Smp_040560, Smp_041730.x, Smp_043580, Smp_0…
GO:0032774	RNA biosynthetic process	B	0.000744884	0.0581269	98	523	0.1	Smp_002160, Smp_002180.x, Smp_002230, Smp_006630.x, Smp_008500.x, Smp_011860, Smp_012010, Smp_014400.x, Smp_015220, Smp_015840, Smp_019040, Smp_021340.x, Smp_021870, Smp_022020.x, Smp_022310, Smp_023250.x, Smp_025670, Smp_030250, Smp_039670, Smp_043580, Smp_046360, Smp_058620, Smp_061300, Smp_061570, Smp_062530, Smp_065000, Smp_067520, Smp_068780, Smp_068950, Smp_068960.x, Smp_071470, Smp_071570,…
GO:0090304	nucleic acid metabolic process	B	0.000760657	0.0581269	191	1146	0.1	Sjc_0015200, Sjc_0058170, Sjc_0094890, Sjc_0206560, Smp_002160, Smp_002180.x, Smp_002230, Smp_005080.x, Smp_006630.x, Smp_008500.x, Smp_011860, Smp_012010, Smp_012340, Smp_014400.x, Smp_015220, Smp_015690, Smp_015840, Smp_019040, Smp_019190, Smp_020200, Smp_020920.x, Smp_021340.x, Smp_021870, Smp_021960, Smp_022020.x, Smp_022310, Smp_023250.x, Smp_023270.x, Smp_025670, Smp_030250, Smp_033050.x, S…
GO:0051171	regulation of nitrogen compound metabolic process	B	0.000930813	0.0682844	105	567	0.1	Sjc_0058170, Sjc_0094890, Smp_002160, Smp_002180.x, Smp_002230, Smp_006630.x, Smp_008500.x, Smp_011860, Smp_012010, Smp_014400.x, Smp_015220, Smp_015840, Smp_019040, Smp_021340.x, Smp_021870, Smp_022020.x, Smp_022310, Smp_023250.x, Smp_025670, Smp_030250, Smp_039670, Smp_043580, Smp_046360, Smp_058620, Smp_061300, Smp_061570, Smp_062530, Smp_065000, Smp_067520, Smp_068780, Smp_068950, Smp_068960.…
GO:0006139	nucleobase, nucleoside, nucleotide and nucleic acid metabolic process	B	0.00185708	0.130995	230	1534	0.5	Sjc_0015200, Sjc_0020290, Sjc_0058170, Sjc_0068730, Sjc_0094890, Sjc_0206560, Smp_000110, Smp_002160, Smp_002180.x, Smp_002230, Smp_003990, Smp_005080.x, Smp_006630.x, Smp_008500.x, Smp_011860, Smp_012010, Smp_012340, Smp_012930, Smp_014400.x, Smp_015220, Smp_015690, Smp_015840, Smp_016380, Smp_019040, Smp_019190, Smp_020200, Smp_020480, Smp_020920.x, Smp_021340.x, Smp_021870, Smp_021960, Smp_022…
GO:0019219	regulation of nucleobase, nucleoside, nucleotide and nucleic acid metabolic process	B	0.00201165	0.132181	105	567	0.5	Sjc_0058170, Sjc_0094890, Smp_002160, Smp_002180.x, Smp_002230, Smp_006630.x, Smp_008500.x, Smp_011860, Smp_012010, Smp_014400.x, Smp_015220, Smp_015840, Smp_019040, Smp_021340.x, Smp_021870, Smp_022020.x, Smp_022310, Smp_023250.x, Smp_025670, Smp_030250, Smp_039670, Smp_043580, Smp_046360, Smp_058620, Smp_061300, Smp_061570, Smp_062530, Smp_065000, Smp_067520, Smp_068780, Smp_068950, Smp_068960.…
GO:0044237	cellular metabolic process	B	0.00205684	0.132181	375	2722	0.5	Sjc_0005880, Sjc_0013440, Sjc_0015200, Sjc_0020290, Sjc_0021280, Sjc_0058170, Sjc_0068730, Sjc_0073930, Sjc_0075570, Sjc_0094890, Sjc_0101420, Sjc_0206560, Sjc_0207930, Sjc_0212920, Sjc_0306750, Sjc_0313920, Smp_000110, Smp_001500, Smp_002160, Smp_002180.x, Smp_002230, Smp_003940, Smp_003990, Smp_004780.x, Smp_005080.x, Smp_005910, Smp_006630.x, Smp_007510, Smp_008500.x, Smp_008900, Smp_009690.x,…
GO:0044260	cellular macromolecule metabolic process	B	0.00209010	0.132181	287	1927	0.5	Sjc_0005880, Sjc_0015200, Sjc_0020290, Sjc_0021280, Sjc_0058170, Sjc_0068730, Sjc_0073930, Sjc_0094890, Sjc_0206560, Sjc_0212920, Sjc_0306750, Sjc_0313920, Smp_000110, Smp_001500, Smp_002160, Smp_002180.x, Smp_002230, Smp_004780.x, Smp_005080.x, Smp_005910, Smp_006630.x, Smp_007510, Smp_008500.x, Smp_008900, Smp_009690.x, Smp_011150, Smp_011690, Smp_011700, Smp_011860, Smp_012010, Smp_012340, Smp…
GO:0016773	phosphotransferase activity, alcohol group as acceptor	M	0.00227963	0.139362	52	314	0.5	Sjc_0212920, Smp_007510, Smp_011690, Smp_011700, Smp_014170.x, Smp_017900, Smp_018290, Smp_022140, Smp_036180, Smp_040190, Smp_043030, Smp_043200, Smp_043670.x, Smp_052800.x, Smp_053560, Smp_058620, Smp_068960.x, Smp_090890, Smp_094760, Smp_102650, Smp_123610, Smp_123640, Smp_124450, Smp_124850, Smp_127920, Smp_129310, Smp_134260, Smp_136750, Smp_138850, Smp_141580, Smp_142360.x, Smp_150300, Smp_…
GO:0043226	organelle	C	0.00340944	0.201707	376	2669	0.5	Sjc_0013440, Sjc_0037110, Sjc_0054900, Sjc_0058170, Sjc_0068730, Sjc_0073930, Sjc_0094890, Sjc_0207930, Sjc_0213770, Sjc_0213910, Smp_000220, Smp_000780, Smp_002160, Smp_002180.x, Smp_002230, Smp_004780.x, Smp_006630.x, Smp_007270.x, Smp_007510, Smp_008470.x, Smp_008500.x, Smp_009690.x, Smp_010930, Smp_010940.x, Smp_011860, Smp_012010, Smp_012340, Smp_013040.x, Smp_014400.x, Smp_014610, Smp_01522…
GO:0016301	kinase activity	M	0.00362493	0.207754	55	354	0.5	Sjc_0212920, Smp_007510, Smp_011690, Smp_011700, Smp_014170.x, Smp_017900, Smp_018290, Smp_022140, Smp_036180, Smp_040190, Smp_043030, Smp_043200, Smp_043670.x, Smp_052800.x, Smp_053560, Smp_058620, Smp_068960.x, Smp_072460, Smp_090890, Smp_094760, Smp_102650, Smp_123610, Smp_123640, Smp_124450, Smp_124850, Smp_127920, Smp_129310, Smp_134260, Smp_136750, Smp_138850, Smp_141580, Smp_142360.x, Smp_…
GO:0008173	RNA methyltransferase activity	M	0.00406631	0.225988	8	20	0.5	Sjc_0015200, Smp_045040, Smp_059660, Smp_146300, Smp_154780, Smp_165900.x, Smp_172190.x, Smp_181090
GO:0003700	sequence-specific DNA binding transcription factor activity	M	0.00466232	0.251491	24	108	0.5	Sjc_0094890, Smp_011860, Smp_012010, Smp_021340.x, Smp_030250, Smp_061300, Smp_067520, Smp_068780, Smp_071470, Smp_071570, Smp_079270, Smp_080810, Smp_085910, Smp_086270, Smp_097700, Smp_138170, Smp_142600, Smp_161530, Smp_163600, Smp_163790, Smp_168810, Smp_169270, Smp_170250, gi|58332666
GO:0004003	ATP-dependent DNA helicase activity	M	0.00700430	0.367025	4	9	0.5	Smp_083780, Smp_101300, Smp_130210, gi|256089810
GO:0016459	myosin complex	C	0.00798771	0.406475	22	111	0.5	Smp_027870, Smp_028070.x, Smp_034940.x, Smp_043610, Smp_045600, Smp_075770, Smp_099570, Smp_105970.x, Smp_124110, Smp_126170, Smp_127380, Smp_129320, Smp_129550, Smp_137530, Smp_139730, Smp_140940, Smp_142100, Smp_162970, Smp_171540.x, Smp_174710, Smp_175460, Smp_176740
GO:0016564	transcription repressor activity	M	0.00832708	0.406475	4	6	0.5	Smp_023250.x, Smp_080810, Smp_162050, gi|256074321
GO:0016805	dipeptidase activity	M	0.00842206	0.406475	3	4	0.5	Smp_088280, Smp_090800, Smp_127540

## Sheet: Tabelle1
	ID	Name	p-Value	p-Value (Adj)	Study Count	Population Count	treshold	Annotated gene products
Biological process	GO:0009889	regulation of biosynthetic process	0.0345875	0.000317167	124	650	0.05	Sjc_0005880, Sjc_0020290, Sjc_0094890, Smp_001500, Smp_002160, Smp_002180.x, Smp_002230, Smp_006630.x, Smp_008500.x, Smp_008900, Smp_011860, Smp_012010, Smp_014400.x, Smp_015220, Smp_015690, Smp_015840, Smp_019040, Smp_020200, Smp_021340.x, Smp_021870, Smp_022020.x, Smp_022310, Smp_023250.x, Smp_025670, Smp_028200.x, Smp_030250, Smp_039670, Smp_043580, Smp_046360, Smp_047320, Smp_050920, Smp_0586…
	GO:0031326	regulation of cellular biosynthetic process	0.0636838	0.000389320	124	650	0.05	Sjc_0005880, Sjc_0020290, Sjc_0094890, Smp_001500, Smp_002160, Smp_002180.x, Smp_002230, Smp_006630.x, Smp_008500.x, Smp_008900, Smp_011860, Smp_012010, Smp_014400.x, Smp_015220, Smp_015690, Smp_015840, Smp_019040, Smp_020200, Smp_021340.x, Smp_021870, Smp_022020.x, Smp_022310, Smp_023250.x, Smp_025670, Smp_028200.x, Smp_030250, Smp_039670, Smp_043580, Smp_046360, Smp_047320, Smp_050920, Smp_0586…
	GO:0010556	regulation of macromolecule biosynthetic process	0.124737	0.000571918	124	647	0.05	Sjc_0005880, Sjc_0020290, Sjc_0094890, Smp_001500, Smp_002160, Smp_002180.x, Smp_002230, Smp_006630.x, Smp_008500.x, Smp_008900, Smp_011860, Smp_012010, Smp_014400.x, Smp_015220, Smp_015690, Smp_015840, Smp_019040, Smp_020200, Smp_021340.x, Smp_021870, Smp_022020.x, Smp_022310, Smp_023250.x, Smp_025670, Smp_028200.x, Smp_030250, Smp_039670, Smp_043580, Smp_046360, Smp_047320, Smp_050920, Smp_0586…
	GO:2000112	regulation of cellular macromolecule biosynthetic process	0.268787	0.000985910	124	647	0.05	Sjc_0005880, Sjc_0020290, Sjc_0094890, Smp_001500, Smp_002160, Smp_002180.x, Smp_002230, Smp_006630.x, Smp_008500.x, Smp_008900, Smp_011860, Smp_012010, Smp_014400.x, Smp_015220, Smp_015690, Smp_015840, Smp_019040, Smp_020200, Smp_021340.x, Smp_021870, Smp_022020.x, Smp_022310, Smp_023250.x, Smp_025670, Smp_028200.x, Smp_030250, Smp_039670, Smp_043580, Smp_046360, Smp_047320, Smp_050920, Smp_0586…
	GO:0031323	regulation of cellular metabolic process	0.478132	0.00146149	134	716	0.05	Sjc_0005880, Sjc_0020290, Sjc_0058170, Sjc_0073930, Sjc_0094890, Smp_001500, Smp_002160, Smp_002180.x, Smp_002230, Smp_006630.x, Smp_008500.x, Smp_008900, Smp_011860, Smp_012010, Smp_014400.x, Smp_015220, Smp_015690, Smp_015840, Smp_019040, Smp_019950, Smp_020200, Smp_021340.x, Smp_021870, Smp_022020.x, Smp_022310, Smp_023250.x, Smp_025670, Smp_028200.x, Smp_030250, Smp_036180, Smp_039670, Smp_04…
	GO:0080090	regulation of primary metabolic process	2.02126	0.00463373	131	731	0.05	Sjc_0005880, Sjc_0020290, Sjc_0058170, Sjc_0073930, Sjc_0094890, Smp_001500, Smp_002160, Smp_002180.x, Smp_002230, Smp_006630.x, Smp_008500.x, Smp_008900, Smp_011860, Smp_012010, Smp_014400.x, Smp_015220, Smp_015690, Smp_015840, Smp_019040, Smp_020200, Smp_021340.x, Smp_021870, Smp_022020.x, Smp_022310, Smp_023250.x, Smp_025670, Smp_028200.x, Smp_030250, Smp_039670, Smp_043580, Smp_046360, Smp_04…
	GO:0019222	regulation of metabolic process	2.49483	0.00508390	154	877	0.05	Sjc_0005880, Sjc_0020290, Sjc_0058170, Sjc_0073930, Sjc_0094890, Sjc_0212920, Smp_001500, Smp_002160, Smp_002180.x, Smp_002230, Smp_006630.x, Smp_008500.x, Smp_008900, Smp_011860, Smp_012010, Smp_014400.x, Smp_015220, Smp_015690, Smp_015840, Smp_016380, Smp_019040, Smp_019950, Smp_020200, Smp_021340.x, Smp_021870, Smp_022020.x, Smp_022310, Smp_023250.x, Smp_024240, Smp_025670, Smp_028200.x, Smp_0…
	GO:0050794	regulation of cellular process	4.72889	0.00788435	191	1211	0.05	Sjc_0005880, Sjc_0020290, Sjc_0058170, Sjc_0073930, Sjc_0094890, Sjc_0212920, Smp_000780, Smp_001070.x, Smp_001500, Smp_002160, Smp_002180.x, Smp_002230, Smp_006630.x, Smp_008500.x, Smp_008900, Smp_011690, Smp_011700, Smp_011860, Smp_012010, Smp_014400.x, Smp_015220, Smp_015690, Smp_015840, Smp_016380, Smp_019040, Smp_019950, Smp_020200, Smp_021340.x, Smp_021870, Smp_022020.x, Smp_022310, Smp_023…
	GO:0050789	regulation of biological process	8.89833	0.0135401	201	1305	0.05	Sjc_0005880, Sjc_0020290, Sjc_0058170, Sjc_0073930, Sjc_0094890, Sjc_0212920, Smp_000780, Smp_001070.x, Smp_001500, Smp_002160, Smp_002180.x, Smp_002230, Smp_006630.x, Smp_008500.x, Smp_008900, Smp_011690, Smp_011700, Smp_011860, Smp_012010, Smp_014400.x, Smp_015220, Smp_015690, Smp_015840, Smp_016380, Smp_019040, Smp_019950, Smp_020200, Smp_021340.x, Smp_021870, Smp_022020.x, Smp_022310, Smp_023…
	GO:0008152	metabolic process	0.000137370	0.0179954	471	3515	0.05	Sjc_0005880, Sjc_0013440, Sjc_0015200, Sjc_0020290, Sjc_0021280, Sjc_0037110, Sjc_0040570, Sjc_0058170, Sjc_0068730, Sjc_0073930, Sjc_0075570, Sjc_0094890, Sjc_0101420, Sjc_0206560, Sjc_0207930, Sjc_0212920, Sjc_0213910, Sjc_0306750, Sjc_0313920, Smp_000110, Smp_000630, Smp_001500, Smp_002160, Smp_002180.x, Smp_002230, Smp_003940, Smp_003990, Smp_004780.x, Smp_005080.x, Smp_005910, Smp_006630.x, …
	GO:0010468	regulation of gene expression	0.000177102	0.0197397	124	650	0.05	Sjc_0005880, Sjc_0020290, Sjc_0094890, Smp_001500, Smp_002160, Smp_002180.x, Smp_002230, Smp_006630.x, Smp_008500.x, Smp_008900, Smp_011860, Smp_012010, Smp_014400.x, Smp_015220, Smp_015690, Smp_015840, Smp_019040, Smp_020200, Smp_021340.x, Smp_021870, Smp_022020.x, Smp_022310, Smp_023250.x, Smp_025670, Smp_028200.x, Smp_030250, Smp_039670, Smp_043580, Smp_046360, Smp_047320, Smp_050920, Smp_0586…
	GO:0065007	biological regulation	0.000187953	0.0197397	204	1343	0.05	Sjc_0005880, Sjc_0013440, Sjc_0020290, Sjc_0058170, Sjc_0073930, Sjc_0094890, Sjc_0212920, Smp_000780, Smp_001070.x, Smp_001500, Smp_002160, Smp_002180.x, Smp_002230, Smp_006630.x, Smp_008500.x, Smp_008900, Smp_011690, Smp_011700, Smp_011860, Smp_012010, Smp_014400.x, Smp_015220, Smp_015690, Smp_015840, Smp_016380, Smp_019040, Smp_019950, Smp_020200, Smp_021340.x, Smp_021870, Smp_022020.x, Smp_02…
	GO:0060255	regulation of macromolecule metabolic process	0.000190465	0.0197397	129	696	0.05	Sjc_0005880, Sjc_0020290, Sjc_0058170, Sjc_0073930, Sjc_0094890, Smp_001500, Smp_002160, Smp_002180.x, Smp_002230, Smp_006630.x, Smp_008500.x, Smp_008900, Smp_011860, Smp_012010, Smp_014400.x, Smp_015220, Smp_015690, Smp_015840, Smp_019040, Smp_020200, Smp_021340.x, Smp_021870, Smp_022020.x, Smp_022310, Smp_023250.x, Smp_025670, Smp_028200.x, Smp_030250, Smp_039670, Smp_043580, Smp_046360, Smp_04…
	GO:0030001	metal ion transport	0.000393235	0.0379576	18	113	0.05	Sjc_0013440, Smp_047650, Smp_047660, Smp_069170, Smp_069240, Smp_095010, Smp_134070, Smp_147140, Smp_151810, Smp_152830, Smp_157420, Smp_160200, Smp_160780, Smp_161140, Smp_163160, Smp_174860, gi|256071826, gi|256077004
	GO:0006350	transcription	0.000414819	0.0380389	109	576	0.05	Sjc_0094890, Smp_002160, Smp_002180.x, Smp_002230, Smp_006630.x, Smp_008500.x, Smp_011860, Smp_012010, Smp_014400.x, Smp_015220, Smp_015840, Smp_019040, Smp_021340.x, Smp_021870, Smp_022020.x, Smp_022310, Smp_023250.x, Smp_025670, Smp_030250, Smp_039670, Smp_043580, Smp_046360, Smp_058620, Smp_061300, Smp_061570, Smp_062530, Smp_065000, Smp_067520, Smp_068780, Smp_068950, Smp_068960.x, Smp_071470…
	GO:0016070	RNA metabolic process	0.000717532	0.0581269	163	924	0.1	Sjc_0015200, Sjc_0206560, Smp_002160, Smp_002180.x, Smp_002230, Smp_005080.x, Smp_006630.x, Smp_008500.x, Smp_011860, Smp_012010, Smp_012340, Smp_014400.x, Smp_015220, Smp_015690, Smp_015840, Smp_019040, Smp_019190, Smp_020200, Smp_021340.x, Smp_021870, Smp_022020.x, Smp_022310, Smp_023250.x, Smp_023270.x, Smp_025670, Smp_030250, Smp_035360, Smp_039670, Smp_040560, Smp_041730.x, Smp_043580, Smp_0…
	GO:0032774	RNA biosynthetic process	0.000744884	0.0581269	98	523	0.1	Smp_002160, Smp_002180.x, Smp_002230, Smp_006630.x, Smp_008500.x, Smp_011860, Smp_012010, Smp_014400.x, Smp_015220, Smp_015840, Smp_019040, Smp_021340.x, Smp_021870, Smp_022020.x, Smp_022310, Smp_023250.x, Smp_025670, Smp_030250, Smp_039670, Smp_043580, Smp_046360, Smp_058620, Smp_061300, Smp_061570, Smp_062530, Smp_065000, Smp_067520, Smp_068780, Smp_068950, Smp_068960.x, Smp_071470, Smp_071570,…
	GO:0090304	nucleic acid metabolic process	0.000760657	0.0581269	191	1146	0.1	Sjc_0015200, Sjc_0058170, Sjc_0094890, Sjc_0206560, Smp_002160, Smp_002180.x, Smp_002230, Smp_005080.x, Smp_006630.x, Smp_008500.x, Smp_011860, Smp_012010, Smp_012340, Smp_014400.x, Smp_015220, Smp_015690, Smp_015840, Smp_019040, Smp_019190, Smp_020200, Smp_020920.x, Smp_021340.x, Smp_021870, Smp_021960, Smp_022020.x, Smp_022310, Smp_023250.x, Smp_023270.x, Smp_025670, Smp_030250, Smp_033050.x, S…
	GO:0051171	regulation of nitrogen compound metabolic process	0.000930813	0.0682844	105	567	0.1	Sjc_0058170, Sjc_0094890, Smp_002160, Smp_002180.x, Smp_002230, Smp_006630.x, Smp_008500.x, Smp_011860, Smp_012010, Smp_014400.x, Smp_015220, Smp_015840, Smp_019040, Smp_021340.x, Smp_021870, Smp_022020.x, Smp_022310, Smp_023250.x, Smp_025670, Smp_030250, Smp_039670, Smp_043580, Smp_046360, Smp_058620, Smp_061300, Smp_061570, Smp_062530, Smp_065000, Smp_067520, Smp_068780, Smp_068950, Smp_068960.…
	GO:0006139	nucleobase, nucleoside, nucleotide and nucleic acid metabolic process	0.00185708	0.130995	230	1534	0.5	Sjc_0015200, Sjc_0020290, Sjc_0058170, Sjc_0068730, Sjc_0094890, Sjc_0206560, Smp_000110, Smp_002160, Smp_002180.x, Smp_002230, Smp_003990, Smp_005080.x, Smp_006630.x, Smp_008500.x, Smp_011860, Smp_012010, Smp_012340, Smp_012930, Smp_014400.x, Smp_015220, Smp_015690, Smp_015840, Smp_016380, Smp_019040, Smp_019190, Smp_020200, Smp_020480, Smp_020920.x, Smp_021340.x, Smp_021870, Smp_021960, Smp_022…
	GO:0019219	regulation of nucleobase, nucleoside, nucleotide and nucleic acid metabolic process	0.00201165	0.132181	105	567	0.5	Sjc_0058170, Sjc_0094890, Smp_002160, Smp_002180.x, Smp_002230, Smp_006630.x, Smp_008500.x, Smp_011860, Smp_012010, Smp_014400.x, Smp_015220, Smp_015840, Smp_019040, Smp_021340.x, Smp_021870, Smp_022020.x, Smp_022310, Smp_023250.x, Smp_025670, Smp_030250, Smp_039670, Smp_043580, Smp_046360, Smp_058620, Smp_061300, Smp_061570, Smp_062530, Smp_065000, Smp_067520, Smp_068780, Smp_068950, Smp_068960.…
	GO:0044237	cellular metabolic process	0.00205684	0.132181	375	2722	0.5	Sjc_0005880, Sjc_0013440, Sjc_0015200, Sjc_0020290, Sjc_0021280, Sjc_0058170, Sjc_0068730, Sjc_0073930, Sjc_0075570, Sjc_0094890, Sjc_0101420, Sjc_0206560, Sjc_0207930, Sjc_0212920, Sjc_0306750, Sjc_0313920, Smp_000110, Smp_001500, Smp_002160, Smp_002180.x, Smp_002230, Smp_003940, Smp_003990, Smp_004780.x, Smp_005080.x, Smp_005910, Smp_006630.x, Smp_007510, Smp_008500.x, Smp_008900, Smp_009690.x,…
	GO:0044260	cellular macromolecule metabolic process	0.00209010	0.132181	287	1927	0.5	Sjc_0005880, Sjc_0015200, Sjc_0020290, Sjc_0021280, Sjc_0058170, Sjc_0068730, Sjc_0073930, Sjc_0094890, Sjc_0206560, Sjc_0212920, Sjc_0306750, Sjc_0313920, Smp_000110, Smp_001500, Smp_002160, Smp_002180.x, Smp_002230, Smp_004780.x, Smp_005080.x, Smp_005910, Smp_006630.x, Smp_007510, Smp_008500.x, Smp_008900, Smp_009690.x, Smp_011150, Smp_011690, Smp_011700, Smp_011860, Smp_012010, Smp_012340, Smp…
Cellular components	GO:0005634	nucleus	2.74825e-05	0.050403	273	1574	0.05	Sjc_0058170, Sjc_0094890, Smp_000220, Smp_002160, Smp_002180.x, Smp_002230, Smp_004780.x, Smp_006630.x, Smp_007510, Smp_008470.x, Smp_008500.x, Smp_010930, Smp_010940.x, Smp_011860, Smp_012010, Smp_012340, Smp_014400.x, Smp_014610, Smp_015220, Smp_015690, Smp_015840, Smp_016410, Smp_017080.x, Smp_019040, Smp_019190, Smp_020200, Smp_021340.x, Smp_021870, Smp_022020.x, Smp_022310, Smp_023250.x, Smp…
	GO:0005622	intracellular	2.97778	0.00546124	553	3957	0.05	Sjc_0005880, Sjc_0013440, Sjc_0015200, Sjc_0020290, Sjc_0021280, Sjc_0037110, Sjc_0054900, Sjc_0058170, Sjc_0068730, Sjc_0073930, Sjc_0094890, Sjc_0207930, Sjc_0213770, Sjc_0213910, Sjc_0306750, Sjc_0313920, Smp_000110, Smp_000220, Smp_000780, Smp_000990, Smp_001170, Smp_002160, Smp_002180.x, Smp_002230, Smp_004680, Smp_004780.x, Smp_005910, Smp_006630.x, Smp_007270.x, Smp_007510, Smp_007670, Smp…
	GO:0044424	intracellular part	0.000193737	0.0197397	536	3851	0.05	Sjc_0005880, Sjc_0013440, Sjc_0015200, Sjc_0020290, Sjc_0037110, Sjc_0054900, Sjc_0058170, Sjc_0068730, Sjc_0073930, Sjc_0094890, Sjc_0207930, Sjc_0213770, Sjc_0213910, Sjc_0306750, Sjc_0313920, Smp_000110, Smp_000220, Smp_000780, Smp_000990, Smp_001170, Smp_002160, Smp_002180.x, Smp_002230, Smp_004680, Smp_004780.x, Smp_005910, Smp_006630.x, Smp_007270.x, Smp_007510, Smp_007670, Smp_008470.x, Sm…
	GO:0043226	organelle	0.00340944	0.201707	376	2669	0.5	Sjc_0013440, Sjc_0037110, Sjc_0054900, Sjc_0058170, Sjc_0068730, Sjc_0073930, Sjc_0094890, Sjc_0207930, Sjc_0213770, Sjc_0213910, Smp_000220, Smp_000780, Smp_002160, Smp_002180.x, Smp_002230, Smp_004780.x, Smp_006630.x, Smp_007270.x, Smp_007510, Smp_008470.x, Smp_008500.x, Smp_009690.x, Smp_010930, Smp_010940.x, Smp_011860, Smp_012010, Smp_012340, Smp_013040.x, Smp_014400.x, Smp_014610, Smp_01522…
	GO:0016459	myosin complex	0.00798771	0.406475	22	111	0.5	Smp_027870, Smp_028070.x, Smp_034940.x, Smp_043610, Smp_045600, Smp_075770, Smp_099570, Smp_105970.x, Smp_124110, Smp_126170, Smp_127380, Smp_129320, Smp_129550, Smp_137530, Smp_139730, Smp_140940, Smp_142100, Smp_162970, Smp_171540.x, Smp_174710, Smp_175460, Smp_176740
Molecular function	GO:0005488	binding	1.9364	0.00463373	539	3864	0.05	Sjc_0001340, Sjc_0005880, Sjc_0007580, Sjc_0020290, Sjc_0021280, Sjc_0040570, Sjc_0054900, Sjc_0058170, Sjc_0068730, Sjc_0073930, Sjc_0075570, Sjc_0075670, Sjc_0094890, Sjc_0101420, Sjc_0206560, Sjc_0212920, Sjc_0213910, Sjc_0306750, Sjc_0313920, Smp_000110, Smp_000780, Smp_001170, Smp_001500, Smp_002160, Smp_004780.x, Smp_005080.x, Smp_006630.x, Smp_007270.x, Smp_007510, Smp_008900, Smp_009530, …
	GO:0046914	transition metal ion binding	9.59768	0.0135401	130	804	0.05	Sjc_0075570, Sjc_0101420, Smp_009530, Smp_015220, Smp_015840, Smp_017900, Smp_018620, Smp_019190, Smp_020920.x, Smp_022020.x, Smp_022320.x, Smp_025670, Smp_028990.x, Smp_033590, Smp_035540.x, Smp_036180, Smp_036630, Smp_039300, Smp_039640.x, Smp_043580, Smp_044810, Smp_045160.x, Smp_045400, Smp_045810.x, Smp_045940, Smp_046360, Smp_047650, Smp_047660, Smp_049380.x, Smp_050270, Smp_052350, Smp_052…
	GO:0003676	nucleic acid binding	0.000715476	0.0581269	171	1003	0.1	Sjc_0001340, Sjc_0005880, Sjc_0020290, Sjc_0021280, Sjc_0040570, Sjc_0058170, Sjc_0094890, Sjc_0206560, Smp_000110, Smp_001500, Smp_002160, Smp_005080.x, Smp_006630.x, Smp_008900, Smp_011860, Smp_012010, Smp_015220, Smp_015690, Smp_015840, Smp_019040, Smp_019190, Smp_020200, Smp_021340.x, Smp_021870, Smp_021960, Smp_022020.x, Smp_022310, Smp_023270.x, Smp_025670, Smp_027970, Smp_028200.x, Smp_030…
	GO:0016773	phosphotransferase activity, alcohol group as acceptor	0.00227963	0.139362	52	314	0.5	Sjc_0212920, Smp_007510, Smp_011690, Smp_011700, Smp_014170.x, Smp_017900, Smp_018290, Smp_022140, Smp_036180, Smp_040190, Smp_043030, Smp_043200, Smp_043670.x, Smp_052800.x, Smp_053560, Smp_058620, Smp_068960.x, Smp_090890, Smp_094760, Smp_102650, Smp_123610, Smp_123640, Smp_124450, Smp_124850, Smp_127920, Smp_129310, Smp_134260, Smp_136750, Smp_138850, Smp_141580, Smp_142360.x, Smp_150300, Smp_…
	GO:0016301	kinase activity	0.00362493	0.207754	55	354	0.5	Sjc_0212920, Smp_007510, Smp_011690, Smp_011700, Smp_014170.x, Smp_017900, Smp_018290, Smp_022140, Smp_036180, Smp_040190, Smp_043030, Smp_043200, Smp_043670.x, Smp_052800.x, Smp_053560, Smp_058620, Smp_068960.x, Smp_072460, Smp_090890, Smp_094760, Smp_102650, Smp_123610, Smp_123640, Smp_124450, Smp_124850, Smp_127920, Smp_129310, Smp_134260, Smp_136750, Smp_138850, Smp_141580, Smp_142360.x, Smp_…
	GO:0008173	RNA methyltransferase activity	0.00406631	0.225988	8	20	0.5	Sjc_0015200, Smp_045040, Smp_059660, Smp_146300, Smp_154780, Smp_165900.x, Smp_172190.x, Smp_181090
	GO:0003700	sequence-specific DNA binding transcription factor activity	0.00466232	0.251491	24	108	0.5	Sjc_0094890, Smp_011860, Smp_012010, Smp_021340.x, Smp_030250, Smp_061300, Smp_067520, Smp_068780, Smp_071470, Smp_071570, Smp_079270, Smp_080810, Smp_085910, Smp_086270, Smp_097700, Smp_138170, Smp_142600, Smp_161530, Smp_163600, Smp_163790, Smp_168810, Smp_169270, Smp_170250, gi|58332666
	GO:0004003	ATP-dependent DNA helicase activity	0.00700430	0.367025	4	9	0.5	Smp_083780, Smp_101300, Smp_130210, gi|256089810
	GO:0016564	transcription repressor activity	0.00832708	0.406475	4	6	0.5	Smp_023250.x, Smp_080810, Smp_162050, gi|256074321
	GO:0016805	dipeptidase activity	0.00842206	0.406475	3	4	0.5	Smp_088280, Smp_090800, Smp_127540
