# Supplementary material for: Imatinib Treatment Causes Substantial Transcriptional Changes in Adult Schistosoma mansoni In Vitro Exhibiting Pleiotropic Effects
Source: PLoS Negl Trop Dis. 2014 Jun 12;8(6):e2923. doi: 10.1371/journal.pntd.0002923 (PMC4055459; doi:10.1371/journal.pntd.0002923)
Supplement: Data S7 — Gene Ontology (GO) categories are listed enriched with significantly differentially transcribed genes (BH adjusted p-value ≤0.05; threshold = 0.1) down-regulated following Imatinib treatment. (XLSX) [file pntd.0002923.s007.xlsx]

## Sheet: down 0,1% one class (0,05)
ID	Name	NSP	p-Value	p-Value (Adj)	Study Count	Population Count	treshold	Annotated gene products
GO:0044425	membrane part	C	8.5492e-08	0.000167735	245	1431	0.05	Sjc_0058120, Sjc_0093230, Sjc_0306550, Sjc_0312230, Sjc_0314260, Smp_000680, Smp_000880.x, Smp_001100, Smp_002100, Smp_004190, Smp_004420.x, Smp_004550.x, Smp_005060.x, Smp_005290, Smp_006340, Smp_006720.x, Smp_006750, Smp_006760, Smp_007550, Smp_008310, Smp_010770.x, Smp_011680.x, Smp_013630, Smp_013950, Smp_014280, Smp_016600, Smp_017880, Smp_018210, Smp_019490.x, Smp_020220.x, Smp_020770, Smp_…
GO:0005576	extracellular region	C	3.66272e-06	0.00245297	57	193	0.05	Sjc_0049060, Sjc_0209120, Sjc_0306550, Smp_001100, Smp_002060, Smp_011990, Smp_023240, Smp_035550, Smp_037780, Smp_040110, Smp_040510, Smp_042400, Smp_046290, Smp_047460, Smp_060570, Smp_070240, Smp_083240, Smp_098710, Smp_105050, Smp_105200.x, Smp_123550, Smp_123670, Smp_123830, Smp_126120, Smp_128240, Smp_130090, Smp_133880, Smp_135560, Smp_139240, Smp_140610, Smp_141680, Smp_143680, Smp_144920…
GO:0016020	membrane	C	3.75072e-06	0.00245297	302	1927	0.05	Sjc_0046600, Sjc_0058120, Sjc_0093230, Sjc_0093640, Sjc_0306550, Sjc_0312230, Sjc_0314260, Smp_000680, Smp_000755, Smp_000880.x, Smp_001100, Smp_002100, Smp_004190, Smp_004420.x, Smp_004550.x, Smp_005060.x, Smp_005290, Smp_006340, Smp_006720.x, Smp_006750, Smp_006760, Smp_007550, Smp_008310, Smp_010770.x, Smp_011680.x, Smp_013630, Smp_013950, Smp_014280, Smp_015100, Smp_015980, Smp_016600, Smp_01…
GO:0006629	lipid metabolic process	B	0.000472521	0.231772	48	189	0.05	Sjc_0047820, Sjc_0312230, Smp_000190, Smp_002510, Smp_010770.x, Smp_014570, Smp_015030.x, Smp_024930, Smp_028490, Smp_037780, Smp_045410, Smp_055210, Smp_063390, Smp_070710, Smp_076580, Smp_081430, Smp_082710.x, Smp_084570, Smp_095580, Smp_102190, Smp_123650, Smp_124390, Smp_125780, Smp_126120, Smp_127500, Smp_128680, Smp_132640, Smp_137870, Smp_144850, Smp_145090, Smp_146180, Smp_147460, Smp_158…
GO:0044255	cellular lipid metabolic process	B	0.0486435	0.000190877	35	140	0.05	Sjc_0312230, Smp_000190, Smp_002510, Smp_010770.x, Smp_014570, Smp_015030.x, Smp_024930, Smp_028490, Smp_055210, Smp_063390, Smp_070710, Smp_076580, Smp_081430, Smp_082710.x, Smp_084570, Smp_095580, Smp_102190, Smp_123650, Smp_125780, Smp_126120, Smp_132640, Smp_145090, Smp_147460, Smp_160830, Smp_163230, Smp_168310.x, Smp_168560, Smp_169570, Smp_171960, Smp_175090.x, Smp_177040, Smp_195010, gi|2…
GO:0009101	glycoprotein biosynthetic process	B	0.337105	0.00110233	11	28	0.05	Smp_014280, Smp_026930, Smp_083430, Smp_102400, Smp_137740, Smp_138750, Smp_151220, Smp_154680, Smp_175120.x, gi|256073879, gi|257206100
GO:0009100	glycoprotein metabolic process	B	0.63147	0.00176992	12	32	0.05	Smp_014280, Smp_026930, Smp_083430, Smp_102400, Smp_137740, Smp_138750, Smp_151220, Smp_154680, Smp_173480, Smp_175120.x, gi|256073879, gi|257206100
GO:0046906	tetrapyrrole binding	M	0.823765	0.00202028	11	23	0.05	Sjc_0049060, Smp_005290, Smp_037910, Smp_066010.x, Smp_095540, Smp_123650, Smp_123660, Smp_133900, Smp_156340, Smp_171250, gi|256070830
GO:0044444	cytoplasmic part	C	1.08562	0.00236666	142	1051	0.05	Sjc_0042290, Sjc_0046600, Sjc_0047820, Sjc_0051040, Sjc_0060680, Sjc_0062340, Sjc_0209120, Sjc_0309130, Sjc_0312230, Smp_000680, Smp_000880.x, Smp_004550.x, Smp_005290, Smp_006720.x, Smp_006740, Smp_008310, Smp_008610, Smp_010380, Smp_010770.x, Smp_010900, Smp_013410.x, Smp_014280, Smp_014570, Smp_017290.x, Smp_017880, Smp_019030, Smp_019490.x, Smp_020220.x, Smp_024010, Smp_024390.x, Smp_024930, …
GO:0008610	lipid biosynthetic process	B	1.31122	0.00257261	27	105	0.05	Smp_000190, Smp_002510, Smp_010770.x, Smp_015030.x, Smp_028490, Smp_055210, Smp_063390, Smp_070710, Smp_076580, Smp_081430, Smp_084570, Smp_095580, Smp_102190, Smp_123650, Smp_125780, Smp_132640, Smp_137870, Smp_145090, Smp_158510, Smp_160830, Smp_163230, Smp_168310.x, Smp_168560, Smp_169570, Smp_171960, Smp_177040, Smp_195010
GO:0043413	macromolecule glycosylation	B	3.19686	0.00570204	11	28	0.05	Smp_014280, Smp_026930, Smp_083430, Smp_102400, Smp_137740, Smp_138750, Smp_151220, Smp_154680, Smp_175120.x, gi|256073879, gi|257206100
GO:0005773	vacuole	C	5.11874	0.00836914	15	51	0.05	Sjc_0046600, Smp_008610, Smp_014570, Smp_019030, Smp_085010, Smp_085180, Smp_093670, Smp_102210, Smp_136730, Smp_139160, Smp_142970, Smp_187140, gi|226472734, gi|256090687, gi|257215794
GO:0005739	mitochondrion	C	8.06256	0.0103933	41	237	0.05	Sjc_0209120, Smp_000680, Smp_000880.x, Smp_004550.x, Smp_005290, Smp_008310, Smp_010380, Smp_010900, Smp_024010, Smp_024930, Smp_034430.x, Smp_036400.x, Smp_037910, Smp_048830, Smp_050390, Smp_051500, Smp_053700, Smp_053800, Smp_062830.x, Smp_074880, Smp_079220, Smp_079710, Smp_095540, Smp_134760, Smp_140550, Smp_140580, Smp_144010.x, Smp_151650, Smp_162270, Smp_171900, Smp_180390, gi|226480048, …
GO:0042744	hydrogen peroxide catabolic process	B	8.081	0.0103933	4	4	0.05	Sjc_0049060, Smp_123650, Smp_123660, gi|256070830
GO:0044283	small molecule biosynthetic process	B	8.14696	0.0103933	36	188	0.05	Smp_000190, Smp_000880.x, Smp_002510, Smp_005880, Smp_010770.x, Smp_033660, Smp_049390, Smp_049850.x, Smp_052430, Smp_055210, Smp_063390, Smp_076580, Smp_081430, Smp_082710.x, Smp_084570, Smp_085110.x, Smp_092750, Smp_102190, Smp_103560.x, Smp_123650, Smp_128940, Smp_134760, Smp_135230, Smp_159190, Smp_162660, Smp_163230, Smp_168310.x, Smp_168500, Smp_168560, Smp_169570, Smp_171960, Smp_195010, g…
GO:0032787	monocarboxylic acid metabolic process	B	8.47567	0.0103933	17	62	0.05	Sjc_0312230, Smp_000190, Smp_005880, Smp_010770.x, Smp_024930, Smp_055210, Smp_063390, Smp_076580, Smp_081430, Smp_084570, Smp_102190, Smp_123650, Smp_163230, Smp_168560, Smp_171960, Smp_175090.x, Smp_195010
GO:0006486	protein amino acid glycosylation	B	0.000114799	0.0132491	11	28	0.05	Smp_014280, Smp_026930, Smp_083430, Smp_102400, Smp_137740, Smp_138750, Smp_151220, Smp_154680, Smp_175120.x, gi|256073879, gi|257206100
GO:0004871	signal transducer activity	M	0.000157340	0.0168648	35	231	0.05	Smp_011680.x, Smp_020080.x, Smp_023290, Smp_026810, Smp_045410, Smp_056990, Smp_068180, Smp_072450, Smp_074080, Smp_080120.x, Smp_086190, Smp_090980, Smp_093540.x, Smp_094480, Smp_096480, Smp_118970, Smp_127500, Smp_128940, Smp_134960, Smp_139630, Smp_140580, Smp_142050, Smp_149770, Smp_153420, Smp_155340, Smp_155790, Smp_158350, Smp_163380, Smp_168590, Smp_170870, Smp_173010, Smp_179370, gi|1263…
GO:0005737	cytoplasm	C	0.000163318	0.0168648	308	2776	0.05	Sjc_0012490, Sjc_0042290, Sjc_0046600, Sjc_0047820, Sjc_0051040, Sjc_0060680, Sjc_0062340, Sjc_0209120, Sjc_0302270, Sjc_0302900, Sjc_0309130, Sjc_0312230, Smp_000360, Smp_000660, Smp_000680, Smp_000880.x, Smp_001000, Smp_003930, Smp_004550.x, Smp_005070.x, Smp_005290, Smp_005470, Smp_005880, Smp_006210, Smp_006720.x, Smp_006740, Smp_006780, Smp_006980, Smp_007540, Smp_007550, Smp_007970, Smp_008…
GO:0006800	oxygen and reactive oxygen species metabolic process	B	0.000175528	0.0172193	6	10	0.05	Sjc_0049060, Smp_004550.x, Smp_123650, Smp_123660, Smp_176200.x, gi|256070830
GO:0003777	microtubule motor activity	M	0.000194586	0.0178954	10	38	0.05	Smp_005470, Smp_042140, Smp_095520, Smp_174510, Smp_195090, gi|226488997, gi|255070851, gi|256071371, gi|256078279, gi|5305389
GO:0017148	negative regulation of translation	B	0.000203082	0.0178954	3	3	0.05	Smp_004550.x, Smp_074390, Smp_103310.x
GO:0065008	regulation of biological quality	B	0.000209783	0.0178954	22	109	0.05	Sjc_0046600, Smp_004550.x, Smp_008070, Smp_028930, Smp_033330, Smp_038330, Smp_043390, Smp_065190.x, Smp_082710.x, Smp_098710, Smp_106050, Smp_123650, Smp_137870, Smp_146720, Smp_151060, Smp_158110.x, Smp_194840, gi|226479244, gi|56753856, gi|56754704, gi|56759342, gi|76155350
GO:0005215	transporter activity	M	0.000249373	0.0191796	75	408	0.05	Sjc_0093230, Sjc_0093640, Sjc_0314260, Smp_000680, Smp_000880.x, Smp_002060, Smp_004190, Smp_016600, Smp_017880, Smp_023290, Smp_036940, Smp_050630, Smp_053700, Smp_053800, Smp_055780, Smp_056990, Smp_058360.x, Smp_070240, Smp_074880, Smp_079220, Smp_084600.x, Smp_089200, Smp_090870, Smp_095360.x, Smp_095540, Smp_096480, Smp_096520, Smp_099850.x, Smp_121190, Smp_123280, Smp_123550, Smp_124240, Sm…
GO:0016798	hydrolase activity, acting on glycosyl bonds	M	0.000253670	0.0191796	14	41	0.05	Sjc_0046600, Sjc_0309200, Sjc_0312230, Smp_011990, Smp_020340, Smp_025830, Smp_043390, Smp_053900, Smp_082030, Smp_102210, Smp_147630, Smp_155570, gi|256073879, gi|260818109
GO:0020037	heme binding	M	0.000254164	0.0191796	11	21	0.05	Sjc_0049060, Smp_005290, Smp_037910, Smp_066010.x, Smp_095540, Smp_123650, Smp_123660, Smp_133900, Smp_156340, Smp_171250, gi|256070830
GO:0051287	NAD or NADH binding	M	0.000301920	0.0217136	10	34	0.05	Smp_000190, Smp_076580, Smp_081430, Smp_084570, Smp_102190, Smp_134440.x, Smp_168310.x, Smp_168560, Smp_169570, Smp_171960
GO:0034599	cellular response to oxidative stress	B	0.000320787	0.0217136	4	4	0.05	Sjc_0049060, Smp_123650, Smp_123660, gi|256070830
GO:0005975	carbohydrate metabolic process	B	0.000320946	0.0217136	36	186	0.05	Sjc_0046600, Sjc_0051040, Sjc_0309200, Sjc_0312230, Smp_001410.x, Smp_005880, Smp_011990, Smp_014280, Smp_020340, Smp_026930, Smp_033660, Smp_038330, Smp_043390, Smp_052810, Smp_053900, Smp_070780, Smp_082710.x, Smp_083430, Smp_102210, Smp_102400, Smp_135100, Smp_137740, Smp_138750, Smp_140580, Smp_146430, Smp_151220, Smp_153700, Smp_154680, Smp_155570, Smp_157950, Smp_158510, Smp_168310.x, Smp_1…
GO:0015630	microtubule cytoskeleton	C	0.000503463	0.0320679	20	124	0.05	Sjc_0048410, Smp_005470, Smp_016780, Smp_030730, Smp_042140, Smp_056780, Smp_079960, Smp_095520, Smp_103140, Smp_165220, Smp_174510, Smp_195090, gi|226476854, gi|226488997, gi|255070851, gi|256071371, gi|256075232, gi|256078279, gi|5305389, gi|56754704
GO:0044262	cellular carbohydrate metabolic process	B	0.000506680	0.0320679	27	134	0.05	Sjc_0046600, Sjc_0051040, Sjc_0312230, Smp_005880, Smp_014280, Smp_026930, Smp_033660, Smp_052810, Smp_070780, Smp_082710.x, Smp_083430, Smp_102210, Smp_102400, Smp_135100, Smp_137740, Smp_138750, Smp_140580, Smp_151220, Smp_153700, Smp_154680, Smp_157950, Smp_158510, Smp_168310.x, Smp_169570, Smp_175120.x, gi|256073879, gi|257206100
GO:0008380	RNA splicing	B	0.000529891	0.0324889	12	75	0.05	Smp_025130, Smp_026770, Smp_037640, Smp_038680, Smp_068420, Smp_076880, Smp_104660, Smp_120320.x, Smp_142480, Smp_157680, Smp_163260, Smp_195100
GO:0042558	pteridine and derivative metabolic process	B	0.000673024	0.0400143	4	6	0.05	Smp_058660, Smp_072080, Smp_090010, Smp_158680
GO:0055085	transmembrane transport	B	0.000788530	0.0450246	58	333	0.05	Sjc_0047820, Sjc_0093230, Sjc_0093640, Sjc_0314260, Smp_000880.x, Smp_002060, Smp_004190, Smp_016600, Smp_023290, Smp_036940, Smp_053700, Smp_055780, Smp_056990, Smp_058360.x, Smp_062830.x, Smp_070240, Smp_084600.x, Smp_089200, Smp_095540, Smp_096480, Smp_096520, Smp_099850.x, Smp_121190, Smp_123280, Smp_123550, Smp_124240, Smp_127200, Smp_134610, Smp_134620, Smp_134760, Smp_141530, Smp_144010.x,…
GO:0019866	organelle inner membrane	C	0.000803191	0.0450246	21	101	0.05	Smp_000680, Smp_004550.x, Smp_005290, Smp_008310, Smp_036400.x, Smp_048830, Smp_053700, Smp_053800, Smp_074880, Smp_079220, Smp_079710, Smp_095540, Smp_134760, Smp_151650, Smp_171900, Smp_180390, gi|226480048, gi|256085680, gi|257205814, gi|300795873, gi|60600648
GO:0005506	iron ion binding	M	0.000852112	0.0464401	21	100	0.05	Sjc_0049060, Smp_005290, Smp_008310, Smp_037910, Smp_045150, Smp_066010.x, Smp_077610, Smp_095540, Smp_099850.x, Smp_123650, Smp_123660, Smp_127270, Smp_133900, Smp_140610, Smp_147410, Smp_151060, Smp_156340, Smp_165750, Smp_171250, gi|226479244, gi|256070830
GO:0007033	vacuole organization	B	0.000920377	0.0487401	3	5	0.05	Sjc_0046600, gi|257215794, gi|56757359
GO:0016491	oxidoreductase activity	M	0.000943999	0.0487401	46	222	0.05	Sjc_0049060, Smp_000190, Smp_004550.x, Smp_008070, Smp_008310, Smp_024930, Smp_033040, Smp_033330, Smp_036400.x, Smp_036950, Smp_044440, Smp_048830, Smp_049390, Smp_050390, Smp_052810, Smp_053700, Smp_065190.x, Smp_066010.x, Smp_068180, Smp_076580, Smp_081430, Smp_084570, Smp_095540, Smp_098710, Smp_102190, Smp_106050, Smp_123440.x, Smp_123650, Smp_123660, Smp_125500, Smp_127270, Smp_129610, Smp_…
GO:0005875	microtubule associated complex	C	0.000995117	0.0500621	13	52	0.1	Smp_005470, Smp_042140, Smp_056780, Smp_095520, Smp_174510, Smp_195090, gi|226476854, gi|226488997, gi|255070851, gi|256071371, gi|256078279, gi|5305389, gi|56754704
GO:0071944	cell periphery	C	0.00135387	0.0664074	82	508	0.1	Sjc_0306550, Sjc_0312230, Sjc_0314260, Smp_004190, Smp_004420.x, Smp_006720.x, Smp_008310, Smp_011680.x, Smp_013630, Smp_016600, Smp_017880, Smp_023290, Smp_025830, Smp_026810, Smp_050630, Smp_052290, Smp_054310, Smp_055780, Smp_056990, Smp_059820, Smp_072450, Smp_074430.x, Smp_078070, Smp_082710.x, Smp_084600.x, Smp_089200, Smp_091790.x, Smp_093710, Smp_096480, Smp_099850.x, Smp_104310, Smp_1052…
GO:0000398	nuclear mRNA splicing, via spliceosome	B	0.00142881	0.0683737	5	15	0.1	Smp_068420, Smp_076880, Smp_120320.x, Smp_157680, Smp_195100
GO:0007166	cell surface receptor linked signaling pathway	B	0.00153608	0.0717568	19	122	0.1	Sjc_0121400, Smp_020080.x, Smp_072450, Smp_080120.x, Smp_093540.x, Smp_118970, Smp_128940, Smp_134960, Smp_149770, Smp_153420, Smp_155340, Smp_157540, Smp_158350, Smp_160180, Smp_173010, Smp_175270, gi|226478744, gi|239742911, gi|47215981
GO:0016298	lipase activity	M	0.00216855	0.0973118	7	19	0.1	Smp_037780, Smp_074150.x, Smp_077720, Smp_124390, Smp_126120, Smp_128680, gi|256084186
GO:0043167	ion binding	M	0.00218232	0.0973118	175	1371	0.1	Sjc_0049060, Sjc_0309200, Smp_000680, Smp_000755, Smp_001100, Smp_001410.x, Smp_005020, Smp_005070.x, Smp_005290, Smp_007550, Smp_007570, Smp_008310, Smp_008320.x, Smp_009070, Smp_010620.x, Smp_011990, Smp_013630, Smp_014280, Smp_015940, Smp_015980, Smp_017860, Smp_017880, Smp_018510, Smp_019610, Smp_022330, Smp_025130, Smp_025380, Smp_026190, Smp_026420, Smp_026930, Smp_029500, Smp_033010, Smp_0…
GO:0004197	cysteine-type endopeptidase activity	M	0.00226278	0.0986572	11	26	0.1	Sjc_0068040, Smp_011230, Smp_019030, Smp_075800.x, Smp_085010, Smp_085180, Smp_139160, Smp_139240, Smp_187140, Smp_193000, gi|29840885

## Sheet: Tabelle1
	ID	Name	p-Value	p-Value (Adj)	Study Count	Population Count	treshold	Annotated gene products
Biological process	GO:0006629	lipid metabolic process	0.000472521	0.231772	48	189	0.05	Sjc_0047820, Sjc_0312230, Smp_000190, Smp_002510, Smp_010770.x, Smp_014570, Smp_015030.x, Smp_024930, Smp_028490, Smp_037780, Smp_045410, Smp_055210, Smp_063390, Smp_070710, Smp_076580, Smp_081430, Smp_082710.x, Smp_084570, Smp_095580, Smp_102190, Smp_123650, Smp_124390, Smp_125780, Smp_126120, Smp_127500, Smp_128680, Smp_132640, Smp_137870, Smp_144850, Smp_145090, Smp_146180, Smp_147460, Smp_158…
	GO:0044255	cellular lipid metabolic process	0.0486435	0.000190877	35	140	0.05	Sjc_0312230, Smp_000190, Smp_002510, Smp_010770.x, Smp_014570, Smp_015030.x, Smp_024930, Smp_028490, Smp_055210, Smp_063390, Smp_070710, Smp_076580, Smp_081430, Smp_082710.x, Smp_084570, Smp_095580, Smp_102190, Smp_123650, Smp_125780, Smp_126120, Smp_132640, Smp_145090, Smp_147460, Smp_160830, Smp_163230, Smp_168310.x, Smp_168560, Smp_169570, Smp_171960, Smp_175090.x, Smp_177040, Smp_195010, gi|2…
	GO:0009101	glycoprotein biosynthetic process	0.337105	0.00110233	11	28	0.05	Smp_014280, Smp_026930, Smp_083430, Smp_102400, Smp_137740, Smp_138750, Smp_151220, Smp_154680, Smp_175120.x, gi|256073879, gi|257206100
	GO:0009100	glycoprotein metabolic process	0.63147	0.00176992	12	32	0.05	Smp_014280, Smp_026930, Smp_083430, Smp_102400, Smp_137740, Smp_138750, Smp_151220, Smp_154680, Smp_173480, Smp_175120.x, gi|256073879, gi|257206100
	GO:0008610	lipid biosynthetic process	1.31122	0.00257261	27	105	0.05	Smp_000190, Smp_002510, Smp_010770.x, Smp_015030.x, Smp_028490, Smp_055210, Smp_063390, Smp_070710, Smp_076580, Smp_081430, Smp_084570, Smp_095580, Smp_102190, Smp_123650, Smp_125780, Smp_132640, Smp_137870, Smp_145090, Smp_158510, Smp_160830, Smp_163230, Smp_168310.x, Smp_168560, Smp_169570, Smp_171960, Smp_177040, Smp_195010
	GO:0043413	macromolecule glycosylation	3.19686	0.00570204	11	28	0.05	Smp_014280, Smp_026930, Smp_083430, Smp_102400, Smp_137740, Smp_138750, Smp_151220, Smp_154680, Smp_175120.x, gi|256073879, gi|257206100
	GO:0042744	hydrogen peroxide catabolic process	8.081	0.0103933	4	4	0.05	Sjc_0049060, Smp_123650, Smp_123660, gi|256070830
	GO:0044283	small molecule biosynthetic process	8.14696	0.0103933	36	188	0.05	Smp_000190, Smp_000880.x, Smp_002510, Smp_005880, Smp_010770.x, Smp_033660, Smp_049390, Smp_049850.x, Smp_052430, Smp_055210, Smp_063390, Smp_076580, Smp_081430, Smp_082710.x, Smp_084570, Smp_085110.x, Smp_092750, Smp_102190, Smp_103560.x, Smp_123650, Smp_128940, Smp_134760, Smp_135230, Smp_159190, Smp_162660, Smp_163230, Smp_168310.x, Smp_168500, Smp_168560, Smp_169570, Smp_171960, Smp_195010, g…
	GO:0032787	monocarboxylic acid metabolic process	8.47567	0.0103933	17	62	0.05	Sjc_0312230, Smp_000190, Smp_005880, Smp_010770.x, Smp_024930, Smp_055210, Smp_063390, Smp_076580, Smp_081430, Smp_084570, Smp_102190, Smp_123650, Smp_163230, Smp_168560, Smp_171960, Smp_175090.x, Smp_195010
	GO:0006486	protein amino acid glycosylation	0.000114799	0.0132491	11	28	0.05	Smp_014280, Smp_026930, Smp_083430, Smp_102400, Smp_137740, Smp_138750, Smp_151220, Smp_154680, Smp_175120.x, gi|256073879, gi|257206100
	GO:0006800	oxygen and reactive oxygen species metabolic process	0.000175528	0.0172193	6	10	0.05	Sjc_0049060, Smp_004550.x, Smp_123650, Smp_123660, Smp_176200.x, gi|256070830
	GO:0017148	negative regulation of translation	0.000203082	0.0178954	3	3	0.05	Smp_004550.x, Smp_074390, Smp_103310.x
	GO:0065008	regulation of biological quality	0.000209783	0.0178954	22	109	0.05	Sjc_0046600, Smp_004550.x, Smp_008070, Smp_028930, Smp_033330, Smp_038330, Smp_043390, Smp_065190.x, Smp_082710.x, Smp_098710, Smp_106050, Smp_123650, Smp_137870, Smp_146720, Smp_151060, Smp_158110.x, Smp_194840, gi|226479244, gi|56753856, gi|56754704, gi|56759342, gi|76155350
	GO:0034599	cellular response to oxidative stress	0.000320787	0.0217136	4	4	0.05	Sjc_0049060, Smp_123650, Smp_123660, gi|256070830
	GO:0005975	carbohydrate metabolic process	0.000320946	0.0217136	36	186	0.05	Sjc_0046600, Sjc_0051040, Sjc_0309200, Sjc_0312230, Smp_001410.x, Smp_005880, Smp_011990, Smp_014280, Smp_020340, Smp_026930, Smp_033660, Smp_038330, Smp_043390, Smp_052810, Smp_053900, Smp_070780, Smp_082710.x, Smp_083430, Smp_102210, Smp_102400, Smp_135100, Smp_137740, Smp_138750, Smp_140580, Smp_146430, Smp_151220, Smp_153700, Smp_154680, Smp_155570, Smp_157950, Smp_158510, Smp_168310.x, Smp_1…
	GO:0044262	cellular carbohydrate metabolic process	0.000506680	0.0320679	27	134	0.05	Sjc_0046600, Sjc_0051040, Sjc_0312230, Smp_005880, Smp_014280, Smp_026930, Smp_033660, Smp_052810, Smp_070780, Smp_082710.x, Smp_083430, Smp_102210, Smp_102400, Smp_135100, Smp_137740, Smp_138750, Smp_140580, Smp_151220, Smp_153700, Smp_154680, Smp_157950, Smp_158510, Smp_168310.x, Smp_169570, Smp_175120.x, gi|256073879, gi|257206100
	GO:0008380	RNA splicing	0.000529891	0.0324889	12	75	0.05	Smp_025130, Smp_026770, Smp_037640, Smp_038680, Smp_068420, Smp_076880, Smp_104660, Smp_120320.x, Smp_142480, Smp_157680, Smp_163260, Smp_195100
	GO:0042558	pteridine and derivative metabolic process	0.000673024	0.0400143	4	6	0.05	Smp_058660, Smp_072080, Smp_090010, Smp_158680
	GO:0055085	transmembrane transport	0.000788530	0.0450246	58	333	0.05	Sjc_0047820, Sjc_0093230, Sjc_0093640, Sjc_0314260, Smp_000880.x, Smp_002060, Smp_004190, Smp_016600, Smp_023290, Smp_036940, Smp_053700, Smp_055780, Smp_056990, Smp_058360.x, Smp_062830.x, Smp_070240, Smp_084600.x, Smp_089200, Smp_095540, Smp_096480, Smp_096520, Smp_099850.x, Smp_121190, Smp_123280, Smp_123550, Smp_124240, Smp_127200, Smp_134610, Smp_134620, Smp_134760, Smp_141530, Smp_144010.x,…
	GO:0007033	vacuole organization	0.000920377	0.0487401	3	5	0.05	Sjc_0046600, gi|257215794, gi|56757359
	GO:0000398	nuclear mRNA splicing, via spliceosome	0.00142881	0.0683737	5	15	0.1	Smp_068420, Smp_076880, Smp_120320.x, Smp_157680, Smp_195100
	GO:0007166	cell surface receptor linked signaling pathway	0.00153608	0.0717568	19	122	0.1	Sjc_0121400, Smp_020080.x, Smp_072450, Smp_080120.x, Smp_093540.x, Smp_118970, Smp_128940, Smp_134960, Smp_149770, Smp_153420, Smp_155340, Smp_157540, Smp_158350, Smp_160180, Smp_173010, Smp_175270, gi|226478744, gi|239742911, gi|47215981
Cellular components	GO:0044425	membrane part	8.5492e-08	0.000167735	245	1431	0.05	Sjc_0058120, Sjc_0093230, Sjc_0306550, Sjc_0312230, Sjc_0314260, Smp_000680, Smp_000880.x, Smp_001100, Smp_002100, Smp_004190, Smp_004420.x, Smp_004550.x, Smp_005060.x, Smp_005290, Smp_006340, Smp_006720.x, Smp_006750, Smp_006760, Smp_007550, Smp_008310, Smp_010770.x, Smp_011680.x, Smp_013630, Smp_013950, Smp_014280, Smp_016600, Smp_017880, Smp_018210, Smp_019490.x, Smp_020220.x, Smp_020770, Smp_…
	GO:0005576	extracellular region	3.66272e-06	0.00245297	57	193	0.05	Sjc_0049060, Sjc_0209120, Sjc_0306550, Smp_001100, Smp_002060, Smp_011990, Smp_023240, Smp_035550, Smp_037780, Smp_040110, Smp_040510, Smp_042400, Smp_046290, Smp_047460, Smp_060570, Smp_070240, Smp_083240, Smp_098710, Smp_105050, Smp_105200.x, Smp_123550, Smp_123670, Smp_123830, Smp_126120, Smp_128240, Smp_130090, Smp_133880, Smp_135560, Smp_139240, Smp_140610, Smp_141680, Smp_143680, Smp_144920…
	GO:0016020	membrane	3.75072e-06	0.00245297	302	1927	0.05	Sjc_0046600, Sjc_0058120, Sjc_0093230, Sjc_0093640, Sjc_0306550, Sjc_0312230, Sjc_0314260, Smp_000680, Smp_000755, Smp_000880.x, Smp_001100, Smp_002100, Smp_004190, Smp_004420.x, Smp_004550.x, Smp_005060.x, Smp_005290, Smp_006340, Smp_006720.x, Smp_006750, Smp_006760, Smp_007550, Smp_008310, Smp_010770.x, Smp_011680.x, Smp_013630, Smp_013950, Smp_014280, Smp_015100, Smp_015980, Smp_016600, Smp_01…
	GO:0044444	cytoplasmic part	1.08562	0.00236666	142	1051	0.05	Sjc_0042290, Sjc_0046600, Sjc_0047820, Sjc_0051040, Sjc_0060680, Sjc_0062340, Sjc_0209120, Sjc_0309130, Sjc_0312230, Smp_000680, Smp_000880.x, Smp_004550.x, Smp_005290, Smp_006720.x, Smp_006740, Smp_008310, Smp_008610, Smp_010380, Smp_010770.x, Smp_010900, Smp_013410.x, Smp_014280, Smp_014570, Smp_017290.x, Smp_017880, Smp_019030, Smp_019490.x, Smp_020220.x, Smp_024010, Smp_024390.x, Smp_024930, …
	GO:0005773	vacuole	5.11874	0.00836914	15	51	0.05	Sjc_0046600, Smp_008610, Smp_014570, Smp_019030, Smp_085010, Smp_085180, Smp_093670, Smp_102210, Smp_136730, Smp_139160, Smp_142970, Smp_187140, gi|226472734, gi|256090687, gi|257215794
	GO:0005739	mitochondrion	8.06256	0.0103933	41	237	0.05	Sjc_0209120, Smp_000680, Smp_000880.x, Smp_004550.x, Smp_005290, Smp_008310, Smp_010380, Smp_010900, Smp_024010, Smp_024930, Smp_034430.x, Smp_036400.x, Smp_037910, Smp_048830, Smp_050390, Smp_051500, Smp_053700, Smp_053800, Smp_062830.x, Smp_074880, Smp_079220, Smp_079710, Smp_095540, Smp_134760, Smp_140550, Smp_140580, Smp_144010.x, Smp_151650, Smp_162270, Smp_171900, Smp_180390, gi|226480048, …
	GO:0005737	cytoplasm	0.000163318	0.0168648	308	2776	0.05	Sjc_0012490, Sjc_0042290, Sjc_0046600, Sjc_0047820, Sjc_0051040, Sjc_0060680, Sjc_0062340, Sjc_0209120, Sjc_0302270, Sjc_0302900, Sjc_0309130, Sjc_0312230, Smp_000360, Smp_000660, Smp_000680, Smp_000880.x, Smp_001000, Smp_003930, Smp_004550.x, Smp_005070.x, Smp_005290, Smp_005470, Smp_005880, Smp_006210, Smp_006720.x, Smp_006740, Smp_006780, Smp_006980, Smp_007540, Smp_007550, Smp_007970, Smp_008…
	GO:0015630	microtubule cytoskeleton	0.000503463	0.0320679	20	124	0.05	Sjc_0048410, Smp_005470, Smp_016780, Smp_030730, Smp_042140, Smp_056780, Smp_079960, Smp_095520, Smp_103140, Smp_165220, Smp_174510, Smp_195090, gi|226476854, gi|226488997, gi|255070851, gi|256071371, gi|256075232, gi|256078279, gi|5305389, gi|56754704
	GO:0019866	organelle inner membrane	0.000803191	0.0450246	21	101	0.05	Smp_000680, Smp_004550.x, Smp_005290, Smp_008310, Smp_036400.x, Smp_048830, Smp_053700, Smp_053800, Smp_074880, Smp_079220, Smp_079710, Smp_095540, Smp_134760, Smp_151650, Smp_171900, Smp_180390, gi|226480048, gi|256085680, gi|257205814, gi|300795873, gi|60600648
	GO:0005875	microtubule associated complex	0.000995117	0.0500621	13	52	0.1	Smp_005470, Smp_042140, Smp_056780, Smp_095520, Smp_174510, Smp_195090, gi|226476854, gi|226488997, gi|255070851, gi|256071371, gi|256078279, gi|5305389, gi|56754704
	GO:0071944	cell periphery	0.00135387	0.0664074	82	508	0.1	Sjc_0306550, Sjc_0312230, Sjc_0314260, Smp_004190, Smp_004420.x, Smp_006720.x, Smp_008310, Smp_011680.x, Smp_013630, Smp_016600, Smp_017880, Smp_023290, Smp_025830, Smp_026810, Smp_050630, Smp_052290, Smp_054310, Smp_055780, Smp_056990, Smp_059820, Smp_072450, Smp_074430.x, Smp_078070, Smp_082710.x, Smp_084600.x, Smp_089200, Smp_091790.x, Smp_093710, Smp_096480, Smp_099850.x, Smp_104310, Smp_1052…
Molecular function	GO:0046906	tetrapyrrole binding	0.823765	0.00202028	11	23	0.05	Sjc_0049060, Smp_005290, Smp_037910, Smp_066010.x, Smp_095540, Smp_123650, Smp_123660, Smp_133900, Smp_156340, Smp_171250, gi|256070830
	GO:0004871	signal transducer activity	0.000157340	0.0168648	35	231	0.05	Smp_011680.x, Smp_020080.x, Smp_023290, Smp_026810, Smp_045410, Smp_056990, Smp_068180, Smp_072450, Smp_074080, Smp_080120.x, Smp_086190, Smp_090980, Smp_093540.x, Smp_094480, Smp_096480, Smp_118970, Smp_127500, Smp_128940, Smp_134960, Smp_139630, Smp_140580, Smp_142050, Smp_149770, Smp_153420, Smp_155340, Smp_155790, Smp_158350, Smp_163380, Smp_168590, Smp_170870, Smp_173010, Smp_179370, gi|1263…
	GO:0003777	microtubule motor activity	0.000194586	0.0178954	10	38	0.05	Smp_005470, Smp_042140, Smp_095520, Smp_174510, Smp_195090, gi|226488997, gi|255070851, gi|256071371, gi|256078279, gi|5305389
	GO:0005215	transporter activity	0.000249373	0.0191796	75	408	0.05	Sjc_0093230, Sjc_0093640, Sjc_0314260, Smp_000680, Smp_000880.x, Smp_002060, Smp_004190, Smp_016600, Smp_017880, Smp_023290, Smp_036940, Smp_050630, Smp_053700, Smp_053800, Smp_055780, Smp_056990, Smp_058360.x, Smp_070240, Smp_074880, Smp_079220, Smp_084600.x, Smp_089200, Smp_090870, Smp_095360.x, Smp_095540, Smp_096480, Smp_096520, Smp_099850.x, Smp_121190, Smp_123280, Smp_123550, Smp_124240, Sm…
	GO:0016798	hydrolase activity, acting on glycosyl bonds	0.000253670	0.0191796	14	41	0.05	Sjc_0046600, Sjc_0309200, Sjc_0312230, Smp_011990, Smp_020340, Smp_025830, Smp_043390, Smp_053900, Smp_082030, Smp_102210, Smp_147630, Smp_155570, gi|256073879, gi|260818109
	GO:0020037	heme binding	0.000254164	0.0191796	11	21	0.05	Sjc_0049060, Smp_005290, Smp_037910, Smp_066010.x, Smp_095540, Smp_123650, Smp_123660, Smp_133900, Smp_156340, Smp_171250, gi|256070830
	GO:0051287	NAD or NADH binding	0.000301920	0.0217136	10	34	0.05	Smp_000190, Smp_076580, Smp_081430, Smp_084570, Smp_102190, Smp_134440.x, Smp_168310.x, Smp_168560, Smp_169570, Smp_171960
	GO:0005506	iron ion binding	0.000852112	0.0464401	21	100	0.05	Sjc_0049060, Smp_005290, Smp_008310, Smp_037910, Smp_045150, Smp_066010.x, Smp_077610, Smp_095540, Smp_099850.x, Smp_123650, Smp_123660, Smp_127270, Smp_133900, Smp_140610, Smp_147410, Smp_151060, Smp_156340, Smp_165750, Smp_171250, gi|226479244, gi|256070830
	GO:0016491	oxidoreductase activity	0.000943999	0.0487401	46	222	0.05	Sjc_0049060, Smp_000190, Smp_004550.x, Smp_008070, Smp_008310, Smp_024930, Smp_033040, Smp_033330, Smp_036400.x, Smp_036950, Smp_044440, Smp_048830, Smp_049390, Smp_050390, Smp_052810, Smp_053700, Smp_065190.x, Smp_066010.x, Smp_068180, Smp_076580, Smp_081430, Smp_084570, Smp_095540, Smp_098710, Smp_102190, Smp_106050, Smp_123440.x, Smp_123650, Smp_123660, Smp_125500, Smp_127270, Smp_129610, Smp_…
	GO:0016298	lipase activity	0.00216855	0.0973118	7	19	0.1	Smp_037780, Smp_074150.x, Smp_077720, Smp_124390, Smp_126120, Smp_128680, gi|256084186
	GO:0043167	ion binding	0.00218232	0.0973118	175	1371	0.1	Sjc_0049060, Sjc_0309200, Smp_000680, Smp_000755, Smp_001100, Smp_001410.x, Smp_005020, Smp_005070.x, Smp_005290, Smp_007550, Smp_007570, Smp_008310, Smp_008320.x, Smp_009070, Smp_010620.x, Smp_011990, Smp_013630, Smp_014280, Smp_015940, Smp_015980, Smp_017860, Smp_017880, Smp_018510, Smp_019610, Smp_022330, Smp_025130, Smp_025380, Smp_026190, Smp_026420, Smp_026930, Smp_029500, Smp_033010, Smp_0…
	GO:0004197	cysteine-type endopeptidase activity	0.00226278	0.0986572	11	26	0.1	Sjc_0068040, Smp_011230, Smp_019030, Smp_075800.x, Smp_085010, Smp_085180, Smp_139160, Smp_139240, Smp_187140, Smp_193000, gi|29840885
