# Supplementary material for: Imatinib Treatment Causes Substantial Transcriptional Changes in Adult Schistosoma mansoni In Vitro Exhibiting Pleiotropic Effects
Source: PLoS Negl Trop Dis. 2014 Jun 12;8(6):e2923. doi: 10.1371/journal.pntd.0002923 (PMC4055459; doi:10.1371/journal.pntd.0002923)
Supplement: Data S8 — Summary of the IPA analysis [57] containing lists of networks, biological functions, canonical pathways, and the top molecules being down- and up-regulated based on the relative fold changes of expression. (XLSX) [file pntd.0002923.s008.xlsx]

## Sheet: networks
Probe	Contig name	NR.Gene..Sma..Sjc..GI.or.Contig..y	Entrez.Gene.ID.for.Human	Human RefSeq	Symbol	Synonym.s.	Entrez.Gene.Name	Networks	Network.description	Location	Type.s.		regulation	average.ratio.24h	average.ratio.48h	average.ratio.24h.and.48h	q.value
Q2_P00167	C800522.1	Smp_003990	NA	NP_000356.1	TPI1	LOC500959,RGD1563601,Tpi,Triosephosphate isomerase	triosephosphate isomerase 1	1	Protein Degradation, Protein Synthesis, Tumor Morphology	Cytoplasm	enzyme		up	0.453653	0.656497	0.555075	0.0178697
Q2_P00520	C801457.1	Smp_072460	10654	NP_006547.1	PMVK	1110011E12RIK,2900002L22Rik,AV001327,HUMPMKI,PHOSPHOMEVALONATE KINASE,PMK,PMKA,PMKASE,PMKI,RP11-307C12.5	phosphomevalonate kinase	1	Protein Degradation, Protein Synthesis, Tumor Morphology	Cytoplasm	kinase		up	1.12498	1.30632	1.21565	0
Q2_P00771	C801867.1	Smp_068510	3241	NP_602293.1	HPCAL1	BDP-1,BDR1,HLP2,NVP-3,VILIP-3,Vnsl3,Vsnl3	hippocalcin-like 1	1	Protein Degradation, Protein Synthesis, Tumor Morphology	Cytoplasm	other		up	0.261153	1.20987	0.735513	0.0564197
Q2_P00815	C801947.1	Smp_150780.x	81890	NP_112486.1	QTRT1	2610028E17Rik,FP3235,TGT,TGUT	queuine tRNA-ribosyltransferase 1	1	Protein Degradation, Protein Synthesis, Tumor Morphology	Other	enzyme		up	0.662003	1.1968	0.929404	0
Q2_P01131	C802653.1	Smp_196170.x	84817	NP_116120.1	TXNDC17	4831443O22Rik,D11Ertd672e,RP23-207N15.4,TRP14,TXNL5	thioredoxin domain containing 17	1	Protein Degradation, Protein Synthesis, Tumor Morphology	Cytoplasm	enzyme		down	-0.471049	-0.666667	-0.568858	0
Q2_P01802	C803871.1	gi|256076424	1933	NP_066944.1	EEF1B2	2810017J07Rik,EEF1B,EEF1B1,EF1B,ELONGATION FACTOR 1 beta,RP23-13C17.3	eukaryotic translation elongation factor 1 beta 2	1	Protein Degradation, Protein Synthesis, Tumor Morphology	Cytoplasm	translation regulator		down	-0.379345	-0.899917	-0.639631	0.0316118
Q2_P03049	C806029.1	Smp_036990	6457	NP_003018.3	SH3GL3	CNSA3,EEN-2B-L3,EEN-B2,Endophilin a3,HsT19371,SH3D2C,Sh3d2c1,Sh3d2c2,SH3P13	SH3-domain GRB2-like 3	1	Protein Degradation, Protein Synthesis, Tumor Morphology	Cytoplasm	other		up	0.776638	0.457638	0.617138	0.0891082
Q2_P03167	C806210.1	gi|256085117	10985	NP_006827.1	GCN1L1	4932409G22,AL022764,G431004K08RIK,GCN1,GCN1L,mKIAA0219,PRIC295	GCN1 general control of amino-acid synthesis 1-like 1 (yeast)	1	Protein Degradation, Protein Synthesis, Tumor Morphology	Cytoplasm	translation regulator		up	0.394861	1.19856	0.796713	0.0564197
Q2_P05219	C809606.1	Smp_146730	9508	NP_055058.1	ADAMTS3	1100001H14RIK,6330442E02,6330442E02Rik,ADAMTS-4,KIAA0366	ADAM metallopeptidase with thrombospondin type 1 motif, 3	1	Protein Degradation, Protein Synthesis, Tumor Morphology	Extracellular Space	peptidase		down	-0.128325	-1.27166	-0.699993	0.0891082
Q2_P05341	C809853.1	Smp_018620	6687	NP_003110.1	SPG7	AI452278,AU015315,CAR,CMAR,PGN,SPG5C	spastic paraplegia 7 (pure and complicated autosomal recessive)	1	Protein Degradation, Protein Synthesis, Tumor Morphology	Cytoplasm	peptidase		up	0.484883	0.850037	0.66746	0
Q2_P06603	C811589.1	Smp_170550.x	2896	NP_002078.1	GRN	acrogranin,CLN11,epithelin,GEP,GP88,Granulin,PCDGF,PEPI,PGRN,proepithelin,Progranulin,RP23-226P4.4	granulin	1	Protein Degradation, Protein Synthesis, Tumor Morphology	Extracellular Space	growth factor		down	-0.574369	-0.630712	-0.602541	0
Q2_P07149	C812486.1	Smp_030730	10383	NP_006079.1	TUBB2C	4930542G03RIK,Beta2,Class IVb Beta-Tubulin,RP13-122B23.2,RP23-132N23.7,TUBB2,TUBB2C,Tubb2c1	tubulin, beta 4B class IVb	1	Protein Degradation, Protein Synthesis, Tumor Morphology	Cytoplasm	other		down	-0.643536	-0.604586	-0.624061	0.020653
Q2_P07232	C812641.1	Smp_033040	3939	NP_005557.1	LDHA	GSD11,I lactate dehydrogenase (m chain),l7R2,lactate dehydrogenase 1 A chain,Lactate dehydrogenase 5,Lactate dehydrogenase a,LACTATE DEHYDROGENASE M4,LDH muscle subunit,LDH1,LDH5,LDHM,LOC100364670,PIG19	lactate dehydrogenase A	1	Protein Degradation, Protein Synthesis, Tumor Morphology	Cytoplasm	enzyme		down	-0.879491	-0.778565	-0.829028	0
Q2_P07271	C812723.1	Smp_071960.x	51637	NP_057123.1	C14ORF166	2700060E02Rik,CGI-99,CLE,CLE7,LCRP369,Loc68045,LRRGT00192,RGD1304704,RLLM1	chromosome 14 open reading frame 166	1	Protein Degradation, Protein Synthesis, Tumor Morphology	Nucleus	other		down	-0.319898	-0.629049	-0.474474	0.0564197
Q2_P08710	C902172.1	Smp_032000	835	NP_116764.2	CASP2	Caspase-2,ICH-1,NEDD-2,PPP1R57	caspase 2, apoptosis-related cysteine peptidase	1	Protein Degradation, Protein Synthesis, Tumor Morphology	Cytoplasm	peptidase		down	-0.391546	-1.49714	-0.944343	0
Q2_P12903	C909509.1	Smp_140410	51678	NP_057531.2	MPP6	FIN15,mCG 1050539,P55t,PALS2,rCG 52465,VAM-1	membrane protein, palmitoylated 6 (MAGUK p55 subfamily member 6)	1	Protein Degradation, Protein Synthesis, Tumor Morphology	Plasma Membrane	kinase		down	-0.537227	-0.604843	-0.571035	0
Q2_P16139	C916475.1	Smp_154680	2650	NP_001091105.1	GCNT1	5630400D21Rik,B130048E03,beta-1,6-N-ACETYLGLUCOSAMINYLTRANSFERASE,C2 GlcNAcT,C2GNT,C2GNT-L,C2GNT1,core 2 GlcNAc-T,G6NT,IGnT,LOC635918,NACGT2,NAGCT2,RP11-214N16.1	glucosaminyl (N-acetyl) transferase 1, core 2	1	Protein Degradation, Protein Synthesis, Tumor Morphology	Cytoplasm	enzyme		down	-2.02133	-3.62985	-2.82559	0
Q2_P17916	C800037.1	Smp_075800.x	5641	NP_001008530.1	LGMN	AEP,AI746452,Asn Endopeptidase,Asparaginyl Endopeptidase,AU022324,LGMN1,PRSC1	legumain	1	Protein Degradation, Protein Synthesis, Tumor Morphology	Cytoplasm	peptidase		down	-1.66448	-3.95483	-2.80966	0
Q2_P17994	C800126.1	Smp_140330	9685	NP_055481.1	CLINT1	AI642036,AW537616,C530049I24RIK,CLINT,ENTH,ENTHOPROTIN,EPN4,EPNR,EPSINR,F630206G17Rik,KIAA0171,LOC100131045,mKIAA0171,RP23-298M7.4	clathrin interactor 1	1	Protein Degradation, Protein Synthesis, Tumor Morphology	Cytoplasm	other		up	0.558221	0.657268	0.607745	0.0178697
Q2_P18026	C800161.1	Smp_043670.x	5213	NP_000280.1	PFKM	AI131669,GSD7,PFK-1,Pfk-4,PFK-A,PFKX	phosphofructokinase, muscle	1	Protein Degradation, Protein Synthesis, Tumor Morphology	Cytoplasm	kinase		up	0.238741	1.26478	0.751762	0.0564197
Q2_P18188	C800346.1	Smp_097720	5411	NP_002678.2	PNN	AU045199,D12Ertd512e,DRS,DRSP,memA,PIN-1,pinin,SDK3	pinin, desmosome associated protein	1	Protein Degradation, Protein Synthesis, Tumor Morphology	Plasma Membrane	other		up	0.481069	0.678745	0.579907	0
Q2_P18211	C800373.1	Smp_029500	7064	NP_003240.1	THOP1	AI131655,AI327041,EP24.15,Metalloendopeptidase,MP78,PZ-PEPTIDASE,THIMET,THIMET OLIGOPEPTIDASE,TOP	thimet oligopeptidase 1	1	Protein Degradation, Protein Synthesis, Tumor Morphology	Cytoplasm	peptidase		down	-0.345959	-0.860609	-0.603284	0.0564197
Q2_P18320	C800498.1	Smp_077880.x	306	NP_005130.1	ANXA3	ANX3,LC3,LIPOCORTIN III,LRRGT00047	annexin A3	1	Protein Degradation, Protein Synthesis, Tumor Morphology	Cytoplasm	enzyme		up	1.37246	0.495198	0.933827	0.0178697
Q2_P18511	C800737.1	Smp_075720	963	NP_000551.1	CD53	AI323659,LOC100363255,MOX44,OX44,TSPAN25	CD53 molecule	1	Protein Degradation, Protein Synthesis, Tumor Morphology	Plasma Membrane	other		down	-0.203932	-1.30337	-0.753651	0.0564197
Q2_P18611	C800866.1	Smp_069120	127833	NP_001129976.1	SYT2	LOC100127887,mKIAA4194,R74640,RATSYNII,SYNAPTOTAGMIN 2,Synaptotagmin II,SYNII,SytII	synaptotagmin II	1	Protein Degradation, Protein Synthesis, Tumor Morphology	Cytoplasm	transporter		up	0.757262	0.946215	0.851738	0.0564197
Q2_P19610	C802367.1	Smp_008070	7295	NP_003320.2	TXN	ADF,AW550880,BOS 9316,EOSINOPHIL CYTOTOXICITY FACTOR,RP11-427L11.1,RP23-332H16.1,TRDX,TRX,TRX1,Txn1	thioredoxin	1	Protein Degradation, Protein Synthesis, Tumor Morphology	Cytoplasm	enzyme		down	-0.462676	-0.430817	-0.446747	0.0891082
Q2_P19835	C802649.1	Smp_140490	29993	NP_065855.1	PACSIN1	A830061D09Rik,H74,mKIAA1379,RP11-375E1 A.1,SDPI,syndapin	protein kinase C and casein kinase substrate in neurons 1	1	Protein Degradation, Protein Synthesis, Tumor Morphology	Cytoplasm	kinase		up	0.405824	0.837112	0.621468	0.0564197
Q2_P19938	C802783.1	Smp_079960	10383	NP_006079.1	TUBB2C	4930542G03RIK,Beta2,Class IVb Beta-Tubulin,RP13-122B23.2,RP23-132N23.7,TUBB2,TUBB2C,Tubb2c1	tubulin, beta 4B class IVb	1	Protein Degradation, Protein Synthesis, Tumor Morphology	Cytoplasm	other		down	-0.936884	-1.21523	-1.07606	0
Q2_P20010	C802877.1	Smp_074510	2768	NP_031379.2	GNA12	AI414047,AI504261,alpha subunit of the G12 family of HETEROTRIMERIC GS,FLJ21929,Galpha12,gep,GÎ±12,NNX3,RMP	guanine nucleotide binding protein (G protein) alpha 12	1	Protein Degradation, Protein Synthesis, Tumor Morphology	Plasma Membrane	enzyme		up	0.474108	0.742091	0.608099	0.0316118
Q2_P20202	C803129.1	Sjc_0037110	1431	NP_004068.2	CS	2610511A05Rik,9030605P22Rik,ahl4,BB234005,Cis	citrate synthase	1	Protein Degradation, Protein Synthesis, Tumor Morphology	Cytoplasm	enzyme		up	0.404593	0.717853	0.561223	0.0178697
Q2_P24839	C809402.1	Sjc_0021280	10102	NP_005717.3	TSFM (includes EG:10102)	2310050B20RIK,9430024O13Rik,EF-TS,EFTSMT	Ts translation elongation factor, mitochondrial	1	Protein Degradation, Protein Synthesis, Tumor Morphology	Cytoplasm	translation regulator		up	0.665609	0.976062	0.820836	0
Q2_P25195	C809904.1	Smp_034550	88	NP_001094.1	ACTN2	1110008F24Rik,Alpha-actinin,Alpha-actinin 2,Alpha2 Actinin,CMD1AA	actinin, alpha 2	1	Protein Degradation, Protein Synthesis, Tumor Morphology	Nucleus	transcription regulator		up	0.861572	1.72837	1.29497	0
Q2_P26772	C812456.1	gi|29840885	1520	NP_004070.3	CTSS	BOS 2911,CatS	cathepsin S	1	Protein Degradation, Protein Synthesis, Tumor Morphology	Cytoplasm	peptidase		down	-1.92434	-4.14544	-3.03489	0
Q2_P27247	C813275.1	Smp_079710	4695	NP_002479.1	NDUFA2	AV000592,B8,C1-B8,CD14,CI-B8,Complex I-B8,Nadh dehydrogenase(ubiquinone) 1 alpha subcomplex 7,Nadh dehydrogenase(ubiquinone) 1 subcomplex 2	NADH dehydrogenase (ubiquinone) 1 alpha subcomplex, 2, 8kDa	1	Protein Degradation, Protein Synthesis, Tumor Morphology	Cytoplasm	enzyme		down	-0.378534	-0.601835	-0.490184	0.020653
Q2_P28951	C902932.1	Smp_129720	22827	NP_055096.2	PUF60	2410104I19Rik,2810454F19Rik,FIR,Fuse-binding protein-interacting repressor,RoBPI,SIAHBP1	poly-U binding splicing factor 60KDa	1	Protein Degradation, Protein Synthesis, Tumor Morphology	Nucleus	other		up	0.302322	0.634853	0.468588	0.0891082
Q2_P32313	C908679.1	Smp_132590	10153	NP_005751.2	CEBPZ	AI848081,C/EBP ZETA,CBF,Cbf/hsp70,CBF2,CCAAT-binding factor,CEBPA-RS1,HSP-CBF,NOC1	CCAAT/enhancer binding protein (C/EBP), zeta	1	Protein Degradation, Protein Synthesis, Tumor Morphology	Nucleus	other		up	0.886392	0.757048	0.82172	0.0178697
Q2_P34162	C912103.1	Smp_135510	10003	NP_005458.1	NAALAD2	2700022G20Rik,D9Ertd285e,Folh1b,GCP3,GCPIII,GPCIII,NAADALASE2,NAALADASE2	N-acetylated alpha-linked acidic dipeptidase 2	1	Protein Degradation, Protein Synthesis, Tumor Morphology	Plasma Membrane	peptidase		up	0.54617	0.9955	0.770835	0
Q2_P35324	C914637.1	Smp_096360	5984	NP_853551.1	RFC4	A1,AI894123,AU040575,p37,RFC P37,RFC37	replication factor C (activator 1) 4, 37kDa	1	Protein Degradation, Protein Synthesis, Tumor Morphology	Nucleus	other		down	-0.378672	-1.12208	-0.750378	0.020653
Q2_P38004	C919880.1	Smp_150350	127833	NP_001129976.1	SYT2	LOC100127887,mKIAA4194,R74640,RATSYNII,SYNAPTOTAGMIN 2,Synaptotagmin II,SYNII,SytII	synaptotagmin II	1	Protein Degradation, Protein Synthesis, Tumor Morphology	Cytoplasm	transporter		down	-0.518869	-1.59505	-1.05696	0
Q2_P38171	C920444.1	Smp_187140	1520	NP_004070.3	CTSS	BOS 2911,CatS	cathepsin S	1	Protein Degradation, Protein Synthesis, Tumor Morphology	Cytoplasm	peptidase		down	-1.95167	-4.0197	-2.98568	0
Q2_P39741	JAP07341.C	gi|256077082	29993	NP_065855.1	PACSIN1	A830061D09Rik,H74,mKIAA1379,RP11-375E1 A.1,SDPI,syndapin	protein kinase C and casein kinase substrate in neurons 1	1	Protein Degradation, Protein Synthesis, Tumor Morphology	Cytoplasm	kinase		up	0.54357	0.917163	0.730366	0
Q2_P00293	C800909.1	Smp_058320	4678	NP_689511.2	NASP	5033430J04Rik,AI131596,AI317140,D4Ertd767e,Epcs32,FLB7527,Nasp-T,PRO1999,RP23-233B9.9,RP4-697E16.3	nuclear autoantigenic sperm protein (histone-binding)	2	RNA Post-Transcriptional Modification, DNA Replication, Recombination, and Repair, Cellular Assembly and Organization	Nucleus	other		up	0.317126	0.750954	0.53404	0.0564197
Q2_P05205	C809570.1	gi|256089000	51691	NP_057284.1	NAA38	2010003I05Rik,AW214405,LSM8	N(alpha)-acetyltransferase 38, NatC auxiliary subunit	2	RNA Post-Transcriptional Modification, DNA Replication, Recombination, and Repair, Cellular Assembly and Organization	Nucleus	other		down	-0.424856	-1.07572	-0.750289	0
Q2_P05323	C809821.1	Smp_142970	5538	NP_000301.1	PPT1	9530043G02RIK,AA960502,C77813,CLN1,D4Ertd184e,INCL,PPT,RP11-115D7.2,RP23-232N16.2	palmitoyl-protein thioesterase 1	2	RNA Post-Transcriptional Modification, DNA Replication, Recombination, and Repair, Cellular Assembly and Organization	Cytoplasm	enzyme		down	-0.887085	-1.80332	-1.3452	0
Q2_P05792	C810548.1	Smp_147570	55388	NP_060988.3	MCM10	2410041F14Rik,AU018508,C330019M07Rik,C79164,CNA43,DNA43,PRO2249,RP23-379M5.1	minichromosome maintenance complex component 10	2	RNA Post-Transcriptional Modification, DNA Replication, Recombination, and Repair, Cellular Assembly and Organization	Nucleus	other		up	0.398608	0.871986	0.635297	0.0316118
Q2_P06053	C810833.1	Smp_000630	79763	NP_001129673.1	ISOC2	Isoc2a	isochorismatase domain containing 2	2	RNA Post-Transcriptional Modification, DNA Replication, Recombination, and Repair, Cellular Assembly and Organization	Other	enzyme		up	0.692767	0.86189	0.777328	0
Q2_P06193	C810991.1	Smp_046500.x	5111	NP_872590.1	PCNA	Pcna/cyclin,PCNAR,RP23-33N15.1	proliferating cell nuclear antigen	2	RNA Post-Transcriptional Modification, DNA Replication, Recombination, and Repair, Cellular Assembly and Organization	Nucleus	other		down	-0.22678	-0.898672	-0.562726	0.0891082
Q2_P07017	C812273.1	gi|296124476	NA	NP_001623.3	ALPP		ALPP	2	RNA Post-Transcriptional Modification, DNA Replication, Recombination, and Repair, Cellular Assembly and Organization	Extracellular Space	phosphatase		up	0.905318	0.791717	0.848518	0
Q2_P07201	C812575.1	gi|56756623	988	NP_001244.1	CDC5L	1200002I02Rik,AA408004,CDC5,CDC5-LIKE,CEF1,dJ319D22.1,PCDC5RP,RP1-319D22.1	cell division cycle 5-like	2	RNA Post-Transcriptional Modification, DNA Replication, Recombination, and Repair, Cellular Assembly and Organization	Nucleus	other		up	0.97378	1.14391	1.05884	0.0178697
Q2_P07457	C812936.1	Smp_126850.x	10181	NP_005769.1	RBM5	D030069N10RIK,G15,H37,LUCA15,RMB5	RNA binding motif protein 5	2	RNA Post-Transcriptional Modification, DNA Replication, Recombination, and Repair, Cellular Assembly and Organization	Nucleus	other		up	0.45947	1.09693	0.778199	0
Q2_P08141	C901047.1	Smp_043580	NA	NP_006506.3	SETMAR		SETMAR	2	RNA Post-Transcriptional Modification, DNA Replication, Recombination, and Repair, Cellular Assembly and Organization	Other	enzyme		up	0.986682	1.57944	1.28306	0
Q2_P09696	C903625.1	Smp_122900	408	NP_004032.2	ARRB1	1200006I17RIK,ARB1,ARR1,Arr2,Arrestin 2,ARRÎ²1,AW208571,BARRES,beta ARR1,beta ARRESTIN 1,Beta1 Arrestin,BOS 14994,G430100A01Rik	arrestin, beta 1	2	RNA Post-Transcriptional Modification, DNA Replication, Recombination, and Repair, Cellular Assembly and Organization	Cytoplasm	other		up	1.20085	1.41601	1.30843	0
Q2_P11007	C905638.1	Smp_088280	11198	NP_009123.1	SUPT16H	CDC68,Fact140,FACTP140,FLJ10857,LOC100505120,Spt16,SPT16/CDC68,Supt16	suppressor of Ty 16 homolog (S. cerevisiae)	2	RNA Post-Transcriptional Modification, DNA Replication, Recombination, and Repair, Cellular Assembly and Organization	Nucleus	transcription regulator		up	0.497896	1.87608	1.18699	0.0178697
Q2_P12611	C908921.1	Smp_011230	10026	NP_005473.1	PIGK	3000001O05Rik,GPI8,RP4-564M11.1	phosphatidylinositol glycan anchor biosynthesis, class K	2	RNA Post-Transcriptional Modification, DNA Replication, Recombination, and Repair, Cellular Assembly and Organization	Cytoplasm	peptidase		down	-0.333164	-0.924958	-0.629061	0.020653
Q2_P13945	C911500.1	Smp_019860	57763	NP_075526.1	ANKRA2	1110004M18Rik,ANKRA,LOC100360129	ankyrin repeat, family A (RFXANK-like), 2	2	RNA Post-Transcriptional Modification, DNA Replication, Recombination, and Repair, Cellular Assembly and Organization	Cytoplasm	transcription regulator		down	-0.330132	-0.873846	-0.601989	0.020653
Q2_P17319	C919085.1	Smp_173480	175	NP_000018.1	AGA	AGU,ASRG,AW060726,GA,L-ASPARAGINASE	aspartylglucosaminidase	2	RNA Post-Transcriptional Modification, DNA Replication, Recombination, and Repair, Cellular Assembly and Organization	Cytoplasm	enzyme		down	-0.634263	-1.94206	-1.28816	0
Q2_P18463	C800676.1	Smp_165220	8726	NP_003788.2	EED	ENSMUSG00000039373,HEED,l(7)5Rn,l7Rn5,lusk,WAIT1	embryonic ectoderm development	2	RNA Post-Transcriptional Modification, DNA Replication, Recombination, and Repair, Cellular Assembly and Organization	Nucleus	transcription regulator		down	-0.201236	-1.37039	-0.785815	0.0564197
Q2_P19977	C802836.1	Smp_155890	NA	NP_001623.3	ALPP		ALPP	2	RNA Post-Transcriptional Modification, DNA Replication, Recombination, and Repair, Cellular Assembly and Organization	Extracellular Space	phosphatase		up	0.995154	0.528506	0.76183	0.0178697
Q2_P20030	C802900.1	Smp_068100.x	4236	NP_005917.2	MFAP1	4432409M24Rik,Mfap1a,Mfap1b,RGD1562232,RP23-273B19.2,RP23-433P19.13-001	microfibrillar-associated protein 1	2	RNA Post-Transcriptional Modification, DNA Replication, Recombination, and Repair, Cellular Assembly and Organization	Extracellular Space	other		up	0.356038	0.898104	0.627071	0.0316118
Q2_P20735	C803901.1	Smp_176840	9092	NP_005137.1	SART1	Ara1,HOMS1,SART1259,SNRNP110,Snu66,SPF107,SSCA1,U5-110K	squamous cell carcinoma antigen recognized by T cells	2	RNA Post-Transcriptional Modification, DNA Replication, Recombination, and Repair, Cellular Assembly and Organization	Nucleus	other		up	0.362233	1.03157	0.696901	0.0564197
Q2_P21057	C804320.1	Smp_129320	988	NP_001244.1	CDC5L	1200002I02Rik,AA408004,CDC5,CDC5-LIKE,CEF1,dJ319D22.1,PCDC5RP,RP1-319D22.1	cell division cycle 5-like	2	RNA Post-Transcriptional Modification, DNA Replication, Recombination, and Repair, Cellular Assembly and Organization	Nucleus	other		up	0.331827	1.42593	0.878879	0.0178697
Q2_P21460	C804879.1	Smp_002930	317772	NP_778235.1	HIST2H2AB	EG621893,H2a-613a,H2AB,LOC682506	histone cluster 2, H2ab	2	RNA Post-Transcriptional Modification, DNA Replication, Recombination, and Repair, Cellular Assembly and Organization	Nucleus	other		down	-0.675798	-1.54514	-1.11047	0
Q2_P25056	C809705.1	Smp_074390	1979	NP_004087.1	EIF4EBP2	2810011I19RIK,4E-BP2,AA792569,BC010348,PHAS-II	eukaryotic translation initiation factor 4E binding protein 2	2	RNA Post-Transcriptional Modification, DNA Replication, Recombination, and Repair, Cellular Assembly and Organization	Cytoplasm	other		down	-0.659846	-1.21759	-0.93872	0
Q2_P26856	C812578.1	Smp_143490	4174	NP_006730.2	MCM5	AA617332,AI324988,AL033333,CDC46,mCD46,mCDC46,Mcmd5,P1-CDC46,RP5-824I19 A.1	minichromosome maintenance complex component 5	2	RNA Post-Transcriptional Modification, DNA Replication, Recombination, and Repair, Cellular Assembly and Organization	Nucleus	enzyme		down	-0.229826	-0.962197	-0.596011	0.0891082
Q2_P26864	C812587.1	Smp_076880	8175	NP_009096.2	SF3A2	AW047242,PRP11,PRPF11,SAP62,SF3a66,SFA66	splicing factor 3a, subunit 2, 66kDa	2	RNA Post-Transcriptional Modification, DNA Replication, Recombination, and Repair, Cellular Assembly and Organization	Nucleus	other		down	-0.458687	-0.893436	-0.676061	0.020653
Q2_P35557	C915225.1	Smp_049000	57794	NP_757386.2	SF4	5730496N02Rik,F23858,RBP,SF4	SURP and G patch domain containing 1	2	RNA Post-Transcriptional Modification, DNA Replication, Recombination, and Repair, Cellular Assembly and Organization	Nucleus	other		up	0.514814	0.724081	0.619447	0.0178697
Q2_P37663	C918846.1	Smp_063120.x	3704	NP_258412.1	ITPA	2010016I08Rik,AU020102,C20orf37,dJ794I6.3,HLC14-06-P,Itp,My049	inosine triphosphatase (nucleoside triphosphate pyrophosphatase)	2	RNA Post-Transcriptional Modification, DNA Replication, Recombination, and Repair, Cellular Assembly and Organization	Cytoplasm	enzyme		down	-0.242838	-0.946652	-0.594745	0.0891082
Q2_P37850	C919332.1	Smp_052390	5001	NP_002544.1	ORC5L	AL033327,MmORC5,ORC5L,ORC5P	origin recognition complex, subunit 5	2	RNA Post-Transcriptional Modification, DNA Replication, Recombination, and Repair, Cellular Assembly and Organization	Nucleus	other		down	-0.434885	-0.878063	-0.656474	0
Q2_P38834	JAP03906.S	Sjc_0041740	79109	NP_001006618.1	MAPKAP1	AI591529,D230039K05Rik,JC310,MIP1,mSIN1,RP11-269P11.1,RP23-14N22.1,SIN1,SIN1b,SIN1g	mitogen-activated protein kinase associated protein 1	2	RNA Post-Transcriptional Modification, DNA Replication, Recombination, and Repair, Cellular Assembly and Organization	Other	other		up	0.447386	1.04909	0.748238	0.0178697
Q2_P39791	JAP07924.C	Sjc_0036880	8943	NP_003929.4	AP3D1	AA407035,ADTD,AP3D,AP3D1 isoform 1,Bolvr,delta ADAPTIN,hBLVR,mBLVR1,mh,mocha,PRO0039	adaptor-related protein complex 3, delta 1 subunit	2	RNA Post-Transcriptional Modification, DNA Replication, Recombination, and Repair, Cellular Assembly and Organization	Cytoplasm	transporter		up	0.739308	1.40834	1.07382	0.0564197
Q2_P00152	C800471.1	gi|256079452	6514	NP_000331.1	SLC2A2	AI266973,GLUT2,GTT2,Liver/beta cell glucose transporter	solute carrier family 2 (facilitated glucose transporter), member 2	3	Post-Translational Modification, Protein Folding, Carbohydrate Metabolism	Plasma Membrane	transporter		down	-0.729758	-0.76605	-0.747904	0
Q2_P05181	C809518.1	Smp_132210	114907	NP_478136.1	FBXO32	4833442G10Rik,AI430017,AK014612,ATROGIN1,Fbx32,Gm20361,LOC100504698,MAFbx	F-box protein 32	3	Post-Translational Modification, Protein Folding, Carbohydrate Metabolism	Cytoplasm	enzyme		up	1.27664	1.72611	1.50138	0
Q2_P05740	C810492.1	Smp_058790	6885	NP_663306.1	MAP3K7	B430101B05,C87327,Map3k7 predicted,MEKK7,RP1-154G14.1,RP23-447J12.1,TAK1,Tgf beta Activated Kinase1,TGF1a	mitogen-activated protein kinase kinase kinase 7	3	Post-Translational Modification, Protein Folding, Carbohydrate Metabolism	Cytoplasm	kinase		down	-0.391875	-0.830933	-0.611404	0.020653
Q2_P07076	C812365.1	Smp_163610	2944	NP_000552.2	GSTM1	GLUTATHIONE S-TRANSFERASE subunit 4,Gst Mu,GST N1,Gst Yb2,GST1,Gst5-5,GSTA3,GSTA4,Gstb-1,Gstb-2,GSTM1-1,GSTM1a-1a,GSTM1b-1b,Gstm2,Gstm2-2,Gstyb,GTH4,GTM1,H-B,HB subunit 4,MU,MU-1,RP23-214E3.6	glutathione S-transferase mu 1	3	Post-Translational Modification, Protein Folding, Carbohydrate Metabolism	Cytoplasm	enzyme		down	-0.91169	-0.958747	-0.935218	0
Q2_P14317	C912190.1	Smp_004780.x	2288	NP_002005.1	FKBP4	AL022792,AW208983,FKBP-52,FKBP18,FKBP51,FKBP59,FKPB52,HBI,Hsp56,HSP57,Hsp59,p52,p59,PPIase,Tp2	FK506 binding protein 4, 59kDa	3	Post-Translational Modification, Protein Folding, Carbohydrate Metabolism	Nucleus	enzyme		up	0.562363	0.906761	0.734562	0
Q2_P15971	C916138.1	Sjc_0302270	8533	NP_003644.2	COPS3	CSN3,SGN3	COP9 signalosome subunit 3	3	Post-Translational Modification, Protein Folding, Carbohydrate Metabolism	Cytoplasm	other		down	-0.373019	-0.525064	-0.449041	0.0316118
Q2_P16563	C917320.1	Smp_124450	90	NP_001104537.1	ACVR1	Activin A Receptor,ACTR1,ACTRI,ActRIA,Acvr,ACVR1A,ACVRLK2,ALK2,Alk8,D330013D15Rik,FOP,RP23-100B18.4,SKR1,Tsk7L,TSRI	activin A receptor, type I	3	Post-Translational Modification, Protein Folding, Carbohydrate Metabolism	Plasma Membrane	kinase		up	0.488429	1.31858	0.903502	0.0178697
Q2_P18378	C800564.1	Smp_037540.x	6519	NP_000332.2	SLC3A1	ATR1,CSNU1,D2,D2H,NAA-Tr,NBAT,NTAA,RBAT	solute carrier family 3 (amino acid transporter heavy chain), member 1	3	Post-Translational Modification, Protein Folding, Carbohydrate Metabolism	Plasma Membrane	transporter		up	0.675478	1.1045	0.889989	0
Q2_P19425	C802144.1	Smp_068120	9049	NP_003968.2	AIP	AA408703,ARA9,AW476050,D19Bwg1412e,FKBP16,FKBP37,SMTPHN,XAP-2	aryl hydrocarbon receptor interacting protein	3	Post-Translational Modification, Protein Folding, Carbohydrate Metabolism	Nucleus	transcription regulator		up	0.419441	0.840411	0.629926	0
Q2_P19909	C802748.1	gi|256084401	3320	NP_005339.3	HSP90AA1	AL024080,AL024147,BOS 20461,EL52,Heat shock protein 1, alpha,hsp4,HSP86,Hsp86-1,Hsp89,Hsp89-alpha-delta-N,HSP89A,Hsp90,HSP90-alpha,HSP90A,HSP90N,HSPC1,HSPCA,HSPCAL1,HSPCAL4,HSPN,LAP2,RP23-60K23.1	heat shock protein 90kDa alpha (cytosolic), class A member 1	3	Post-Translational Modification, Protein Folding, Carbohydrate Metabolism	Cytoplasm	other		up	0.94007	1.10859	1.02433	0
Q2_P20047	C802925.1	Smp_176200.x	6647	NP_000445.1	SOD1	ALS,ALS1,B430204E11Rik,BOS 506,Cu/Zn-SOD,CuZnSOD,czSOD,homodimer,hSod1,Ipo-1,IPOA,SOD,SOD1L1,SODC	superoxide dismutase 1, soluble	3	Post-Translational Modification, Protein Folding, Carbohydrate Metabolism	Cytoplasm	enzyme		down	-0.454988	-1.20193	-0.82846	0
Q2_P20073	C802960.1	Sjc_0012490	7266	NP_003306.2	DNAJC7	2010003F24Rik,2010004G07Rik,CCRP,DJ11,DJC7,mDj11,mTpr2,RP23-390D17.1,TPR2,TTC2	DnaJ (Hsp40) homolog, subfamily C, member 7	3	Post-Translational Modification, Protein Folding, Carbohydrate Metabolism	Cytoplasm	other		down	-0.31146	-1.11505	-0.713256	0.0564197
Q2_P20765	C803939.1	Smp_055210	4259	NP_004519.1	MGST3	2010012L10RIK,2010306B17Rik,2700004G04RIK,AA516734,GST-III,Loc289197,RP11-466F5.1	microsomal glutathione S-transferase 3	3	Post-Translational Modification, Protein Folding, Carbohydrate Metabolism	Cytoplasm	enzyme		down	-0.377466	-0.676892	-0.527179	0.0891082
Q2_P20993	C804235.1	Smp_145350	NA	NP_874356.1	UBE2H (includes EG:7328)		UBE2H (includes EG:7328)	3	Post-Translational Modification, Protein Folding, Carbohydrate Metabolism	Cytoplasm	enzyme		up	1.06937	1.31376	1.19157	0
Q2_P21794	C805381.1	Smp_079230	2280	NP_463460.1	FKBP1A	Fkbp,FKBP-12,FKBP1,FKBP12-T1,FKBP12-T2,Fkbp2,FPK1,macrophilin-12,mFKBP1,mFKBP12,PKC12,PKCI2,PPIASE,RP11-314N13.2,RP23-419G21.5	FK506 binding protein 1A, 12kDa	3	Post-Translational Modification, Protein Folding, Carbohydrate Metabolism	Cytoplasm	enzyme		down	-0.465745	-0.59013	-0.527937	0.0891082
Q2_P21827	C805420.1	Smp_050700	64978	NP_115867.2	MRPL38	1110036N21RIK,4733401F03Rik,HSPC262,L38MT,MRP-L3,R75240,RP23-42F6.9,RPML3	mitochondrial ribosomal protein L38	3	Post-Translational Modification, Protein Folding, Carbohydrate Metabolism	Other	other		up	0.447524	0.752068	0.599796	0
Q2_P22970	C806938.1	gi|256075091	23190	NP_055422.1	UBXN4	1300013G12Rik,erasin,KIAA0242,mKIAA0242,UBXD2,UBXDC1	UBX domain protein 4	3	Post-Translational Modification, Protein Folding, Carbohydrate Metabolism	Extracellular Space	other		down	-0.519922	-0.818251	-0.669086	0.0316118
Q2_P24650	C809172.1	Smp_093540.x	90	NP_001104537.1	ACVR1	Activin A Receptor,ACTR1,ACTRI,ActRIA,Acvr,ACVR1A,ACVRLK2,ALK2,Alk8,D330013D15Rik,FOP,RP23-100B18.4,SKR1,Tsk7L,TSRI	activin A receptor, type I	3	Post-Translational Modification, Protein Folding, Carbohydrate Metabolism	Plasma Membrane	kinase		down	-0.373923	-0.707455	-0.540689	0.0564197
Q2_P24763	C809302.1	gi|256088082	2339	NP_002018.1	FNTA	FPTA,FTA,GGT alpha G/F,p21Ras alpha,PFAS,PGGT1A,PTAR2	farnesyltransferase, CAAX box, alpha	3	Post-Translational Modification, Protein Folding, Carbohydrate Metabolism	Cytoplasm	enzyme		down	-0.618379	-1.09756	-0.857968	0
Q2_P25161	C809857.1	Smp_082030	11315	NP_001116849.1	PARK7	CAP1,CTA-215D11.1,DJ-1,RP23-272N19.5,SP22	parkinson protein 7	3	Post-Translational Modification, Protein Folding, Carbohydrate Metabolism	Nucleus	other		down	-0.374856	-0.723563	-0.549209	0.020653
Q2_P26298	C811762.1	Smp_172510.x	134218	NP_919259.3	DNAJC21	4930461P20Rik,9930116P15Rik,DNAJA5,GS3,JJJ1,LOC134218	DnaJ (Hsp40) homolog, subfamily C, member 21	3	Post-Translational Modification, Protein Folding, Carbohydrate Metabolism	Other	other		up	0.61198	0.85373	0.732855	0
Q2_P27243	C813271.1	Smp_174810	6647	NP_000445.1	SOD1	ALS,ALS1,B430204E11Rik,BOS 506,Cu/Zn-SOD,CuZnSOD,czSOD,homodimer,hSod1,Ipo-1,IPOA,SOD,SOD1L1,SODC	superoxide dismutase 1, soluble	3	Post-Translational Modification, Protein Folding, Carbohydrate Metabolism	Cytoplasm	enzyme		up	1.08639	1.19897	1.14268	0
Q2_P31522	C907140.1	Smp_106930.x	3312	NP_006588.1	HSPA8	2410008N15Rik,BOS 14437,DnaK-type chaperone hsp72/uncoating ATPase,HEAT SHOCK COGNATE 71-KDA,HEAT SHOCK protein 8,HS7C,HSC54,HSC70,HSC71,Hsc73,Hsp 8,HSP70,HSP71,HSP73,HSPA10,IDBP1,LAP1,LOC624853,NIP71	heat shock 70kDa protein 8	3	Post-Translational Modification, Protein Folding, Carbohydrate Metabolism	Cytoplasm	enzyme		up	1.14325	1.89701	1.52013	0
Q2_P32647	C909372.1	Smp_024010	4257	NP_665735.1	MGST1	1500002K10Rik,Glutathione s-transferase 1,Gst,GST12,MGST,MGST-I,MICROSOMAL GT	microsomal glutathione S-transferase 1	3	Post-Translational Modification, Protein Folding, Carbohydrate Metabolism	Cytoplasm	enzyme		down	-1.57454	-2.42151	-1.99802	0
Q2_P35795	C915526.1	gi|60600648	23787	NP_055156.1	MTCH1	2310034O17Rik,AI255158,AU018396,C77849,CGI-64,PIG60,PSAP,RP1-90K10.1,SLC25A49	mitochondrial carrier 1	3	Post-Translational Modification, Protein Folding, Carbohydrate Metabolism	Cytoplasm	other		down	-0.390663	-2.05254	-1.2216	0
Q2_P37933	C919465.1	Smp_047420	267	NP_001135.3	AMFR	GP78,RNF45	autocrine motility factor receptor, E3 ubiquitin protein ligase	3	Post-Translational Modification, Protein Folding, Carbohydrate Metabolism	Plasma Membrane	transmembrane receptor		down	-0.386292	-0.518243	-0.452267	0.0316118
Q2_P38256	C920836.1	Smp_095980	6647	NP_000445.1	SOD1	ALS,ALS1,B430204E11Rik,BOS 506,Cu/Zn-SOD,CuZnSOD,czSOD,homodimer,hSod1,Ipo-1,IPOA,SOD,SOD1L1,SODC	superoxide dismutase 1, soluble	3	Post-Translational Modification, Protein Folding, Carbohydrate Metabolism	Cytoplasm	enzyme		up	2.09366	1.47763	1.78565	0
Q2_P05676	C810421.1	Smp_066670.x	6804	NP_004594.1	STX1A	HPC-1,LOC100360064,P35-1,STX1,SYN1A,Syntaxin 1a	syntaxin 1A (brain)	4	Developmental Disorder, Gene Expression, Genetic Disorder	Cytoplasm	transporter		down	-0.520611	-0.873105	-0.696858	0
Q2_P05789	C810543.1	Smp_128940	2917	NP_870989.1	GRM7	6330570A01RIK,BB176677,C030018L03,E130018M02Rik,GLUR7,Gpr1g,GPRC1G,Metabotropic glutamate receptor 7,MGLU7,MGLUR7	glutamate receptor, metabotropic 7	4	Developmental Disorder, Gene Expression, Genetic Disorder	Plasma Membrane	G-protein coupled receptor		down	-2.23668	-3.78963	-3.01316	0
Q2_P06788	C811896.1	gi|256072514	5007	NP_002547.1	OSBP	1110018F06RIK,AW559088,mKIAA4220,OSBP1	oxysterol binding protein	4	Developmental Disorder, Gene Expression, Genetic Disorder	Cytoplasm	other		up	0.697745	1.03854	0.868143	0.0178697
Q2_P07525	C813010.1	Smp_151320	22974	NP_036244.2	TPX2	2610005B21Rik,C20orf1,C20orf2,DIL-2,FLS353,GD:C20orf1,HCA519,HCTP4,p100,REPP86,RESTRICTED EXPRESSED PROLIFERATION ASSOCIATED protein 100,RP11-243J16.10-002,RP23-414F8.1	TPX2, microtubule-associated	4	Developmental Disorder, Gene Expression, Genetic Disorder	Nucleus	other		up	0.397119	0.445703	0.421411	0.0891082
Q2_P09960	C903973.1	Smp_162970	NA	NP_009049.2	TRIO		TRIO	4	Developmental Disorder, Gene Expression, Genetic Disorder	Plasma Membrane	kinase		up	0.661109	1.63869	1.1499	0
Q2_P12459	C908573.1	Smp_160830	23646	NP_036400.2	PLD3	HU-K4,Sam-9	phospholipase D family, member 3	4	Developmental Disorder, Gene Expression, Genetic Disorder	Cytoplasm	enzyme		down	-1.93442	-2.84364	-2.38903	0
Q2_P17548	C919935.1	gi|170031321	10482	NP_006353.2	NXF1	MEX67,MEX67H,Mvb1,TAP	nuclear RNA export factor 1	4	Developmental Disorder, Gene Expression, Genetic Disorder	Nucleus	transporter		up	0.442244	0.906284	0.674264	0
Q2_P20006	C802872.1	Smp_073590	51128	NP_057187.1	SAR1B	2310075M17RIK,2900019I22Rik,ANDD,CMRD,GTBPB,RP23-79E13.9,SAR1P,SARA1B,SARA2,SARB	SAR1 homolog B (S. cerevisiae)	4	Developmental Disorder, Gene Expression, Genetic Disorder	Cytoplasm	enzyme		down	-0.297417	-0.72833	-0.512873	0.0564197
Q2_P20110	C803012.1	Smp_166550	8890	NP_001029288.1	EIF2B4	EIF-2B,EIF2Bdelta,ELF2B delta	eukaryotic translation initiation factor 2B, subunit 4 delta, 67kDa	4	Developmental Disorder, Gene Expression, Genetic Disorder	Cytoplasm	translation regulator		up	0.403243	0.597466	0.500355	0.0316118
Q2_P22195	C805911.1	Smp_093750.x	1965	NP_004085.1	EIF2S1	0910001O23Rik,2410026C18Rik,EIF-2,EIF-2A,EIF-2alpha,eIF-2Î±,Eukaryotic Translation Initiation Factor 2 Alpha Subunit	eukaryotic translation initiation factor 2, subunit 1 alpha, 35kDa	4	Developmental Disorder, Gene Expression, Genetic Disorder	Cytoplasm	translation regulator		up	0.392017	0.960855	0.676436	0.0178697
Q2_P23524	C807705.1	Smp_140690	84172	NP_061887.2	POLR1B	A127,D630020H17Rik,RP24-388N11.1,RPA116,RPA135,RPA2,RPO1-2	polymerase (RNA) I polypeptide B, 128kDa	4	Developmental Disorder, Gene Expression, Genetic Disorder	Nucleus	enzyme		up	0.487195	0.641002	0.564099	0.0891082
Q2_P24953	C809564.1	gi|256084186	23646	NP_036400.2	PLD3	HU-K4,Sam-9	phospholipase D family, member 3	4	Developmental Disorder, Gene Expression, Genetic Disorder	Cytoplasm	enzyme		down	-1.91517	-2.98211	-2.44864	0
Q2_P25413	C810167.1	gi|226479244	1036	NP_001792.2	CDO1	1300002L19Rik,Cdo,Cytosolic cysteine dioxygenase 1,D18Ucla3	cysteine dioxygenase type 1	4	Developmental Disorder, Gene Expression, Genetic Disorder	Cytoplasm	enzyme		down	-1.05961	-2.52153	-1.79057	0
Q2_P27374	C900003.1	Smp_154560	10207	NP_795352.2	INADL	CIPP,hINADL,InaD-like,Inadl2,PATJ,RGD1564282,RGD1565362,RP23-291M22.2,RP4-537K17.1	InaD-like (Drosophila)	4	Developmental Disorder, Gene Expression, Genetic Disorder	Plasma Membrane	other		down	-0.419356	-0.469262	-0.444309	0.0891082
Q2_P27616	C900334.1	Smp_106110	30818	NP_001030086.1	KCNIP3	4933407H12Rik,AI413860,CSEN,DREAM,KCHIP3,PBP,R74849,rKChIP3,RP23-105O13.3	Kv channel interacting protein 3, calsenilin	4	Developmental Disorder, Gene Expression, Genetic Disorder	Nucleus	transcription regulator		up	1.09856	1.16831	1.13343	0
Q2_P27725	C900672.1	gi|256088645	84172	NP_061887.2	POLR1B	A127,D630020H17Rik,RP24-388N11.1,RPA116,RPA135,RPA2,RPO1-2	polymerase (RNA) I polypeptide B, 128kDa	4	Developmental Disorder, Gene Expression, Genetic Disorder	Nucleus	enzyme		up	0.762488	2.01029	1.38639	0
Q2_P29298	C903419.1	Smp_157420	6532	NP_001036.1	SLC6A4	5-HT TRANSPORTER,5-HTT,5-HTTLPR,AI323329,hSERT,HTT,OCD1,RP23-100P23.1,Serotonin Transporter,SERT,SERT1,SOLUTE CARRIER family 6, member 4	solute carrier family 6 (neurotransmitter transporter), member 4	4	Developmental Disorder, Gene Expression, Genetic Disorder	Plasma Membrane	transporter		up	1.22514	0.910829	1.06798	0
Q2_P29323	C903455.1	Sjc_0075670	5337	NP_001123553.1	PLD1	AA536939,C85393,Pc-Plc,Pld1a,Pld1b,Plda,Pldb	phospholipase D1, phosphatidylcholine-specific	4	Developmental Disorder, Gene Expression, Genetic Disorder	Cytoplasm	enzyme		up	0.966517	1.08701	1.02676	0
Q2_P30075	C904475.1	Smp_168960	10207	NP_795352.2	INADL	CIPP,hINADL,InaD-like,Inadl2,PATJ,RGD1564282,RGD1565362,RP23-291M22.2,RP4-537K17.1	InaD-like (Drosophila)	4	Developmental Disorder, Gene Expression, Genetic Disorder	Plasma Membrane	other		up	1.11443	2.11029	1.61236	0
Q2_P31317	C906786.1	Smp_157100	8877	NP_001136074.1	SPHK1	1110006G24Rik,RP23-193A16.4,SK1,Sphingosine kinase,SPHK,Sphk1a,Spk1	sphingosine kinase 1	4	Developmental Disorder, Gene Expression, Genetic Disorder	Cytoplasm	kinase		up	0.936619	0.730426	0.833523	0.0891082
Q2_P32271	C908601.1	gi|226482632	3281	NP_001528.1	HSBP1	0610007A03Rik,AA408769,Hsf,HSF1BP,Hsp25,NPC-A-13	heat shock factor binding protein 1	4	Developmental Disorder, Gene Expression, Genetic Disorder	Nucleus	transcription regulator		down	-0.310645	-0.7794	-0.545023	0.0891082
Q2_P33676	C911238.1	Smp_058730	NA	NP_813977.1	TUB		TUB	4	Developmental Disorder, Gene Expression, Genetic Disorder	Cytoplasm	transcription regulator		down	-0.425349	-1.44477	-0.935059	0
Q2_P33712	C911317.1	Smp_163230	5096	NP_000523.2	PCCB	1300012P06Rik,AI314687,Ppcb,Propionyl-CoA Carboxylase beta,R74805	propionyl CoA carboxylase, beta polypeptide	4	Developmental Disorder, Gene Expression, Genetic Disorder	Cytoplasm	enzyme		down	-0.450853	-0.81061	-0.630731	0.020653
Q2_P34246	C912286.1	Smp_152830	6546	NP_001106271.1	SLC8A1	AI852629,AV344025,CARDIAC NA+/CA2+ EXCHANGER,D930008O12RIK,Ncx,NCX1	solute carrier family 8 (sodium/calcium exchanger), member 1	4	Developmental Disorder, Gene Expression, Genetic Disorder	Plasma Membrane	transporter		up	0.799576	1.85549	1.32753	0
Q2_P37645	C918754.1	Smp_165750	1036	NP_001792.2	CDO1	1300002L19Rik,Cdo,Cytosolic cysteine dioxygenase 1,D18Ucla3	cysteine dioxygenase type 1	4	Developmental Disorder, Gene Expression, Genetic Disorder	Cytoplasm	enzyme		down	-1.22342	-2.44074	-1.83208	0
Q2_P00245	C800774.1	Smp_006730	55332	NP_060840.2	DRAM1	1200002N14Rik,DRAM,FLJ11259	DNA-damage regulated autophagy modulator 1	5	Carbohydrate Metabolism, Drug Metabolism, Lipid Metabolism	Other	other		up	0.921253	0.460092	0.690673	0
Q2_P02503	C805061.1	Smp_089870	55766	NP_808760.1	H2AFJ	E130307C13,H2a/j,H2AJ,LOC632401,LOC684899	H2A histone family, member J	5	Carbohydrate Metabolism, Drug Metabolism, Lipid Metabolism	Other	other		down	-0.447202	-0.690199	-0.568701	0
Q2_P05178	C809512.1	Smp_068180	4017	NP_002309.1	LOXL2	1110004B06Rik,4930526G11Rik,9430067E15Rik,LOC100047339,LOC675778,LOR2,Lox2,WS9-14	lysyl oxidase-like 2	5	Carbohydrate Metabolism, Drug Metabolism, Lipid Metabolism	Extracellular Space	enzyme		down	-2.25182	-3.80576	-3.02879	0
Q2_P07060	C812342.1	Smp_086860	55766	NP_808760.1	H2AFJ	E130307C13,H2a/j,H2AJ,LOC632401,LOC684899	H2A histone family, member J	5	Carbohydrate Metabolism, Drug Metabolism, Lipid Metabolism	Other	other		down	-0.258466	-1.24419	-0.751329	0.0316118
Q2_P12784	C909285.1	Smp_075690	85476	NP_079272.4	GFM1	AW545374,COXPD1,D3Wsu133e,EF-G,EFG1,EFGM,EGF1,GFM,hEFG1,Mitochondrial Elongation Factor G	G elongation factor, mitochondrial 1	5	Carbohydrate Metabolism, Drug Metabolism, Lipid Metabolism	Cytoplasm	translation regulator		up	0.610274	0.936994	0.773634	0
Q2_P19303	C801999.1	Smp_172160	123169	NP_620147.1	LEO1	Gm185,RDL	Leo1, Paf1/RNA polymerase II complex component, homolog (S. cerevisiae)	5	Carbohydrate Metabolism, Drug Metabolism, Lipid Metabolism	Other	other		up	0.722893	0.581979	0.652436	0
Q2_P20239	C803184.1	Smp_145510	8036	NP_031399.2	SHOC2	AU017287,mKIAA0862,RP11-348N5.2,SIAA0862,SOC2,SUR8	soc-2 suppressor of clear homolog (C. elegans)	5	Carbohydrate Metabolism, Drug Metabolism, Lipid Metabolism	Cytoplasm	other		down	-0.995954	-2.05119	-1.52357	0
Q2_P21424	C804832.1	Smp_124110	NA	NP_060628.2	SLC4A1AP		SLC4A1AP	5	Carbohydrate Metabolism, Drug Metabolism, Lipid Metabolism	Cytoplasm	transporter		up	0.649479	1.06207	0.855776	0
Q2_P22364	C806129.1	Smp_034210	23339	NP_056104.2	VPS39	A230065P22Rik,AW743070,FLJ21681,hVam6p,mVam6,RP23-348L16.12-003,TLP,VAM6,Vam6P	vacuolar protein sorting 39 homolog (S. cerevisiae)	5	Carbohydrate Metabolism, Drug Metabolism, Lipid Metabolism	Cytoplasm	transporter		up	0.317155	1.26013	0.788642	0.0564197
Q2_P24961	C809573.1	Smp_161220	57136	NP_065392.1	C20ORF3	2310001A20Rik,Ab2-305,AI314817,BSCv,C20orf3,RGD1308874,RP23-156P22.2,RP4-568C11.2	adipocyte plasma membrane associated protein	5	Carbohydrate Metabolism, Drug Metabolism, Lipid Metabolism	Plasma Membrane	other		down	-1.30469	-3.04564	-2.17517	0
Q2_P25109	C809777.1	Smp_047660	2495	NP_002023.2	FTH1	APOFERRITIN H CHAIN,Ferritin heavy chain,Ferritin subunit H,FHC,Frih,FTH,FTHL6,HFt,LOC689130,MFH,OK/SW-cl.84,PIG15,PLIF	ferritin, heavy polypeptide 1	5	Carbohydrate Metabolism, Drug Metabolism, Lipid Metabolism	Cytoplasm	enzyme		up	1.45912	1.3807	1.41991	0
Q2_P26602	C812201.1	Smp_047650	2495	NP_002023.2	FTH1	APOFERRITIN H CHAIN,Ferritin heavy chain,Ferritin subunit H,FHC,Frih,FTH,FTHL6,HFt,LOC689130,MFH,OK/SW-cl.84,PIG15,PLIF	ferritin, heavy polypeptide 1	5	Carbohydrate Metabolism, Drug Metabolism, Lipid Metabolism	Cytoplasm	enzyme		up	1.40474	0.729659	1.0672	0
Q2_P26822	C812524.1	Smp_136730	1509	NP_001900.1	CTSD	BOS 25072,CatD,Cathespin D,CD,CLN10,CPSD,EAI,LOC196214	cathepsin D	5	Carbohydrate Metabolism, Drug Metabolism, Lipid Metabolism	Cytoplasm	peptidase		down	-1.71056	-4.3951	-3.05283	0
Q2_P31278	C906670.1	Smp_132200	8036	NP_031399.2	SHOC2	AU017287,mKIAA0862,RP11-348N5.2,SIAA0862,SOC2,SUR8	soc-2 suppressor of clear homolog (C. elegans)	5	Carbohydrate Metabolism, Drug Metabolism, Lipid Metabolism	Cytoplasm	other		up	1.01851	1.28811	1.15331	0
Q2_P34978	C913826.1	Smp_157310	10611	NP_001011513.2	PDLIM5	1110001A05Rik,AI987914,C87059,ENH,ENH1,Enh2,Enh3,L9,LIM	PDZ and LIM domain 5	5	Carbohydrate Metabolism, Drug Metabolism, Lipid Metabolism	Cytoplasm	other		up	1.34119	1.84461	1.5929	0
Q2_P36213	C916039.1	Smp_151060	NA	NP_005920.2	MFI2		MFI2	5	Carbohydrate Metabolism, Drug Metabolism, Lipid Metabolism	Plasma Membrane	other		down	-0.354985	-1.73055	-1.04277	0
Q2_P38545	JAP06514.C	Sjc_0207990	55332	NP_060840.2	DRAM1	1200002N14Rik,DRAM,FLJ11259	DNA-damage regulated autophagy modulator 1	5	Carbohydrate Metabolism, Drug Metabolism, Lipid Metabolism	Other	other		down	-1.84147	-3.64844	-2.74496	0
Q2_P39529	JAP04027.C	Sjc_0309940	81614	NP_001008860.1	NIPA2	2600017P10Rik,3830408P04RIK,AB041581,MNCb-2146,RGD1306051	non imprinted in Prader-Willi/Angelman syndrome 2	5	Carbohydrate Metabolism, Drug Metabolism, Lipid Metabolism	Other	other		down	-1.26855	-2.09867	-1.68361	0
Q2_P40354	JAP04713.S	gi|226476854	1509	NP_001900.1	CTSD	BOS 25072,CatD,Cathespin D,CD,CLN10,CPSD,EAI,LOC196214	cathepsin D	5	Carbohydrate Metabolism, Drug Metabolism, Lipid Metabolism	Cytoplasm	peptidase		down	-0.516824	-1.46765	-0.992237	0
Q2_P40444	JAP06903.S	gi|256087707	55766	NP_808760.1	H2AFJ	E130307C13,H2a/j,H2AJ,LOC632401,LOC684899	H2A histone family, member J	5	Carbohydrate Metabolism, Drug Metabolism, Lipid Metabolism	Other	other		down	-0.465462	-0.486576	-0.476019	0.0316118
Q2_P40583	JAP10525.S	gi|56757359	9140	NP_004698.2	ATG12	4931423H11Rik,A330058M13RIK,APG12,APG12L,Atg12l,FBR93,HAPG12	autophagy related 12	5	Carbohydrate Metabolism, Drug Metabolism, Lipid Metabolism	Cytoplasm	other		down	-0.54407	-1.05089	-0.797479	0
Q2_P40874	JAP01119.C	Sjc_0040570	9904	NP_057280.1	RBM19	1200009A02Rik,AV302714,KIAA0682,LOC687727,NPO	RNA binding motif protein 19	5	Carbohydrate Metabolism, Drug Metabolism, Lipid Metabolism	Nucleus	other		up	0.314709	1.11679	0.71575	0.0564197
Q2_P41528	JAP05432.S	gi|257215794	1509	NP_001900.1	CTSD	BOS 25072,CatD,Cathespin D,CD,CLN10,CPSD,EAI,LOC196214	cathepsin D	5	Carbohydrate Metabolism, Drug Metabolism, Lipid Metabolism	Cytoplasm	peptidase		down	-0.457658	-1.45854	-0.958099	0

## Sheet: biological functions
Probe	Gene.Name	NR.Gene..Sma..Sjc..GI.or.Contig..x	Entrez.Gene.ID.for.Human	Human RefSeq	Symbol	Synonym.s.	Entrez.Gene.Name	Location	Type.s.	biolological.function		regulation	average.ratio.24h	average.ratio.48h	average.ratio.24h.and.48h	q.value...
Q2_P05323	C809821.1	Smp_142970	5538	NP_000301.1	PPT1	9530043G02RIK,AA960502,C77813,CLN1,D4Ertd184e,INCL,PPT,RP11-115D7.2,RP23-232N16.2	palmitoyl-protein thioesterase 1	Cytoplasm	enzyme	DNA replication, recombination and repais		down	-0.887085	-1.80332	-1.3452	0
Q2_P38256	C920836.1	Smp_095980	6647	NP_000445.1	SOD1	ALS,ALS1,B430204E11Rik,BOS 506,Cu/Zn-SOD,CuZnSOD,czSOD,homodimer,hSod1,Ipo-1,IPOA,SOD,SOD1L1,SODC	superoxide dismutase 1, soluble	Cytoplasm	enzyme	DNA replication, recombination and repais		up	2.09366	1.47763	1.78565	0
Q2_P27243	C813271.1	Smp_174810	6647	NP_000445.1	SOD1	ALS,ALS1,B430204E11Rik,BOS 506,Cu/Zn-SOD,CuZnSOD,czSOD,homodimer,hSod1,Ipo-1,IPOA,SOD,SOD1L1,SODC	superoxide dismutase 1, soluble	Cytoplasm	enzyme	DNA replication, recombination and repais		up	1.08639	1.19897	1.14268	0
Q2_P20047	C802925.1	Smp_176200.x	6647	NP_000445.1	SOD1	ALS,ALS1,B430204E11Rik,BOS 506,Cu/Zn-SOD,CuZnSOD,czSOD,homodimer,hSod1,Ipo-1,IPOA,SOD,SOD1L1,SODC	superoxide dismutase 1, soluble	Cytoplasm	enzyme	DNA replication, recombination and repais		down	-0.454988	-1.20193	-0.82846	0
Q2_P18511	C800737.1	Smp_075720	963	NP_000551.1	CD53	AI323659,LOC100363255,MOX44,OX44,TSPAN25	CD53 molecule	Plasma Membrane	other	DNA replication, recombination and repais		down	-0.203932	-1.30337	-0.753651	0.0564197
Q2_P24683	C809208.1	Smp_145810.x	10038	NP_001036083.1	PARP2	ADPRT2,ADPRTL2,ADPRTL3,ARTD2,Aspartl2,C78626,pADPRT-2	poly (ADP-ribose) polymerase 2	Nucleus	enzyme	DNA replication, recombination and repais		up	0.629396	1.00113	0.815264	0
Q2_P07895	C900207.1	Smp_150440	6905	NP_001072983.1	TBCE	2610206D02Rik,C530005D02Rik,HRD,KCS,KCS1,pac2,pmn	tubulin folding cofactor E	Cytoplasm	other	Folding of protein		up	0.45129	1.25547	0.853378	0
Q2_P07895	C900207.1	Smp_150440	6905	NP_001072983.1	TBCE	2610206D02Rik,C530005D02Rik,HRD,KCS,KCS1,pac2,pmn	tubulin folding cofactor E	Cytoplasm	other	Post-translational modification		up	0.45129	1.25547	0.853378	0
Q2_P21057	C804320.1	Smp_129320	988	NP_001244.1	CDC5L	1200002I02Rik,AA408004,CDC5,CDC5-LIKE,CEF1,dJ319D22.1,PCDC5RP,RP1-319D22.1	cell division cycle 5-like	Nucleus	other	DNA replication, recombination and repais		up	0.331827	1.42593	0.878879	0.0178697
Q2_P21057	C804320.1	Smp_129320	988	NP_001244.1	CDC5L	1200002I02Rik,AA408004,CDC5,CDC5-LIKE,CEF1,dJ319D22.1,PCDC5RP,RP1-319D22.1	cell division cycle 5-like	Nucleus	other	RNA post-transcriptional modification		up	0.331827	1.42593	0.878879	0.0178697
Q2_P07201	C812575.1	gi|56756623	988	NP_001244.1	CDC5L	1200002I02Rik,AA408004,CDC5,CDC5-LIKE,CEF1,dJ319D22.1,PCDC5RP,RP1-319D22.1	cell division cycle 5-like	Nucleus	other	DNA replication, recombination and repais		up	0.97378	1.14391	1.05884	0.0178697
Q2_P07201	C812575.1	gi|56756623	988	NP_001244.1	CDC5L	1200002I02Rik,AA408004,CDC5,CDC5-LIKE,CEF1,dJ319D22.1,PCDC5RP,RP1-319D22.1	cell division cycle 5-like	Nucleus	other	RNA post-transcriptional modification		up	0.97378	1.14391	1.05884	0.0178697
Q2_P14317	C912190.1	Smp_004780.x	2288	NP_002005.1	FKBP4	AL022792,AW208983,FKBP-52,FKBP18,FKBP51,FKBP59,FKPB52,HBI,Hsp56,HSP57,Hsp59,p52,p59,PPIase,Tp2	FK506 binding protein 4, 59kDa	Nucleus	enzyme	Post-translational modification		up	0.562363	0.906761	0.734562	0
Q2_P14317	C912190.1	Smp_004780.x	2288	NP_002005.1	FKBP4	AL022792,AW208983,FKBP-52,FKBP18,FKBP51,FKBP59,FKPB52,HBI,Hsp56,HSP57,Hsp59,p52,p59,PPIase,Tp2	FK506 binding protein 4, 59kDa	Nucleus	enzyme	Folding of protein		up	0.562363	0.906761	0.734562	0
Q2_P26602	C812201.1	Smp_047650	2495	NP_002023.2	FTH1	APOFERRITIN H CHAIN,Ferritin heavy chain,Ferritin subunit H,FHC,Frih,FTH,FTHL6,HFt,LOC689130,MFH,OK/SW-cl.84,PIG15,PLIF	ferritin, heavy polypeptide 1	Cytoplasm	enzyme	DNA replication, recombination and repais		up	1.40474	0.729659	1.0672	0
Q2_P25109	C809777.1	Smp_047660	2495	NP_002023.2	FTH1	APOFERRITIN H CHAIN,Ferritin heavy chain,Ferritin subunit H,FHC,Frih,FTH,FTHL6,HFt,LOC689130,MFH,OK/SW-cl.84,PIG15,PLIF	ferritin, heavy polypeptide 1	Cytoplasm	enzyme	DNA replication, recombination and repais		up	1.45912	1.3807	1.41991	0
Q2_P06603	C811589.1	Smp_170550.x	2896	NP_002078.1	GRN	acrogranin,CLN11,epithelin,GEP,GP88,Granulin,PCDGF,PEPI,PGRN,proepithelin,Progranulin,RP23-226P4.4	granulin	Extracellular Space	growth factor	DNA replication, recombination and repais		down	-0.574369	-0.630712	-0.602541	0
Q2_P37850	C919332.1	Smp_052390	5001	NP_002544.1	ORC5	AL033327,MmORC5,ORC5L,ORC5P	origin recognition complex, subunit 5	Nucleus	other	DNA replication, recombination and repais		down	-0.434885	-0.878063	-0.656474	0
Q2_P18188	C800346.1	Smp_097720	5411	NP_002678.2	PNN	AU045199,D12Ertd512e,DRS,DRSP,memA,PIN-1,pinin,SDK3	pinin, desmosome associated protein	Plasma Membrane	other	RNA post-transcriptional modification		up	0.481069	0.678745	0.579907	0
Q2_P20073	C802960.1	Sjc_0012490	7266	NP_003306.2	DNAJC7	2010003F24Rik,2010004G07Rik,CCRP,DJ11,DJC7,mDj11,mTpr2,RP23-390D17.1,TPR2,TTC2	DnaJ (Hsp40) homolog, subfamily C, member 7	Cytoplasm	other	Post-translational modification		down	-0.31146	-1.11505	-0.713256	0.0564197
Q2_P20073	C802960.1	Sjc_0012490	7266	NP_003306.2	DNAJC7	2010003F24Rik,2010004G07Rik,CCRP,DJ11,DJC7,mDj11,mTpr2,RP23-390D17.1,TPR2,TTC2	DnaJ (Hsp40) homolog, subfamily C, member 7	Cytoplasm	other	Folding of protein		down	-0.31146	-1.11505	-0.713256	0.0564197
Q2_P19610	C802367.1	Smp_008070	7295	NP_003320.2	TXN	ADF,AW550880,BOS 9316,EOSINOPHIL CYTOTOXICITY FACTOR,RP11-427L11.1,RP23-332H16.1,TRDX,TRX,TRX1,Txn1	thioredoxin	Cytoplasm	enzyme	Folding of protein		down	-0.462676	-0.430817	-0.446747	0.0891082
Q2_P19610	C802367.1	Smp_008070	7295	NP_003320.2	TXN	ADF,AW550880,BOS 9316,EOSINOPHIL CYTOTOXICITY FACTOR,RP11-427L11.1,RP23-332H16.1,TRDX,TRX,TRX1,Txn1	thioredoxin	Cytoplasm	enzyme	Post-translational modification		down	-0.462676	-0.430817	-0.446747	0.0891082
Q2_P20385	C803400.1	Smp_059710	7913	NP_003463.1	DEK	1810019E15Rik,D13H6S231E,D6S231E	DEK oncogene	Nucleus	transcription regulator	DNA replication, recombination and repais		up	0.404267	0.620696	0.512481	0.0564197
Q2_P19909	C802748.1	gi|256084401	3320	NP_005339.3	HSP90AA1	AL024080,AL024147,BOS 20461,EL52,Heat shock protein 1, alpha,hsp4,HSP86,Hsp86-1,Hsp89,Hsp89-alpha-delta-N,HSP89A,Hsp90,HSP90-alpha,HSP90A,HSP90N,HSPC1,HSPCA,HSPCAL1,HSPCAL4,HSPN,LAP2,RP23-60K23.1	heat shock protein 90kDa alpha (cytosolic), class A member 1	Cytoplasm	enzyme	Folding of protein		up	0.94007	1.10859	1.02433	0
Q2_P19909	C802748.1	gi|256084401	3320	NP_005339.3	HSP90AA1	AL024080,AL024147,BOS 20461,EL52,Heat shock protein 1, alpha,hsp4,HSP86,Hsp86-1,Hsp89,Hsp89-alpha-delta-N,HSP89A,Hsp90,HSP90-alpha,HSP90A,HSP90N,HSPC1,HSPCA,HSPCAL1,HSPCAL4,HSPN,LAP2,RP23-60K23.1	heat shock protein 90kDa alpha (cytosolic), class A member 1	Cytoplasm	enzyme	Post-translational modification		up	0.94007	1.10859	1.02433	0
Q2_P07457	C812936.1	Smp_126850.x	10181	NP_005769.1	RBM5	D030069N10RIK,G15,H37,LUCA15,RMB5	RNA binding motif protein 5	Nucleus	other	RNA post-transcriptional modification		up	0.45947	1.09693	0.778199	0
Q2_P31522	C907140.1	Smp_106930.x	3312	NP_006588.1	HSPA8	2410008N15Rik,BOS 14437,DnaK-type chaperone hsp72/uncoating ATPase,HEAT SHOCK COGNATE 71-KDA,HEAT SHOCK protein 8,HS7C,HSC54,HSC70,HSC71,Hsc73,Hsp 8,HSP70,HSP71,HSP73,HSPA10,IDBP1,LAP1,LOC624853,NIP71	heat shock 70kDa protein 8	Cytoplasm	enzyme	Post-translational modification		up	1.14325	1.89701	1.52013	0
Q2_P31522	C907140.1	Smp_106930.x	3312	NP_006588.1	HSPA8	2410008N15Rik,BOS 14437,DnaK-type chaperone hsp72/uncoating ATPase,HEAT SHOCK COGNATE 71-KDA,HEAT SHOCK protein 8,HS7C,HSC54,HSC70,HSC71,Hsc73,Hsp 8,HSP70,HSP71,HSP73,HSPA10,IDBP1,LAP1,LOC624853,NIP71	heat shock 70kDa protein 8	Cytoplasm	enzyme	Folding of protein		up	1.14325	1.89701	1.52013	0
Q2_P26856	C812578.1	Smp_143490	4174	NP_006730.2	MCM5	AA617332,AI324988,AL033333,CDC46,mCD46,mCDC46,Mcmd5,P1-CDC46,RP5-824I19 A.1	minichromosome maintenance complex component 5	Nucleus	enzyme	DNA replication, recombination and repais		down	-0.229826	-0.962197	-0.596011	0.0891082
Q2_P26864	C812587.1	Smp_076880	8175	NP_009096.2	SF3A2	AW047242,PRP11,PRPF11,SAP62,SF3a66,SFA66	splicing factor 3a, subunit 2, 66kDa	Nucleus	other	RNA post-transcriptional modification		down	-0.458687	-0.893436	-0.676061	0.020653
Q2_P24749	C809288.1	Smp_023250.x	22944	NP_036443.1	KIN	BTCD,KIN17,LOC683353,RP23-119N4.2	KIN, antigenic determinant of recA protein homolog (mouse)	Nucleus	other	RNA post-transcriptional modification		up	0.553618	1.25111	0.902366	0
Q2_P24749	C809288.1	Smp_023250.x	22944	NP_036443.1	KIN	BTCD,KIN17,LOC683353,RP23-119N4.2	KIN, antigenic determinant of recA protein homolog (mouse)	Nucleus	other	DNA replication, recombination and repais		up	0.553618	1.25111	0.902366	0
Q2_P13509	C910559.1	Smp_133350	23560	NP_036473.2	GTPBP4	2610028C09Rik,CRFG,GTPB4,Gtpbp3,LOC683324,NGB,NOG1,RP11-38M7.5	GTP binding protein 4	Nucleus	enzyme	DNA replication, recombination and repais		up	0.78398	0.704812	0.744396	0
Q2_P22072	C805757.1	Smp_156060	9785	NP_054722.2	DHX38	5730550P09Rik,AI325984,AW540902,DDX38,mKIAA0224,PRP16,PRPF16	DEAH (Asp-Glu-Ala-His) box polypeptide 38	Nucleus	enzyme	RNA post-transcriptional modification		up	1.09863	1.42377	1.2612	0
Q2_P35795	C915526.1	gi|60600648	23787	NP_055156.1	MTCH1	2310034O17Rik,AI255158,AU018396,C77849,CGI-64,PIG60,PSAP,RP1-90K10.1,SLC25A49	mitochondrial carrier 1	Cytoplasm	other	DNA replication, recombination and repais		down	-0.390663	-2.05254	-1.2216	0
Q2_P01127	C802642.1	Smp_136360	9937	NP_055696.3	DCLRE1A	2810043H12Rik,AU022226,mKIAA0086,PSO2,Smn1a,SNM1,SNM1A	DNA cross-link repair 1A	Nucleus	other	DNA replication, recombination and repais		down	-0.251455	-0.767009	-0.509232	0.0891082
Q2_P08710	C902172.1	Smp_032000	835	NP_116764.2	CASP2	Caspase-2,ICH-1,NEDD-2,PPP1R57	caspase 2, apoptosis-related cysteine peptidase	Cytoplasm	peptidase	DNA replication, recombination and repais		down	-0.391546	-1.49714	-0.944343	0
Q2_P21794	C805381.1	Smp_079230	2280	NP_463460.1	FKBP1A	Fkbp,FKBP-12,FKBP1,FKBP12-T1,FKBP12-T2,Fkbp2,FPK1,macrophilin-12,mFKBP1,mFKBP12,PKC12,PKCI2,PPIASE,RP11-314N13.2,RP23-419G21.5	FK506 binding protein 1A, 12kDa	Cytoplasm	enzyme	Post-translational modification		down	-0.465745	-0.59013	-0.527937	0.0891082
Q2_P21794	C805381.1	Smp_079230	2280	NP_463460.1	FKBP1A	Fkbp,FKBP-12,FKBP1,FKBP12-T1,FKBP12-T2,Fkbp2,FPK1,macrophilin-12,mFKBP1,mFKBP12,PKC12,PKCI2,PPIASE,RP11-314N13.2,RP23-419G21.5	FK506 binding protein 1A, 12kDa	Cytoplasm	enzyme	Folding of protein		down	-0.465745	-0.59013	-0.527937	0.0891082
Q2_P00293	C800909.1	Smp_058320	4678	NP_689511.2	NASP	5033430J04Rik,AI131596,AI317140,D4Ertd767e,Epcs32,FLB7527,Nasp-T,PRO1999,RP23-233B9.9,RP4-697E16.3	nuclear autoantigenic sperm protein (histone-binding)	Nucleus	other	DNA replication, recombination and repais		up	0.317126	0.750954	0.53404	0.0564197
Q2_P06193	C810991.1	Smp_046500.x	5111	NP_872590.1	PCNA	Pcna/cyclin,PCNAR,RP23-33N15.1	proliferating cell nuclear antigen	Nucleus	enzyme	DNA replication, recombination and repais		down	-0.22678	-0.898672	-0.562726	0.0891082

## Sheet: canonical pathways
Probe	ESTs.Contig	NR.Gene..Sma..Sjc..GI.or.Contig..x	human RefSeq	Entrez.Gene.ID.for.Human	Symbol	Synonym.s.	Entrez.Gene.Name	Location	Type.s.	Canonical.pathway	regulation	average.ratio.24h	average.ratio.48h	average.ratio.24h.and.48h	q.value...
Q2_P22984	C806953.1	Smp_121990.x	NP_000399.2	2820	GPD2	AA408484,AI448216,Alpha-gpd,AU021455,AW494132,GDH2,Gdm1,Glycerophosphate dehydrogenase,GPDH,Gpdh-m,GPDM,m-GDH,mGPDH,mtGPDH,Tisp38	glycerol-3-phosphate dehydrogenase 2 (mitochondrial)	Cytoplasm	enzyme	Glicerolphospholipid metabolism	up	0.378479	1.11087	0.744672	0
Q2_P20047	C802925.1	Smp_176200.x	NP_000445.1	6647	SOD1	ALS,ALS1,B430204E11Rik,BOS 506,Cu/Zn-SOD,CuZnSOD,czSOD,homodimer,hSod1,Ipo-1,IPOA,SOD,SOD1L1,SODC	superoxide dismutase 1, soluble	Cytoplasm	enzyme	NRF2-mediated oxidative stress	down	-0.454988	-1.20193	-0.82846	0
Q2_P27243	C813271.1	Smp_174810	NP_000445.1	6647	SOD1	ALS,ALS1,B430204E11Rik,BOS 506,Cu/Zn-SOD,CuZnSOD,czSOD,homodimer,hSod1,Ipo-1,IPOA,SOD,SOD1L1,SODC	superoxide dismutase 1, soluble	Cytoplasm	enzyme	NRF2-mediated oxidative stress	up	1.08639	1.19897	1.14268	0
Q2_P38256	C920836.1	Smp_095980	NP_000445.1	6647	SOD1	ALS,ALS1,B430204E11Rik,BOS 506,Cu/Zn-SOD,CuZnSOD,czSOD,homodimer,hSod1,Ipo-1,IPOA,SOD,SOD1L1,SODC	superoxide dismutase 1, soluble	Cytoplasm	enzyme	NRF2-mediated oxidative stress	up	2.09366	1.47763	1.78565	0
Q2_P07076	C812365.1	Smp_163610	NP_000552.2	2944	GSTM1	GLUTATHIONE S-TRANSFERASE subunit 4,Gst Mu,GST N1,Gst Yb2,GST1,Gst5-5,GSTA3,GSTA4,Gstb-1,Gstb-2,GSTM1-1,GSTM1a-1a,GSTM1b-1b,Gstm2,Gstm2-2,Gstyb,GTH4,GTM1,H-B,HB subunit 4,MU,MU-1,RP23-214E3.6	glutathione S-transferase mu 1	Cytoplasm	enzyme	NRF2-mediated oxidative stress	down	-0.91169	-0.958747	-0.935218	0
Q2_P00263	C800833.1	Smp_074200.x	NP_001001992.1	10600	USP16	1200004E02Rik,2810483I07Rik,6330514E22RIK,MSTP039,UBP-M	ubiquitin specific peptidase 16	Cytoplasm	peptidase	Protein ubiquitination	up	0.252165	0.906758	0.579462	0.0891082
Q2_P29323	C903455.1	Sjc_0075670	NP_001123553.1	5337	PLD1	AA536939,C85393,Pc-Plc,Pld1a,Pld1b,Plda,Pldb	phospholipase D1, phosphatidylcholine-specific	Cytoplasm	enzyme	Glicerolphospholipid metabolism	up	0.966517	1.08701	1.02676	0
Q2_P37933	C919465.1	Smp_047420	NP_001135.3	267	AMFR	GP78,RNF45	autocrine motility factor receptor, E3 ubiquitin protein ligase	Plasma Membrane	transmembrane receptor	Protein ubiquitination	down	-0.386292	-0.518243	-0.452267	0.0316118
Q2_P31317	C906786.1	Smp_157100	NP_001136074.1	8877	SPHK1	1110006G24Rik,RP23-193A16.4,SK1,Sphingosine kinase,SPHK,Sphk1a,Spk1	sphingosine kinase 1	Cytoplasm	kinase	Glicerolphospholipid metabolism	up	0.936619	0.730426	0.833523	0.0891082
Q2_P26602	C812201.1	Smp_047650	NP_002023.2	2495	FTH1	APOFERRITIN H CHAIN,Ferritin heavy chain,Ferritin subunit H,FHC,Frih,FTH,FTHL6,HFt,LOC689130,MFH,OK/SW-cl.84,PIG15,PLIF	ferritin, heavy polypeptide 1	Cytoplasm	enzyme	NRF2-mediated oxidative stress	up	1.40474	0.729659	1.0672	0
Q2_P25109	C809777.1	Smp_047660	NP_002023.2	2495	FTH1	APOFERRITIN H CHAIN,Ferritin heavy chain,Ferritin subunit H,FHC,Frih,FTH,FTHL6,HFt,LOC689130,MFH,OK/SW-cl.84,PIG15,PLIF	ferritin, heavy polypeptide 1	Cytoplasm	enzyme	NRF2-mediated oxidative stress	up	1.45912	1.3807	1.41991	0
Q2_P05343	C809858.1	Smp_034490	NP_002789.1	5694	PSMB6	Dba/2j delta proteasome subunit,DELTA,Lmp19,LMPY,LOC100048803,LOC100360846,Mpnd,PROTEASOME subunit delta,Psmb6l,RP23-122P1.4	proteasome (prosome, macropain) subunit, beta type, 6	Cytoplasm	peptidase	Protein ubiquitination	down	-0.402729	-0.522869	-0.462799	0.0564197
Q2_P06967	C812186.1	Sjc_0068730	NP_002796.4	5705	PSMC5	26s Protease Regulatory Subunit 8,LOC81827,mSUG1,p45,p45/SUG,PRS8,RP23-418O11.3,RPT6,Rtp6,S8,SUG-1,TBP10,TRIP1	proteasome (prosome, macropain) 26S subunit, ATPase, 5	Nucleus	transcription regulator	Protein ubiquitination	up	0.386517	0.956991	0.671754	0.0178697
Q2_P18211	C800373.1	Smp_029500	NP_003240.1	7064	THOP1	AI131655,AI327041,EP24.15,Metalloendopeptidase,MP78,PZ-PEPTIDASE,THIMET,THIMET OLIGOPEPTIDASE,TOP	thimet oligopeptidase 1	Cytoplasm	peptidase	Protein ubiquitination	down	-0.345959	-0.860609	-0.603284	0.0564197
Q2_P20073	C802960.1	Sjc_0012490	NP_003306.2	7266	DNAJC7	2010003F24Rik,2010004G07Rik,CCRP,DJ11,DJC7,mDj11,mTpr2,RP23-390D17.1,TPR2,TTC2	DnaJ (Hsp40) homolog, subfamily C, member 7	Cytoplasm	other	NRF2-mediated oxidative stress	down	-0.31146	-1.11505	-0.713256	0.0564197
Q2_P19610	C802367.1	Smp_008070	NP_003320.2	7295	TXN	ADF,AW550880,BOS 9316,EOSINOPHIL CYTOTOXICITY FACTOR,RP11-427L11.1,RP23-332H16.1,TRDX,TRX,TRX1,Txn1	thioredoxin	Cytoplasm	enzyme	NRF2-mediated oxidative stress	down	-0.462676	-0.430817	-0.446747	0.0891082
Q2_P19610	C802367.1	Smp_008070	NP_003320.2	7295	TXN	ADF,AW550880,BOS 9316,EOSINOPHIL CYTOTOXICITY FACTOR,RP11-427L11.1,RP23-332H16.1,TRDX,TRX,TRX1,Txn1	thioredoxin	Cytoplasm	enzyme	Pyrimidine metabolism	down	-0.462676	-0.430817	-0.446747	0.0891082
Q2_P20765	C803939.1	Smp_055210	NP_004519.1	4259	MGST3	2010012L10RIK,2010306B17Rik,2700004G04RIK,AA516734,GST-III,Loc289197,RP11-466F5.1	microsomal glutathione S-transferase 3	Cytoplasm	enzyme	NRF2-mediated oxidative stress	down	-0.377466	-0.676892	-0.527179	0.0891082
Q2_P03152	C806186.1	Smp_147900	NP_004647.1	8314	BAP1	2300006C11Rik,AA989761,AW553466,HUCEP-13,hucep-6,mKIAA0272,Ubiquitin Carboxy-terminal Hydrolase,uch-x4,UCHL2	BRCA1 associated protein-1 (ubiquitin carboxy-terminal hydrolase)	Nucleus	peptidase	Protein ubiquitination	up	0.398277	1.07484	0.736559	0
Q2_P37185	C917855.1	Smp_147920	NP_004647.1	8314	BAP1	2300006C11Rik,AA989761,AW553466,HUCEP-13,hucep-6,mKIAA0272,Ubiquitin Carboxy-terminal Hydrolase,uch-x4,UCHL2	BRCA1 associated protein-1 (ubiquitin carboxy-terminal hydrolase)	Nucleus	peptidase	Protein ubiquitination	up	0.531807	0.99052	0.761164	0
Q2_P21179	C804479.1	gi|156548157	NP_004647.1	8314	BAP1	2300006C11Rik,AA989761,AW553466,HUCEP-13,hucep-6,mKIAA0272,Ubiquitin Carboxy-terminal Hydrolase,uch-x4,UCHL2	BRCA1 associated protein-1 (ubiquitin carboxy-terminal hydrolase)	Nucleus	peptidase	Protein ubiquitination	up	0.572429	0.830752	0.70159	0
Q2_P19909	C802748.1	gi|256084401	NP_005339.3	3320	HSP90AA1	AL024080,AL024147,BOS 20461,EL52,Heat shock protein 1, alpha,hsp4,HSP86,Hsp86-1,Hsp89,Hsp89-alpha-delta-N,HSP89A,Hsp90,HSP90-alpha,HSP90A,HSP90N,HSPC1,HSPCA,HSPCAL1,HSPCAL4,HSPN,LAP2,RP23-60K23.1	heat shock protein 90kDa alpha (cytosolic), class A member 1	Cytoplasm	enzyme	Protein ubiquitination	up	0.94007	1.10859	1.02433	0
Q2_P28876	C902822.1	Smp_132640	NP_006310.1	10423	CDIPT	9530042F15Rik,D7Bwg0575e,PIS,PIS1,PtdIns synthase	CDP-diacylglycerol--inositol 3-phosphatidyltransferase	Cytoplasm	enzyme	Glicerolphospholipid metabolism	down	-0.267952	-0.863503	-0.565727	0.0564197
Q2_P31522	C907140.1	Smp_106930.x	NP_006588.1	3312	HSPA8	2410008N15Rik,BOS 14437,DnaK-type chaperone hsp72/uncoating ATPase,HEAT SHOCK COGNATE 71-KDA,HEAT SHOCK protein 8,HS7C,HSC54,HSC70,HSC71,Hsc73,Hsp 8,HSP70,HSP71,HSP73,HSPA10,IDBP1,LAP1,LOC624853,NIP71	heat shock 70kDa protein 8	Cytoplasm	enzyme	Protein ubiquitination	up	1.14325	1.89701	1.52013	0
Q2_P12459	C908573.1	Smp_160830	NP_036400.2	23646	PLD3	HU-K4,Sam-9	phospholipase D family, member 3	Cytoplasm	enzyme	Glicerolphospholipid metabolism	down	-1.93442	-2.84364	-2.38903	0
Q2_P24953	C809564.1	gi|256084186	NP_036400.2	23646	PLD3	HU-K4,Sam-9	phospholipase D family, member 3	Cytoplasm	enzyme	Glicerolphospholipid metabolism	down	-1.91517	-2.98211	-2.44864	0
Q2_P11731	C907154.1	Smp_021830	NP_055153.1	23761	PISD	9030221M09RIK,DJ858B16,dJ858B16.2,LOC683500,PSD,PSDC,PSSC,RP5-858B16.2	phosphatidylserine decarboxylase	Cytoplasm	enzyme	Glicerolphospholipid metabolism	up	0.771293	0.856936	0.814114	0
Q2_P37814	C919267.1	Smp_169570	NP_055956.1	23171	GPD1L	2210409H23RIK,D9Ertd660e,RGD1560123	glycerol-3-phosphate dehydrogenase 1-like	Cytoplasm	enzyme	Glicerolphospholipid metabolism	down	-1.1192	-2.07535	-1.59728	0
Q2_P18434	C800639.1	Smp_168310.x	NP_055956.1	23171	GPD1L	2210409H23RIK,D9Ertd660e,RGD1560123	glycerol-3-phosphate dehydrogenase 1-like	Cytoplasm	enzyme	Glicerolphospholipid metabolism	down	-0.708492	-1.09625	-0.902373	0
Q2_P21362	C804736.1	Smp_034100	NP_057394.1	51728	POLR3K	12.3kDa,1500004O14RIK,AI196849,AU014893,C11,C11-RNP3,hRPC11,LOC246270,My010,RP23-322G1.6,RPC10,RPC11,RPC12.5	polymerase (RNA) III (DNA directed) polypeptide K, 12.3 kDa	Nucleus	transcription regulator	Pyrimidine metabolism	down	-0.159124	-1.10166	-0.630393	0.0891082
Q2_P30112	C904529.1	Smp_168270	NP_057700.3	51314	NME8	1700056P15Rik,CILD6,NM23-H8,SPTRX2,TXNDC3	NME/NM23 family member 8	Cytoplasm	kinase	Pyrimidine metabolism	up	0.861291	2.36004	1.61066	0
Q2_P39838	JAP08451.C	gi|226478864	NP_057700.3	51314	NME8	1700056P15Rik,CILD6,NM23-H8,SPTRX2,TXNDC3	NME/NM23 family member 8	Cytoplasm	kinase	Pyrimidine metabolism	up	0.545691	1.53811	1.0419	0
Q2_P27725	C900672.1	gi|256088645	NP_061887.2	84172	POLR1B	A127,D630020H17Rik,RP24-388N11.1,RPA116,RPA135,RPA2,RPO1-2	polymerase (RNA) I polypeptide B, 128kDa	Nucleus	enzyme	Pyrimidine metabolism	up	0.762488	2.01029	1.38639	0
Q2_P23524	C807705.1	Smp_140690	NP_061887.2	84172	POLR1B	A127,D630020H17Rik,RP24-388N11.1,RPA116,RPA135,RPA2,RPO1-2	polymerase (RNA) I polypeptide B, 128kDa	Nucleus	enzyme	Pyrimidine metabolism	up	0.487195	0.641002	0.564099	0.0891082
Q2_P37663	C918846.1	Smp_063120.x	NP_258412.1	3704	ITPA	2010016I08Rik,AU020102,C20orf37,dJ794I6.3,HLC14-06-P,Itp,My049	inosine triphosphatase (nucleoside triphosphate pyrophosphatase)	Cytoplasm	enzyme	Pyrimidine metabolism	down	-0.242838	-0.946652	-0.594745	0.0891082
Q2_P05740	C810492.1	Smp_058790	NP_663306.1	6885	MAP3K7	B430101B05,C87327,Map3k7 predicted,MEKK7,RP1-154G14.1,RP23-447J12.1,TAK1,Tgf beta Activated Kinase1,TGF1a	mitogen-activated protein kinase kinase kinase 7	Cytoplasm	kinase	NRF2-mediated oxidative stress	down	-0.391875	-0.830933	-0.611404	0.020653
Q2_P32647	C909372.1	Smp_024010	NP_665735.1	4257	MGST1	1500002K10Rik,Glutathione s-transferase 1,Gst,GST12,MGST,MGST-I,MICROSOMAL GT	microsomal glutathione S-transferase 1	Cytoplasm	enzyme	NRF2-mediated oxidative stress	down	-1.57454	-2.42151	-1.99802	0
Q2_P25280	C810013.1	Smp_047860	NP_689473.1	27079	RPUSD2	4921503C21Rik,9630001E10,BB231107,C15orf19,C18B11,RGD1306147,RP23-15I21.1	RNA pseudouridylate synthase domain containing 2	Other	enzyme	Pyrimidine metabolism	up	0.449895	0.935898	0.692897	0
Q2_P26298	C811762.1	Smp_172510.x	NP_919259.3	134218	DNAJC21	4930461P20Rik,9930116P15Rik,DNAJA5,GS3,JJJ1,LOC134218	DnaJ (Hsp40) homolog, subfamily C, member 21	Other	other	NRF2-mediated oxidative stress	up	0.61198	0.85373	0.732855	0

## Sheet: top molecules
humanRefSeq	Probe	Contig	NR.Gene..Sma..Sjc..GI.or.Contig..x	q.value...	regulation	average.ratio.24h	average.ratio.48h	average.ratio.24h.and.48h	NR.Gene..Sma..Sjc..GI.or.Contig..y	Symbol	Synonym.s.	Entrez.Gene.Name	Fold.Change	Networks	Location	Type.s.	Entrez.Gene.ID.for.Human
NP_000387.1	Q2_P27620	C900346.1	Smp_139240	0	down	-2.19394	-4.93899	-3.56646	Smp_139240	CTSK	AI323530,Cathepsin K,catK,CTS02,CTSO,CTSO1,CTSO2,MMS10-Q,Ms10q,PKND,PYCD,RP11-363I22.4	cathepsin K	-11.847	5,7,13	Cytoplasm	peptidase	1513
NP_005031.1	Q2_P05626	C810367.1	Smp_002600.x	0	down	-2.09409	-4.0415	-3.06779	Smp_002600.x	PRCP	2510048K03RIK,2610104A14Rik,AI451719,angiotensinase C,HUMPCP,PCP,PROLYLCARBOXYPEPTIDASE	prolylcarboxypeptidase (angiotensinase C)	-8.385	8	Cytoplasm	peptidase	5547
NP_002309.1	Q2_P05178	C809512.1	Smp_068180	0	down	-2.25182	-3.80576	-3.02879	Smp_068180	LOXL2	1110004B06Rik,4930526G11Rik,9430067E15Rik,LOC100047339,LOC675778,LOR2,Lox2,WS9-14	lysyl oxidase-like 2	-8.161	5	Extracellular Space	enzyme	4017
NP_870989.1	Q2_P05789	C810543.1	Smp_128940	0	down	-2.23668	-3.78963	-3.01316	Smp_128940	GRM7	6330570A01RIK,BB176677,C030018L03,E130018M02Rik,GLUR7,Gpr1g,GPRC1G,Metabotropic glutamate receptor 7,MGLU7,MGLUR7	glutamate receptor, metabotropic 7	-8.073	4	Plasma Membrane	G-protein coupled receptor	2917
NP_004070.3	Q2_P26772	C812456.1	gi|29840885	0	down	-1.92434	-4.14544	-3.03489	gi|29840885	CTSS	BOS 2911,CatS	cathepsin S	-8.057	1,5,9,10	Cytoplasm	peptidase	1520
NP_004070.3	Q2_P38171	C920444.1	Smp_187140	0	down	-1.95167	-4.0197	-2.98568	Smp_187140	CTSS	BOS 2911,CatS	cathepsin L	-8.057	1,5,9,10	Cytoplasm	peptidase	1520
NP_001091105.1	Q2_P16139	C916475.1	Smp_154680	0	down	-2.02133	-3.62985	-2.82559	Smp_154680	GCNT1	5630400D21Rik,B130048E03,beta-1,6-N-ACETYLGLUCOSAMINYLTRANSFERASE,C2 GlcNAcT,C2GNT,C2GNT-L,C2GNT1,core 2 GlcNAc-T,G6NT,IGnT,LOC635918,NACGT2,NAGCT2,RP11-214N16.1	glucosaminyl (N-acetyl) transferase 1, core 2	-7.089	1	Cytoplasm	enzyme	2650
NP_001008530.1	Q2_P17916	C800037.1	Smp_075800.x	0	down	-1.66448	-3.95483	-2.80966	Smp_075800.x	LGMN	AEP,AI746452,Asn Endopeptidase,Asparaginyl Endopeptidase,AU022324,LGMN1,PRSC1	legumain	-7.011	1,10	Cytoplasm	peptidase	5641
NP_079374.2	Q2_P07126	C812449.1	gi|256083442	0	down	-1.79554	-3.73123	-2.76338	gi|256083442	MOGAT2	DGAT2L5,LOC683355,Mgat1l,MGAT2	monoacylglycerol O-acyltransferase 2	-6.79	13	Cytoplasm	enzyme	80168
NP_795352.2	Q2_P27374	C900003.1	Smp_154560	0.0891082	down	-0.419356	-0.469262	-0.444309	Smp_154560	INADL	CIPP,hINADL,InaD-like,Inadl2,PATJ,RGD1564282,RGD1565362,RP23-291M22.2,RP4-537K17.1	InaD-like (Drosophila)	3.885	4	Plasma Membrane	other	10207
NP_057655.2	Q2_P15030	C913740.1	Smp_133770	0	up	3.5811	3.67777	3.62944	Smp_133770	LGSN	GLULD1,LENGSIN,LGS	lengsin, lens protein with glutamine synthetase domain	9.347	13	Other	enzyme	51557
NP_795352.2	Q2_P30075	C904475.1	Smp_168960	0	up	1.11443	2.11029	1.61236	Smp_168960	INADL	CIPP,hINADL,InaD-like,Inadl2,PATJ,RGD1564282,RGD1565362,RP23-291M22.2,RP4-537K17.1	InaD-like (Drosophila)	3.885	4	Plasma Membrane	other	10207
NP_036443.1	Q2_P24749	C809288.1	Smp_023250.x	0	up	0.553618	1.25111	0.902366	Smp_023250.x	KIN	BTCD,KIN17,LOC683353,RP23-119N4.2	KIN, antigenic determinant of recA protein homolog (mouse)	3.555	7	Nucleus	other	22944
NP_001011513.2	Q2_P34978	C913826.1	Smp_157310	0	up	1.34119	1.84461	1.5929	Smp_157310	PDLIM5	1110001A05Rik,AI987914,C87059,ENH,ENH1,Enh2,Enh3,L9,LIM	PDZ and LIM domain 5	3.143	5	Cytoplasm	other	10611
NP_001094.1	Q2_P25195	C809904.1	Smp_034550	0	up	0.861572	1.72837	1.29497	Smp_034550	ACTN2	1110008F24Rik,Alpha-actinin,Alpha-actinin 2,Alpha2 Actinin,CMD1AA	actinin, alpha 2	2.973	1	Nucleus	transcription regulator	88
NP_060184.2	Q2_P13841	C911314.1	Smp_011150	0	up	0.959288	1.99872	1.47901	Smp_011150	TASP1	4930485D02Rik,AW986064,C20orf13,dJ585I14.2,RGD1308591,RP23-244B19.1,RP4-585I14.1,TASPASE1	taspase, threonine aspartase, 1	2.857	11	Nucleus	peptidase	55617
