# Supplementary material for: Imatinib Treatment Causes Substantial Transcriptional Changes in Adult Schistosoma mansoni In Vitro Exhibiting Pleiotropic Effects
Source: PLoS Negl Trop Dis. 2014 Jun 12;8(6):e2923. doi: 10.1371/journal.pntd.0002923 (PMC4055459; doi:10.1371/journal.pntd.0002923)
Supplement: Data S13 — List of genes identified in the merging analysis to be down-regulated after Imatinib treatment and differentially regulated (up or down) following TRIKI treatment. Besides the Gene ID number, relative transcript ratios are given for both time-points (24 h and 48 h) as well as annotations and functional categories. (XLSX) [file pntd.0002923.s013.xlsx]

## Sheet: TRIKI & Imatinib (down)
Oligos	q-value(%) TRIKI	Regulation TRIKI	Ratio average TRIKI	NR Gene (Sma, Sjc, GI or Contig)	Probe Strand against NR Gene	q-value(%) Imatinib	Regulation Imatinib	average ratio 24h	average ratio 48h	average ratio 24h and 48h	Gene annotation Smp	Gene annotation Sjc	Gene annotation GI
Q2_P19639	0	down	-1.39189	Smp_162370	U	0.616271	down	-0.306776	-0.393669	-0.350222	Linker histone H1	-	gi|256084841 Linker histone H1 [Schistosoma mansoni] Linker histone H1 [Schistosoma mansoni] (1e-32/cov=36%/id=100%)
Q2_P25945	0	down	-1.19631	Smp_135560	U	0	down	-0.84072	-1.25182	-1.04627	Collagen alpha-1(I) chain precursor, putative	Sjp 0090920|ko:K06236 collagen, type I/II/III/V/XI, alpha, putative	gi|256075208 Collagen alpha-1(I) chain precursor [Schistosoma mansoni] Collagen alpha-1(I) chain precursor, putative [Schistosoma mansoni] (4e-42/cov=99%/id=59%)
Q2_P20547	0.240434	down	-1.14212	C803631.1	U	0.0564197	down	-0.297632	-1.50861	-0.903122	-	-	No hits
Q2_P36927	0.240434	down	-1.18776	Smp_167190	U	0	down	-0.801789	-1.24084	-1.02132	fibrillin-related	-	gi|256086422 fibrillin-related [Schistosoma mansoni] fibrillin-related [Schistosoma mansoni] (2e-51/cov=99%/id=100%)
Q2_P03481	0.466092	down	-0.820645	gi|254523366	U	2.34207	down	-0.626149	-0.223157	-0.424653	-	-	gi|254523366 p22 [Stenotrophomonas sp. SKA14] p22 [Stenotrophomonas sp. SKA14] (3e-11/cov=88%/id=34%)
Q2_P03708	0.466092	down	-0.912877	Smp_120320.x	U	0.020653	down	-0.397226	-0.73267	-0.564948	spliceosome-associated protein, putative	Sjp 0021450|Splicing factor 3 subunit 1, putative	gi|256069911 spliceosome-associated protein [Schistosoma mansoni] spliceosome-associated protein, putative [Schistosoma mansoni] (1e-43/cov=98%/id=92%)
Q2_P06056	0.466092	down	-0.840662	Smp_002870	U	3.14355	down	0.0270425	-0.528757	-0.250857	hypothetical protein	-	gi|256070848 hypothetical protein [Schistosoma mansoni] expressed protein [Schistosoma mansoni] (8e-80/cov=46%/id=73%)
Q2_P18415	0.466092	down	-0.907943	Smp_159530	U	1.69381	down	-0.909491	-0.257431	-0.583461	hypothetical protein	-	gi|256083774 hypothetical protein [Schistosoma mansoni] conserved hypothetical protein [Schistosoma mansoni] (e-147/cov=51%/id=99%)
Q2_P19938	0.466092	down	-0.919977	Smp_079960	U	0	down	-0.936884	-1.21523	-1.07606	tubulin beta chain, putative	Sjp 0090950|ko:K07375 tubulin beta, putative	gi|256085811 tubulin subunit beta [Schistosoma mansoni] tubulin beta chain, putative [Schistosoma mansoni] (0.0/cov=94%/id=96%)
Q2_P21064	0.466092	down	-0.879348	Smp_022730	U	0.020653	down	-0.661055	-0.565818	-0.613437	nucleolar protein family A member 1 (snornp protein gar1), putative	-	gi|256074791 nucleolar protein family A member 1 (snornp protein gar1) [Schistosoma mansoni] nucleolar protein family A member 1 (snornp protein gar1), putative [Schistosoma mansoni] (7e-59/cov=62%/id=56%)
Q2_P21198	0.466092	down	-0.945822	Smp_025130	U	0.0564197	down	-0.648675	-0.57853	-0.613603	rna binding motif protein, putative	Sjp 0028480|Pre-mRNA-splicing factor RBM22, putative	gi|256075299 rna binding motif protein [Schistosoma mansoni] rna binding motif protein, putative [Schistosoma mansoni] (e-164/cov=95%/id=91%)
Q2_P21460	0.466092	down	-1.54125	Smp_002930	U	0	down	-0.675798	-1.54514	-1.11047	histone H2A, putative	Sjp 0063110|Histone H2A type 2-B, putative	gi|256087701 histone H2A [Schistosoma mansoni] histone H2A, putative [Schistosoma mansoni] (5e-43/cov=78%/id=83%)
Q2_P21893	0.466092	down	-0.952547	Smp_168380	U	1.22784	down	-0.132225	-0.838798	-0.485512	serine-rich repeat protein , putative	-	gi|256086894 serine-rich repeat protein [Schistosoma mansoni] serine-rich repeat protein , putative [Schistosoma mansoni] (4e-91/cov=54%/id=99%)
Q2_P22700	0.466092	down	-0.986051	C806587.1	U	0	down	-0.663425	-1.3767	-1.02006	-	-	No hits
Q2_P23574	0.466092	down	-0.791906	gi|256071791	U	0	down	-0.727885	-0.639143	-0.683514	-	-	gi|256071791 hypothetical protein [Schistosoma mansoni] expressed protein [Schistosoma mansoni] (1e-08/cov=38%/id=81%)
Q2_P25261	0.466092	down	-1.25709	Smp_106010	U	0.020653	down	-0.432079	-1.12828	-0.78018	hypothetical protein	-	gi|256090798 hypothetical protein [Schistosoma mansoni] expressed protein [Schistosoma mansoni] (3e-49/cov=43%/id=100%)
Q2_P27131	0.466092	down	-1.16276	gi|226471228	U	2.34207	down	-0.483208	-0.427945	-0.455576	-	-	gi|226471228 l-isoaspartyl protein carboxyl methyltransferase [Schistosoma japonicum] (0.001/cov=31%/id=70%)
Q2_P27210	0.466092	down	-0.98822	gi|300310274	U	0	down	-0.734282	-1.44048	-1.08738	-	-	gi|300310274 VGR-related protein [Herbaspirillum seropedicae SmR1] VGR-related protein [Herbaspirillum seropedicae] VGR-related protein [Herbaspirillum seropedicae SmR1] (2e-30/cov=50%/id=63%)
Q2_P27293	0.466092	down	-1.38289	gi|226478736	U	3.14355	down	-0.140806	-0.259932	-0.200369	-	-	gi|226478736 hypotheticial protein [Schistosoma japonicum] (1e-11/cov=43%/id=72%)
Q2_P27971	0.466092	down	-1.18574	Smp_022610	U	0.020653	down	-0.645497	-1.17866	-0.91208	musculin, putative	-	gi|256074761 musculin [Schistosoma mansoni] musculin, putative [Schistosoma mansoni] (4e-47/cov=99%/id=88%)
Q2_P32708	0.466092	down	-0.810207	Smp_106040	U	0	down	-0.476694	-1.58818	-1.03244	hypothetical protein	Sjp 0087280|GIY-YIG domain-containing protein 1, putative	gi|256090806 hypothetical protein [Schistosoma mansoni] expressed protein [Schistosoma mansoni] (3e-72/cov=80%/id=100%)
Q2_P33291	0.466092	down	-1.36593	C910449.1	U	0	down	-2.33907	-3.44371	-2.89139	-	-	No hits
Q2_P37627	0.466092	down	-0.952742	Sjc_0004720	U	0	down	-0.359023	-2.22292	-1.29097	-	Sjp 0004720|similar to UPF0556 protein C19orf10 precursor, putative	gi|115629115 PREDICTED: hypothetical protein [Strongylocentrotus purpuratus] PREDICTED: hypothetical protein [Strongylocentrotus purpuratus] (5e-09/cov=83%/id=44%)
Q2_P37859	0.466092	down	-1.18533	C919345.1	U	0.0564197	down	-0.8048	-1.31331	-1.05906	-	-	No hits
Q2_P38075	0.466092	down	-0.999477	C920074.1	U	0.616271	down	-0.454149	-0.475346	-0.464747	-	-	No hits
Q2_P01384	0.470694	down	-0.774449	Smp_050640	U	0.430837	down	-0.287554	-0.599689	-0.443621	glut4 vesicle protein-related	Sjp 0300400|Extended synaptotagmin-2, putative	gi|76154779 SJCHGC09340 protein [Schistosoma japonicum] (7e-79/cov=75%/id=89%)
Q2_P24482	0.470694	down	-1.13134	C808975.1	U	0.193391	down	-0.692343	-0.712182	-0.702263	-	-	No hits
Q2_P04812	0.564446	down	-0.581046	gi|259484095	U	0.0316118	down	-0.302369	-1.03588	-0.669126	-	-	gi|259484095 TPA: phosphatase family protein (AFU_orthologue; AFUA_5G07860) [Aspergillus nidulans FGSC A4] (3e-04/cov=27%/id=45%)
Q2_P07784	0.564446	down	-0.732367	Smp_135210	U	1.22784	down	-0.505676	-0.407085	-0.456381	egf-like domain protein	-	gi|256075077 egf-like domain protein [Schistosoma mansoni] egf-like domain protein [Schistosoma mansoni] (e-100/cov=97%/id=86%)
Q2_P12763	0.564446	down	-0.833128	Smp_180120	U	0.864664	down	-0.58537	-0.526005	-0.555688	hypothetical protein	-	gi|256090420 hypothetical protein [Schistosoma mansoni] expressed protein [Schistosoma mansoni] (5e-33/cov=66%/id=98%)
Q2_P17214	0.564446	down	-0.783969	Smp_155790	U	0	down	-0.565391	-0.936128	-0.75076	hypothetical protein	-	gi|256082547 hypothetical protein [Schistosoma mansoni] expressed protein [Schistosoma mansoni] (4e-21/cov=32%/id=78%)
Q2_P18271	0.564446	down	-0.497249	Smp_179660	U	0.020653	down	-0.417851	-0.594434	-0.506142	hypothetical protein	Sjp 0050530|expressed protein	gi|256090256 hypothetical protein [Schistosoma mansoni] hypothetical protein [Schistosoma mansoni] (e-147/cov=68%/id=96%)
Q2_P21665	0.564446	down	-1.04802	gi|219852922	U	2.34207	down	-0.0703505	-0.753203	-0.411777	-	-	gi|219852922 chaperone protein DnaJ [Candidatus Methanosphaerula palustris E1-9c] chaperone protein DnaJ [Methanosphaerula palustris E1-9c] (0.36/cov=18%/id=45%)
Q2_P21932	0.564446	down	-0.793273	C805562.1	U	3.14355	down	-0.43955	-0.220926	-0.330238	-	-	No hits
Q2_P21947	0.564446	down	-1.07456	C805584.1	U	0.0564197	down	-0.391568	-1.29336	-0.842462	-	-	No hits
Q2_P23869	0.564446	down	-0.946883	C808159.1	U	0.291105	down	-0.150175	-1.50016	-0.825167	-	-	No hits
Q2_P31661	0.564446	down	-0.981149	C907344.1	U	0.020653	down	-0.776033	-0.766561	-0.771297	-	-	No hits
Q2_P37211	0.564446	down	-1.05953	C917893.1	U	0.430837	down	-0.693341	-0.640443	-0.666892	-	-	No hits
Q2_P00185	0.763931	down	-0.714222	Smp_134850	U	0.193391	down	-0.506433	-0.416865	-0.461649	Rootletin (Ciliary rootlet coiled-coil protein), putative	-	gi|256074955 Rootletin (Ciliary rootlet coiled-coil protein) [Schistosoma mansoni] Rootletin (Ciliary rootlet coiled-coil protein), putative [Schistosoma mansoni] (2e-94/cov=49%/id=91%)
Q2_P05672	0.763931	down	-0.633826	Smp_148790	U	0.020653	down	-0.965259	-0.661447	-0.813353	laminin beta chain-related	-	gi|256080034 laminin beta chain-related [Schistosoma mansoni] laminin beta chain-related [Schistosoma mansoni] (1e-85/cov=47%/id=99%)
Q2_P09579	0.763931	down	-0.781798	Smp_082710.x	U	0	down	-0.425428	-1.16971	-0.79757	glycosyltransferase-related	-	gi|256086342 glycosyltransferase-related [Schistosoma mansoni] glycosyltransferase-related [Schistosoma mansoni] (2e-48/cov=43%/id=98%)
Q2_P24658	0.763931	down	-0.662573	Smp_000440	U	4.26212	down	0.102374	-0.58423	-0.240928	hypothetical protein	-	gi|256070357 hypothetical protein [Schistosoma mansoni] conserved hypothetical protein [Schistosoma mansoni] (1e-70/cov=88%/id=79%)
Q2_P27342	0.763931	down	-1.26096	gi|257206468	U	0.0316118	down	-0.392834	-0.971254	-0.682044	-	-	gi|257206468 hypotheticial protein [Schistosoma japonicum] hypotheticial protein [Schistosoma japonicum] (6e-04/cov=63%/id=43%)
Q2_P40118	0.763931	down	-0.744872	gi|56758354	U	0.193391	down	-0.139192	-0.813839	-0.476516	-	-	gi|56758354 SJCHGC06808 protein [Schistosoma japonicum] (2e-28/cov=23%/id=83%)
Q2_P00477	0.867387	down	-0.876977	Sjc_0302420	U	1.69381	down	-0.025948	-0.554085	-0.290016	-	Sjp 0302420|similar to Cleavage stimulation factor 64 kDa subunit, tau variant, putative	gi|256085765 rna recognition motif containing protein [Schistosoma mansoni] rna recognition motif containing protein, putative [Schistosoma mansoni] (2e-38/cov=92%/id=72%)
Q2_P10989	0.867387	down	-0.912519	Smp_173270	U	0.291105	down	-1.04725	-0.253115	-0.650182	factor for adipocyte differentiation, putative	-	gi|256088333 factor for adipocyte differentiation [Schistosoma mansoni] factor for adipocyte differentiation, putative [Schistosoma mansoni] (2e-67/cov=84%/id=86%)
Q2_P13493	0.867387	down	-0.833108	Smp_135170	U	4.26212	down	-0.184244	-0.293142	-0.238693	hypothetical protein	-	gi|256075063 hypothetical protein [Schistosoma mansoni] expressed protein [Schistosoma mansoni] (4e-89/cov=99%/id=92%)
Q2_P14296	0.867387	down	-0.916197	gi|256074850	U	0.124453	down	-0.61974	-0.92733	-0.773535	-	-	gi|256074850 calcium/calmodulin-dependent 35-cyclic nucleotide phosphodiesterase [Schistosoma mansoni] calcium/calmodulin-dependent 3,5-cyclic nucleotide phosphodiesterase, putative [Schistosoma mansoni] (6e-25/cov=39%/id=95%)
Q2_P18252	0.867387	down	-1.37172	C800422.1	U	0.0316118	down	-0.372972	-0.968952	-0.670962	-	-	No hits
Q2_P18632	0.867387	down	-1.03308	gi|256062488	U	2.34207	down	0.0603139	-0.95397	-0.446828	-	-	gi|256062488 hypothetical protein [Schistosoma mansoni] expressed protein [Schistosoma mansoni] (e-165/cov=59%/id=90%)
Q2_P24743	0.867387	down	-0.777975	gi|256075024	U	0	down	-1.7569	-1.60301	-1.67995	-	-	gi|256075024 bollus pemphigoid antigen [Schistosoma mansoni] bollus pemphigoid antigen, putative [Schistosoma mansoni] (2e-89/cov=56%/id=85%)
Q2_P25428	0.867387	down	-0.894001	Smp_050760	U	0	down	-0.805528	-2.07754	-1.44153	hypothetical protein	-	gi|256080218 hypothetical protein [Schistosoma mansoni] expressed protein [Schistosoma mansoni] (2e-51/cov=33%/id=100%)
Q2_P31654	0.867387	down	-1.11595	gi|256080500	U	1.69381	down	-0.0135994	-0.935473	-0.474536	-	-	gi|256080500 hypothetical protein [Schistosoma mansoni] hypothetical protein [Schistosoma mansoni] (6e-14/cov=22%/id=97%)
Q2_P36199	0.867387	down	-0.761184	Smp_180390	U	0.0316118	down	-0.246521	-1.30234	-0.774428	mitochondrial carrier, putative	Sjp 0213840|Mitochondrial carrier homolog 2, putative	gi|256066487 mitochondrial carrier protein [Schistosoma mansoni] mitochondrial carrier, putative [Schistosoma mansoni] (2e-42/cov=99%/id=92%)
Q2_P36428	0.867387	down	-0.840358	C916546.1	U	1.22784	down	-0.234209	-0.736447	-0.485328	-	-	No hits
Q2_P37638	0.867387	down	-1.34983	gi|56759158	U	1.22784	down	0.234018	-1.29971	-0.532844	-	-	gi|56759158 SJCHGC06525 protein [Schistosoma japonicum] (8e-14/cov=94%/id=37%)
Q2_P00122	0.949735	down	-0.868894	gi|256087610	U	0.430837	down	-0.189759	-0.812855	-0.501307	-	-	gi|256087610 hypothetical protein [Schistosoma mansoni] expressed protein [Schistosoma mansoni] (3e-28/cov=82%/id=45%)
Q2_P02394	0.949735	down	-0.755254	gi|258541592	U	0.291105	down	-0.272546	-1.11656	-0.694554	-	-	gi|258541592 ferric iron siderophore receptor [Acetobacter pasteurianus IFO 3283-01] ferric iron siderophore receptor [Acetobacter pasteurianus IFO 3283-01] ferric iron siderophore receptor [Acetobacter pasteurianus IFO 3283-03] ferric iron siderophore re
Q2_P03411	0.949735	down	-1.06522	gi|295402429	U	0	down	-0.807683	-1.26401	-1.03585	-	-	gi|295402429 putative transcriptional regulator [Geobacillus thermoglucosidasius C56-YS93] putative transcriptional regulator [Geobacillus thermoglucosidasius C56-YS93] (3e-24/cov=99%/id=47%)
Q2_P05116	0.949735	down	-0.743171	Smp_011740	U	0.020653	down	-0.359892	-1.02205	-0.690971	eppb9, putative	-	gi|256072631 eppb9 [Schistosoma mansoni] eppb9, putative [Schistosoma mansoni] (e-120/cov=80%/id=100%)
Q2_P05966	0.949735	down	-0.615242	Smp_174630	U	0	down	-0.668623	-1.57495	-1.12179	tetraspanin, putative	Sjp 0207520|Tetraspanin-11, putative	gi|256088697 transmembrane 4 superfamily invertebrate [Schistosoma mansoni] transmembrane 4 superfamily, invertebrate, putative [Schistosoma mansoni] (e-110/cov=42%/id=89%)
Q2_P07364	0.949735	down	-0.905987	Smp_069880	U	0.430837	down	-0.2415	-0.624935	-0.433218	small nuclear ribonucleoprotein U)1a,U)2b, putative	-	gi|256083951 small nuclear ribonucleoprotein U)1aU)2b [Schistosoma mansoni] small nuclear ribonucleoprotein U)1a,U)2b, putative [Schistosoma mansoni] (2e-50/cov=45%/id=98%)
Q2_P12614	0.949735	down	-0.633638	Smp_143060	U	0	down	-0.413765	-0.981922	-0.697843	clathrin coat assembly protein AP17, putative	-	No hits
Q2_P19616	0.949735	down	-0.559856	Smp_033610	U	2.34207	down	-0.118452	-0.414848	-0.26665	hypothetical protein	-	gi|256077014 hypothetical protein [Schistosoma mansoni] expressed protein [Schistosoma mansoni] (1e-63/cov=43%/id=100%)
Q2_P20686	0.949735	down	-1.12873	C803836.1	U	0	down	-1.03391	-1.25342	-1.14366	-	-	No hits
Q2_P26782	0.949735	down	-0.880798	Smp_040990	U	0	down	-0.61099	-1.45551	-1.03325	hypothetical protein	-	gi|256078344 hypothetical protein [Schistosoma mansoni] expressed protein [Schistosoma mansoni] (2e-48/cov=59%/id=87%)
Q2_P32295	0.949735	down	-0.728385	Smp_100380	U	0.616271	down	-0.0438122	-0.789126	-0.416469	hypothetical protein	Sjp 0001940|ko:K10733 DNA replication complex GINS protein PSF2, putative	gi|256053360 hypothetical protein [Schistosoma mansoni] expressed protein [Schistosoma mansoni] (4e-70/cov=93%/id=98%)
Q2_P35617	0.949735	down	-0.694435	gi|56753752	U	0	down	-2.12019	-4.98329	-3.55174	-	-	gi|56753752 SJCHGC00620 protein [Schistosoma japonicum] (3e-25/cov=61%/id=64%)
Q2_P36380	0.949735	down	-1.17135	C916416.1	U	0.0316118	down	-0.545083	-1.37169	-0.958387	-	-	No hits
Q2_P36443	0.949735	down	-0.593946	C916583.1	U	3.14355	down	-0.669836	-0.0761089	-0.372973	-	-	No hits
Q2_P38159	0.949735	down	-0.728709	C920357.1	U	1.69381	down	-1.00347	-0.0109204	-0.507197	-	-	No hits
Q2_P40483	0.949735	down	-0.755525	gi|256081731	U	1.22784	down	0.0777506	-0.972275	-0.447262	-	-	gi|256081731 hypothetical protein [Schistosoma mansoni] conserved hypothetical protein [Schistosoma mansoni] (1e-16/cov=32%/id=73%)
Q2_P01540	1.16148	down	-1.19882	Smp_048650	U	0	down	-0.716343	-1.53328	-1.12481	histidine triad (hit) protein, putative	-	gi|256079807 histidine triad (hit) protein [Schistosoma mansoni] histidine triad (hit) protein, putative [Schistosoma mansoni] (9e-32/cov=68%/id=95%)
Q2_P01978	1.16148	down	-1.28583	Smp_161260	U	0.430837	down	-0.515147	-0.421987	-0.468567	hypothetical protein	-	gi|256084342 hypothetical protein [Schistosoma mansoni] expressed protein [Schistosoma mansoni] (3e-67/cov=98%/id=96%)
Q2_P05586	1.16148	down	-0.871473	Smp_018210	U	0	down	-0.537723	-1.01396	-0.775839	hypothetical protein	-	gi|256073889 hypothetical protein [Schistosoma mansoni] conserved hypothetical protein [Schistosoma mansoni] (1e-65/cov=57%/id=100%)
Q2_P12451	1.16148	down	-1.52855	Smp_000500.x	U	0	down	-0.764409	-2.97054	-1.86748	hypothetical protein	-	gi|256070373 hypothetical protein [Schistosoma mansoni] expressed protein [Schistosoma mansoni] (4e-43/cov=81%/id=98%)
Q2_P12735	1.16148	down	-0.958886	Smp_090340	U	3.14355	down	0.083233	-0.783908	-0.350338	hypothetical protein	-	gi|256087818 hypothetical protein [Schistosoma mansoni] expressed protein [Schistosoma mansoni] (3e-07/cov=28%/id=100%)
Q2_P21375	1.16148	down	-0.869531	C804757.1	U	0.430837	down	-0.26552	-0.823746	-0.544633	-	-	No hits
Q2_P22818	1.16148	down	-0.982017	gi|256086389	U	3.14355	down	-0.38061	-0.178474	-0.279542	-	-	gi|256086389 invadolysin (M08 family) [Schistosoma mansoni] invadolysin (M08 family) [Schistosoma mansoni] (3e-23/cov=85%/id=96%)
Q2_P23751	1.16148	down	-1.13525	gi|108861875	U	0.430837	down	-0.305619	-0.809155	-0.557387	-	-	gi|108861875 ER lumen protein-retaining receptor-like protein [Schistosoma mansoni] (7e-78/cov=88%/id=82%)
Q2_P24031	1.16148	down	-1.04689	Smp_195070	U	0.0891082	down	-0.3783	-0.692191	-0.535245	conserved Schistosoma protein, unknown function	-	gi|256084831 hypothetical protein [Schistosoma mansoni] conserved Schistosoma protein, unknown function [Schistosoma mansoni] (4e-62/cov=48%/id=100%)
Q2_P24354	1.16148	down	-0.546863	C808804.1	U	4.26212	down	-0.50885	-0.177583	-0.343216	-	-	No hits
Q2_P24694	1.16148	down	-0.704631	Smp_007450.x	U	0	down	-1.12998	-1.43211	-1.28104	hypothetical protein	-	gi|256071791 hypothetical protein [Schistosoma mansoni] expressed protein [Schistosoma mansoni] (1e-69/cov=48%/id=99%)
Q2_P24926	1.16148	down	-0.706049	Smp_037700	U	0.0316118	down	-0.29624	-0.947814	-0.622027	nuclear transport factor, putative	-	gi|256077678 nuclear transport factor [Schistosoma mansoni] nuclear transport factor 2-like protein [Schistosoma mansoni] nuclear transport factor, putative [Schistosoma mansoni] (1e-70/cov=44%/id=100%)
Q2_P25026	1.16148	down	-0.951362	Smp_100350	U	0	down	-0.550382	-1.25341	-0.901897	hypothetical protein	-	gi|256053340 hypothetical protein [Schistosoma mansoni] hypothetical protein [Schistosoma mansoni] (5e-84/cov=60%/id=100%)
Q2_P25159	1.16148	down	-1.11414	C809855.1	U	0	down	-0.712442	-1.77784	-1.24514	-	-	No hits
Q2_P25436	1.16148	down	-0.70697	Smp_077610	U	0	down	-2.25645	-4.53372	-3.39508	hypothetical protein	-	gi|256085448 hypothetical protein [Schistosoma mansoni] expressed protein [Schistosoma mansoni] (2e-84/cov=68%/id=76%)
Q2_P26850	1.16148	down	-0.981803	Smp_025560	U	0	down	-0.53301	-0.809073	-0.671041	hypothetical protein	Sjp 0107350|Zinc finger protein 207, putative	gi|256075373 hypothetical protein [Schistosoma mansoni] expressed protein [Schistosoma mansoni] (e-138/cov=97%/id=84%)
Q2_P27326	1.16148	down	-1.14951	C813377.1	U	0.0564197	down	-0.624664	-0.557666	-0.591165	-	-	No hits
Q2_P35210	1.16148	down	-0.659695	C914261.1	U	0.616271	down	-0.291875	-0.978167	-0.635021	-	-	No hits
Q2_P36234	1.16148	down	-1.07398	Smp_067780	U	0.020653	down	-0.372451	-0.781128	-0.576789	hypothetical protein	-	gi|256083531 hypothetical protein [Schistosoma mansoni] expressed protein [Schistosoma mansoni] (2e-30/cov=65%/id=82%)
Q2_P37958	1.16148	down	-1.10917	C919555.1	U	0.020653	down	-0.413164	-0.899738	-0.656451	-	-	No hits
Q2_P38597	1.16148	down	-1.13128	gi|256087678	U	0	down	-0.389507	-1.53497	-0.962236	-	-	gi|256087678 hypothetical protein [Schistosoma mansoni] expressed protein [Schistosoma mansoni] (3e-08/cov=39%/id=58%)
Q2_P39420	1.16148	down	-0.551551	Sjc_0305820	U	0	down	-0.447853	-1.02904	-0.738444	-	Sjp 0305820|IPR003599,Immunoglobulin subtype,domain-containing	gi|56759236 SJCHGC07873 protein [Schistosoma japonicum] (e-111/cov=80%/id=100%)
Q2_P39768	1.16148	down	-1.36873	Sjc_0041490	U	4.26212	down	0.0719405	-0.686367	-0.307214	-	Sjp 0041490|expressed protein	gi|56757928 SJCHGC03924 protein [Schistosoma japonicum] (e-116/cov=74%/id=92%)
Q2_P00718	1.26719	down	-1.03925	Smp_168080	U	0	down	-0.524042	-1.54188	-1.03296	hypothetical protein	-	gi|256052656 hypothetical protein [Schistosoma mansoni] expressed protein [Schistosoma mansoni] (2e-39/cov=46%/id=100%)
Q2_P02614	1.26719	down	-1.28984	Smp_068420	U	0.0316118	down	-0.403031	-0.721946	-0.562489	small nuclear ribonucleoprotein SM-D3, putative	Sjp 0201000|ko:K01173 endonuclease [EC3.1.30.-], putative	gi|226472944 Small nuclear ribonucleoprotein SM D3 [Schistosoma japonicum] (4e-51/cov=51%/id=100%)
Q2_P04769	1.26719	down	-1.00652	gi|134298409	U	0.0891082	down	-0.423583	-1.13996	-0.78177	-	-	gi|134298409 hypothetical protein Dred_0536 [Desulfotomaculum reducens MI-1] hypothetical protein Dred_0536 [Desulfotomaculum reducens MI-1] (0.043/cov=93%/id=34%)
Q2_P05319	1.26719	down	-1.2409	Smp_081920	U	0.193391	down	-0.0218669	-1.64699	-0.83443	hypothetical protein	-	gi|256086180 hypothetical protein [Schistosoma mansoni] expressed protein [Schistosoma mansoni] (5e-62/cov=69%/id=90%)
Q2_P06924	1.26719	down	-1.31811	Smp_155080	U	0.0316118	down	-0.246889	-1.34728	-0.797084	hypothetical protein	-	gi|2623832 unknown [Schistosoma mansoni] (2e-24/cov=37%/id=79%)
Q2_P07020	1.26719	down	-0.862578	gi|226470838	U	1.22784	down	0.349865	-1.74168	-0.695906	-	-	gi|226470838 hypothetical protein [Schistosoma japonicum] (8e-04/cov=54%/id=52%)
Q2_P15990	1.26719	down	-0.837434	gi|110761556	U	0	down	-0.884551	-1.11101	-0.997781	-	-	gi|110761556 PREDICTED: similar to CG31323-PA [Apis mellifera] (5e-11/cov=61%/id=36%)
Q2_P18457	1.26719	down	-0.568637	gi|239742911	U	0	down	-0.70352	-0.731288	-0.717404	-	-	gi|239742911 PREDICTED: similar to serine/threonine-protein kinase, putative [Homo sapiens] PREDICTED: similar to serine/threonine-protein kinase, putative [Homo sapiens] (0.37/cov=37%/id=23%)
Q2_P19576	1.26719	down	-0.959764	Smp_022430	U	3.14355	down	0.00929899	-0.550729	-0.270715	hypothetical protein	Sjp 0212100|Brain protein 44-like protein, putative	gi|256074726 hypothetical protein [Schistosoma mansoni] expressed protein [Schistosoma mansoni] (2e-62/cov=79%/id=100%)
Q2_P20394	1.26719	down	-1.3187	gi|256086884	U	0.193391	down	-0.315573	-0.527093	-0.421333	-	-	gi|256086884 chaperone binding protein [Schistosoma mansoni] chaperone binding protein, putative [Schistosoma mansoni] (2e-41/cov=85%/id=100%)
Q2_P22846	1.26719	down	-0.718294	gi|256089987	U	0.020653	down	-0.532659	-1.58635	-1.0595	-	-	gi|256089987 hypothetical protein [Schistosoma mansoni] expressed protein [Schistosoma mansoni] (7e-91/cov=54%/id=95%)
Q2_P24966	1.26719	down	-1.19356	Smp_001000	U	0	down	-1.32844	-1.84729	-1.58787	hypothetical protein	-	gi|256070483 hypothetical protein [Schistosoma mansoni] hypothetical conserved [Schistosoma mansoni] (7e-94/cov=54%/id=98%)
Q2_P26683	1.26719	down	-1.17842	gi|226481327	U	0.193391	down	-0.068166	-1.11045	-0.589306	-	-	gi|226481327 hypotheticial protein [Schistosoma japonicum] (2e-07/cov=29%/id=51%)
Q2_P28246	1.26719	down	-0.984882	Smp_010380	U	0	down	-0.744604	-2.0482	-1.3964	hypothetical protein	-	gi|256072351 hypothetical protein [Schistosoma mansoni] expressed protein [Schistosoma mansoni] (2e-25/cov=93%/id=98%)
Q2_P30632	1.26719	down	-0.775967	C905320.1	U	0.430837	down	-0.458231	-0.68952	-0.573875	-	-	No hits
Q2_P34549	1.26719	down	-1.03845	Smp_016130	U	1.69381	down	-0.0090309	-0.806596	-0.407813	mitochondrial import inner membrane translocase subunit tim10, putative	Sjp 0036650|Mitochondrial import inner membrane translocase subunit Tim10, putative	gi|256073520 mitochondrial import inner membrane translocase subunit tim10 [Schistosoma mansoni] mitochondrial import inner membrane translocase subunit tim10, putative [Schistosoma mansoni] (8e-15/cov=62%/id=75%)
Q2_P35836	1.26719	down	-1.20763	Smp_121890	U	0.0316118	down	-0.183784	-1.57476	-0.879272	family C48 unassigned peptidase (C48 family)	-	gi|29841306 similar to GenBank Accession Number AE003822 CG8493 gene product in Drosophila melanogaster [Schistosoma japonicum] (6e-53/cov=57%/id=73%)
Q2_P36066	1.26719	down	-1.00624	gi|109513128	U	0	down	-0.351143	-1.32651	-0.838826	-	-	gi|109513128 PREDICTED: hypothetical protein [Rattus norvegicus] (1e-04/cov=46%/id=30%)
Q2_P37663	1.26719	down	-0.998578	Smp_063120.x	U	0.0891082	down	-0.242838	-0.946652	-0.594745	inosine triphosphate pyrophosphatase (itpase) (inosine triphosphatase), putative	-	gi|256082679 inosine triphosphate pyrophosphatase (itpase) (inosine triphosphatase) [Schistosoma mansoni] inosine triphosphate pyrophosphatase (itpase) (inosine triphosphatase), putative [Schistosoma mansoni] (3e-21/cov=37%/id=100%)
Q2_P37954	1.26719	down	-1.13071	gi|226479950	U	0	down	-0.452864	-0.978714	-0.715789	-	-	gi|226479950 Meiosis expressed protein 1 [Schistosoma japonicum] (4e-32/cov=69%/id=84%)
Q2_P38895	1.26719	down	-0.750638	gi|256062332	U	0.020653	down	-0.299485	-1.63793	-0.968709	-	-	gi|256062332 hypothetical protein [Schistosoma mansoni] hypothetical protein [Schistosoma mansoni] (1e-20/cov=28%/id=85%)
Q2_P39294	1.26719	down	-0.805955	Sjc_0003080	U	1.22784	down	-0.438977	-0.257877	-0.348427	-	Sjp 0003080|expressed protein	gi|76153846 SJCHGC04568 protein [Schistosoma japonicum] (e-120/cov=79%/id=89%)
Q2_P39658	1.26719	down	-0.971132	Sjc_0087550	U	0.616271	down	-0.483459	-0.497777	-0.490618	-	Sjp 0087550|expressed protein	gi|76154093 SJCHGC09019 protein [Schistosoma japonicum] (e-130/cov=79%/id=100%)
Q2_P40391	1.26719	down	-1.03355	Sjc_0207950	U	3.14355	down	-0.112647	-0.364326	-0.238487	-	Sjp 0207950|expressed protein	gi|56759516 SJCHGC09023 protein [Schistosoma japonicum] (1e-60/cov=62%/id=100%)
Q2_P40593	1.26719	down	-1.05889	gi|256071371	U	0	down	-1.07816	-2.48292	-1.78054	-	-	gi|256071371 dynein light chain [Schistosoma mansoni] dynein light chain, putative [Schistosoma mansoni] (7e-33/cov=46%/id=87%)
Q2_P41191	1.26719	down	-0.951487	gi|56754283	U	0.020653	down	-0.236405	-1.94025	-1.08832	-	-	gi|56754283 SJCHGC06502 protein [Schistosoma japonicum] (2e-72/cov=37%/id=100%)
Q2_P03890	1.51784	down	-0.913747	Smp_179260	U	4.26212	down	-0.0122186	-0.667302	-0.33976	alpha-galactosidase/alpha-n-acetylgalactosamini da se,putative	-	gi|256090129 alpha-galactosidase/alpha-n-acetylgalactosaminidase [Schistosoma mansoni] alpha-galactosidase/alpha-n-acetylgalactosamini da se,putative [Schistosoma mansoni] (0.0/cov=92%/id=96%)
Q2_P05724	1.51784	down	-1.02248	Smp_090790	U	0.124453	down	-0.214254	-0.945644	-0.579949	Protein aveugle, putative	-	gi|256087886 Protein aveugle [Schistosoma mansoni] Protein aveugle, putative [Schistosoma mansoni] (1e-46/cov=39%/id=100%)
Q2_P07060	1.51784	down	-0.428296	Smp_086860	U	0.0316118	down	-0.258466	-1.24419	-0.751329	histone H2A, putative	-	gi|256087209 histone H2A [Schistosoma mansoni] histone H2A, putative [Schistosoma mansoni] (2e-64/cov=78%/id=99%)
Q2_P07485	1.51784	down	-0.775531	Smp_135960	U	0.291105	down	-0.18109	-0.635368	-0.408229	hypothetical protein	-	gi|256075337 hypothetical protein [Schistosoma mansoni] expressed protein [Schistosoma mansoni] (9e-34/cov=29%/id=97%)
Q2_P11333	1.51784	down	-1.13154	gi|60690611	U	0.020653	down	-0.352935	-1.39936	-0.876146	-	-	gi|60690611 SJCHGC04400 protein [Schistosoma japonicum] (6e-24/cov=31%/id=86%)
Q2_P16041	1.51784	down	-0.74278	gi|256081513	U	0	down	-0.620776	-0.94842	-0.784598	-	-	gi|256081513 ATP-dependent RNA Helicase [Schistosoma mansoni] ATP-dependent RNA Helicase, putative [Schistosoma mansoni] (1e-10/cov=41%/id=36%)
Q2_P17530	1.51784	down	-1.20053	gi|226490248	U	0.020653	down	-0.277555	-1.20882	-0.743186	-	-	gi|226490248 hypothetical protein [Schistosoma japonicum] (7e-32/cov=41%/id=59%)
Q2_P17692	1.51784	down	-1.52003	Smp_147060	U	0.0316118	down	-0.310519	-1.10853	-0.709525	hypothetical protein	-	gi|256079379 hypothetical protein [Schistosoma mansoni] hypothetical protein [Schistosoma mansoni] (1e-29/cov=42%/id=100%)
Q2_P17702	1.51784	down	-0.834487	Smp_126750.x	U	4.26212	down	0.030997	-0.43775	-0.203377	Transmembrane protein 86A, putative	-	No hits
Q2_P18476	1.51784	down	-0.891007	Smp_033010	U	0	down	-0.779251	-2.41393	-1.59659	similar to 16 kDa calcium-binding protein	-	gi|256076889 calmodulin [Schistosoma mansoni] calmodulin, putative [Schistosoma mansoni] (2e-78/cov=65%/id=100%)
Q2_P19300	1.51784	down	-0.5078	gi|256079130	U	0.0891082	down	-0.270258	-0.659677	-0.464968	-	-	gi|256079130 50S robosomal protein L11 [Schistosoma mansoni] 50S robosomal protein L11, putative [Schistosoma mansoni] (e-104/cov=38%/id=100%)
Q2_P21345	1.51784	down	-0.796445	C804701.1	U	1.22784	down	-0.196612	-0.582156	-0.389384	-	-	No hits
Q2_P21887	1.51784	down	-0.948578	Smp_019310	U	0.124453	down	-0.0963595	-1.26698	-0.68167	cytoplasmic dynein light chain, putative	Sjp 0108650|Probable dynein light chain, putative	gi|256074131 cytoplasmic dynein light chain [Schistosoma mansoni] cytoplasmic dynein light chain, putative [Schistosoma mansoni] (3e-53/cov=67%/id=99%)
Q2_P24303	1.51784	down	-0.445432	Smp_171250	U	0	down	-0.846286	-1.52465	-1.18547	hypothetical protein	-	gi|256087727 hypothetical protein [Schistosoma mansoni] conserved hypothetical protein [Schistosoma mansoni] (2e-24/cov=31%/id=81%)
Q2_P24896	1.51784	down	-1.18314	Smp_021280	U	0.864664	down	0.0812018	-0.992841	-0.455819	arv1, putative	-	gi|256074511 arv1 [Schistosoma mansoni] arv1, putative [Schistosoma mansoni] (e-114/cov=47%/id=93%)
Q2_P25056	1.51784	down	-0.524238	Smp_074390	U	0	down	-0.659846	-1.21759	-0.93872	eukaryotic translation initiation factor 4e- binding protein, putative	-	gi|256084796 eukaryotic translation initiation factor 4e-binding protein [Schistosoma mansoni] eukaryotic translation initiation factor 4e-binding protein, putative [Schistosoma mansoni] (1e-65/cov=63%/id=100%)
Q2_P25110	1.51784	down	-0.780728	Smp_004710	U	0.430837	down	-0.19638	-0.562792	-0.379586	hypothetical protein	-	gi|256071204 hypothetical protein [Schistosoma mansoni] hypothetical protein [Schistosoma mansoni] (1e-60/cov=41%/id=89%)
Q2_P25161	1.51784	down	-0.348898	Smp_082030	U	0.020653	down	-0.374856	-0.723563	-0.549209	family C56 non-peptidase homologue (C56 family)	Sjp 0008070|ko:K05687 protein DJ-1, putative	gi|256086197 family C56 non-peptidase homologue (C56 family) [Schistosoma mansoni] family C56 non-peptidase homologue (C56 family) [Schistosoma mansoni] (1e-88/cov=75%/id=93%)
Q2_P26746	1.51784	down	-0.579913	Smp_048420	U	0.124453	down	-0.190177	-0.816415	-0.503296	hypothetical protein	-	gi|256079764 hypothetical protein [Schistosoma mansoni] expressed protein [Schistosoma mansoni] (1e-91/cov=77%/id=99%)
Q2_P27361	1.51784	down	-0.909228	Smp_038300	U	0	down	-0.426471	-0.854128	-0.6403	hypothetical protein	-	gi|256077800 hypothetical protein [Schistosoma mansoni] expressed protein [Schistosoma mansoni] (6e-33/cov=55%/id=98%)
Q2_P27443	1.51784	down	-1.03272	Smp_028840	U	0.0564197	down	-0.516534	-0.623923	-0.570228	hypothetical protein	-	gi|256076041 hypothetical protein [Schistosoma mansoni] expressed protein [Schistosoma mansoni] (1e-62/cov=63%/id=83%)
Q2_P32164	1.51784	down	-0.949263	gi|226483675	U	0.291105	down	-0.129472	-0.880032	-0.504752	-	-	gi|226483675 Nuclear cap-binding protein subunit 2 [Schistosoma japonicum] (5e-41/cov=99%/id=97%)
Q2_P32509	1.51784	down	-0.828553	Smp_174780	U	0.864664	down	-0.122587	-0.541944	-0.332266	hypothetical protein	-	gi|256088736 hypothetical protein [Schistosoma mansoni] expressed protein [Schistosoma mansoni] (5e-83/cov=95%/id=100%)
Q2_P32589	1.51784	down	-0.630916	Smp_047570	U	0.291105	down	-0.10882	-0.899157	-0.503988	hormone-regulated proliferation-associated 20 kDa protein short form , putative	-	gi|256079596 hormone-regulated proliferation-associated 20 kDa protein short form [Schistosoma mansoni] hormone-regulated proliferation-associated 20 kDa protein short form , putative [Schistosoma mansoni] (8e-44/cov=99%/id=100%)
Q2_P32862	1.51784	down	-0.61556	C909722.1	U	0.430837	down	-0.510041	-0.6778	-0.593921	-	-	No hits
Q2_P33628	1.51784	down	-0.873246	Smp_128840	U	4.26212	down	0.027678	-0.507039	-0.23968	DNA-directed rna polymerase II 19 kD polypeptide rpb7, putative	Sjp 0093030|ko:K03015 DNA-directed RNA polymerase II subunit G, putative	gi|56757637 SJCHGC02592 protein [Schistosoma japonicum] (2e-71/cov=94%/id=96%)
Q2_P35551	1.51784	down	-0.98617	Smp_062830.x	U	0.020653	down	-0.351571	-0.894904	-0.623238	Intermembrane space import and assembly protein 40, mitochondrial precursor (Mitochondrial import inner membrane translocase TIM40), putative	-	gi|256082648 mitochondrial import inner membrane translocase [Schistosoma mansoni] Intermembrane space import and assembly protein 40, mitochondrial precursor (Mitochondrial import inner membrane translocase TIM40), putative [Schistosoma mansoni] (4e-42/c
Q2_P35668	1.51784	down	-0.405957	Smp_031270.x	U	0.193391	down	-0.157669	-1.01142	-0.584544	hypothetical protein	-	gi|256076560 hypothetical protein [Schistosoma mansoni] expressed protein [Schistosoma mansoni] (1e-16/cov=22%/id=100%)
Q2_P38172	1.51784	down	-1.40138	Smp_170740	U	0.430837	down	-0.123434	-0.843881	-0.483657	hypothetical protein	-	gi|256087583 hypothetical protein [Schistosoma mansoni] hypothetical protein [Schistosoma mansoni] (6e-17/cov=78%/id=93%)
Q2_P38353	1.51784	down	-0.776092	C921335.1	U	0.430837	down	-0.16485	-1.23844	-0.701643	-	-	No hits
Q2_P38471	1.51784	down	-0.970994	gi|256077555	U	0.0891082	down	-0.34296	-0.631824	-0.487392	-	-	gi|256077555 hypothetical protein [Schistosoma mansoni] hypothetical protein [Schistosoma mansoni] (4e-16/cov=39%/id=54%)
Q2_P38615	1.51784	down	-1.04214	gi|226479916	U	3.14355	down	-0.0374285	-0.46646	-0.251944	-	-	gi|226479916 Basic helix-loop-helix dimerisation region bHLH,domain-containing protein [Schistosoma japonicum] (5e-46/cov=46%/id=97%)
Q2_P39617	1.51784	down	-1.28247	Sjc_0218850	U	0.291105	down	0.0309916	-1.47572	-0.722365	-	Sjp 0218850|IPR010920,Like-Sm ribonucleoprotein-related, core,domain-containing	gi|226483589 hypotheticial protein [Schistosoma japonicum] (7e-42/cov=77%/id=100%)
Q2_P39999	1.51784	down	-0.99988	gi|226469548	U	0.0891082	down	-0.192022	-1.05752	-0.624773	-	-	gi|226469548 hypothetical protein [Schistosoma japonicum] hypothetical protein [Schistosoma japonicum] hypothetical protein [Schistosoma japonicum] (1e-41/cov=26%/id=100%)
Q2_P41346	1.51784	down	-0.972507	Sjc_0052460	U	0.291105	down	-0.268294	-0.514097	-0.391196	-	Sjp 0052460|IPR005334,Tctex-1,domain-containing	gi|226484598 Tctex1 domain containing-protein 1 [Schistosoma japonicum] (1e-71/cov=62%/id=100%)
Q2_P02903	1.75021	down	-0.789896	Smp_113660	U	0.020653	down	-0.395256	-0.876303	-0.635779	cleavage and polyadenylation specificity factor, putative	-	gi|256062496 cleavage and polyadenylation specificity factor [Schistosoma mansoni] cleavage and polyadenylation specificity factor [Schistosoma mansoni] cleavage and polyadenylation specificity factor, putative [Schistosoma mansoni] cleavage and polyadeny
Q2_P05071	1.75021	down	-1.07702	gi|226488883	U	0.291105	down	-0.0782406	-0.915465	-0.496853	-	-	gi|226488883 hypothetical protein [Schistosoma japonicum] hypothetical protein [Schistosoma japonicum] hypothetical protein [Schistosoma japonicum] (4e-28/cov=37%/id=79%)
Q2_P05496	1.75021	down	-0.760516	Smp_096290.x	U	0.124453	down	-0.278568	-0.712625	-0.495596	hypothetical protein	-	gi|256088812 hypothetical protein [Schistosoma mansoni] expressed protein [Schistosoma mansoni] (1e-72/cov=77%/id=90%)
Q2_P06025	1.75021	down	-0.83077	Smp_023240	U	0	down	-0.728132	-1.52638	-1.12726	gliacolin-related	-	gi|256074898 gliacolin-related [Schistosoma mansoni] gliacolin-related [Schistosoma mansoni] (e-128/cov=76%/id=96%)
Q2_P16057	1.75021	down	-1.06863	gi|226490184	U	0.193391	down	-0.0994357	-1.24429	-0.671861	-	-	gi|226490184 Cysteine-rich protein 1 [Schistosoma japonicum] (2e-08/cov=17%/id=83%)
Q2_P16141	1.75021	down	-0.999167	Smp_145720	U	1.22784	down	-0.167739	-0.58111	-0.374424	hypothetical protein	-	gi|256052123 hypothetical protein [Schistosoma mansoni] expressed protein [Schistosoma mansoni] (1e-15/cov=21%/id=100%)
Q2_P18007	1.75021	down	-0.511658	Sjc_0218270	U	0.193391	down	-0.199907	-0.68282	-0.441363	-	Sjp 0218270|U1 small nuclear ribonucleoprotein A, putative	gi|256083949 small nuclear ribonucleoprotein U)1aU)2b [Schistosoma mansoni] small nuclear ribonucleoprotein U)1a,U)2b, putative [Schistosoma mansoni] (e-124/cov=96%/id=78%)
Q2_P18290	1.75021	down	-1.00993	Sjc_0021440	U	4.26212	down	0.0481473	-0.515063	-0.233458	-	Sjp 0021440|ko:K01931 tumor suppressor protein 101 [EC:6.3.2.19], putative	gi|256069909 tsg101-related [Schistosoma mansoni] tsg101-related [Schistosoma mansoni] (e-146/cov=87%/id=96%)
Q2_P20170	1.75021	down	-0.82105	Smp_045920.x	U	4.26212	down	-0.0795393	-0.286228	-0.182884	hypothetical protein	-	gi|256079273 hypothetical protein [Schistosoma mansoni] expressed protein [Schistosoma mansoni] (6e-62/cov=60%/id=85%)
Q2_P22330	1.75021	down	-0.566955	Smp_046870.x	U	0.124453	down	-0.233483	-0.674517	-0.454	hypothetical protein	-	gi|256079470 hypothetical protein [Schistosoma mansoni] expressed protein [Schistosoma mansoni] (4e-85/cov=68%/id=97%)
Q2_P25371	1.75021	down	-0.667999	Smp_134370	U	0.124453	down	-0.245774	-0.645074	-0.445424	rna 3' terminal phosphate cyclase, putative	-	gi|226478656 RNA terminal phosphate cyclase domain 1 [Schistosoma japonicum] (e-161/cov=82%/id=76%)
Q2_P26938	1.75021	down	-0.872573	Smp_048270.x	U	4.26212	down	-0.0895844	-0.289318	-0.189451	dolichyldiphosphatase, putative	-	gi|256079740 dolichyldiphosphatase [Schistosoma mansoni] dolichyldiphosphatase, putative [Schistosoma mansoni] (e-118/cov=86%/id=93%)
Q2_P27403	1.75021	down	-0.707568	Smp_127160	U	0.193391	down	-0.512112	-0.490268	-0.50119	cytochrome b5, putative	Sjp 0058280|Cytochrome b5 reductase 4, putative	gi|256072171 cytochrome B5 [Schistosoma mansoni] cytochrome B5, putative [Schistosoma mansoni] (3e-97/cov=75%/id=100%)
Q2_P28670	1.75021	down	-0.995828	Smp_121130	U	3.14355	down	-0.0411029	-0.422197	-0.23165	mitochondrial carrier protein, putative	Sjp 0218100|Mitochondrial carrier triple repeat protein 1, putative	gi|256070074 mitochondrial carrier protein [Schistosoma mansoni] mitochondrial carrier protein, putative [Schistosoma mansoni] (7e-91/cov=99%/id=100%)
Q2_P29335	1.75021	down	-0.429376	Smp_000680	U	0	down	-0.332148	-1.80368	-1.06792	ornithine transporter 2 (solute carrier family 25 member 2)	Sjp 0202340|Mitochondrial ornithine transporter 1, putative	gi|256070413 ornithine transporter 2 (solute carrier family 25 member 2) [Schistosoma mansoni] ornithine transporter 2 (solute carrier family 25 member 2) [Schistosoma mansoni] (2e-28/cov=68%/id=98%)
Q2_P29395	1.75021	down	-0.633807	C903554.1	U	4.26212	down	-0.236601	-0.630742	-0.433672	-	-	No hits
Q2_P30080	1.75021	down	-1.10012	Smp_067980.x	U	0.291105	down	-0.127046	-0.863952	-0.495499	ubiquitin conjugating enzyme E2, putative	-	gi|156842290 hypothetical protein Kpol_1052p2 [Vanderwaltozyma polyspora DSM 70294] hypothetical protein Kpol_1052p2 [Vanderwaltozyma polyspora DSM 70294] (2e-21/cov=36%/id=81%)
Q2_P30360	1.75021	down	-0.879746	Smp_026770	U	0.020653	down	-0.400713	-0.863727	-0.63222	small nuclear ribonucleoprotein-associated protein, putative	Sjp 0305030|Small nuclear ribonucleoprotein-associated protein B', putative	gi|256075617 small nuclear ribonucleoprotein-associated protein [Schistosoma mansoni] small nuclear ribonucleoprotein-associated protein, putative [Schistosoma mansoni] (3e-45/cov=62%/id=95%)
Q2_P31026	1.75021	down	-1.19118	gi|256074430	U	0.020653	down	-0.240777	-1.4844	-0.862586	-	-	gi|256074430 defender against cell death [Schistosoma mansoni] defender against cell death, putative [Schistosoma mansoni] (1e-25/cov=64%/id=86%)
Q2_P32044	1.75021	down	-0.955961	Smp_194280.x	U	1.22784	down	-0.111422	-0.58288	-0.347151	hypothetical protein	-	gi|256070086 hypothetical protein [Schistosoma mansoni] expressed protein [Schistosoma mansoni] (4e-26/cov=77%/id=100%)
Q2_P32462	1.75021	down	-1.86829	C908969.1	U	0.0564197	down	-0.361502	-1.06483	-0.713167	-	-	No hits
Q2_P34786	1.75021	down	-1.05522	gi|256078279	U	0	down	-1.37263	-3.13607	-2.25435	-	-	gi|256078279 cytoplasmic dynein light chain [Schistosoma mansoni] cytoplasmic dynein light chain, putative [Schistosoma mansoni] (1e-17/cov=52%/id=67%)
Q2_P35595	1.75021	down	-0.606202	Smp_006760	U	0	down	-1.97475	-3.99662	-2.98569	fasting-inducible integral membrane protein tm6p1-related	-	gi|256071660 fasting-inducible integral membrane protein tm6p1-related [Schistosoma mansoni] fasting-inducible integral membrane protein tm6p1-related [Schistosoma mansoni] (4e-66/cov=74%/id=100%)
Q2_P35795	1.75021	down	-1.24433	gi|60600648	U	0	down	-0.390663	-2.05254	-1.2216	-	-	gi|60600648 unknown [Schistosoma japonicum] (7e-09/cov=14%/id=66%)
Q2_P38545	1.75021	down	-0.61137	Sjc_0207990	U	0	down	-1.84147	-3.64844	-2.74496	-	Sjp 0207990|Transmembrane protein 77, putative	gi|56757785 SJCHGC02197 protein [Schistosoma japonicum] (1e-60/cov=53%/id=85%)
Q2_P39431	1.75021	down	-0.907717	Sjc_0056920	U	0.616271	down	-0.190561	-0.418573	-0.304567	-	Sjp 0056920|p53 and DNA damage-regulated protein 1, putative	gi|56758692 SJCHGC05764 protein [Schistosoma japonicum] (5e-66/cov=52%/id=100%)
Q2_P00673	2.02923	down	-0.54177	Smp_164190	U	1.22784	down	-0.0424544	-0.631272	-0.336863	transcriptional repressor protein yy (yin and yang) (delta transcription factor), putative	Sjp 0032810|Transcriptional repressor protein YY1, putative	gi|256052430 transcriptional repressor protein yy (yin and yang) (delta transcription factor) [Schistosoma mansoni] transcriptional repressor protein yy (yin and yang) (delta transcription factor), putative [Schistosoma mansoni] (e-154/cov=97%/id=98%)
Q2_P01401	2.02923	down	-0.571693	Smp_044260.x	U	0.616271	down	-0.0520996	-0.796214	-0.424157	Apg10p-like protein	-	gi|256078935 Apg10p-like protein [Schistosoma mansoni] Apg10p-like protein [Schistosoma mansoni] (7e-51/cov=74%/id=83%)
Q2_P02756	2.02923	down	-1.04328	Smp_035550	U	0	down	-0.5735	-1.8377	-1.2056	hypothetical protein	Sjp 0105400|IPR006616,Protein of unknown function DM9,domain-containing	gi|256092978 hypothetical protein [Schistosoma mansoni] expressed protein [Schistosoma mansoni] (3e-74/cov=100%/id=99%)
Q2_P06084	2.02923	down	-0.701388	Smp_076860	U	4.26212	down	0.0698563	-0.556027	-0.243085	hypothetical protein	-	gi|256085298 hypothetical protein [Schistosoma mansoni] expressed protein [Schistosoma mansoni] (1e-93/cov=54%/id=91%)
Q2_P09080	2.02923	down	-0.99412	Smp_056780	U	0.0564197	down	-0.309714	-0.656977	-0.483345	dynein light chain, putative	Sjp 0076890|ko:K10419 dynein light chain roadblock-type, putative	gi|256081424 dynein light chain [Schistosoma mansoni] roadblock-related dynein light chain-like protein [Schistosoma mansoni] dynein light chain, putative [Schistosoma mansoni] (1e-30/cov=79%/id=100%)
Q2_P13050	2.02923	down	-0.903891	Smp_041680	U	1.69381	down	-0.0468143	-0.514116	-0.280465	bet5-related	Sjp 0069280|Trafficking protein particle complex subunit 1, putative	gi|256078473 bet5-related [Schistosoma mansoni] bet5-related [Schistosoma mansoni] (8e-71/cov=96%/id=100%)
Q2_P14480	2.02923	down	-1.10466	gi|60692133	U	0.430837	down	-0.18965	-0.607618	-0.398634	-	-	gi|60692133 SJCHGC05679 protein [Schistosoma japonicum] (9e-16/cov=42%/id=72%)
Q2_P15985	2.02923	down	-1.04963	gi|226467498	U	0.291105	down	-0.039054	-1.1548	-0.596928	-	-	gi|226467498 hypothetical protein [Schistosoma japonicum] (0.023/cov=13%/id=69%)
Q2_P18222	2.02923	down	-0.700827	Smp_160540	U	0.616271	down	-0.0780321	-0.782605	-0.430319	hypothetical protein	-	gi|256084079 hypothetical protein [Schistosoma mansoni] hypothetical protein [Schistosoma mansoni] (1e-71/cov=69%/id=83%)
Q2_P19770	2.02923	down	-0.561547	Smp_140480	U	0.864664	down	-0.177164	-0.502077	-0.339621	ATP synthase f chain, mitochondrial-related	-	gi|256077080 ATP synthase f chain mitochondrial-related [Schistosoma mansoni] ATP synthase f chain, mitochondrial-related [Schistosoma mansoni] (8e-54/cov=68%/id=99%)
Q2_P20095	2.02923	down	-0.904107	Smp_194830	U	0.020653	down	-0.401719	-1.35605	-0.878886	SmKK7	-	gi|256090234 SmKK7 [Schistosoma mansoni] SmKK7 [Schistosoma mansoni] (1e-43/cov=66%/id=100%)
Q2_P21787	2.02923	down	-1.06445	Smp_026830.x	U	0.193391	down	-0.124712	-0.93734	-0.531026	hypothetical protein	-	gi|256075634 hypothetical protein [Schistosoma mansoni] expressed protein [Schistosoma mansoni] (1e-30/cov=25%/id=96%)
Q2_P21951	2.02923	down	-0.877694	Smp_033990	U	0	down	-0.467175	-1.20104	-0.834107	dynactin subunit P25, putative	Sjp 0211080|ko:K10427 dynactin 5, putative	gi|256077104 dynactin subunit P25 [Schistosoma mansoni] dynactin subunit P25, putative [Schistosoma mansoni] (1e-57/cov=67%/id=99%)
Q2_P22045	2.02923	down	-0.60777	Smp_018430	U	0.616271	down	-0.0273595	-0.86394	-0.44565	mitochondrial signal peptidase (S26 family)	-	gi|256073940 mitochondrial signal peptidase (S26 family) [Schistosoma mansoni] mitochondrial signal peptidase (S26 family) [Schistosoma mansoni] (8e-78/cov=69%/id=100%)
Q2_P22095	2.02923	down	-0.767863	gi|256090420	U	0.0891082	down	-0.433546	-0.924737	-0.679141	-	-	gi|256090420 hypothetical protein [Schistosoma mansoni] expressed protein [Schistosoma mansoni] (1e-55/cov=74%/id=99%)
Q2_P22439	2.02923	down	-0.891374	gi|256823273	U	0.291105	down	-0.270051	-1.32156	-0.795808	-	-	gi|256823273 hypothetical protein Kkor_2058 [Kangiella koreensis DSM 16069] conserved hypothetical protein [Kangiella koreensis DSM 16069] (8e-54/cov=94%/id=61%)
Q2_P23206	2.02923	down	-0.539163	Smp_102040.x	U	0.0316118	down	-0.47359	-0.626423	-0.550007	receptor for activated PKC, putative	Sjp 0015980|ko:K00567 methylated-DNA-[protein]-cysteine S-methyltransferase [EC2.1.1.63], putative	gi|256089992 receptor for activated PKC [Schistosoma mansoni] receptor for activated PKC [Schistosoma mansoni] receptor for activated PKC, putative [Schistosoma mansoni] (0.0/cov=81%/id=100%)
Q2_P23536	2.02923	down	-0.68451	gi|159485784	U	0	down	-0.794085	-1.44346	-1.11877	-	-	gi|159485784 rhomboid-like protease [Chlamydomonas reinhardtii] rhomboid-like protease [Chlamydomonas reinhardtii] (0.074/cov=36%/id=40%)
Q2_P24438	2.02923	down	-0.738215	Smp_055450	U	1.22784	down	-0.15778	-0.466217	-0.311998	hypothetical protein	Sjp 0038330|expressed protein	gi|256081113 hypothetical protein [Schistosoma mansoni] expressed protein [Schistosoma mansoni] (3e-67/cov=78%/id=100%)
Q2_P24831	2.02923	down	-0.52646	Smp_162790	U	2.34207	down	-0.239139	-0.448717	-0.343928	MAGUK homolog	-	gi|256084983 Crumbs complex protein; MAGUK homolog; cell polarity protein [Schistosoma mansoni] Crumbs complex protein; MAGUK homolog; cell polarity protein [Schistosoma mansoni] (7e-52/cov=30%/id=98%)
Q2_P25366	2.02923	down	-0.641016	gi|256073879	U	0.0564197	down	-0.379267	-0.805888	-0.592577	-	-	gi|256073879 mannosyl-oligosaccharide alpha-12-mannosidase [Schistosoma mansoni] mannosyl-oligosaccharide alpha-1,2-mannosidase, putative [Schistosoma mansoni] (1e-51/cov=85%/id=69%)
Q2_P25386	2.02923	down	-0.882874	Smp_013410.x	U	0.0564197	down	-0.294046	-0.766703	-0.530374	28S ribosomal protein S11, putative	-	gi|256072986 ribosomal protein S11 [Schistosoma mansoni] ribosomal protein S11, putative [Schistosoma mansoni] (e-101/cov=78%/id=100%)
Q2_P25655	2.02923	down	-1.00639	Smp_098740	U	0.020653	down	-0.331109	-1.11028	-0.720692	dpy30-related	-	gi|256053271 dpy30-related [Schistosoma mansoni] dpy30-related [Schistosoma mansoni] (4e-17/cov=41%/id=100%)
Q2_P26075	2.02923	down	-0.906324	C811438.1	U	0	down	-0.467474	-1.12337	-0.795424	-	-	No hits
Q2_P26867	2.02923	down	-0.501783	Smp_017090	U	0.864664	down	-0.122693	-0.491171	-0.306932	surfeit locus protein, putative	Sjp 0072440|Surfeit locus protein 1, putative	gi|56752633 SJCHGC02214 protein [Schistosoma japonicum] (1e-95/cov=56%/id=79%)
Q2_P26952	2.02923	down	-0.551129	Smp_095130	U	0.864664	down	-0.227664	-0.34222	-0.284942	porphobilinogen deaminase, putative	Sjp 0302440|ko:K01749 hydroxymethylbilane synthase [EC2.5.1.61], putative	gi|256088596 hydroxymethylbilane synthase; porphobilinogen deaminase [Schistosoma mansoni] hydroxymethylbilane synthase; porphobilinogen deaminase, putative [Schistosoma mansoni] (0.0/cov=79%/id=99%)
Q2_P28292	2.02923	down	-0.515834	Smp_127500	U	0.020653	down	-0.26025	-2.27691	-1.26858	hypothetical protein	Sjp 0070050|expressed protein	gi|256072290 hypothetical protein [Schistosoma mansoni] expressed protein [Schistosoma mansoni] (1e-75/cov=99%/id=98%)
Q2_P30511	2.02923	down	-0.813098	C905106.1	U	0.864664	down	-0.445371	-0.342228	-0.393799	-	-	No hits
Q2_P32774	2.02923	down	-0.559593	Smp_179040	U	0.020653	down	-0.457372	-0.668402	-0.562887	UfSP2 peptidase (C78 family)	Sjp 0215670|ko:K01376 Peptidase, ubiquitin fold modifier-specific [EC:3.4.22.-], putative	gi|256090065 UfSP2 peptidase (C78 family) [Schistosoma mansoni] UfSP2 peptidase (C78 family) [Schistosoma mansoni] (7e-67/cov=99%/id=99%)
Q2_P38560	2.02923	down	-0.592505	gi|256053360	U	1.69381	down	-0.0109982	-0.604475	-0.307737	-	-	gi|256053360 hypothetical protein [Schistosoma mansoni] expressed protein [Schistosoma mansoni] (1e-28/cov=27%/id=76%)
Q2_P39491	2.02923	down	-0.982314	Sjc_0204070	U	0.193391	down	-0.225739	-0.638605	-0.432172	-	Sjp 0204070|28S ribosomal protein S24, mitochondrial precursor, putative	gi|56755713 SJCHGC05093 protein [Schistosoma japonicum] 28S ribosomal protein S24, mitochondrial precursor [Schistosoma japonicum] (1e-89/cov=56%/id=100%)
Q2_P39504	2.02923	down	-0.979122	Sjc_0217080	U	0.430837	down	-0.188454	-0.612623	-0.400538	-	Sjp 0217080|ko:K03358 anaphase-promoting complex component APC11, putative	gi|56755181 SJCHGC04314 protein [Schistosoma japonicum] (2e-62/cov=57%/id=100%)
Q2_P02434	2.30642	down	-1.66949	Smp_185310	U	3.14355	down	-0.095306	-0.67323	-0.384268	hypothetical protein	-	gi|256064603 hypothetical protein [Schistosoma mansoni] hypothetical protein [Schistosoma mansoni] (9e-67/cov=40%/id=100%)
Q2_P02878	2.30642	down	-0.812184	Smp_091300	U	0.0316118	down	-0.317025	-0.86383	-0.590428	cleavage and polyadenylation specificity factor, putative	Sjp 0052950|U1 small nuclear ribonucleoprotein C, putative	gi|256062496 cleavage and polyadenylation specificity factor [Schistosoma mansoni] cleavage and polyadenylation specificity factor [Schistosoma mansoni] cleavage and polyadenylation specificity factor, putative [Schistosoma mansoni] cleavage and polyadeny
Q2_P05136	2.30642	down	-0.717403	Smp_034530.x	U	0.616271	down	-0.0383756	-0.817573	-0.427974	hes-B related	-	gi|256077226 hes-B related [Schistosoma mansoni] hes-B related [Schistosoma mansoni] (8e-63/cov=61%/id=89%)
Q2_P06031	2.30642	down	-0.545821	Smp_157390	U	0.0891082	down	-0.185452	-1.43984	-0.812647	lipoma hmgic fusion partner-like protein	-	gi|256083086 lipoma hmgic fusion partner-like protein [Schistosoma mansoni] lipoma hmgic fusion partner-like protein [Schistosoma mansoni] (e-112/cov=69%/id=77%)
Q2_P06869	2.30642	down	-0.563474	Smp_143780	U	0.430837	down	-0.152226	-0.610616	-0.381421	t-complex-associated-testis-expressed 1-related	-	gi|256078097 t-complex-associated-testis-expressed 1-related [Schistosoma mansoni] t-complex-associated-testis-expressed 1-related [Schistosoma mansoni] (1e-42/cov=62%/id=100%)
Q2_P07470	2.30642	down	-0.833391	Smp_032920.x	U	0.193391	down	-0.223654	-0.55488	-0.389267	ob fold nucleic acid binding protein, putative	-	gi|256076865 ob fold nucleic acid binding protein [Schistosoma mansoni] ob fold nucleic acid binding protein, putative [Schistosoma mansoni] (9e-72/cov=88%/id=90%)
Q2_P07488	2.30642	down	-0.691687	Smp_018400	U	4.26212	down	-0.0739491	-0.312943	-0.193446	hypothetical protein	-	gi|256073936 hypothetical protein [Schistosoma mansoni] expressed protein [Schistosoma mansoni] (3e-69/cov=35%/id=100%)
Q2_P07543	2.30642	down	-0.510976	Smp_054310	U	0.0891082	down	-0.25917	-0.780462	-0.519816	S2P peptidase (M50 family)	Sjp 0070220|ko:K07765 S2P endopeptidase [EC3.4.24.85], putative	gi|256080914 S2P peptidase (M50 family) [Schistosoma mansoni] S2P peptidase (M50 family) [Schistosoma mansoni] (e-117/cov=64%/id=98%)
Q2_P07613	2.30642	down	-0.440595	Smp_086420	U	1.69381	down	-0.441191	-0.293256	-0.367224	hypothetical protein	-	gi|256087140 hypothetical protein [Schistosoma mansoni] expressed protein [Schistosoma mansoni] (e-130/cov=64%/id=100%)
Q2_P16009	2.30642	down	-0.841242	Smp_063390	U	0.0564197	down	-0.251664	-1.03699	-0.644327	aminoadipate-semialdehyde dehydrogenase, putative	-	gi|256082738 aminoadipate-semialdehyde dehydrogenase [Schistosoma mansoni] aminoadipate-semialdehyde dehydrogenase, putative [Schistosoma mansoni] (2e-70/cov=75%/id=96%)
Q2_P18365	2.30642	down	-0.816018	Smp_099300	U	0.0891082	down	-0.216565	-0.897006	-0.556786	Mitochondrial 28S ribosomal protein S10 (S10mt) (MRP-S10), putative	Sjp 0201250|Mitochondrial 28S ribosomal protein S10, putative	gi|256089331 28S ribosomal protein S10 [Schistosoma mansoni] Mitochondrial 28S ribosomal protein S10 (S10mt) (MRP-S10), putative [Schistosoma mansoni] (5e-90/cov=82%/id=100%)
Q2_P18904	2.30642	down	-1.04173	gi|60692940	U	0	down	-0.463175	-1.58238	-1.02278	-	-	gi|60692940 SJCHGC06597 protein [Schistosoma japonicum] V-type H+-transporting ATPase subunit H [Schistosoma japonicum] V-type H+-transporting ATPase subunit H [Schistosoma japonicum] V-type H+-transporting ATPase subunit H [Schistosoma japonicum] V-type
Q2_P20304	2.30642	down	-0.993163	gi|56757021	U	0	down	-0.845538	-2.14737	-1.49645	-	-	gi|56757021 SJCHGC01267 protein [Schistosoma japonicum] (5e-56/cov=56%/id=74%)
Q2_P24567	2.30642	down	-0.604226	gi|76152857	U	0	down	-2.42357	-4.97642	-3.7	-	-	gi|76152857 SJCHGC02284 protein [Schistosoma japonicum] (5e-49/cov=70%/id=47%)
Q2_P26074	2.30642	down	-0.589363	gi|256077474	U	0.124453	down	-0.483996	-0.588707	-0.536352	-	-	gi|256077474 sh3 and multiple ankyrin repeat domains protein 12 (shank12) [Schistosoma mansoni] sh3 and multiple ankyrin repeat domains protein 1,2 (shank1,2), putative [Schistosoma mansoni] (2e-55/cov=85%/id=88%)
Q2_P26611	2.30642	down	-0.425026	Sjc_0219100	U	3.14355	down	0.0580463	-0.726172	-0.334063	-	Sjp 0219100|similar to Splicing factor U2AF 65 kDa subunit, putative	gi|226478958 Splicing factor U2AF 65 kDa subunit [Schistosoma japonicum] (0.0/cov=85%/id=75%)
Q2_P27103	2.30642	down	-0.854784	Smp_023010	U	0.616271	down	-0.265362	-0.419262	-0.342312	atpase inhibitor, putative	-	gi|256074854 atpase inhibitor [Schistosoma mansoni] similar to mitochondrial ATPase inhibitor, Swiss-Prot Accession Number P37209; Method: conceptual translation supplied by author [Schistosoma mansoni] atpase inhibitor, putative [Schistosoma mansoni] (0.
Q2_P34153	2.30642	down	-0.806666	Smp_154000.x	U	0	down	-0.776109	-1.40391	-1.09001	hypothetical protein	-	No hits
Q2_P36153	2.30642	down	-1.30201	Smp_104440	U	1.22784	down	0.120215	-1.04807	-0.463929	hypothetical protein	-	gi|256090511 hypothetical protein [Schistosoma mansoni] hypothetical conserved protein [Schistosoma mansoni] expressed protein [Schistosoma mansoni] (1e-25/cov=59%/id=98%)
Q2_P37804	2.30642	down	-0.558278	Smp_066200	U	0.864664	down	-0.223834	-0.344099	-0.283967	cytochrome-c oxidase	-	gi|256083251 cytochrome-c oxidase [Schistosoma mansoni] cytochrome-c oxidase [Schistosoma mansoni] (2e-79/cov=78%/id=100%)
Q2_P38228	2.30642	down	-1.20505	Smp_154300	U	0.291105	down	-0.552666	-1.40124	-0.976955	hypothetical protein	-	gi|256082042 hypothetical protein [Schistosoma mansoni] hypothetical protein [Schistosoma mansoni] (6e-33/cov=73%/id=91%)
Q2_P38985	2.30642	down	-1.38222	gi|226466510	U	0.020653	down	-0.403395	-1.55204	-0.977715	-	-	gi|226466510 hypothetical protein [Schistosoma japonicum] (8e-49/cov=45%/id=77%)
Q2_P39697	2.30642	down	-0.839491	gi|257206100	U	0	down	-0.582428	-0.995661	-0.789045	-	-	gi|257206100 hypotheticial protein [Schistosoma japonicum] (2e-83/cov=33%/id=100%)
Q2_P39785	2.30642	down	-0.956322	Sjc_0211810	U	0.0316118	down	-0.278214	-0.941963	-0.610089	-	Sjp 0211810|expressed protein	gi|56759142 SJCHGC02387 protein [Schistosoma japonicum] (1e-84/cov=74%/id=91%)
Q2_P39925	2.30642	down	-0.814809	gi|226466752	U	0	down	-0.473962	-0.95672	-0.715341	-	-	gi|226466752 Cyclin-dependent kinase 2-associated protein 2 [Schistosoma japonicum] (1e-35/cov=27%/id=100%)
Q2_P00261	2.62918	down	-0.456345	Smp_065190.x	U	0	down	-0.390945	-1.28926	-0.840103	thioredoxin-like protein, putative	Sjp 0216810|ko:K01829 protein disulfide-isomerase [EC5.3.4.1], putative	gi|256083060 protein disulfide-isomerase [Schistosoma mansoni] protein disulfide-isomerase, putative [Schistosoma mansoni] (e-109/cov=86%/id=100%)
Q2_P04487	2.62918	down	-0.631787	gi|116621823	U	2.34207	down	-0.464756	-0.587401	-0.526078	-	-	gi|116621823 abortive infection protein [Solibacter usitatus Ellin6076] Abortive infection protein [Candidatus Solibacter usitatus Ellin6076] (0.034/cov=49%/id=25%)
Q2_P04664	2.62918	down	-0.697754	Smp_093110	U	0	down	-0.757397	-1.49511	-1.12625	hypothetical protein	-	gi|256088285 hypothetical protein [Schistosoma mansoni] expressed protein [Schistosoma mansoni] (2e-38/cov=45%/id=89%)
Q2_P04821	2.62918	down	-0.856288	gi|60693076	U	0.124453	down	-0.304652	-0.511748	-0.4082	-	-	gi|60693076 SJCHGC06727 protein [Schistosoma japonicum] V-type H+-transporting ATPase subunit H [Schistosoma japonicum] V-type H+-transporting ATPase subunit H [Schistosoma japonicum] V-type H+-transporting ATPase subunit H [Schistosoma japonicum] (4e-26/
Q2_P05772	2.62918	down	-0.736927	gi|256090687	U	0	down	-2.17576	-4.37954	-3.27765	-	-	gi|256090687 hypothetical protein [Schistosoma mansoni] expressed protein [Schistosoma mansoni] (1e-09/cov=6%/id=100%)
Q2_P06229	2.62918	down	-0.502821	Smp_058880	U	0.291105	down	-0.136996	-0.785743	-0.46137	hypothetical protein	-	gi|256081842 hypothetical protein [Schistosoma mansoni] expressed protein [Schistosoma mansoni] (e-131/cov=80%/id=98%)
Q2_P07399	2.62918	down	-0.596422	gi|256089081	U	0	down	-0.52373	-0.718996	-0.621363	-	-	gi|256089081 fumarylacetoacetate hydrolase [Schistosoma mansoni] fumarylacetoacetate hydrolase, putative [Schistosoma mansoni] (1e-74/cov=42%/id=100%)
Q2_P07522	2.62918	down	-0.548534	Smp_038080.x	U	0.124453	down	-0.518203	-0.473503	-0.495853	importin beta-1, putative	Sjp 0004060|Importin subunit beta-1, putative	gi|256077751 importin beta-1 [Schistosoma mansoni] importin beta-1, putative [Schistosoma mansoni] (2e-84/cov=63%/id=100%)
Q2_P07678	2.62918	down	-0.544788	gi|256090568	U	0	down	-1.53932	-3.06478	-2.30205	-	-	gi|256090568 hypothetical protein [Schistosoma mansoni] hypothetical protein [Schistosoma mansoni] (0.057/cov=25%/id=91%)
Q2_P16038	2.62918	down	-0.638242	Smp_078070	U	0	down	-1.1598	-1.02409	-1.09194	hypothetical protein	-	gi|256052450 hypothetical protein [Schistosoma mansoni] hypothetical protein [Schistosoma mansoni] (3e-48/cov=57%/id=81%)
Q2_P17328	2.62918	down	-0.688757	Smp_181070	U	0	down	-1.53008	-3.27386	-2.40197	hypothetical protein	-	gi|256090689 hypothetical protein [Schistosoma mansoni] hypothetical protein [Schistosoma mansoni] (3e-63/cov=75%/id=92%)
Q2_P18028	2.62918	down	-1.08715	gi|256053241	U	0	down	-2.79138	-4.36092	-3.57615	-	-	gi|256053241 hypothetical protein [Schistosoma mansoni] hypothetical protein [Schistosoma mansoni] (3e-25/cov=43%/id=69%)
Q2_P18087	2.62918	down	-0.650499	C800233.1	U	1.22784	down	-0.462736	-0.242152	-0.352444	-	-	No hits
Q2_P20405	2.62918	down	-0.965527	Smp_150800	U	0.020653	down	-0.389542	-0.825047	-0.607295	Mediator of RNA polymerase II transcription subunit 28 (Mediator complex subunit 28) (Tumor angiogenesis marker EG-1) (Endothelial-derived protein 1) (Merlin and Grb2-interacting cytoskeletal protein) (Magicin), putative	Sjp 0051940|expressed protein	gi|256080756 mediator complex subunit 28 [Schistosoma mansoni] Mediator of RNA polymerase II transcription subunit 28 (Mediator complex subunit 28) (Tumor angiogenesis marker EG-1) (Endothelial-derived protein 1) (Merlin and Grb2-interacting cytoskeletal
Q2_P21575	2.62918	down	-0.705652	Smp_151780	U	0	down	-0.40629	-1.10722	-0.756756	hypothetical protein	-	gi|256081138 hypothetical protein [Schistosoma mansoni] expressed protein [Schistosoma mansoni] (e-120/cov=88%/id=100%)
Q2_P21614	2.62918	down	-0.608023	Smp_053700	U	0.020653	down	-0.403814	-0.602151	-0.502982	hypothetical protein	-	gi|256080794 hypothetical protein [Schistosoma mansoni] expressed protein [Schistosoma mansoni] (2e-38/cov=48%/id=100%)
Q2_P21955	2.62918	down	-0.667007	gi|226470870	U	1.22784	down	-0.168096	-0.462243	-0.315169	-	-	gi|226470870 hypotheticial protein [Schistosoma japonicum] hypotheticial protein [Schistosoma japonicum] hypotheticial protein [Schistosoma japonicum] hypotheticial protein [Schistosoma japonicum] hypotheticial protein [Schistosoma japonicum] hypotheticia
Q2_P25339	2.62918	down	-0.361954	Smp_015940	U	0	down	-0.88243	-1.29754	-1.08999	chaperone protein DNAj, putative	-	gi|256073490 chaperone protein DNAj [Schistosoma mansoni] chaperone protein DNAj, putative [Schistosoma mansoni] (e-109/cov=67%/id=100%)
Q2_P27053	2.62918	down	-0.541437	Smp_032950	U	1.22784	down	-0.145454	-0.506823	-0.326138	Calmodulin (CaM), putative	-	gi|256076875 Calmodulin (CaM) [Schistosoma mansoni] Calmodulin (CaM), putative [Schistosoma mansoni] (5e-31/cov=55%/id=100%)
Q2_P27248	2.62918	down	-0.699885	Smp_171900	U	0.0316118	down	-0.399962	-0.517172	-0.458567	hypothetical protein	-	gi|256087952 hypothetical protein [Schistosoma mansoni] expressed protein [Schistosoma mansoni] (7e-29/cov=71%/id=100%)
Q2_P32271	2.62918	down	-0.997412	gi|226482632	U	0.0891082	down	-0.310645	-0.7794	-0.545023	-	-	gi|226482632 hypotheticial protein [Schistosoma japonicum] hypotheticial protein [Schistosoma japonicum] (1e-15/cov=69%/id=80%)
Q2_P32296	2.62918	down	-0.994359	Smp_035000	U	0.020653	down	-0.353236	-1.51915	-0.936193	hypothetical protein	-	gi|256092852 hypothetical protein [Schistosoma mansoni] expressed protein [Schistosoma mansoni] (6e-57/cov=88%/id=99%)
Q2_P32705	2.62918	down	-0.752406	Smp_095590	U	0.020653	down	-0.355988	-1.40823	-0.882109	30S ribosomal protein S12, putative	Sjp 0104710|ko:K02950 small subunit ribosomal protein S12, putative	gi|256088670 30S ribosomal protein S12 [Schistosoma mansoni] 30S ribosomal protein S12, putative [Schistosoma mansoni] (4e-95/cov=90%/id=99%)
Q2_P33950	2.62918	down	-1.19354	C911732.1	U	0.864664	down	0.0535063	-1.02961	-0.488053	-	-	No hits
Q2_P36037	2.62918	down	-0.603432	Smp_058850	U	0.0564197	down	-0.28774	-0.867721	-0.57773	hypothetical protein	-	gi|256081838 hypothetical protein [Schistosoma mansoni] expressed protein [Schistosoma mansoni] (8e-68/cov=80%/id=82%)
Q2_P38110	2.62918	down	-0.86176	Smp_038680	U	0	down	-0.672097	-1.48428	-1.07819	small nuclear ribonucleoprotein G (snrnp-G), putative	Sjp 0020550|Probable small nuclear ribonucleoprotein G, putative	gi|256077883 small nuclear ribonucleoprotein G (snrnp-G) [Schistosoma mansoni] small nuclear ribonucleoprotein G (snrnp-G), putative [Schistosoma mansoni] (4e-26/cov=68%/id=82%)
Q2_P38183	2.62918	down	-0.788863	Smp_136140	U	0.124453	down	-0.127842	-1.53702	-0.832431	hypothetical protein	-	gi|256075411 hypothetical protein [Schistosoma mansoni] expressed protein [Schistosoma mansoni] (1e-34/cov=91%/id=93%)
Q2_P41490	2.62918	down	-0.815337	gi|76153684	U	1.22784	down	0.0437743	-0.931427	-0.443827	-	-	gi|76153684 SJCHGC06733 protein [Schistosoma japonicum] (3e-68/cov=28%/id=98%)
Q2_P02686	3.00065	down	-0.36163	Smp_083240	U	0	down	-0.533234	-1.25833	-0.895784	hypothetical protein	-	gi|256086465 hypothetical protein [Schistosoma mansoni] expressed protein [Schistosoma mansoni] (2e-66/cov=77%/id=100%)
Q2_P06061	3.00065	down	-0.473776	gi|256090178	U	0	down	-1.91117	-3.5342	-2.72268	-	-	gi|256090178 N-methyl-D-aspartate receptor-associated protein [Schistosoma mansoni] N-methyl-D-aspartate receptor-associated protein, putative [Schistosoma mansoni] (2e-81/cov=64%/id=67%)
Q2_P06117	3.00065	down	-0.473497	Smp_010900	U	0.020653	down	-0.354495	-0.758693	-0.556594	mitochondrial ribosomal protein L53, putative	-	gi|256072447 mitochondrial ribosomal protein L53 [Schistosoma mansoni] mitochondrial ribosomal protein L53, putative [Schistosoma mansoni] (3e-56/cov=60%/id=90%)
Q2_P06962	3.00065	down	-0.858782	gi|256052127	U	0.020653	down	-0.369969	-0.95875	-0.66436	-	-	gi|256052127 hypothetical protein [Schistosoma mansoni] expressed protein [Schistosoma mansoni] (2e-58/cov=46%/id=98%)
Q2_P11640	3.00065	down	-0.815695	Smp_030180	U	0.430837	down	-0.125332	-0.694817	-0.410075	hypothetical protein	Sjp 0070060|ko:K01312 trypsin [EC3.4.21.4], putative	gi|256076326 hypothetical protein [Schistosoma mansoni] expressed protein [Schistosoma mansoni] (2e-45/cov=74%/id=98%)
Q2_P12334	3.00065	down	-0.585786	Smp_098590	U	0	down	-0.486008	-0.873227	-0.679617	hypothetical protein	-	No hits
Q2_P12741	3.00065	down	-0.686707	Smp_158910	U	0	down	-0.422562	-1.00993	-0.716246	cyclin-dependent kinases regulatory subunit or 60S ribosome subunit biogenesis protein nip7-related	-	gi|256083539 hypothetical protein [Schistosoma mansoni] cyclin-dependent kinases regulatory subunit or 60S ribosome subunit biogenesis protein nip7-related [Schistosoma mansoni] (2e-41/cov=78%/id=100%)
Q2_P17888	3.00065	down	-0.554439	Smp_006840	U	0.291105	down	-0.172823	-0.672654	-0.422739	hypothetical protein	-	gi|256071682 hypothetical protein [Schistosoma mansoni] expressed protein [Schistosoma mansoni] (1e-65/cov=37%/id=100%)
Q2_P18511	3.00065	down	-0.446253	Smp_075720	U	0.0564197	down	-0.203932	-1.30337	-0.753651	Leukocyte surface antigen CD53 (Cell surface glycoprotein CD53), putative	-	gi|256085081 Leukocyte surface antigen CD53 (Cell surface glycoprotein CD53) [Schistosoma mansoni] Leukocyte surface antigen CD53 (Cell surface glycoprotein CD53), putative [Schistosoma mansoni] (1e-80/cov=72%/id=86%)
Q2_P19344	3.00065	down	-0.611635	Smp_043650	U	0.0891082	down	-0.366617	-0.684801	-0.525709	hypothetical protein	-	gi|256078845 hypothetical protein [Schistosoma mansoni] expressed protein [Schistosoma mansoni] (6e-39/cov=36%/id=100%)
Q2_P19956	3.00065	down	-0.519113	Smp_049510	U	0.0316118	down	-0.334846	-0.766213	-0.55053	WD-repeat protein, putative	-	gi|256079971 hypothetical protein [Schistosoma mansoni] WD-repeat protein, putative [Schistosoma mansoni] (5e-38/cov=99%/id=63%)
Q2_P21551	3.00065	down	-0.722017	Smp_006980	U	0.0316118	down	-0.344293	-0.636762	-0.490528	hypothetical protein	Sjp 0210900|Mediator of RNA polymerase II transcription subunit 11, putative	gi|256071716 hypothetical protein [Schistosoma mansoni] conserved hypothetical protein [Schistosoma mansoni] (5e-46/cov=99%/id=100%)
Q2_P21553	3.00065	down	-0.721821	Smp_036920	U	0.020653	down	-0.356354	-0.806445	-0.581399	DNA polymerase epsilon subunit, putative	-	gi|256077518 DNA polymerase epsilon subunit [Schistosoma mansoni] DNA polymerase epsilon subunit, putative [Schistosoma mansoni] (7e-40/cov=55%/id=81%)
Q2_P21917	3.00065	down	-0.403808	Smp_017830.x	U	4.26212	down	-0.123106	-0.221518	-0.172312	hypothetical protein	-	gi|256073813 hypothetical protein [Schistosoma mansoni] expressed protein [Schistosoma mansoni] (2e-55/cov=60%/id=84%)
Q2_P22035	3.00065	down	-0.510113	Smp_043130	U	4.26212	down	-0.0578176	-0.364109	-0.210963	hypothetical protein	-	gi|256078751 hypothetical protein [Schistosoma mansoni] expressed protein [Schistosoma mansoni] (e-147/cov=84%/id=99%)
Q2_P23122	3.00065	down	-0.741505	Smp_102480	U	0.291105	down	-0.184131	-0.678282	-0.431207	hypothetical protein	-	gi|256090097 hypothetical protein [Schistosoma mansoni] expressed protein [Schistosoma mansoni] (1e-39/cov=57%/id=100%)
Q2_P24063	3.00065	down	-0.569946	Smp_002510	U	0.0891082	down	-0.244058	-0.73703	-0.490544	pyruvate dehydrogenase (lipoamide)	Sjp 0206920|ko:K00162 pyruvate dehydrogenase E1 component, beta subunit [EC1.2.4.1B], putative	gi|256070780 pyruvate dehydrogenase (lipoamide) [Schistosoma mansoni] pyruvate dehydrogenase (lipoamide) [Schistosoma mansoni] (e-147/cov=58%/id=97%)
Q2_P24418	3.00065	down	-0.78389	C808896.1	U	0	down	-1.09539	-0.999388	-1.04739	-	-	No hits
Q2_P24729	3.00065	down	-0.610342	Smp_194840	U	0	down	-0.473944	-0.959442	-0.716693	niemann pick c2 (NPC2)	-	gi|56752713 SJCHGC00284 protein [Schistosoma japonicum] Epididymal secretory protein E1 precursor (Niemann Pick type C2 protein homolog) [Schistosoma japonicum] Epididymal secretory protein E1 precursor (Niemann Pick type C2 protein homolog) [Schistosoma
Q2_P25099	3.00065	down	-0.91181	Smp_052880	U	1.69381	down	-0.120873	-0.438156	-0.279515	hypothetical protein	-	gi|256052144 hypothetical protein [Schistosoma mansoni] expressed protein [Schistosoma mansoni] (6e-59/cov=44%/id=100%)
Q2_P25286	3.00065	down	-0.593316	Smp_152270	U	0.864664	down	-0.111263	-0.532508	-0.321885	hypothetical protein	-	gi|256081289 hypothetical protein [Schistosoma mansoni] expressed protein [Schistosoma mansoni] (2e-33/cov=22%/id=100%)
Q2_P27132	3.00065	down	-1.07005	Smp_056260	U	0.124453	down	-0.315033	-0.737998	-0.526516	beta-1,4-galactosyltransferase, putative	-	gi|256081295 hypothetical protein [Schistosoma mansoni] expressed protein [Schistosoma mansoni] (6e-74/cov=63%/id=100%)
Q2_P27216	3.00065	down	-0.698571	gi|226473752	U	0	down	-0.552641	-1.18785	-0.870243	-	-	gi|226473752 hypothetical protein [Schistosoma japonicum] hypothetical protein [Schistosoma japonicum] hypothetical protein [Schistosoma japonicum] hypothetical protein [Schistosoma japonicum] hypothetical protein [Schistosoma japonicum] hypothetical prot
Q2_P27283	3.00065	down	-0.764532	Smp_092990	U	0.193391	down	-0.239661	-0.633787	-0.436724	hypothetical protein	-	gi|256088268 hypothetical protein [Schistosoma mansoni] expressed protein [Schistosoma mansoni] (7e-18/cov=48%/id=86%)
Q2_P29878	3.00065	down	-1.0178	Sjc_0089820	U	0.430837	down	-0.00877944	-1.10778	-0.558278	-	Sjp 0089820|expressed protein	gi|76153110 SJCHGC03947 protein [Schistosoma japonicum] (4e-56/cov=84%/id=79%)
Q2_P34422	3.00065	down	-0.465961	Smp_135360	U	0.020653	down	-0.325584	-1.16586	-0.745723	serine/threonine kinase	-	gi|256075131 serine/threonine protein kinase [Schistosoma mansoni] serine/threonine kinase [Schistosoma mansoni] (1e-92/cov=96%/id=98%)
Q2_P36250	3.00065	down	-0.625151	Smp_045410	U	0	down	-0.477789	-1.21048	-0.844133	adiponectin receptor, putative	Sjp 0018340|ko:K07297 adiponectin receptor, putative	gi|256079167 adiponectin receptor [Schistosoma mansoni] adiponectin receptor, putative [Schistosoma mansoni] (6e-17/cov=71%/id=93%)
Q2_P37994	3.00065	down	-0.869144	Smp_169840	U	3.14355	down	0.0280536	-0.504443	-0.238195	xp-G/rad2 DNA repair endonuclease family member, putative	-	gi|256052789 xp-G/rad2 DNA repair endonuclease family member [Schistosoma mansoni] xp-G/rad2 DNA repair endonuclease family member, putative [Schistosoma mansoni] (5e-18/cov=23%/id=100%)
Q2_P38286	3.00065	down	-0.64176	Smp_088420	U	0.616271	down	-0.156859	-0.683538	-0.420198	hypothetical protein	Sjp 0212800|expressed protein	gi|256087442 hypothetical protein [Schistosoma mansoni] expressed protein [Schistosoma mansoni] (2e-32/cov=73%/id=78%)
Q2_P40414	3.00065	down	-0.490736	gi|256082458	U	0.0891082	down	-0.410537	-0.430923	-0.42073	-	-	gi|256082458 hypothetical protein [Schistosoma mansoni] expressed protein [Schistosoma mansoni] (6e-06/cov=23%/id=66%)
Q2_P41431	3.00065	down	-0.578236	Sjc_0304390	U	0.864664	down	0.0531682	-0.980757	-0.463794	-	Sjp 0304390|ko:K02564 glucosamine-6-phosphate isomerase, putative	gi|56756765 SJCHGC01037 protein [Schistosoma japonicum] (e-119/cov=96%/id=100%)
Q2_P00075	3.39807	down	-0.437034	Smp_012780	U	0.291105	down	-0.744255	-0.250169	-0.497212	sarm1, putative	Sjp 0057800|Sterile alpha and TIR motif-containing protein 1, putative	gi|256072845 sarm1 [Schistosoma mansoni] sarm1, putative [Schistosoma mansoni] (3e-79/cov=55%/id=100%)
Q2_P00257	3.39807	down	-0.762284	Smp_101970	U	0	down	-0.676044	-1.25716	-0.966601	Placenta-specificprotein 8 protein (C15 protein) (Onzin), putative	-	gi|256089972 Placenta-specificprotein 8 protein (C15 protein) (Onzin) [Schistosoma mansoni] Placenta-specificprotein 8 protein (C15 protein) (Onzin), putative [Schistosoma mansoni] (2e-52/cov=49%/id=85%)
Q2_P02230	3.39807	down	-0.632816	Smp_043930	U	0.193391	down	-0.145553	-0.918518	-0.532036	hypothetical protein	-	gi|256078870 hypothetical protein [Schistosoma mansoni] conserved hypothetical protein [Schistosoma mansoni] (3e-98/cov=76%/id=89%)
Q2_P03186	3.39807	down	-0.658314	gi|225638991	U	0.430837	down	-0.302475	-1.04656	-0.674518	-	-	gi|225638991 annexin A5 [Ictalurus punctatus] (1e-04/cov=29%/id=44%)
Q2_P05183	3.39807	down	-0.547648	Smp_074280	U	4.26212	down	0.241769	-0.945606	-0.351919	hypothetical protein	-	gi|256084774 hypothetical protein [Schistosoma mansoni] expressed protein [Schistosoma mansoni] (1e-72/cov=59%/id=99%)
Q2_P05559	3.39807	down	-0.738002	Smp_049450	U	1.69381	down	-0.554288	-0.176699	-0.365494	hypothetical protein	-	gi|256079959 hypothetical protein [Schistosoma mansoni] hypothetical protein [Schistosoma mansoni] (6e-74/cov=34%/id=100%)
Q2_P06049	3.39807	down	-0.638543	gi|226486980	U	0.0564197	down	-0.443467	-0.667472	-0.555469	-	-	gi|226486980 hypothetical protein [Schistosoma japonicum] hypothetical protein [Schistosoma japonicum] (1e-32/cov=22%/id=64%)
Q2_P07555	3.39807	down	-0.414496	Smp_078750.x	U	0	down	-1.19481	-1.65707	-1.42594	transmembrane 4 superfamily member, putative	-	gi|256085616 transmembrane 4 superfamily member [Schistosoma mansoni] transmembrane 4 superfamily member, putative [Schistosoma mansoni] (e-103/cov=40%/id=84%)
Q2_P07791	3.39807	down	-1.01391	gi|256080706	U	0	down	-0.508632	-2.7187	-1.61366	-	-	gi|256080706 NADH-cytochrome B5 reductase [Schistosoma mansoni] NADH-cytochrome B5 reductase, putative [Schistosoma mansoni] (e-162/cov=48%/id=93%)
Q2_P11708	3.39807	down	-0.665932	gi|226477888	U	0.291105	down	-0.169837	-0.703214	-0.436525	-	-	gi|226477888 transcription regulator [Schistosoma japonicum] (9e-32/cov=94%/id=85%)
Q2_P18452	3.39807	down	-0.633985	Smp_142050	U	0	down	-0.473675	-0.864875	-0.669275	Extracellular signal-regulated kinase 1/2, putative	-	gi|256077516 serine/threonine protein kinase [Schistosoma mansoni] serine/threonine kinase [Schistosoma mansoni] (1e-73/cov=62%/id=100%)
Q2_P18590	3.39807	down	-0.684607	Smp_100040.x	U	0.291105	down	-0.14111	-0.808914	-0.475012	hypothetical protein	-	gi|256089433 hypothetical protein [Schistosoma mansoni] expressed protein [Schistosoma mansoni] (3e-43/cov=28%/id=85%)
Q2_P19267	3.39807	down	-0.646802	Smp_016780	U	0	down	-1.98032	-1.88791	-1.93412	tubulin alpha chain, putative	Sjp 0049920|Tubulin alpha-2/alpha-4 chain, putative	gi|256073658 tubulin subunit alpha [Schistosoma mansoni] tubulin alpha chain, putative [Schistosoma mansoni] (2e-93/cov=85%/id=92%)
Q2_P19642	3.39807	down	-1.20903	gi|256087061	U	0	down	-1.91222	-4.78819	-3.35021	-	-	gi|256087061 hypothetical protein [Schistosoma mansoni] expressed protein [Schistosoma mansoni] (4e-48/cov=59%/id=85%)
Q2_P20029	3.39807	down	-0.576674	Smp_015860	U	0.616271	down	-0.225729	-0.539236	-0.382482	acyl carrier protein, putative	-	gi|256073475 acyl carrier protein [Schistosoma mansoni] acyl carrier protein, putative [Schistosoma mansoni] (3e-74/cov=78%/id=100%)
Q2_P20088	3.39807	down	-0.706253	Smp_151650	U	0.0564197	down	-0.286206	-0.82138	-0.553793	hypothetical protein	Sjp 0210800|ko:K09535 DnaJ homolog, subfamily C, member 15, putative	gi|256081101 hypothetical protein [Schistosoma mansoni] expressed protein [Schistosoma mansoni] (4e-45/cov=43%/id=100%)
Q2_P21362	3.39807	down	-0.856393	Smp_034100	U	0.0891082	down	-0.159124	-1.10166	-0.630393	DNA-directed RNA polymerase , putative	-	gi|256077126 DNA-directed RNA polymerase [Schistosoma mansoni] RNA polymerase III subunit C11-like protein [Schistosoma mansoni] DNA-directed RNA polymerase , putative [Schistosoma mansoni] (1e-31/cov=33%/id=93%)
Q2_P21735	3.39807	down	-0.478047	Smp_022700.x	U	0.291105	down	-0.210461	-0.483051	-0.346756	protein tyrosine phosphatase-like protein	-	gi|256074781 protein tyrosine phosphatase-like protein [Schistosoma mansoni] protein tyrosine phosphatase-like protein [Schistosoma mansoni] protein tyrosine phosphatase-like protein [Schistosoma mansoni] (e-112/cov=36%/id=100%)
Q2_P21753	3.39807	down	-0.345955	Smp_000070	U	0.193391	down	-0.274903	-0.54484	-0.409872	1-acyl-sn-glycerol-3-phosphate o-acyltransferase	-	gi|256070259 1-acyl-sn-glycerol-3-phosphate o-acyltransferase [Schistosoma mansoni] 1-acyl-sn-glycerol-3-phosphate o-acyltransferase [Schistosoma mansoni] (e-135/cov=61%/id=93%)
Q2_P22223	3.39807	down	-0.513547	gi|256085866	U	0.0564197	down	-0.289123	-0.866009	-0.577566	-	-	gi|256085866 Histone acetyltransferase MYST4 (EC 2.3.1.48) [Schistosoma mansoni] Histone acetyltransferase MYST4 (EC 2.3.1.48), putative [Schistosoma mansoni] (0.0/cov=73%/id=79%)
Q2_P22400	3.39807	down	-0.819772	gi|256090693	U	0	down	-1.59146	-3.72374	-2.6576	-	-	gi|256090693 saposin containing protein [Schistosoma mansoni] unknown [Schistosoma mansoni] saposin containing protein [Schistosoma mansoni] (8e-49/cov=75%/id=85%)
Q2_P22624	3.39807	down	-0.795228	Smp_122490	U	1.22784	down	-0.0950998	-0.54434	-0.31972	hypothetical protein	-	gi|256070437 hypothetical protein [Schistosoma mansoni] expressed protein [Schistosoma mansoni] (4e-93/cov=94%/id=97%)
Q2_P23888	3.39807	down	-0.667856	Smp_078640	U	1.69381	down	-0.190019	-0.306654	-0.248337	snrnp sm protein, putative	Sjp 0075470|ko:K04796 small nuclear ribonucleoprotein, putative	gi|256085603 snrnp sm protein [Schistosoma mansoni] snrnp sm protein, putative [Schistosoma mansoni] (6e-37/cov=59%/id=74%)
Q2_P24639	3.39807	down	-0.560713	Smp_034420.x	U	4.26212	down	0.0129527	-0.463235	-0.225141	cystatin, putative	-	gi|256077201 hypothetical protein [Schistosoma mansoni] DIF_6 [Schistosoma mansoni] expressed protein [Schistosoma mansoni] (2e-81/cov=42%/id=100%)
Q2_P24875	3.39807	down	-0.42161	Smp_158580	U	0.193391	down	-0.202379	-0.727476	-0.464928	hypothetical protein	-	gi|256083464 hypothetical protein [Schistosoma mansoni] expressed protein [Schistosoma mansoni] (0.0/cov=73%/id=99%)
Q2_P24949	3.39807	down	-0.456486	Smp_050350.x	U	0.0564197	down	-0.28618	-0.995111	-0.640646	hypothetical protein	-	gi|256080132 hypothetical protein [Schistosoma mansoni] expressed protein [Schistosoma mansoni] (e-122/cov=76%/id=99%)
Q2_P25187	3.39807	down	-0.435601	Smp_072800	U	0.0891082	down	-0.266214	-0.815809	-0.541011	DNA-directed RNA polymerase I, putative	Sjp 0084700|ko:K03000 DNA-directed RNA polymerase I subunit A12, putative	gi|256084471 DNA-directed RNA polymerase I [Schistosoma mansoni] DNA-directed RNA polymerase I, putative [Schistosoma mansoni] (4e-91/cov=74%/id=99%)
Q2_P25203	3.39807	down	-0.488322	Smp_019490.x	U	0.0564197	down	-0.343496	-0.658443	-0.500969	RER1 protein, putative	-	gi|256074165 RER1 protein [Schistosoma mansoni] RER1 protein, putative [Schistosoma mansoni] (3e-97/cov=58%/id=94%)
Q2_P25214	3.39807	down	-0.544113	Smp_133290	U	0.0891082	down	-0.63364	-0.517294	-0.575467	85 kD calcium-independent phospholipase A2 (ipla2), putative	-	gi|256074376 phospholipase [Schistosoma mansoni] 85 kD calcium-independent phospholipase A2 (ipla2), putative [Schistosoma mansoni] (e-121/cov=60%/id=94%)
Q2_P25375	3.39807	down	-0.786668	Smp_088620	U	3.14355	down	0.0920557	-0.70388	-0.305912	protease, putative	Sjp 0059710|WD40 repeat-containing protein SMU1, putative	gi|256087477 protease [Schistosoma mansoni] protease, putative [Schistosoma mansoni] (1e-79/cov=81%/id=100%)
Q2_P25426	3.39807	down	-0.467303	Smp_054360	U	0.291105	down	-0.118282	-0.887614	-0.502948	Adenine phosphoribosyltransferase, putative	-	gi|256080930 Adenine phosphoribosyltransferase [Schistosoma mansoni] Adenine phosphoribosyltransferase, putative [Schistosoma mansoni] (e-100/cov=62%/id=100%)
Q2_P26381	3.39807	down	-0.49749	Smp_123880	U	0	down	-1.9046	-4.06975	-2.98717	hypothetical protein	-	gi|256070919 hypothetical protein [Schistosoma mansoni] expressed protein [Schistosoma mansoni] (2e-42/cov=55%/id=84%)
Q2_P27231	3.39807	down	-0.745179	gi|256077320	U	0	down	-0.448473	-1.85626	-1.15237	-	-	gi|256077320 hypothetical protein [Schistosoma mansoni] expressed protein [Schistosoma mansoni] (3e-41/cov=52%/id=87%)
Q2_P27315	3.39807	down	-0.685654	Smp_188910	U	0.616271	down	-0.150059	-0.536407	-0.343233	Sj-Ts1 , putative	-	gi|256070721 Sj-Ts1 [Schistosoma mansoni] Sj-Ts1 , putative [Schistosoma mansoni] (1e-27/cov=47%/id=96%)
Q2_P28691	3.39807	down	-0.450147	C902562.1	U	1.22784	down	-0.0771155	-1.18586	-0.631486	-	-	No hits
Q2_P28903	3.39807	down	-0.70001	C902866.1	U	0.020653	down	-0.221364	-2.09576	-1.15856	-	-	No hits
Q2_P32737	3.39807	down	-0.515868	Smp_136170	U	4.26212	down	-0.368581	-0.118386	-0.243484	hypothetical protein	-	gi|256075425 hypothetical protein [Schistosoma mansoni] hypothetical protein [Schistosoma mansoni] (4e-63/cov=80%/id=99%)
Q2_P35918	3.39807	down	-0.438835	Smp_170920	U	0.124453	down	-0.309545	-0.633136	-0.47134	stromal cell-derived factor 2 precursor -like protein	Sjp 0002550|Stromal cell-derived factor 2 precursor, putative	gi|256087619 stromal cell-derived factor 2 precursor-like protein [Schistosoma mansoni] stromal cell-derived factor 2 precursor-like protein [Schistosoma mansoni] (e-115/cov=97%/id=97%)
Q2_P38148	3.39807	down	-0.498841	C920320.1	U	4.26212	down	-0.113842	-0.538066	-0.325954	-	-	No hits
Q2_P38292	3.39807	down	-0.797391	Smp_174510	U	0	down	-0.510148	-1.33842	-0.924282	dynein light chain, putative	-	gi|256088651 dynein light chain [Schistosoma mansoni] dynein light chain, putative [Schistosoma mansoni] (3e-30/cov=57%/id=100%)
Q2_P38775	3.39807	down	-0.635605	gi|226490210	U	0.020653	down	-0.319843	-1.252	-0.785923	-	-	gi|226490210 small subunit ribosomal protein S12 [Schistosoma japonicum] (2e-13/cov=41%/id=90%)
Q2_P39450	3.39807	down	-0.832191	Sjc_0033230	U	0.124453	down	-0.302646	-0.6401	-0.471373	-	Sjp 0033230|similar to Uncharacterized protein K02A2.6, putative	gi|56758072 SJCHGC03170 protein [Schistosoma japonicum] (1e-61/cov=72%/id=100%)
Q2_P39983	3.39807	down	-0.768336	Sjc_0205090	U	0	down	-0.610061	-1.32139	-0.965726	-	Sjp 0205090|expressed protein	gi|56756426 SJCHGC04576 protein [Schistosoma japonicum] hypotheticial protein [Schistosoma japonicum] hypotheticial protein [Schistosoma japonicum] (8e-73/cov=71%/id=100%)
Q2_P01743	3.81171	down	-0.325886	Smp_106150	U	0.864664	down	-0.509117	-0.18253	-0.345823	aspartate carbamoyltransferase	Sjp 0026210|ko:K01465 dihydroorotase [EC3.5.2.3], putative	gi|256090838 aspartate carbamoyltransferase [Schistosoma mansoni] aspartate carbamoyltransferase; carbamoyl-phosphate synthetase (glutamine-hydrolysing); dihydro-orotase (M38 family); dihydroorotase [Schistosoma mansoni] (e-107/cov=99%/id=99%)
Q2_P02482	3.81171	down	-1.30887	gi|256081410	U	0	down	-0.620538	-1.54892	-1.08473	-	-	gi|256081410 hypothetical protein [Schistosoma mansoni] expressed protein [Schistosoma mansoni] (5e-16/cov=72%/id=72%)
Q2_P05205	3.81171	down	-0.717856	gi|256089000	U	0	down	-0.424856	-1.07572	-0.750289	-	-	gi|256089000 lsm1 [Schistosoma mansoni] lsm1, putative [Schistosoma mansoni] (9e-24/cov=40%/id=64%)
Q2_P05338	3.81171	down	-0.653975	Smp_024590	U	4.26212	down	0.0116549	-0.431348	-0.209846	signal recognition particle 19 kD protein, putative	Sjp 0060880|ko:K03105 signal recognition particle, subunit SRP19, putative	gi|256075186 signal recognition particle 19 kD protein [Schistosoma mansoni] signal recognition particle 19 kD protein, putative [Schistosoma mansoni] (3e-72/cov=70%/id=91%)
Q2_P05393	3.81171	down	-0.689019	Smp_137190	U	0.020653	down	-0.351757	-0.915891	-0.633824	frataxin homolog, mitochondrial precursor, putative	-	gi|256075814 frataxin homolog mitochondrial precursor [Schistosoma mansoni] frataxin homolog, mitochondrial precursor, putative [Schistosoma mansoni] (1e-84/cov=65%/id=99%)
Q2_P05541	3.81171	down	-0.508	Smp_143000.x	U	0.0564197	down	-0.32102	-0.485224	-0.403122	hypothetical protein	-	gi|256077812 hypothetical protein [Schistosoma mansoni] unknown [Schistosoma mansoni] unknown [Schistosoma mansoni] expressed protein [Schistosoma mansoni] (2e-52/cov=61%/id=100%)
Q2_P05683	3.81171	down	-0.595592	Smp_032420	U	2.34207	down	-0.0323977	-0.547826	-0.290112	Rhomboid-7 peptidase (S54 family)	-	gi|256076769 Rhomboid-7 peptidase (S54 family) [Schistosoma mansoni] Rhomboid-7 peptidase (S54 family) [Schistosoma mansoni] (4e-67/cov=48%/id=89%)
Q2_P05755	3.81171	down	-0.386991	Smp_085080	U	0	down	-0.504645	-0.75886	-0.631753	hypothetical protein	-	gi|256086872 hypothetical protein [Schistosoma mansoni] expressed protein [Schistosoma mansoni] (e-156/cov=75%/id=100%)
Q2_P06919	3.81171	down	-0.4817	Smp_008310	U	0.020653	down	-0.363534	-0.633924	-0.498729	succinate dehydrogenase, putative	-	gi|2623844 unknown [Schistosoma mansoni] (e-109/cov=54%/id=99%)
Q2_P07094	3.81171	down	-0.462612	Smp_036400.x	U	0.020653	down	-0.42805	-0.762194	-0.595122	NADH-ubiquinone oxidoreductase ashi subunit, putative	-	gi|256077421 NADH-ubiquinone oxidoreductase [Schistosoma mansoni] NADH-ubiquinone oxidoreductase ashi subunit, putative [Schistosoma mansoni] (e-104/cov=86%/id=100%)
Q2_P07467	3.81171	down	-0.597808	Smp_045150	U	0.020653	down	-0.426821	-0.87827	-0.652545	hypothetical protein	Sjp 0081100|Iron-sulfur cluster assembly 1 homolog, mitochondrial precursor, putative	gi|256079122 hypothetical protein [Schistosoma mansoni] hypothetical protein [Schistosoma mansoni] (2e-84/cov=68%/id=100%)
Q2_P07468	3.81171	down	-0.482412	Smp_172660	U	0.616271	down	-0.194248	-0.525156	-0.359702	diphosphomevalonate decarboxylase	-	gi|256088146 diphosphomevalonate decarboxylase [Schistosoma mansoni] diphosphomevalonate decarboxylase; mevalonate 5 pyrophosphate decarboxylase [Schistosoma mansoni] (2e-57/cov=58%/id=98%)
Q2_P07688	3.81171	down	-0.598093	Smp_126460	U	4.26212	down	-0.0695703	-0.325366	-0.197468	serine/threonine kinase	-	gi|256071906 serine/threonine protein kinase [Schistosoma mansoni] serine/threonine kinase [Schistosoma mansoni] (e-178/cov=33%/id=99%)
Q2_P07796	3.81171	down	-0.765865	gi|260781353	U	0.124453	down	-0.341648	-0.543773	-0.442711	-	-	gi|260781353 hypothetical protein BRAFLDRAFT_274347 [Branchiostoma floridae] hypothetical protein BRAFLDRAFT_281379 [Branchiostoma floridae] hypothetical protein BRAFLDRAFT_274347 [Branchiostoma floridae] hypothetical protein BRAFLDRAFT_281379 [Branchiost
Q2_P12611	3.81171	down	-0.408911	Smp_011230	U	0.020653	down	-0.333164	-0.924958	-0.629061	glycosylphosphatidylinositol:protein transamidase (C13 family)	-	gi|256072518 glycosylphosphatidylinositol:protein transamidase (C13 family) [Schistosoma mansoni] glycosylphosphatidylinositol:protein transamidase (C13 family) [Schistosoma mansoni] (3e-71/cov=99%/id=100%)
Q2_P14962	3.81171	down	-0.536604	Smp_140270	U	1.22784	down	-0.0440735	-0.675988	-0.360031	carbonyl reductase, putative	Sjp 0075840|ko:K00079 carbonyl reductase (NADPH) [EC1.1.1.184], putative	gi|256076994 carbonyl reductase [Schistosoma mansoni] carbonyl reductase, putative [Schistosoma mansoni] (2e-58/cov=85%/id=100%)
Q2_P16113	3.81171	down	-0.36336	Smp_042430.x	U	4.26212	down	-0.0446944	-0.390235	-0.217465	hypothetical protein	-	gi|256078618 hypothetical protein [Schistosoma mansoni] expressed protein [Schistosoma mansoni] (2e-96/cov=82%/id=99%)
Q2_P17111	3.81171	down	-0.497148	gi|256073853	U	0.291105	down	-0.297208	-0.456496	-0.376852	-	-	gi|256073853 hypothetical protein [Schistosoma mansoni] expressed protein [Schistosoma mansoni] (2e-26/cov=79%/id=93%)
Q2_P20004	3.81171	down	-0.745848	Smp_062270	U	0.020653	down	-0.325013	-1.08965	-0.707334	12.5 kDa retinal tissue protein (Rtp12.5), putative	-	gi|256082518 hypothetical protein [Schistosoma mansoni] 12.5 kDa retinal tissue protein (Rtp12.5), putative [Schistosoma mansoni] (9e-49/cov=26%/id=98%)
Q2_P20396	3.81171	down	-0.56732	Smp_022870	U	0.193391	down	-0.523616	-1.07427	-0.798945	hypothetical protein	-	gi|256074825 hypothetical protein [Schistosoma mansoni] expressed protein [Schistosoma mansoni] (1e-38/cov=62%/id=93%)
Q2_P21952	3.81171	down	-0.482073	Smp_065280	U	0.0316118	down	-0.316847	-0.805956	-0.561401	hypothetical protein	-	gi|256083080 hypothetical protein [Schistosoma mansoni] expressed protein [Schistosoma mansoni] (6e-46/cov=72%/id=88%)
Q2_P22657	3.81171	down	-0.714551	Smp_086190	U	0	down	-0.630716	-1.44257	-1.03664	progestin and adipoq receptor family member VI, putative	-	gi|256087096 progestin and adipoq receptor family member VI [Schistosoma mansoni] progestin and adipoq receptor family member VI, putative [Schistosoma mansoni] (0.0/cov=71%/id=93%)
Q2_P24067	3.81171	down	-1.08707	C808423.1	U	0.616271	down	-0.270299	-0.543455	-0.406877	-	-	No hits
Q2_P24358	3.81171	down	-0.544897	gi|85706481	U	0.020653	down	-0.997988	-1.17922	-1.0886	-	-	gi|85706481 plasmid stabilization protein StbB homolog [Roseovarius sp. 217] plasmid stabilization protein StbB homolog [Roseovarius sp. 217] (2e-10/cov=49%/id=42%)
Q2_P24633	3.81171	down	-0.636677	Smp_037910	U	0	down	-0.559776	-0.787687	-0.673731	succinate dehydrogenase, putative	-	gi|256077722 succinate dehydrogenase [Schistosoma mansoni] succinate dehydrogenase, putative [Schistosoma mansoni] (2e-83/cov=67%/id=100%)
Q2_P25464	3.81171	down	-0.746376	gi|226471290	U	0.020653	down	-0.379772	-0.905074	-0.642423	-	-	gi|226471290 hypotheticial protein [Schistosoma japonicum] hypotheticial protein [Schistosoma japonicum] (1e-08/cov=46%/id=61%)
Q2_P26649	3.81171	down	-0.574218	gi|256052329	U	0.616271	down	0.0312984	-1.16867	-0.568687	-	-	gi|256052329 cathepsin B-like peptidase (C01 family) [Schistosoma mansoni] cathepsin B-like peptidase (C01 family) [Schistosoma mansoni] (0.0/cov=58%/id=87%)
Q2_P26706	3.81171	down	-0.499492	Smp_045310	U	0.291105	down	-0.331016	-0.328328	-0.329672	hypothetical protein	-	gi|256079147 hypothetical protein [Schistosoma mansoni] expressed protein [Schistosoma mansoni] (e-112/cov=64%/id=91%)
Q2_P26780	3.81171	down	-0.562588	Smp_023930.x	U	0.864664	down	-0.153374	-0.517148	-0.335261	hypothetical protein	-	gi|256075038 hypothetical protein [Schistosoma mansoni] expressed protein [Schistosoma mansoni] (6e-82/cov=52%/id=100%)
Q2_P27306	3.81171	down	-0.725793	Smp_066590	U	0.291105	down	-0.13647	-0.771705	-0.454088	hypothetical protein	-	gi|256052320 hypothetical protein [Schistosoma mansoni] conserved hypothetical protein [Schistosoma mansoni] (2e-32/cov=68%/id=91%)
Q2_P28876	3.81171	down	-0.399027	Smp_132640	U	0.0564197	down	-0.267952	-0.863503	-0.565727	CDP-diacylglycerol--inositol 3-phosphatidyltransferase	-	gi|256074099 CDP-diacylglycerol--inositol 3-phosphatidyltransferase [Schistosoma mansoni] CDP-diacylglycerol--inositol 3-phosphatidyltransferase [Schistosoma mansoni] (2e-51/cov=70%/id=100%)
Q2_P30352	3.81171	down	-0.758079	C904869.1	U	2.34207	down	-0.0422078	-0.711025	-0.376617	-	-	No hits
Q2_P30502	3.81171	down	-0.825078	Smp_006210	U	0.0316118	down	-0.318275	-0.833852	-0.576064	hypothetical protein	-	gi|292630780 RecName: Full=Anamorsin homolog; AltName: Full=Fe-S cluster assembly protein DRE2 homolog (4e-38/cov=98%/id=100%)
Q2_P32883	3.81171	down	-0.882047	C909761.1	U	1.69381	down	-0.279844	-0.403623	-0.341734	-	-	No hits
Q2_P33779	3.81171	down	-0.463551	Smp_075940	U	2.34207	down	-0.141086	-0.339438	-0.240262	prohibitin, putative	Sjp 0214920|Protein l(2)37Cc, putative	gi|256085115 prohibitin [Schistosoma mansoni] prohibitin, putative [Schistosoma mansoni] (3e-20/cov=76%/id=96%)
Q2_P35583	3.81171	down	-0.860032	Smp_104450	U	0.430837	down	-0.0743948	-0.939211	-0.506803	hypothetical protein	-	gi|256090513 hypothetical protein [Schistosoma mansoni] hypothetical protein [Schistosoma mansoni] (4e-90/cov=99%/id=99%)
Q2_P36319	3.81171	down	-0.787786	C916244.1	U	0.616271	down	-0.151497	-1.10356	-0.627529	-	-	No hits
Q2_P37254	3.81171	down	-0.525338	C917975.1	U	4.26212	down	-0.283532	-0.0972253	-0.190379	-	-	No hits
Q2_P38163	3.81171	down	-0.580657	gi|221330311	U	2.34207	down	-0.129663	-0.285959	-0.207811	-	-	gi|221330311 CG42372, isoform A [Drosophila melanogaster] GG20591 [Drosophila erecta] GM21683 [Drosophila sechellia] GG20591 [Drosophila erecta] GM21683 [Drosophila sechellia] CG42372, isoform A [Drosophila melanogaster] (6e-05/cov=50%/id=37%)
Q2_P39124	3.81171	down	-0.908653	Sjc_0312230	U	0	down	-0.706473	-0.986237	-0.846355	-	Sjp 0312230|Non-lysosomal glucosylceramidase, putative	gi|76156398 SJCHGC03819 protein [Schistosoma japonicum] (5e-98/cov=70%/id=89%)
Q2_P39981	3.81171	down	-0.536397	gi|256086018	U	0.291105	down	0.157635	-1.89303	-0.867697	-	-	gi|256086018 hypothetical protein [Schistosoma mansoni] expressed protein [Schistosoma mansoni] (3e-18/cov=17%/id=83%)
Q2_P40114	3.81171	down	-0.471872	Sjc_0208630	U	0.020653	down	-0.567595	-1.22188	-0.894739	-	Sjp 0208630|IPR000433,Zinc finger, ZZ-type,domain-containing	gi|56759288 SJCHGC09048 protein [Schistosoma japonicum] (e-139/cov=60%/id=100%)
Q2_P01541	4.42636	down	-0.61789	gi|226469750	U	0.193391	down	-0.250139	-0.709503	-0.479821	-	-	gi|226469750 hypothetical protein [Schistosoma japonicum] (2e-07/cov=41%/id=59%)
Q2_P02529	4.42636	down	-0.54624	gi|226483455	U	0.0564197	down	-0.361731	-0.661124	-0.511428	-	-	gi|226483455 hypothetical protein [Schistosoma japonicum] (7e-16/cov=78%/id=57%)
Q2_P03486	4.42636	down	-0.37955	Smp_173610	U	0	down	-0.93287	-1.80044	-1.36665	hypothetical protein	-	No hits
Q2_P05336	4.42636	down	-0.761344	gi|226470346	U	0.0316118	down	-0.397273	-0.582717	-0.489995	-	-	gi|226470346 hypotheticial protein [Schistosoma japonicum] hypotheticial protein [Schistosoma japonicum] hypotheticial protein [Schistosoma japonicum] hypotheticial protein [Schistosoma japonicum] hypotheticial protein [Schistosoma japonicum] (3e-21/cov=4
Q2_P05604	4.42636	down	-0.502792	Smp_085240.x	U	2.34207	down	-0.0974943	-0.371947	-0.23472	diacylglycerol pyrophosphate (phosphatidic acid) phosphatase 1	-	gi|256086907 diacylglycerol pyrophosphate (phosphatidic acid) phosphatase 1 [Schistosoma mansoni] diacylglycerol pyrophosphate (phosphatidic acid) phosphatase 1 [Schistosoma mansoni] (1e-85/cov=75%/id=100%)
Q2_P05637	4.42636	down	-0.367276	Smp_073930.x	U	0	down	-0.402359	-0.934146	-0.668252	rac-alpha serine/threonine-protein kinase (ec 2.7.1.37) (rac-pk-alpha)(akt1 kinase) (protein kinase b) (pkb) (c-akt) (thymoma viral proto-oncogene)	-	gi|256084701 serine/threonine-protein kinase [Schistosoma mansoni] rac-alpha serine/threonine-protein kinase (ec 2.7.1.37) (rac-pk-alpha)(akt1 kinase) (protein kinase b) (pkb) (c-akt) (thymoma viral proto-oncogene) [Schistosoma mansoni] (3e-64/cov=51%/id=
Q2_P06116	4.42636	down	-0.634124	Smp_066340.x	U	0.616271	down	-0.237293	-0.439574	-0.338433	proteasome inhibitor, putative	-	gi|256083270 proteasome inhibitor [Schistosoma mansoni] proteasome inhibitor, putative [Schistosoma mansoni] (0.0/cov=71%/id=100%)
Q2_P06198	4.42636	down	-0.431231	Smp_093710	U	0	down	-0.617028	-0.913439	-0.765234	hypothetical protein	-	gi|256088382 hypothetical protein [Schistosoma mansoni] hypothetical protein [Schistosoma mansoni] (6e-89/cov=39%/id=90%)
Q2_P07478	4.42636	down	-0.615715	Smp_016670	U	2.34207	down	-0.281314	-0.155982	-0.218648	4a-hydroxytetrahydrobiopterin dehydratase	-	gi|256073636 4a-hydroxytetrahydrobiopterin dehydratase [Schistosoma mansoni] 4a-hydroxytetrahydrobiopterin dehydratase [Schistosoma mansoni] (3e-55/cov=64%/id=99%)
Q2_P07482	4.42636	down	-0.404466	Smp_056440	U	1.22784	down	-0.131625	-0.398134	-0.26488	superoxide dismutase [mn], putative	Sjp 0214230|ko:K04564 superoxide dismutase, Fe-Mn family [EC1.15.1.1A], putative	gi|256081346 superoxide dismutase [mn] [Schistosoma mansoni] superoxide dismutase [mn], putative [Schistosoma mansoni] (e-123/cov=75%/id=100%)
Q2_P07605	4.42636	down	-0.575857	Smp_029740	U	0.193391	down	-0.183497	-0.754343	-0.46892	hypothetical protein	-	gi|256076238 hypothetical protein [Schistosoma mansoni] expressed protein [Schistosoma mansoni] (4e-89/cov=55%/id=100%)
Q2_P16102	4.42636	down	-0.551055	gi|226480048	U	0.020653	down	-0.357321	-0.880472	-0.618896	-	-	gi|226480048 Mitochondrial carrier homolog 2 [Schistosoma japonicum] (8e-09/cov=16%/id=78%)
Q2_P16107	4.42636	down	-0.489934	Smp_053430	U	0.020653	down	-0.45447	-0.692987	-0.573729	hypothetical protein	-	gi|256080743 hypothetical protein [Schistosoma mansoni] expressed protein [Schistosoma mansoni] (2e-65/cov=63%/id=93%)
Q2_P18519	4.42636	down	-0.526547	Smp_024030	U	3.14355	down	0.0362927	-0.567612	-0.26566	hypothetical protein	-	gi|256075061 hypothetical protein [Schistosoma mansoni] expressed protein [Schistosoma mansoni] (1e-94/cov=78%/id=95%)
Q2_P18846	4.42636	down	-0.341798	Smp_074020	U	3.14355	down	-0.267713	-0.142489	-0.205101	alpha adaptin carboxyl-terminal domain, putative	-	No hits
Q2_P19148	4.42636	down	-0.526548	gi|296004678	U	0.0564197	down	-0.58326	-0.699783	-0.641521	-	-	gi|296004678 ribonuclease, putative [Plasmodium falciparum 3D7] ribonuclease, putative [Plasmodium falciparum 3D7] (0.60/cov=24%/id=30%)
Q2_P20107	4.42636	down	-0.494306	Smp_104000.x	U	1.22784	down	-0.193368	-0.279356	-0.236362	hypothetical protein	-	gi|256090459 hypothetical protein [Schistosoma mansoni] expressed protein [Schistosoma mansoni] (9e-58/cov=57%/id=76%)
Q2_P21560	4.42636	down	-0.396041	gi|156382143	U	0.616271	down	-0.0614263	-0.815612	-0.438519	-	-	gi|156382143 predicted protein [Nematostella vectensis] predicted protein [Nematostella vectensis] (2e-41/cov=74%/id=53%)
Q2_P21674	4.42636	down	-0.665351	Smp_067420	U	2.34207	down	-0.0468605	-0.601616	-0.324238	splicing factor 3b, subunit 4 (fragment), putative	-	gi|256083494 splicing factor 3b subunit 4 (fragment) [Schistosoma mansoni] splicing factor 3b, subunit 4 (fragment), putative [Schistosoma mansoni] (e-102/cov=80%/id=97%)
Q2_P22052	4.42636	down	-0.552198	Smp_148430	U	0.616271	down	-0.611229	-0.334946	-0.473088	hypothetical protein	-	gi|256079882 hypothetical protein [Schistosoma mansoni] expressed protein [Schistosoma mansoni] (8e-19/cov=22%/id=100%)
Q2_P22874	4.42636	down	-0.446994	Smp_012030.x	U	0.291105	down	-0.141661	-0.779123	-0.460392	zinc finger protein, putative	Sjp 0219390|Zinc finger protein 407, putative	gi|256072688 zinc finger protein [Schistosoma mansoni] zinc finger protein, putative [Schistosoma mansoni] (7e-91/cov=96%/id=98%)
Q2_P23251	4.42636	down	-0.498534	Smp_126490	U	1.22784	down	-0.144574	-0.410041	-0.277307	PIM1 peptidase (S16 family)	-	gi|256071912 PIM1 peptidase (S16 family) [Schistosoma mansoni] PIM1 peptidase (S16 family) [Schistosoma mansoni] (4e-34/cov=73%/id=79%)
Q2_P24893	4.42636	down	-0.553377	Smp_060290	U	0	down	-0.504775	-0.972361	-0.738568	family C86 unassigned peptidase (C86 family)	Sjp 0082620|Josephin-like protein, putative	gi|256082158 family C86 unassigned peptidase (C86 family) [Schistosoma mansoni] family C86 unassigned peptidase (C86 family) [Schistosoma mansoni] (1e-39/cov=76%/id=97%)
Q2_P24951	4.42636	down	-0.450296	Smp_103310.x	U	0	down	-0.431531	-0.800208	-0.615869	signal recognition particle 9 kD protein, putative	-	gi|256066233 signal recognition particle 9 kD protein [Schistosoma mansoni] signal recognition particle 9 kD protein, putative [Schistosoma mansoni] (1e-60/cov=37%/id=100%)
Q2_P25184	4.42636	down	-0.533365	gi|60690701	U	1.69381	down	-0.00445301	-0.706538	-0.355496	-	-	gi|60690701 SJCHGC04432 protein [Schistosoma japonicum] Immediate early response 3-interacting protein 1 [Schistosoma japonicum] (3e-24/cov=28%/id=88%)
Q2_P26536	4.42636	down	-0.5677	Smp_005880	U	0	down	-0.53327	-0.600271	-0.566771	phosphoenolpyruvate carboxykinase, putative	Sjp 0202690|ko:K01596 phosphoenolpyruvate carboxykinase (GTP) [EC4.1.1.32], putative	gi|256071474 phosphoenolpyruvate carboxykinase [Schistosoma mansoni] phosphoenolpyruvate carboxykinase, putative [Schistosoma mansoni] (0.0/cov=82%/id=98%)
Q2_P26766	4.42636	down	-0.337062	Smp_059670	U	0.430837	down	-0.473619	-0.236629	-0.355124	hypothetical protein	-	gi|256082028 hypothetical protein [Schistosoma mansoni] expressed protein [Schistosoma mansoni] (2e-95/cov=29%/id=83%)
Q2_P27247	4.42636	down	-0.555678	Smp_079710	U	0.020653	down	-0.378534	-0.601835	-0.490184	hypothetical protein	-	gi|256085761 hypothetical protein [Schistosoma mansoni] expressed protein [Schistosoma mansoni] (8e-38/cov=62%/id=100%)
Q2_P27260	4.42636	down	-0.471093	gi|256072758	U	0.616271	down	-0.225688	-0.396546	-0.311117	-	-	gi|256072758 pten-related phosphatase (plip) [Schistosoma mansoni] pten-related phosphatase (plip) [Schistosoma mansoni] (1e-07/cov=31%/id=91%)
Q2_P29343	4.42636	down	-0.848931	Smp_094710	U	0.864664	down	-0.596383	-0.622617	-0.6095	Alstrom syndrome protein, putative	-	gi|256053144 Alstrom syndrome protein [Schistosoma mansoni] Alstrom syndrome protein, putative [Schistosoma mansoni] (3e-48/cov=95%/id=72%)
Q2_P30160	4.42636	down	-0.463245	Smp_173240	U	0.616271	down	-0.488271	-0.579788	-0.53403	cement precursor protein 3B variant 3, putative	Sjp 0309870|IPR001496,SOCS protein, C-terminal,domain-containing	gi|256088322 cement precursor protein 3B variant 3 [Schistosoma mansoni] cement precursor protein 3B variant 3, putative [Schistosoma mansoni] (5e-65/cov=99%/id=91%)
Q2_P33153	4.42636	down	-0.653028	C910245.1	U	0	down	-0.894723	-1.48362	-1.18917	-	-	No hits
Q2_P35568	4.42636	down	-0.621867	Smp_070100	U	1.22784	down	-0.186069	-0.383582	-0.284826	hypothetical protein	Sjp 0101280|expressed protein	gi|256083994 hypothetical protein [Schistosoma mansoni] expressed protein [Schistosoma mansoni] (4e-39/cov=61%/id=100%)
Q2_P36549	4.42636	down	-0.608997	C916830.1	U	0.430837	down	-0.415201	-0.791261	-0.603231	-	-	No hits
Q2_P37533	4.42636	down	-0.506649	C918518.1	U	4.26212	down	-0.192204	-0.235713	-0.213958	-	-	No hits
Q2_P37850	4.42636	down	-0.484953	Smp_052390	U	0	down	-0.434885	-0.878063	-0.656474	origin recognition complex subunit, putative	-	gi|256080545 origin recognition complex subunit [Schistosoma mansoni] origin recognition complex subunit, putative [Schistosoma mansoni] (1e-96/cov=95%/id=99%)
Q2_P38784	4.42636	down	-0.613935	gi|226481389	U	0.291105	down	-0.121277	-0.971278	-0.546278	-	-	gi|226481389 Synaptobrevin,domain-containing protein [Schistosoma japonicum] (2e-07/cov=12%/id=100%)
Q2_P03962	0	up	2.22529	Smp_021590	U	0.193391	down	-0.0322853	-1.29633	-0.66431	rac gtpase activating protein, putative	Sjp 0001730|Rac GTPase-activating protein 1, putative	gi|256074572 rac gtpase activating protein [Schistosoma mansoni] rac gtpase activating protein, putative [Schistosoma mansoni] (e-172/cov=92%/id=95%)
Q2_P04494	0	up	1.56466	Smp_158770	U	1.22784	down	-0.142993	-0.423962	-0.283478	hypothetical protein	Sjp 0066840|expressed protein	gi|256052366 hypothetical protein [Schistosoma mansoni] expressed protein [Schistosoma mansoni] (1e-70/cov=99%/id=91%)
Q2_P05026	0	up	0.908424	Smp_059980	U	1.69381	down	0.28167	-1.21464	-0.466486	arginase, putative	Sjp 0215170|ko:K01476 arginase [EC3.5.3.1], putative	gi|256082096 arginase [Schistosoma mansoni] arginase [Schistosoma mansoni] arginase, putative [Schistosoma mansoni] (e-102/cov=99%/id=98%)
Q2_P08750	0	up	2.13648	Smp_137930	U	0.193391	down	-0.0888275	-1.41743	-0.753131	hypothetical protein	-	gi|256076116 hypothetical protein [Schistosoma mansoni] expressed protein [Schistosoma mansoni] (3e-67/cov=99%/id=100%)
Q2_P10912	0	up	0.88722	Smp_146840	U	0.124453	down	-0.516194	-0.382833	-0.449514	netrin, putative	Sjp 0032860|Netrin-2 precursor, putative	gi|256079271 netrin [Schistosoma mansoni] netrin, putative [Schistosoma mansoni] (1e-53/cov=72%/id=84%)
Q2_P10939	0	up	1.73571	Smp_137580	U	0	down	-0.698037	-0.66226	-0.680149	helicase, putative	-	gi|256075988 helicase [Schistosoma mansoni] helicase, putative [Schistosoma mansoni] (4e-94/cov=99%/id=100%)
Q2_P11175	0	up	0.604805	Smp_128750	U	3.14355	down	-0.206654	-0.313233	-0.259944	titin, putative	Sjp 0107150|expressed protein	gi|256072738 titin [Schistosoma mansoni] titin, putative [Schistosoma mansoni] (1e-70/cov=96%/id=98%)
Q2_P12459	0	up	0.81285	Smp_160830	U	0	down	-1.93442	-2.84364	-2.38903	phospholipase d - related	-	gi|256084186 phospholipase d-related [Schistosoma mansoni] phospholipase d-related [Schistosoma mansoni] (2e-82/cov=98%/id=99%)
Q2_P12556	0	up	1.13578	Smp_159400	U	0	down	-0.761485	-0.738383	-0.749934	phospholipid transport protein	Sjp 0022690|SEC14-like protein 2, putative	gi|256083732 phospholipid transport protein [Schistosoma mansoni] phospholipid transport protein [Schistosoma mansoni] (9e-48/cov=46%/id=98%)
Q2_P13923	0	up	0.829417	Smp_146110	U	1.22784	down	-0.091405	-0.541314	-0.31636	hypothetical protein	Sjp 0056350|expressed protein	gi|256078966 hypothetical protein [Schistosoma mansoni] expressed protein [Schistosoma mansoni] (8e-54/cov=92%/id=85%)
Q2_P14065	0	up	0.897748	Smp_175270	U	0.0316118	down	-0.565	-0.545497	-0.555248	hypothetical protein	-	gi|256088915 hypothetical protein [Schistosoma mansoni] expressed protein [Schistosoma mansoni] (4e-29/cov=99%/id=71%)
Q2_P18203	0	up	0.952004	Smp_002840	U	0.193391	down	-0.16562	-0.851176	-0.508398	hypothetical protein	Sjp 0049100|IPR000215,Proteinase inhibitor I4, serpin,domain-containing	gi|256070842 hypothetical protein [Schistosoma mansoni] expressed protein [Schistosoma mansoni] (0.0/cov=90%/id=94%)
Q2_P18395	0	up	1.68838	Smp_122050	U	0.193391	down	-0.202933	-1.12263	-0.662782	(dihydro)ceramide Synthase (LAG1)	-	gi|256070236 dihydroceramide synthase [Schistosoma mansoni] (dihydro)ceramide Synthase (LAG1) [Schistosoma mansoni] (2e-97/cov=95%/id=76%)
Q2_P18418	0	up	1.23499	Smp_130580	U	0.291105	down	0.00322835	-1.29762	-0.647197	hypothetical protein	-	gi|256073380 hypothetical protein [Schistosoma mansoni] expressed protein [Schistosoma mansoni] (e-107/cov=82%/id=92%)
Q2_P18455	0	up	1.18782	Smp_173640	U	1.22784	down	-0.107832	-0.521075	-0.314454	hypothetical protein	-	gi|256053072 hypothetical protein [Schistosoma mansoni] expressed protein [Schistosoma mansoni] (e-138/cov=99%/id=86%)
Q2_P19761	0	up	1.96212	gi|242014328	U	0.124453	down	-0.187503	-0.961552	-0.574527	-	-	gi|242014328 Glia maturation factor beta, putative [Pediculus humanus corporis] Glia maturation factor beta, putative [Pediculus humanus corporis] (4e-12/cov=20%/id=41%)
Q2_P19968	0	up	1.77638	Smp_139470	U	4.26212	down	-0.280983	-0.0943345	-0.187659	tensin-related	Sjp 0217660|Tensin-4 precursor, putative	gi|256076678 tensin-related [Schistosoma mansoni] tensin-related [Schistosoma mansoni] (e-111/cov=88%/id=100%)
Q2_P20905	0	up	1.68803	Smp_181440.x	U	0.124453	down	-0.238417	-0.908942	-0.57368	hypothetical protein	-	gi|256090816 hypothetical protein [Schistosoma mansoni] expressed protein [Schistosoma mansoni] (3e-96/cov=93%/id=93%)
Q2_P21296	0	up	1.39625	gi|256087567	U	1.22784	down	-0.117286	-0.527114	-0.3222	-	-	gi|256087567 proline oxidase [Schistosoma mansoni] proline oxidase, putative [Schistosoma mansoni] (e-108/cov=101%/id=73%)
Q2_P23578	0	up	1.10857	Sjc_0021490	U	1.69381	down	-0.0825442	-0.47401	-0.278277	-	Sjp 0021490|WD repeat-containing protein 46, putative	gi|256069917 hypothetical protein [Schistosoma mansoni] expressed protein [Schistosoma mansoni] (2e-69/cov=81%/id=95%)
Q2_P24556	0	up	1.37872	Smp_017870	U	0	down	-0.445539	-1.66282	-1.05418	hypothetical protein	-	gi|256073825 hypothetical protein [Schistosoma mansoni] expressed protein [Schistosoma mansoni] (2e-83/cov=50%/id=92%)
Q2_P24580	0	up	0.852555	Smp_167240	U	2.34207	down	-0.0386647	-0.513047	-0.275856	hypothetical protein	Sjp 0060820|ko:K06171 nicastrin, putative	gi|256086448 hypothetical protein [Schistosoma mansoni] expressed protein [Schistosoma mansoni] (e-106/cov=93%/id=97%)
Q2_P24594	0	up	1.30921	Smp_125740	U	0.616271	down	-0.225277	-0.654419	-0.439848	hypothetical protein	-	gi|256071608 hypothetical protein [Schistosoma mansoni] expressed protein [Schistosoma mansoni] (2e-71/cov=90%/id=100%)
Q2_P24672	0	up	2.05843	Smp_121810	U	0.020653	down	-0.351488	-1.33629	-0.843888	hypothetical protein	-	gi|256070193 hypothetical protein [Schistosoma mansoni] expressed protein [Schistosoma mansoni] (1e-86/cov=52%/id=99%)
Q2_P24689	0	up	1.52324	Smp_128680	U	0	down	-0.834673	-0.695464	-0.765068	lipase	-	gi|256072718 lipase [Schistosoma mansoni] lipase [Schistosoma mansoni] (2e-11/cov=17%/id=97%)
Q2_P26675	0	up	0.817742	Smp_070600	U	0.291105	down	-0.0922784	-0.944022	-0.51815	transaldolase	Sjp 0213130|ko:K00616 transaldolase [EC2.2.1.2], putative	gi|256084065 transaldolase [Schistosoma mansoni] transaldolase [Schistosoma mansoni] (e-174/cov=78%/id=94%)
Q2_P27620	0	up	1.48053	Smp_139240	U	0	down	-2.19394	-4.93899	-3.56646	Peptidase C1 family	-	gi|256052112 cathepsin S (C01 family) [Schistosoma mansoni] cathepsin S (C01 family) [Schistosoma mansoni] (e-110/cov=89%/id=88%)
Q2_P29393	0	up	1.24771	Smp_099800	U	1.22784	down	-0.811695	-0.0669824	-0.439339	hypothetical protein	-	gi|256089381 hypothetical protein [Schistosoma mansoni] expressed protein [Schistosoma mansoni] (1e-23/cov=51%/id=83%)
Q2_P31127	0	up	1.57421	Smp_133540	U	0.616271	down	-0.046984	-0.745333	-0.396158	asparagine synthetase, putative	-	gi|256074457 asparagine synthetase [Schistosoma mansoni] asparagine synthetase, putative [Schistosoma mansoni] (6e-47/cov=99%/id=85%)
Q2_P31823	0	up	1.63457	Smp_007760	U	0.193391	down	-0.323764	-0.81307	-0.568417	alanine aminotransferase, putative	-	gi|256071858 alanine aminotransferase [Schistosoma mansoni] alanine aminotransferase, putative [Schistosoma mansoni] (1e-92/cov=99%/id=92%)
Q2_P32827	0	up	1.80604	Smp_191200	U	0.616271	down	-0.11966	-0.650529	-0.385094	hypothetical protein	Sjp 0311240|ko:K01953 asparagine synthase (glutamine-hydrolysing) [EC6.3.5.4], putative	gi|256069058 hypothetical protein [Schistosoma mansoni] hypothetical protein [Schistosoma mansoni] (2e-34/cov=75%/id=100%)
Q2_P34856	0	up	1.78681	Smp_040350	U	0.616271	down	-0.219792	-0.360284	-0.290038	rfx5, putative	-	gi|256078217 rfx5 [Schistosoma mansoni] rfx5, putative [Schistosoma mansoni] (3e-32/cov=73%/id=100%)
Q2_P35708	0	up	1.69282	Smp_145140	U	3.14355	down	-0.630673	0.0743306	-0.278171	wnt-5, putative	-	gi|256078608 wnt-5 [Schistosoma mansoni] wnt-5, putative [Schistosoma mansoni] (e-117/cov=96%/id=99%)
Q2_P35883	0	up	1.19545	Smp_163380	U	0	down	-0.796345	-1.41232	-1.10433	serine/threonine kinase	-	gi|256085235 serine/threonine protein kinase [Schistosoma mansoni] serine/threonine kinase [Schistosoma mansoni] (8e-63/cov=101%/id=59%)
Q2_P36159	0	up	1.41907	Smp_038430	U	0.0891082	down	-0.194517	-1.45893	-0.826726	hypothetical protein	-	gi|256077822 hypothetical protein [Schistosoma mansoni] hypothetical protein [Schistosoma mansoni] (6e-47/cov=96%/id=98%)
Q2_P36213	0	up	0.837003	Smp_151060	U	0	down	-0.354985	-1.73055	-1.04277	family S60 non-peptidase homologue (S60 family)	Sjp 0018270|ko:K06569 melanoma-associated antigen p97, putative	gi|76154772 SJCHGC09008 protein [Schistosoma japonicum] (1e-50/cov=90%/id=95%)
Q2_P37004	0	up	1.4264	Smp_032720	U	0.616271	down	0.0321966	-1.03204	-0.499921	hypothetical protein	-	gi|256076826 hypothetical protein [Schistosoma mansoni] expressed protein [Schistosoma mansoni] (4e-93/cov=99%/id=98%)
Q2_P37606	0	up	1.80996	Smp_194050	U	0.0564197	down	-0.310489	-1.38265	-0.84657	Clumping factor A precursor (Fibrinogen-binding protein A) (Fibrinogen receptor A), putative	-	gi|256070008 Clumping factor A precursor (Fibrinogen-binding protein A) (Fibrinogen receptor A) [Schistosoma mansoni] Clumping factor A precursor (Fibrinogen-binding protein A) (Fibrinogen receptor A), putative [Schistosoma mansoni] (1e-29/cov=98%/id=83%)
Q2_P38004	0	up	1.71168	Smp_150350	U	0	down	-0.518869	-1.59505	-1.05696	synaptotagmin, putative	-	gi|256080591 synaptotagmin [Schistosoma mansoni] synaptotagmin, putative [Schistosoma mansoni] (7e-35/cov=78%/id=77%)
Q2_P38171	0	up	0.90761	Smp_187140	U	0	down	-1.95167	-4.0197	-2.98568	subfamily C1A non-peptidase homologue (C01 family)	Sjp 0044950|Cathepsin L-like proteinase precursor, putative	gi|256092595 subfamily C1A non-peptidase homologue (C01 family) [Schistosoma mansoni] subfamily C1A non-peptidase homologue (C01 family) [Schistosoma mansoni] (1e-35/cov=99%/id=100%)
Q2_P38288	0	up	0.929254	Smp_131890	U	0	down	-0.540779	-1.08725	-0.814016	sodium/chloride dependent transporter, putative	-	gi|256052070 sodium/chloride dependent transporter [Schistosoma mansoni] sodium/chloride dependent transporter, putative [Schistosoma mansoni] (7e-16/cov=30%/id=100%)
Q2_P38975	0	up	1.53644	Sjc_0026560	U	0.291105	down	-0.303688	-0.632958	-0.468323	-	Sjp 0026560|Actin-binding protein anillin, putative	gi|256080290 hypothetical protein [Schistosoma mansoni] hypothetical protein [Schistosoma mansoni] (3e-43/cov=58%/id=64%)
Q2_P39373	0	up	2.38453	Sjc_0022480	U	0.0891082	down	-0.330311	-0.955913	-0.643112	-	Sjp 0022480|Denticleless protein homolog, putative	gi|76153066 SJCHGC05266 protein [Schistosoma japonicum] (e-139/cov=56%/id=88%)
Q2_P39374	0	up	1.55538	Sjc_0207630	U	0.020653	down	-0.375262	-1.43333	-0.904298	-	Sjp 0207630|expressed protein	gi|76153057 SJCHGC03186 protein [Schistosoma japonicum] (5e-92/cov=71%/id=100%)
Q2_P39620	0	up	1.55863	Sjc_0006600	U	3.14355	down	0.0579554	-0.615317	-0.278681	-	Sjp 0006600|similar to UPF0360 protein C11orf60, putative	gi|74775252 RecName: Full=UPF0360 protein SJCHGC08984 SJCHGC08984 protein [Schistosoma japonicum] (e-164/cov=86%/id=90%)
Q2_P40546	0	up	1.31596	Sjc_0109100	U	4.26212	down	-0.309452	-0.092895	-0.201174	-	Sjp 0109100|expressed protein	gi|56758176 SJCHGC02220 protein [Schistosoma japonicum] (3e-78/cov=66%/id=80%)
Q2_P40826	0	up	1.18164	gi|76162620	U	0	down	-0.759747	-0.740242	-0.749995	-	-	gi|76162620 SJCHGC05146 protein [Schistosoma japonicum] (5e-86/cov=45%/id=100%)
Q2_P00770	0.134133	up	1.25377	Smp_125940.x	U	0.0316118	down	-0.645779	-0.694006	-0.669893	hypothetical protein	-	gi|256071698 hypothetical protein [Schistosoma mansoni] expressed protein [Schistosoma mansoni] (e-158/cov=66%/id=99%)
Q2_P02007	0.134133	up	1.58838	Smp_172620	U	1.22784	down	0.038357	-0.886866	-0.424255	hypothetical protein	Sjp 0024300|similar to Uncharacterized protein C2orf29, putative	gi|256052893 hypothetical protein [Schistosoma mansoni] expressed protein [Schistosoma mansoni] (3e-95/cov=69%/id=93%)
Q2_P04129	0.134133	up	0.962863	Smp_003980	U	2.34207	down	-0.190886	-0.270852	-0.230869	family C2 unassigned peptidase (C02 family)	Sjp 0205060|Calpain-A, putative	gi|256071061 family C2 unassigned peptidase (C02 family) [Schistosoma mansoni] family C2 unassigned peptidase (C02 family) [Schistosoma mansoni] (0.0/cov=99%/id=96%)
Q2_P05208	0.134133	up	0.691122	Smp_142480	U	0	down	-0.465776	-0.959123	-0.71245	tRNA splicing 2' phosphotransferase 1 , putative	-	gi|56752907 SJCHGC01721 protein [Schistosoma japonicum] (e-133/cov=64%/id=77%)
Q2_P12623	0.134133	up	1.19077	Smp_135220	U	0.430837	down	-0.0183855	-1.10209	-0.560237	hypothetical protein	-	gi|256075083 hypothetical protein [Schistosoma mansoni] expressed protein [Schistosoma mansoni] (7e-14/cov=98%/id=100%)
Q2_P17991	0.134133	up	0.881216	Smp_011990	U	0	down	-0.731572	-1.61949	-1.17553	beta-galactosidase, putative	Sjp 0309200|ko:K01190 beta-galactosidase [EC3.2.1.23], putative	gi|256072678 beta-galactosidase [Schistosoma mansoni] beta-galactosidase, putative [Schistosoma mansoni] (e-175/cov=86%/id=100%)
Q2_P19457	0.134133	up	1.08133	Smp_104390	U	0.430837	down	-0.366085	-0.285068	-0.325577	nephrin related	Sjp 0057460|Irregular chiasm C-roughest protein precursor, putative	gi|256090500 nephrin related [Schistosoma mansoni] nephrin related [Schistosoma mansoni] (e-112/cov=99%/id=100%)
Q2_P19756	0.134133	up	1.14019	Smp_080210	U	0.430837	down	-0.191197	-0.893838	-0.542517	lipid-binding protein, putative	Sjp 0200060|Retinaldehyde-binding protein 1-like protein 2, putative	gi|256085858 lipid-binding protein [Schistosoma mansoni] lipid-binding protein, putative [Schistosoma mansoni] (1e-79/cov=72%/id=98%)
Q2_P21905	0.134133	up	1.07461	Smp_105200.x	U	0.020653	down	-0.396483	-1.04761	-0.722047	glypican, putative	-	gi|256090653 glypican [Schistosoma mansoni] glypican, putative [Schistosoma mansoni] (0.0/cov=56%/id=98%)
Q2_P26772	0.134133	up	1.12911	gi|29840885	U	0	down	-1.92434	-4.14544	-3.03489	-	-	gi|29840885 SJCHGC02868 protein [Schistosoma japonicum] (1e-94/cov=98%/id=67%)
Q2_P26822	0.134133	up	1.07257	Smp_136730	U	0	down	-1.71056	-4.3951	-3.05283	subfamily A1A unassigned peptidase (A01 family)	-	gi|256075652 subfamily A1A unassigned peptidase (A01 family) [Schistosoma mansoni] subfamily A1A unassigned peptidase (A01 family) [Schistosoma mansoni] (e-125/cov=98%/id=99%)
Q2_P28598	0.134133	up	1.77212	Smp_149120	U	0.020653	down	-0.207597	-1.98681	-1.0972	insect origin recognition complex subunit, putative	Sjp 0083790|ko:K02604 origin recognition complex subunit 2, putative	gi|256080151 insect origin recognition complex subunit [Schistosoma mansoni] insect origin recognition complex subunit, putative [Schistosoma mansoni] (9e-32/cov=99%/id=100%)
Q2_P29416	0.134133	up	1.41712	Smp_086450.x	U	0.430837	down	-0.0820314	-0.848497	-0.465264	pseudouridylate synthase, putative	-	gi|76162946 SJCHGC06806 protein [Schistosoma japonicum] (3e-29/cov=53%/id=80%)
Q2_P32096	0.134133	up	1.17012	Smp_156540	U	1.69381	down	-0.291729	-0.302357	-0.297043	wnt related	-	gi|256082819 wnt related [Schistosoma mansoni] wnt related [Schistosoma mansoni] (3e-31/cov=90%/id=70%)
Q2_P35984	0.134133	up	0.825425	Sjc_0066700	U	0.616271	down	-0.113997	-0.613611	-0.363804	-	Sjp 0066700|ko:K09881 acylglycerol kinase [EC2.7.1.94], putative	gi|76154979 SJCHGC04140 protein [Schistosoma japonicum] (4e-95/cov=91%/id=75%)
Q2_P36155	0.134133	up	1.09303	Smp_040020	U	0.430837	down	-0.0215863	-1.10786	-0.564721	centromere protein A (cenp-A) (centromere autoantigen A), putative	Sjp 0001170|Histone H3-like centromeric protein CSE4, putative	gi|256078158 centromere protein A (cenp-A) (centromere autoantigen A) [Schistosoma mansoni] centromere protein A (cenp-A) (centromere autoantigen A), putative [Schistosoma mansoni] (2e-60/cov=99%/id=94%)
Q2_P36171	0.134133	up	0.894406	Sjc_0300960	U	1.69381	down	-0.260402	-0.313118	-0.28676	-	Sjp 0300960|ko:K03695 ATP-dependent Clp protease ATP-binding subunit ClpB, putative	gi|226483493 ClpB caseinolytic peptidase B homolog [Schistosoma japonicum] (2e-30/cov=88%/id=97%)
Q2_P40462	0.134133	up	1.14962	gi|226483407	U	0	down	-1.46288	-1.51046	-1.48667	-	-	gi|226483407 glycine receptor, alpha 1 [Schistosoma japonicum] (2e-23/cov=18%/id=100%)
Q2_P03995	0.240434	up	1.41696	Smp_156870	U	0.864664	down	-0.066668	-0.952137	-0.509403	protein tyrosine phosphatase, putative	Sjp 0206380|Receptor-type tyrosine-protein phosphatase V precursor, putative	gi|256082895 protein tyrosine phosphatase [Schistosoma mansoni] protein tyrosine phosphatase, putative [Schistosoma mansoni] (4e-94/cov=100%/id=100%)
Q2_P11045	0.240434	up	1.44154	Smp_151290	U	0	down	-1.96209	-1.50011	-1.7311	multidrug resistance pump, putative	-	gi|256080958 multidrug resistance protein [Schistosoma mansoni] multidrug resistance pump, putative [Schistosoma mansoni] (1e-38/cov=99%/id=97%)
Q2_P18375	0.240434	up	1.04099	Smp_104270	U	0	down	-1.38575	-2.77583	-2.08079	ectonucleotide pyrophosphatase/phosphodiesterase, putative	Sjp 0086960|Ectonucleotide pyrophosphatase/phosphodiesterase family member 5 precursor, putative	gi|256066485 ectonucleotide pyrophosphatase/phosphodiesterase [Schistosoma mansoni] ectonucleotide pyrophosphatase/phosphodiesterase, putative [Schistosoma mansoni] (0.0/cov=88%/id=100%)
Q2_P19557	0.240434	up	1.46347	Smp_007550	U	0	down	-0.605286	-1.95144	-1.27836	leukotriene A4 hydrolase (M01 family)	Sjp 0022850|ko:K01254 leukotriene-A4 hydrolase [EC3.3.2.6], putative	gi|256071811 leukotriene A4 hydrolase (M01 family) [Schistosoma mansoni] leukotriene A4 hydrolase (M01 family) [Schistosoma mansoni] (1e-98/cov=89%/id=100%)
Q2_P20538	0.240434	up	0.919418	Smp_139610	U	0.0891082	down	-0.192746	-1.15682	-0.674784	hypothetical protein	-	gi|256076724 hypothetical protein [Schistosoma mansoni] expressed protein [Schistosoma mansoni] (3e-59/cov=48%/id=100%)
Q2_P38522	0.240434	up	1.08047	gi|76154284	U	4.26212	down	-0.38935	-0.107262	-0.248306	-	-	gi|76154284 SJCHGC06056 protein [Schistosoma japonicum] (3e-67/cov=41%/id=92%)
Q2_P06784	0.362291	up	1.17835	Smp_065060	U	3.14355	down	0.000947816	-0.591692	-0.295372	aldehyde dehydrogenase, putative	Sjp 0203100|ko:K00294 1-pyrroline-5-carboxylate dehydrogenase [EC1.5.1.12], putative	gi|256083032 aldehyde dehydrogenase [Schistosoma mansoni] aldehyde dehydrogenase, putative [Schistosoma mansoni] (e-133/cov=82%/id=100%)
Q2_P07129	0.362291	up	0.644043	Smp_053900	U	0	down	-0.678452	-1.2065	-0.942476	beta-hexosaminidase B, putative	Sjp 0301380|ko:K01207 beta-N-acetylhexosaminidase [EC3.2.1.52], putative	gi|256080836 beta-hexosaminidase B [Schistosoma mansoni] beta-hexosaminidase B, putative [Schistosoma mansoni] (0.0/cov=88%/id=95%)
Q2_P17916	0.362291	up	1.10224	Smp_075800.x	U	0	down	-1.66448	-3.95483	-2.80966	hemoglobinase (C13 family)	-	gi|729709 RecName: Full=Hemoglobinase; AltName: Full=Antigen SM32; Flags: Precursor (0.0/cov=85%/id=99%)
Q2_P18034	0.362291	up	1.03375	Smp_090080	U	1.69381	down	0.163096	-0.966654	-0.401779	serpin, putative	-	gi|256087748 serpin [Schistosoma mansoni] serpin [Schistosoma mansoni] (0.0/cov=86%/id=96%)
Q2_P19549	0.362291	up	1.51488	C802291.1	U	1.22784	down	-0.467117	-0.189224	-0.32817	-	-	No hits
Q2_P19865	0.362291	up	1.00163	Smp_158240	U	0.864664	down	0.152265	-1.22416	-0.535946	fumarate hydratase	Sjp 0070590|ko:K01679 fumarate hydratase [EC4.2.1.2B], putative	gi|256083329 fumarate hydratase [Schistosoma mansoni] fumarate hydratase [Schistosoma mansoni] (2e-95/cov=99%/id=100%)
Q2_P25384	0.362291	up	0.819162	Smp_019030	U	0	down	-0.726585	-1.43458	-1.08058	cathepsin C, putative	Sjp 0207730|Cathepsin C precursor, putative	gi|256074073 dipeptidyl-peptidase I (C01 family) [Schistosoma mansoni] dipeptidyl-peptidase I (C01 family) [Schistosoma mansoni] (0.0/cov=93%/id=99%)
Q2_P32498	0.362291	up	1.15378	Smp_123650	U	0	down	-1.42277	-1.80103	-1.6119	peroxidasin, putative	Sjp 0034300|ko:K00430 peroxidase [EC1.11.1.7], putative	gi|256070830 peroxidasin [Schistosoma mansoni] peroxidasin, putative [Schistosoma mansoni] (1e-71/cov=95%/id=98%)
Q2_P35565	0.362291	up	0.89535	Smp_127270	U	0	down	-0.704467	-1.61797	-1.16122	hypothetical protein	Sjp 0085180|IPR006593,Cytochrome b561 / ferric reductase transmembrane,domain-containing	gi|256072220 hypothetical protein [Schistosoma mansoni] expressed protein [Schistosoma mansoni] (8e-60/cov=78%/id=100%)
Q2_P35796	0.362291	up	0.842133	Smp_145590	U	4.26212	down	-0.179787	-0.229676	-0.204732	hypothetical protein	-	gi|256078810 hypothetical protein [Schistosoma mansoni] expressed protein [Schistosoma mansoni] (e-131/cov=94%/id=99%)
Q2_P36061	0.362291	up	0.932969	Smp_043500	U	1.22784	down	-0.00944161	-0.789661	-0.399551	hypothetical protein	Sjp 0302670|NEDD4-binding protein 1, putative	gi|256078816 hypothetical protein [Schistosoma mansoni] expressed protein [Schistosoma mansoni] (7e-89/cov=89%/id=90%)
Q2_P38610	0.362291	up	0.485449	Sjc_0301660	U	0.0316118	down	-0.353412	-0.580301	-0.466856	-	Sjp 0301660|Neuralized-like protein 2, putative	gi|257216376 putative neuralized-like protein 2 [Schistosoma japonicum] (6e-29/cov=46%/id=83%)
Q2_P38678	0.362291	up	1.19147	gi|256081729	U	2.34207	down	-0.0425931	-0.574213	-0.308403	-	-	gi|256081729 nucleoside diphosphate kinase [Schistosoma mansoni] nucleoside diphosphate kinase [Schistosoma mansoni] (2e-34/cov=42%/id=81%)
Q2_P09672	0.403696	up	1.81259	Smp_060480	U	0.864664	down	-0.235596	-0.464098	-0.349847	copine, putative	Sjp 0074490|Copine-3, putative	gi|256082199 copine [Schistosoma mansoni] copine, putative [Schistosoma mansoni] (1e-53/cov=99%/id=100%)
Q2_P19131	0.403696	up	1.61216	gi|256073067	U	1.69381	down	-0.154343	-0.326116	-0.240229	-	-	gi|256073067 tRNA pseudouridine synthase D [Schistosoma mansoni] tRNA pseudouridine synthase D, putative [Schistosoma mansoni] (e-169/cov=77%/id=99%)
Q2_P23677	0.403696	up	1.79499	Smp_150340	U	0.020653	down	-0.683954	-0.521825	-0.60289	monocarboxylate transporter, putative	-	gi|256080589 monocarboxylate transporter [Schistosoma mansoni] monocarboxylate transporter, putative [Schistosoma mansoni] (9e-96/cov=99%/id=81%)
Q2_P24646	0.403696	up	0.603944	Smp_147500	U	0.0564197	down	-0.460578	-0.57379	-0.517184	maguk P55 subfamily member 3,5, putative	-	gi|256079543 maguk P55 subfamily member 35 [Schistosoma mansoni] maguk P55 subfamily member 3,5, putative [Schistosoma mansoni] (8e-97/cov=74%/id=91%)
Q2_P36466	0.403696	up	1.31579	Smp_097500	U	0.0316118	down	-0.378643	-1.12271	-0.750677	hypothetical protein	-	gi|256089070 hypothetical protein [Schistosoma mansoni] hypothetical protein [Schistosoma mansoni] (2e-31/cov=77%/id=94%)
Q2_P40337	0.403696	up	1.04152	Sjc_0215170	U	0.430837	down	0.134809	-1.54534	-0.705264	-	Sjp 0215170|ko:K01476 arginase [EC3.5.3.1], putative	gi|226469840 arginase type II [Schistosoma japonicum] arginase type II [Schistosoma japonicum] (2e-37/cov=25%/id=100%)
Q2_P00184	0.429714	up	0.498662	Smp_030000	U	0.864664	down	-0.0347412	-0.759546	-0.397144	leucine aminopeptidase (M17 family)	-	gi|256076288 leucine aminopeptidase [Schistosoma mansoni] leucine aminopeptidase (M17 family) [Schistosoma mansoni] (2e-78/cov=77%/id=100%)
Q2_P00505	0.429714	up	0.922537	Smp_067120	U	0.291105	down	-0.413406	-0.643454	-0.52843	hypothetical protein	-	gi|256083420 hypothetical protein [Schistosoma mansoni] expressed protein [Schistosoma mansoni] (8e-63/cov=52%/id=98%)
Q2_P06131	0.429714	up	1.22521	Smp_099090	U	0.193391	down	0.0174955	-1.50906	-0.745782	alpha(1,3)fucosyltransferase, putative	-	gi|256089290 alpha(13)fucosyltransferase [Schistosoma mansoni] alpha(1,3)fucosyltransferase, putative [Schistosoma mansoni] (4e-96/cov=59%/id=98%)
Q2_P06823	0.429714	up	1.21795	Smp_039180.x	U	2.34207	down	-0.0569718	-0.514309	-0.28564	nuclear protein localization, putative	Sjp 0085950|Nuclear protein localization protein 4 homolog, putative	gi|256077991 nuclear protein localization [Schistosoma mansoni] nuclear protein localization [Schistosoma mansoni] nuclear protein localization, putative [Schistosoma mansoni] nuclear protein localization, putative [Schistosoma mansoni] (6e-52/cov=99%/id=
Q2_P08561	0.429714	up	1.51906	Smp_071540	U	3.14355	down	0.0623441	-0.680742	-0.309199	hypothetical protein	-	gi|256084244 hypothetical protein [Schistosoma mansoni] expressed protein [Schistosoma mansoni] (4e-68/cov=99%/id=100%)
Q2_P08579	0.429714	up	0.896059	Smp_009710.x	U	2.34207	down	-0.640103	0.018647	-0.310728	o-linked n-acetylglucosamine transferase, ogt, putative	Sjp 0300140|General transcription factor 3C polypeptide 3, putative	gi|256072232 o-linked n-acetylglucosamine transferase ogt [Schistosoma mansoni] o-linked n-acetylglucosamine transferase, ogt, putative [Schistosoma mansoni] (1e-40/cov=97%/id=98%)
Q2_P08657	0.429714	up	1.26963	Smp_166420	U	1.69381	down	-0.368925	-0.271438	-0.320181	hypothetical protein	-	gi|256086195 hypothetical protein [Schistosoma mansoni] conserved hypothetical protein [Schistosoma mansoni] (4e-29/cov=97%/id=68%)
Q2_P09037	0.429714	up	1.31253	Smp_176150	U	0.0564197	down	-0.182695	-1.46353	-0.823114	hypothetical protein	-	gi|256093065 hypothetical protein [Schistosoma mansoni] hypothetical protein [Schistosoma mansoni] (6e-78/cov=99%/id=100%)
Q2_P14314	0.429714	up	1.05446	Smp_047330	U	0.616271	down	-0.0912639	-0.718004	-0.404634	hypothetical protein	-	gi|256079551 hypothetical protein [Schistosoma mansoni] expressed protein [Schistosoma mansoni] (2e-72/cov=99%/id=97%)
Q2_P17889	0.429714	up	0.532708	Smp_155570	U	0	down	-1.41699	-2.59349	-2.00524	hypothetical protein	-	gi|256082487 hypothetical protein [Schistosoma mansoni] hypothetical protein [Schistosoma mansoni] (0.0/cov=92%/id=92%)
Q2_P18276	0.429714	up	1.31931	gi|256079287	U	0.0891082	down	-0.409167	-0.553448	-0.481308	-	-	gi|256079287 calcium binding atopy-related autoantigen [Schistosoma mansoni] calcium binding atopy-related autoantigen [Schistosoma mansoni] (e-156/cov=69%/id=100%)
Q2_P18389	0.429714	up	1.50581	Smp_006230	U	0.616271	down	-0.197364	-0.571013	-0.384188	membralin, putative	-	gi|256071539 membralin [Schistosoma mansoni] membralin, putative [Schistosoma mansoni] (e-153/cov=99%/id=92%)
Q2_P23173	0.429714	up	1.30663	gi|256042241	U	2.34207	down	-0.189164	-0.382103	-0.285633	-	-	gi|256042241 hypothetical protein [Schistosoma mansoni] conserved hypothetical protein [Schistosoma mansoni] (6e-73/cov=34%/id=96%)
Q2_P26671	0.429714	up	0.534539	Smp_163580	U	2.34207	down	-0.210763	-0.216379	-0.213571	rab6, putative	-	No hits
Q2_P26846	0.429714	up	1.46788	Smp_009520	U	1.22784	down	-0.263892	-0.484749	-0.374321	glutamyl-tRNA synthetase 1, 2, 3 (glutamate-- tRNA ligase 1, 2, 3), putative	-	gi|256072189 glutamyl-tRNA synthetase 1 2 3 (glutamate--tRNA ligase 1 2 3) [Schistosoma mansoni] glutamyl-tRNA synthetase 1, 2, 3 (glutamate--tRNA ligase 1, 2, 3), putative [Schistosoma mansoni] (2e-27/cov=48%/id=81%)
Q2_P27145	0.429714	up	0.861025	Smp_053160	U	1.69381	down	0.157129	-0.971332	-0.407101	hypothetical protein	-	gi|256080690 hypothetical protein [Schistosoma mansoni] expressed protein [Schistosoma mansoni] (e-102/cov=80%/id=91%)
Q2_P28734	0.429714	up	0.59553	gi|115955544	U	0	down	-0.826824	-0.947409	-0.887117	-	-	gi|115955544 PREDICTED: hypothetical protein [Strongylocentrotus purpuratus] (7e-61/cov=99%/id=54%)
Q2_P29352	0.429714	up	0.804713	Smp_124750	U	0.291105	down	-0.44507	-1.01477	-0.72992	hypothetical protein	Sjp 0068930|expressed protein	gi|256071236 hypothetical protein [Schistosoma mansoni] expressed protein [Schistosoma mansoni] (5e-40/cov=99%/id=84%)
Q2_P30045	0.429714	up	1.06839	Smp_127870	U	0	down	-0.341762	-2.51245	-1.4271	Neurotrimin precursor (hNT), putative	-	gi|256072423 Neurotrimin precursor (hNT) [Schistosoma mansoni] Neurotrimin precursor (hNT), putative [Schistosoma mansoni] (3e-34/cov=70%/id=85%)
Q2_P36022	0.429714	up	0.816858	gi|256078304	U	0.124453	down	-0.223967	-0.848466	-0.536217	-	-	gi|256078304 methionine-tRNA synthetase [Schistosoma mansoni] methionine-tRNA synthetase, putative [Schistosoma mansoni] (3e-24/cov=37%/id=74%)
Q2_P36734	0.429714	up	1.49702	Smp_016870	U	1.22784	down	-0.126489	-0.633122	-0.379806	protein regulator of cytokinesis 1 prc1, putative	-	gi|256073678 protein regulator of cytokinesis 1 prc1 [Schistosoma mansoni] protein regulator of cytokinesis 1 prc1, putative [Schistosoma mansoni] (4e-51/cov=93%/id=88%)
Q2_P38889	0.429714	up	1.46786	gi|256076785	U	1.22784	down	-0.0835047	-0.623622	-0.353563	-	-	gi|256076785 tropomyosin [Schistosoma mansoni] tropomyosin, putative [Schistosoma mansoni] (7e-61/cov=102%/id=69%)
Q2_P38899	0.429714	up	0.969004	gi|256072328	U	3.14355	down	-0.254394	-0.15326	-0.203827	-	-	gi|256072328 hypothetical protein [Schistosoma mansoni] expressed protein [Schistosoma mansoni] (0.002/cov=8%/id=100%)
Q2_P06015	0.470694	up	0.479994	Smp_092790	U	0.616271	down	-0.288373	-0.313072	-0.300722	copine, putative	-	gi|256088230 copine [Schistosoma mansoni] copine, putative [Schistosoma mansoni] (2e-46/cov=26%/id=100%)
Q2_P09159	0.470694	up	0.760053	gi|256079434	U	1.69381	down	-0.325076	-0.47508	-0.400078	-	-	gi|256079434 formin binding protein and related proteins [Schistosoma mansoni] formin binding protein and related proteins [Schistosoma mansoni] (2e-43/cov=57%/id=100%)
Q2_P18529	0.470694	up	0.992546	Smp_010820	U	3.14355	down	0.0426754	-0.668013	-0.312669	peptidyl-glycine alpha-amidating monooxygenase, putative	-	gi|256072431 peptidylglycine monooxygenase [Schistosoma mansoni] peptidyl-alpha-hydroxyglycine alpha-amidating lyase [Schistosoma mansoni] peptidyl-glycine alpha-amidating monooxygenase, putative [Schistosoma mansoni] (e-106/cov=74%/id=100%)
Q2_P21026	0.470694	up	0.475262	Smp_137260	U	0	down	-0.449206	-0.947505	-0.698356	hypothetical protein	-	gi|256075843 hypothetical protein [Schistosoma mansoni] hypothetical protein [Schistosoma mansoni] (3e-50/cov=28%/id=97%)
Q2_P23541	0.470694	up	0.616401	Smp_165080	U	1.69381	down	-0.0752761	-0.498236	-0.286756	hypothetical protein	Sjp 0309420|expressed protein	gi|256052551 hypothetical protein [Schistosoma mansoni] expressed protein [Schistosoma mansoni] (e-116/cov=99%/id=100%)
Q2_P29020	0.470694	up	0.728628	Smp_032490	U	3.14355	down	-0.0107198	-0.467444	-0.239082	tropomyosin, putative	-	gi|256076785 tropomyosin [Schistosoma mansoni] tropomyosin, putative [Schistosoma mansoni] (2e-14/cov=44%/id=100%)
Q2_P32365	0.470694	up	0.654128	C908754.1	U	0.193391	down	-0.123547	-1.04008	-0.581815	-	-	No hits
Q2_P35728	0.470694	up	1.96649	Smp_054610	U	0.616271	down	-0.0914161	-0.844707	-0.468062	hypothetical protein	Sjp 0105730|WD repeat and HMG-box DNA-binding protein 1, putative	gi|256080983 hypothetical protein [Schistosoma mansoni] expressed protein [Schistosoma mansoni] (e-124/cov=98%/id=99%)
Q2_P39263	0.470694	up	0.882267	Sjc_0060820	U	4.26212	down	0.0558698	-0.566376	-0.255253	-	Sjp 0060820|ko:K06171 nicastrin, putative	gi|76154175 SJCHGC05348 protein [Schistosoma japonicum] (0.0/cov=99%/id=100%)
Q2_P40505	0.470694	up	0.637733	Sjc_0058120	U	0	down	-2.22225	-4.11015	-3.1662	-	Sjp 0058120|Transmembrane protein 45B, putative	gi|256077665 epididymal membrane protein E9-related [Schistosoma mansoni] epididymal membrane protein E9-related [Schistosoma mansoni] (4e-07/cov=54%/id=31%)
Q2_P04749	0.564446	up	0.866915	Smp_139460	U	0.616271	down	-0.541771	-0.280501	-0.411136	hypothetical protein	-	gi|11466661 ribosomal protein L18 [Malawimonas jakobiformis] ribosomal protein L18 [Malawimonas jakobiformis] (0.086/cov=45%/id=31%)
Q2_P07068	0.564446	up	1.34489	gi|256089313	U	2.34207	down	0.106556	-0.990914	-0.442179	-	-	gi|256089313 hypothetical protein [Schistosoma mansoni] conserved hypothetical protein [Schistosoma mansoni] (4e-44/cov=43%/id=98%)
Q2_P07446	0.564446	up	0.564345	Smp_033760.x	U	2.34207	down	-0.292059	-0.166702	-0.229381	hypothetical protein	Sjp 0051160|IPR000357,HEAT,domain-containing	gi|256077054 hypothetical protein [Schistosoma mansoni] expressed protein [Schistosoma mansoni] (0.0/cov=90%/id=99%)
Q2_P12596	0.564446	up	0.642189	Smp_022630	U	0.193391	down	-0.551505	-0.302687	-0.427096	hypothetical protein	Sjp 0085290|Testis-expressed sequence 2 protein, putative	gi|256074767 hypothetical protein [Schistosoma mansoni] expressed protein [Schistosoma mansoni] (6e-74/cov=95%/id=86%)
Q2_P12775	0.564446	up	0.92821	Smp_099440	U	0.616271	down	-0.273066	-0.463816	-0.368441	bone morphogenetic protein antagonist noggin, putative	Sjp 0113360|IPR008717,Noggin,domain-containing	gi|256053284 bone morphogenetic protein antagonist noggin [Schistosoma mansoni] bone morphogenetic protein antagonist noggin, putative [Schistosoma mansoni] (3e-36/cov=98%/id=100%)
Q2_P16927	0.564446	up	0.641705	Smp_155480	U	0.193391	down	-0.275915	-0.597009	-0.436462	heat shock protein 70 (hsp70)-interacting protein, putative	-	gi|256082438 heat shock protein 70 [Schistosoma mansoni] heat shock protein 70 (hsp70)-interacting protein, putative [Schistosoma mansoni] (1e-48/cov=98%/id=100%)
Q2_P20489	0.564446	up	1.02238	gi|256052705	U	0	down	-2.17998	-3.4154	-2.79769	-	-	gi|256052705 hypothetical protein [Schistosoma mansoni] hypothetical protein [Schistosoma mansoni] (9e-40/cov=84%/id=76%)
Q2_P24788	0.564446	up	0.526475	Smp_163720	U	1.22784	down	-0.453833	-0.142385	-0.298109	endophilin B1, putative	-	gi|256085359 endophilin B1 [Schistosoma mansoni] endophilin B1, putative [Schistosoma mansoni] (e-102/cov=59%/id=80%)
Q2_P25069	0.564446	up	0.446632	Smp_001410.x	U	0	down	-0.866587	-1.12122	-0.993902	glyoxalase I (lactoylglutathione lyase)	Sjp 0042410|ko:K01774 glod4; glyoxalase domain containing 4 [EC:4.-.-.-], putative	gi|256070566 lactoylglutathione lyase [Schistosoma mansoni] lactoylglutathione lyase [Schistosoma mansoni] (e-172/cov=75%/id=99%)
Q2_P27521	0.564446	up	0.857837	Smp_069820	U	1.69381	down	-0.0797257	-0.589913	-0.334819	hypothetical protein	-	gi|256083943 hypothetical protein [Schistosoma mansoni] expressed protein [Schistosoma mansoni] (4e-86/cov=82%/id=85%)
Q2_P32228	0.564446	up	0.469904	Smp_156360	U	0.616271	down	-0.30037	-0.340084	-0.320227	pyruvate kinase, putative	Sjp 0150010|Pyruvate kinase, putative	gi|256082746 pyruvate kinase [Schistosoma mansoni] pyruvate kinase, putative [Schistosoma mansoni] (7e-51/cov=88%/id=85%)
Q2_P32378	0.564446	up	1.17425	Smp_128200.x	U	0.616271	down	-0.405653	-0.402024	-0.403838	rabkinesin-6 - related	-	gi|256072534 rabkinesin-6-related [Schistosoma mansoni] rabkinesin-6-related [Schistosoma mansoni] (1e-62/cov=99%/id=98%)
Q2_P32990	0.564446	up	0.724048	Smp_157810	U	3.14355	down	-0.0968501	-0.348322	-0.222586	hypothetical protein	Sjp 0104590|expressed protein	gi|256083218 hypothetical protein [Schistosoma mansoni] expressed protein [Schistosoma mansoni] (1e-54/cov=99%/id=100%)
Q2_P05318	0.763931	up	0.695213	Smp_140610	U	0	down	-0.85488	-2.33462	-1.59475	acid phosphatase-related	Sjp 0301970|ko:K01078 acid phosphatase [EC3.1.3.2], putative	gi|256077139 acid phosphatase-related [Schistosoma mansoni] acid phosphatase-related [Schistosoma mansoni] (e-129/cov=82%/id=100%)
Q2_P05535	0.763931	up	0.662136	Smp_060570	U	0	down	-1.07391	-1.58157	-1.32774	SARG904 , putative	-	gi|256082215 SARG904 [Schistosoma mansoni] SARG904 , putative [Schistosoma mansoni] (2e-48/cov=70%/id=76%)
Q2_P05575	0.763931	up	0.525682	Smp_071610	U	0	down	-0.944835	-1.34463	-1.14473	family S28 unassigned peptidase (S28 family)	Sjp 0217120|ko:K01276 dipeptidyl-peptidase II [EC3.4.14.2], putative	gi|226472758 putative Lysosomal Pro-X carboxypeptidase precursor [Schistosoma japonicum] (0.0/cov=50%/id=89%)
Q2_P05767	0.763931	up	0.635133	Smp_010100	U	0.430837	down	-0.180084	-0.522741	-0.351413	lipoic acid synthetase	-	gi|256072300 lipoic acid synthetase [Schistosoma mansoni] lipoic acid synthetase [Schistosoma mansoni] (0.0/cov=67%/id=94%)
Q2_P06242	0.763931	up	0.610249	Smp_069760	U	2.34207	down	-0.0620703	-0.431389	-0.246729	hypothetical protein	-	gi|256083929 hypothetical protein [Schistosoma mansoni] expressed protein [Schistosoma mansoni] (e-163/cov=86%/id=100%)
Q2_P07946	0.763931	up	0.636791	Smp_093580	U	3.14355	down	-0.169953	-0.333909	-0.251931	ATP-dependent RNA helicase, putative	-	gi|256053039 ATP-dependent RNA Helicase [Schistosoma mansoni] ATP-dependent RNA Helicase, putative [Schistosoma mansoni] (1e-19/cov=44%/id=72%)
Q2_P09480	0.763931	up	0.685896	Smp_172590	U	0	down	-2.14217	-3.41509	-2.77863	family S10 unassigned peptidase (S10 family)	-	gi|256052887 family S10 unassigned peptidase (S10 family) [Schistosoma mansoni] family S10 unassigned peptidase (S10 family) [Schistosoma mansoni] (7e-10/cov=72%/id=93%)
Q2_P18221	0.763931	up	0.717293	Smp_049520	U	1.22784	down	-0.0489873	-0.562915	-0.305951	WD repeat protein SL1-17, putative	-	gi|29841234 similar to GenBank Accession Number U30261 G protein beta subunit-like [Schistosoma japonicum] (e-176/cov=83%/id=97%)
Q2_P19122	0.763931	up	1.25025	Smp_088990	U	0	down	-0.645673	-1.07035	-0.858014	ring finger protein 14 (androgen receptor- associated protein 54) (triad2 protein), putative	-	gi|256087553 hypothetical protein [Schistosoma mansoni] ring finger protein 14 (androgen receptor-associated protein 54) (triad2 protein), putative [Schistosoma mansoni] (6e-39/cov=52%/id=80%)
Q2_P19417	0.763931	up	0.883362	Smp_139160	U	0	down	-1.79361	-4.13249	-2.96305	SmCL2-like peptidase (C01 family)	-	gi|473159 cathepsin L [Schistosoma mansoni] (0.0/cov=83%/id=96%)
Q2_P26508	0.763931	up	0.477545	Smp_019010	U	0.616271	down	-0.342901	-0.266465	-0.304683	dipeptidyl-peptidase III (M49 family)	Sjp 0090260|ko:K01277 dipeptidyl-peptidase III [EC3.4.14.4], putative	gi|226483495 dipeptidylpeptidase 3 [Schistosoma japonicum] dipeptidylpeptidase 3 [Schistosoma japonicum] (0.0/cov=92%/id=89%)
Q2_P26745	0.763931	up	0.572521	Smp_102960	U	2.34207	down	-0.172161	-0.271878	-0.22202	nebula, putative	-	gi|256090223 nebula [Schistosoma mansoni] nebula, putative [Schistosoma mansoni] (0.0/cov=56%/id=95%)
Q2_P31817	0.763931	up	1.24288	Smp_062680	U	4.26212	down	-0.0319849	-0.389429	-0.210707	hypothetical protein	-	gi|256082612 hypothetical protein [Schistosoma mansoni] expressed protein [Schistosoma mansoni] (6e-71/cov=99%/id=80%)
Q2_P36882	0.763931	up	0.629602	Smp_136550	U	1.69381	down	-0.505951	-0.226019	-0.365985	tyrosine kinase	Sjp 0115430|expressed protein	gi|256075595 tyrosine kinase [Schistosoma mansoni] tyrosine kinase [Schistosoma mansoni] (1e-65/cov=97%/id=96%)
Q2_P39169	0.763931	up	0.820694	gi|76155692	U	1.22784	down	-0.707958	-0.0271671	-0.367562	-	-	gi|76155692 SJCHGC04382 protein [Schistosoma japonicum] (6e-73/cov=30%/id=84%)
Q2_P40322	0.763931	up	1.27172	Sjc_0000530	U	0.124453	down	-0.215688	-1.13535	-0.675521	-	Sjp 0000530|ko:K06883 ATP binding domain 1 family, member B, putative	gi|256085848 hypothetical protein [Schistosoma mansoni] hypothetical protein [Schistosoma mansoni] (5e-31/cov=33%/id=69%)
Q2_P02034	0.867387	up	1.05685	Smp_125800	U	4.26212	down	0.0288689	-0.461739	-0.216435	hypothetical protein	-	gi|256071630 hypothetical protein [Schistosoma mansoni] expressed protein [Schistosoma mansoni] (1e-19/cov=98%/id=100%)
Q2_P04263	0.867387	up	1.04873	Smp_166150	U	0.430837	down	-0.113215	-1.17581	-0.644512	gsx family homeobox protein	Sjp 0150020|gsx family homeobox protein; serine/threonine kinase	gi|256086118 gsx family homeobox protein; serine/threonine kinase [Schistosoma mansoni] gsx family homeobox protein; serine/threonine kinase [Schistosoma mansoni] (e-171/cov=80%/id=98%)
Q2_P05023	0.867387	up	0.595924	Smp_003000	U	0.291105	down	-0.189863	-0.648994	-0.419428	Cell division protein kinase 9-B (EC 2.7.11.22) (EC 2.7.11.23) (Cyclin-dependent kinase 9-B), putative	Sjp 0025570|ko:K02211 cyclin-dependent kinase 9, putative	gi|256070874 kinase [Schistosoma mansoni] kinase [Schistosoma mansoni] (e-137/cov=39%/id=100%)
Q2_P06261	0.867387	up	0.655701	Smp_143170	U	3.14355	down	-0.255236	-0.224738	-0.239987	mannosyl-oligosaccharidealpha-1,2-mannosidase-r el ated	Sjp 0020580|ko:K10085 ER degradation enhancer, mannosidase alpha-like 2, putative	gi|256077879 mannosyl-oligosaccharidealpha-12-mannosidase-r el ated [Schistosoma mansoni] mannosyl-oligosaccharidealpha-1,2-mannosidase-r el ated [Schistosoma mansoni] (2e-86/cov=100%/id=88%)
Q2_P06603	0.867387	up	0.551368	Smp_170550.x	U	0	down	-0.574369	-0.630712	-0.602541	granulin, putative	-	gi|256087525 granulin [Schistosoma mansoni] granulin, putative [Schistosoma mansoni] (e-147/cov=81%/id=94%)
Q2_P09766	0.867387	up	1.34569	Smp_073950	U	0.020653	down	-0.486569	-0.554782	-0.520676	hypothetical protein	-	No hits
Q2_P13637	0.867387	up	1.02151	Smp_079050.x	U	0.193391	down	-0.131762	-0.895077	-0.51342	DNA primase large subunit, putative	Sjp 0022440|ko:K02685 DNA primase large subunit, putative	gi|256085647 DNA primase large subunit [Schistosoma mansoni] DNA primase large subunit, putative [Schistosoma mansoni] (3e-50/cov=98%/id=100%)
Q2_P16626	0.867387	up	1.09558	Smp_138750	U	0.0316118	down	-0.57701	-0.518065	-0.547538	Alpha-(1,6)-fucosyltransferase (EC 2.4.1.68) (Glycoprotein 6-alpha-L-fucosyltransferase) (GDP-fucose--glycoprotein fucosyltransferase) (GDP-L-Fuc:N-acetyl-beta-D-glucosaminide alpha1,6-fucosyltransferase) (alpha1-6FucT) (Fucosyltransferase 8), putative	-	gi|256076420 hypothetical protein [Schistosoma mansoni] expressed protein [Schistosoma mansoni] (6e-94/cov=99%/id=98%)
Q2_P17838	0.867387	up	0.562726	Smp_026630	U	0.864664	down	-0.127666	-0.443722	-0.285694	26S proteasome non-ATPase regulatory subunit 7 (M67 family)	-	No hits
Q2_P18030	0.867387	up	0.836336	Smp_151300	U	3.14355	down	-0.0480935	-0.410782	-0.229438	proto-oncogene tyrosine-protein kinase src, putative	Sjp 0103040|ko:K08892 fyn-related kinase, putative	gi|256080962 proto-oncogene tyrosine-protein kinase src [Schistosoma mansoni] proto-oncogene tyrosine-protein kinase src, putative [Schistosoma mansoni] (3e-98/cov=73%/id=100%)
Q2_P18420	0.867387	up	0.754512	Smp_039650	U	3.14355	down	0.0180743	-0.52472	-0.253323	Crumbs complex protein	Sjp 0215250|Disks large homolog 4, putative	gi|256078087 Crumbs complex protein; Patj homolog; cell polarity protein [Schistosoma mansoni] Crumbs complex protein; Patj homolog; cell polarity protein [Schistosoma mansoni] (e-139/cov=86%/id=99%)
Q2_P19067	0.867387	up	1.70234	Smp_124840	U	0.291105	down	-0.176305	-0.713752	-0.445028	hypothetical protein	-	gi|256071293 hypothetical protein [Schistosoma mansoni] expressed protein [Schistosoma mansoni] (e-103/cov=92%/id=100%)
Q2_P19570	0.867387	up	0.763485	Smp_050390	U	0	down	-0.788639	-2.20259	-1.49562	aldehyde dehydrogenase, putative	Sjp 0208240|ko:K00128 aldehyde dehydrogenase (NAD+) [EC1.2.1.3], putative	gi|256080144 aldehyde dehydrogenase [Schistosoma mansoni] aldehyde dehydrogenase, putative [Schistosoma mansoni] (0.0/cov=86%/id=100%)
Q2_P19675	0.867387	up	1.01513	Sjc_0035260	U	1.69381	down	-0.394694	-0.386648	-0.390671	-	Sjp 0035260|ko:K01112 MTMR2, CMT4B; myotubularin related protein 2 [EC:3.1.3.-], putative	gi|256086536 hypothetical protein [Schistosoma mansoni] expressed protein [Schistosoma mansoni] (0.0/cov=53%/id=98%)
Q2_P22598	0.867387	up	1.50164	gi|256077328	U	0	down	-0.812496	-0.597588	-0.705042	-	-	gi|256077328 hypothetical protein [Schistosoma mansoni] hypothetical protein [Schistosoma mansoni] (1e-20/cov=89%/id=69%)
Q2_P23697	0.867387	up	0.601324	Smp_137870	U	0.020653	down	-0.429319	-0.523031	-0.476175	steroidogenic acute regulatory protein, putative	-	gi|256076102 steroidogenic acute regulatory protein [Schistosoma mansoni] steroidogenic acute regulatory protein, putative [Schistosoma mansoni] (0.0/cov=99%/id=99%)
Q2_P24579	0.867387	up	1.11858	Smp_077310	U	0	down	-0.616223	-2.65531	-1.63577	tegumental protein , putative	-	gi|256085381 tegumental protein [Schistosoma mansoni] tegumental protein , putative [Schistosoma mansoni] (2e-84/cov=46%/id=91%)
Q2_P25985	0.867387	up	1.27009	Smp_157890	U	0.430837	down	-0.378248	-0.297764	-0.338006	serine/threonine kinase	-	gi|256083236 serine/threonine protein kinase [Schistosoma mansoni] serine/threonine kinase [Schistosoma mansoni] (2e-37/cov=77%/id=79%)
Q2_P29438	0.867387	up	0.834094	Smp_013950	U	0	down	-0.727669	-1.62718	-1.17742	selectively expressed in embryonic epithelia protein-1 , putative	Sjp 0020050|ko:K08230 MFS transporter, LAT3 family, solute carrier family 43, member 3, putative	gi|256073089 selectively expressed in embryonic epithelia protein-1 [Schistosoma mansoni] selectively expressed in embryonic epithelia protein-1 , putative [Schistosoma mansoni] (9e-88/cov=99%/id=97%)
Q2_P32285	0.867387	up	0.673796	Smp_150080	U	1.69381	down	-0.369342	-0.129006	-0.249174	transducin-like enhancer protein 1	-	No hits
Q2_P36065	0.867387	up	1.35776	Smp_073220	U	0.430837	down	-0.112288	-0.770041	-0.441165	exostosin-3, putative	Sjp 0071990|Exostosin-3, putative	gi|256084558 exostosin-3 [Schistosoma mansoni] exostosin-3, putative [Schistosoma mansoni] (e-121/cov=98%/id=100%)
Q2_P37662	0.867387	up	0.460082	Smp_102750	U	4.26212	down	-0.0419702	-0.397105	-0.219538	hypothetical protein	-	gi|256090168 hypothetical protein [Schistosoma mansoni] conserved hypothetical protein [Schistosoma mansoni] (8e-04/cov=34%/id=88%)
Q2_P39322	0.867387	up	1.48753	Sjc_0026280	U	3.14355	down	0.115588	-0.819416	-0.351914	-	Sjp 0026280|expressed protein	gi|76153654 SJCHGC05156 protein [Schistosoma japonicum] (e-139/cov=69%/id=100%)
Q2_P39634	0.867387	up	0.453328	gi|256052551	U	1.69381	down	-0.205103	-0.369792	-0.287448	-	-	gi|256052551 hypothetical protein [Schistosoma mansoni] expressed protein [Schistosoma mansoni] (2e-17/cov=17%/id=81%)
Q2_P40180	0.867387	up	0.931391	Sjc_0100390	U	0	down	-1.27915	-1.84355	-1.56135	-	Sjp 0100390|expressed protein	gi|256087444 integrin alpha-ps [Schistosoma mansoni] integrin alpha-ps, putative [Schistosoma mansoni] (2e-81/cov=101%/id=66%)
Q2_P00475	0.949735	up	0.77883	gi|256074253	U	0.0891082	down	-0.51957	-0.526854	-0.523212	-	-	gi|256074253 zygin [Schistosoma mansoni] zygin, putative [Schistosoma mansoni] (0.0/cov=91%/id=87%)
Q2_P03225	0.949735	up	1.23389	Smp_080120.x	U	0.0891082	down	-0.317394	-0.528173	-0.422783	activin receptor, putative	-	gi|67773459 TBRII [Schistosoma mansoni] (9e-75/cov=56%/id=73%)
Q2_P05701	0.949735	up	0.498061	Smp_194680	U	4.26212	down	-0.094097	-0.335361	-0.214729	hypothetical protein	-	gi|256070183 hypothetical protein [Schistosoma mansoni] expressed protein [Schistosoma mansoni] (e-164/cov=82%/id=86%)
Q2_P06170	0.949735	up	0.528068	Sjc_0204810	U	0.193391	down	-0.198537	-0.715654	-0.457095	-	Sjp 0204810|Eukaryotic translation initiation factor 2A, putative	gi|256089124 nuclease-related [Schistosoma mansoni] nuclease-related [Schistosoma mansoni] (e-165/cov=83%/id=83%)
Q2_P06937	0.949735	up	0.484082	Smp_166530.x	U	0	down	-2.16858	-3.8898	-3.02919	phosphatidylcholine-sterol acyltransferase (lecithin-cholesterol acyltransferase)/ Phospholipase A	Sjp 0079060|ko:K06129 lysophospholipase III, putative	gi|256086228 phospholipase A [Schistosoma mansoni] phosphatidylcholine-sterol acyltransferase (lecithin-cholesterol acyltransferase)/ Phospholipase A [Schistosoma mansoni] (0.0/cov=85%/id=91%)
Q2_P12261	0.949735	up	1.09406	Smp_139830	U	1.69381	down	-0.147569	-0.467151	-0.30736	integrin alpha repeat domain-containing, putative	Sjp 0020250|IPR011046,WD40-like,domain-containing	gi|256076810 integrin alpha repeat domain-containing [Schistosoma mansoni] integrin alpha repeat domain-containing, putative [Schistosoma mansoni] (2e-43/cov=99%/id=100%)
Q2_P18286	0.949735	up	0.954562	Smp_003440	U	1.69381	down	-0.58183	-0.102222	-0.342026	SPFH domain / Band 7 family protein, putative	Sjp 0208060|expressed protein	gi|256070955 stomatin-related [Schistosoma mansoni] stomatin-related [Schistosoma mansoni] (e-127/cov=54%/id=90%)
Q2_P20025	0.949735	up	0.420371	Smp_083870.x	U	0.430837	down	-0.282027	-0.3974	-0.339714	PwLAP aminopeptidase (M17 family)	Sjp 0004310|Putative aminopeptidase W07G4.4, putative	gi|256086602 PwLAP aminopeptidase (M17 family) [Schistosoma mansoni] PwLAP aminopeptidase (M17 family) [Schistosoma mansoni] (0.0/cov=83%/id=92%)
Q2_P21512	0.949735	up	0.757004	Smp_126130	U	0.616271	down	-0.138792	-0.694465	-0.416629	hypothetical protein	Sjp 0301160|ko:K00128 aldehyde dehydrogenase (NAD+) [EC1.2.1.3], putative	gi|256071779 hypothetical protein [Schistosoma mansoni] expressed protein [Schistosoma mansoni] (0.0/cov=98%/id=98%)
Q2_P26831	0.949735	up	1.11215	Smp_128350	U	0	down	-0.6389	-1.9542	-1.29655	hypothetical protein	-	gi|256072575 hypothetical protein [Schistosoma mansoni] conserved hypothetical protein [Schistosoma mansoni] (e-136/cov=94%/id=93%)
Q2_P36217	0.949735	up	0.435084	Smp_083130	U	2.34207	down	-0.114792	-0.304219	-0.209505	beta-1,3-glucuronyltransferase, putative	-	gi|256086436 beta-13-glucuronyltransferase [Schistosoma mansoni] beta-1,3-glucuronyltransferase, putative [Schistosoma mansoni] (0.83/cov=15%/id=100%)
Q2_P38343	0.949735	up	1.02524	Smp_129960	U	4.26212	down	-0.0778195	-0.305267	-0.191543	hypothetical protein	-	gi|256073176 hypothetical protein [Schistosoma mansoni] expressed protein [Schistosoma mansoni] (1e-38/cov=70%/id=94%)
Q2_P00259	1.16148	up	0.810563	Sjc_0068340	U	4.26212	down	0.138139	-0.679487	-0.270674	-	Sjp 0068340|ko:K00913 1D-myo-Inositol-trisphosphate 6-kinase [EC2.7.1.134], putative	gi|56754379 SJCHGC02495 protein [Schistosoma japonicum] (4e-52/cov=60%/id=45%)
Q2_P01491	1.16148	up	0.681554	Smp_134710	U	0.020653	down	-0.643138	-0.676584	-0.659861	hypothetical protein	Sjp 0201340|Uncharacterized MFS-type transporter C19orf28, putative	gi|256074921 hypothetical protein [Schistosoma mansoni] expressed protein [Schistosoma mansoni] (e-106/cov=99%/id=96%)
Q2_P03172	1.16148	up	0.850984	Smp_121800	U	0	down	-0.452992	-0.898745	-0.675869	replication factor A 1, rfa1, putative	Sjp 0015650|ko:K07466 replication factor A1, putative	gi|256070189 replication factor A 1 rfa1 [Schistosoma mansoni] replication factor A 1, rfa1, putative [Schistosoma mansoni] (e-133/cov=98%/id=92%)
Q2_P05204	1.16148	up	1.30112	gi|226482348	U	0.430837	down	-0.00491508	-1.06076	-0.532836	-	-	gi|226482348 hypothetical protein [Schistosoma japonicum] (2e-65/cov=72%/id=57%)
Q2_P07126	1.16148	up	0.362296	gi|256083442	U	0	down	-1.79554	-3.73123	-2.76338	-	-	gi|256083442 diacylglycerol O-acyltransferase [Schistosoma mansoni] diacylglycerol O-acyltransferase, putative [Schistosoma mansoni] (4e-84/cov=47%/id=100%)
Q2_P07239	1.16148	up	0.965709	Smp_056700	U	0.430837	down	0.129575	-1.44779	-0.659107	membrane associated ring finger 1,8, putative	Sjp 0042090|ko:K10658 E3 ubiquitin-protein ligase MARCH3, putative	gi|256081406 membrane associated ring finger 18 [Schistosoma mansoni] membrane associated ring finger 1,8, putative [Schistosoma mansoni] (e-112/cov=89%/id=90%)
Q2_P09255	1.16148	up	0.634554	Smp_007330	U	0.616271	down	-0.258406	-0.611542	-0.434974	hypothetical protein	-	gi|256071777 hypothetical protein [Schistosoma mansoni] expressed protein [Schistosoma mansoni] (e-106/cov=99%/id=100%)
Q2_P14660	1.16148	up	0.813413	Smp_024290	U	3.14355	down	-0.363942	-0.564315	-0.464128	MAP kinase kinase protein DdMEK1 , putative	Sjp 0088830|expressed protein	gi|256075125 MAP kinase kinase protein DdMEK1 [Schistosoma mansoni] MAP kinase kinase protein DdMEK1 , putative [Schistosoma mansoni] (1e-82/cov=87%/id=90%)
Q2_P18277	1.16148	up	0.715756	Smp_029360	U	0.193391	down	-0.143219	-0.999715	-0.571467	amino acid transporter, putative	Sjp 0310360|Proton-coupled amino acid transporter 4, putative	gi|256076171 amino acid transporter [Schistosoma mansoni] amino acid transporter, putative [Schistosoma mansoni] (e-166/cov=96%/id=98%)
Q2_P22276	1.16148	up	0.502739	Smp_146720	U	0.020653	down	-0.643872	-1.21703	-0.930449	hypothetical protein	Sjp 0047460|Nidogen-2 precursor, putative	gi|256079222 hypothetical protein [Schistosoma mansoni] expressed protein [Schistosoma mansoni] (0.0/cov=99%/id=99%)
Q2_P23620	1.16148	up	1.15477	Smp_022150	U	1.22784	down	0.117055	-1.16717	-0.525058	RWD domain-containing protein, putative	-	gi|256074686 RWD domain-containing protein [Schistosoma mansoni] RWD domain-containing protein, putative [Schistosoma mansoni] (e-140/cov=94%/id=81%)
Q2_P24770	1.16148	up	0.566959	Smp_181320	U	0.0564197	down	-0.326849	-0.776958	-0.551904	SEL-1 like protein	Sjp 0056060|IPR002143,Ribosomal protein L1,domain-containing	gi|256090766 SEL-1 like protein [Schistosoma mansoni] SEL-1 like protein [Schistosoma mansoni] (0.0/cov=91%/id=100%)
Q2_P26901	1.16148	up	0.574419	Smp_133270	U	0.616271	down	-0.392186	-0.291833	-0.34201	sel-1-like protein, sel-1l	Sjp 0038630|ko:K07126 sel-1 suppressor of lin-12-like, putative	gi|256074365 sel-1-like protein sel-1l [Schistosoma mansoni] sel-1-like protein, sel-1l [Schistosoma mansoni] (4e-69/cov=97%/id=86%)
Q2_P31710	1.16148	up	1.18277	Smp_177120	U	2.34207	down	0.046757	-0.685989	-0.319616	serine/threonine kinase	-	gi|256089467 serine/threonine protein kinase [Schistosoma mansoni] serine/threonine kinase [Schistosoma mansoni] (1e-18/cov=97%/id=100%)
Q2_P34396	1.16148	up	0.748413	Smp_066770	U	0.864664	down	-0.515867	-0.184668	-0.350268	hypothetical protein	-	gi|256083356 hypothetical protein [Schistosoma mansoni] expressed protein [Schistosoma mansoni] (2e-73/cov=96%/id=99%)
Q2_P35536	1.16148	up	0.547455	Smp_016900	U	0.864664	down	-0.0459467	-0.659487	-0.352717	hypothetical protein	-	gi|256073684 hypothetical protein [Schistosoma mansoni] expressed protein [Schistosoma mansoni] (2e-61/cov=79%/id=99%)
Q2_P35721	1.16148	up	0.713405	Smp_012580	U	0	down	-0.572374	-0.996792	-0.784583	guanine-nucleotide-exchange-factor, putative	-	gi|256072797 guanine-nucleotide-exchange-factor [Schistosoma mansoni] guanine-nucleotide-exchange-factor, putative [Schistosoma mansoni] (e-117/cov=89%/id=99%)
Q2_P38446	1.16148	up	0.627657	Sjc_0091810	U	0.124453	down	-0.362921	-0.756381	-0.559651	-	Sjp 0091810|IPR000198,RhoGAP;IPR008936,Rho GTPase activation protein,domain-containing	gi|56753937 SJCHGC09067 protein [Schistosoma japonicum] (3e-71/cov=56%/id=86%)
Q2_P40108	1.16148	up	1.17222	gi|76154757	U	0.020653	down	-0.428688	-1.09762	-0.763152	-	-	gi|76154757 SJCHGC09009 protein [Schistosoma japonicum] (e-132/cov=55%/id=100%)
Q2_P41449	1.16148	up	0.426797	gi|226469876	U	0.124453	down	-0.331407	-0.838759	-0.585083	-	-	gi|226469876 twinfilin, actin-binding protein, homolog 1 [Schistosoma japonicum] (6e-41/cov=48%/id=78%)
Q2_P03678	1.26719	up	0.898681	Smp_166010	U	0.430837	down	-0.373739	-0.373952	-0.373846	ankyrin repeat-containing, putative	Sjp 0300490|similar to Serine/threonine-protein phosphatase 2A 65 kDa regulatory subunit A alpha isoform, putative	gi|256052584 ankyrin repeat-containing [Schistosoma mansoni] ankyrin repeat-containing, putative [Schistosoma mansoni] (e-117/cov=64%/id=74%)
Q2_P04233	1.26719	up	0.431896	Smp_145360.x	U	1.22784	down	-0.102925	-0.593039	-0.347982	hypothetical protein	-	gi|256078701 hypothetical protein [Schistosoma mansoni] expressed protein [Schistosoma mansoni] (e-127/cov=76%/id=100%)
Q2_P05374	1.26719	up	1.289	Smp_167500	U	0.193391	down	-0.150624	-0.838422	-0.494523	ap endonuclease, putative	Sjp 0035270|ko:K10772 AP endonuclease 2, putative	gi|256086538 ap endonuclease [Schistosoma mansoni] ap endonuclease, putative [Schistosoma mansoni] (e-137/cov=71%/id=98%)
Q2_P06023	1.26719	up	0.627498	Smp_131080	U	0	down	-0.70962	-1.53674	-1.12318	hypothetical protein	-	gi|256073569 hypothetical protein [Schistosoma mansoni] expressed protein [Schistosoma mansoni] (e-110/cov=40%/id=98%)
Q2_P08370	1.26719	up	0.936645	Smp_155290	U	0	down	-0.574545	-1.24302	-0.908781	hypothetical protein	-	gi|256082389 hypothetical protein [Schistosoma mansoni] hypothetical protein [Schistosoma mansoni] (3e-21/cov=31%/id=98%)
Q2_P13630	1.26719	up	0.937432	Smp_037900	U	0.616271	down	-0.14167	-0.690949	-0.416309	family S12 unassigned peptidase (S12 family)	Sjp 0006630|Serine beta-lactamase-like protein LACTB, mitochondrial precursor, putative	gi|256077720 family S12 unassigned peptidase (S12 family) [Schistosoma mansoni] family S12 unassigned peptidase (S12 family) [Schistosoma mansoni] (e-115/cov=99%/id=92%)
Q2_P18126	1.26719	up	1.21562	Smp_157540	U	0	down	-0.758768	-0.617478	-0.688123	smad, putative	-	gi|256083143 smad [Schistosoma mansoni] smad, putative [Schistosoma mansoni] (5e-96/cov=92%/id=66%)
Q2_P20644	1.26719	up	1.14678	Smp_147230	U	1.69381	down	0.0353557	-0.904366	-0.434505	hypothetical protein	Sjp 0025360|E3 ubiquitin-protein ligase UBR3, putative	gi|256079436 hypothetical protein [Schistosoma mansoni] expressed protein [Schistosoma mansoni] (3e-66/cov=115%/id=71%)
Q2_P21203	1.26719	up	0.484233	Smp_042980	U	0.864664	down	-0.206022	-0.34871	-0.277366	mevalonate kinase	Sjp 0034900|ko:K00869 mevalonate kinase [EC2.7.1.36], putative	gi|256078719 mevalonate kinase [Schistosoma mansoni] mevalonate kinase [Schistosoma mansoni] (e-176/cov=60%/id=96%)
Q2_P25292	1.26719	up	0.542802	Smp_123440.x	U	0.020653	down	-0.42224	-0.950953	-0.686597	fad oxidoreductase, putative	Sjp 0302560|ko:K00285 D-amino-acid dehydrogenase [EC1.4.99.1], putative	gi|256070770 fad oxidoreductase [Schistosoma mansoni] fad oxidoreductase, putative [Schistosoma mansoni] (e-114/cov=73%/id=91%)
Q2_P27374	1.26719	up	1.39395	Smp_154560	U	0.0891082	down	-0.419356	-0.469262	-0.444309	hypothetical protein	-	gi|256082173 hypothetical protein [Schistosoma mansoni] expressed protein [Schistosoma mansoni] (2e-43/cov=38%/id=100%)
Q2_P28702	1.26719	up	0.557881	Smp_088940	U	0.864664	down	-0.0111738	-0.895639	-0.453407	zinc finger protein, putative	Sjp 0060690|Conserved hypothetical protein	gi|256087540 zinc finger protein [Schistosoma mansoni] zinc finger protein, putative [Schistosoma mansoni] (2e-77/cov=90%/id=81%)
Q2_P29859	1.26719	up	0.528475	Smp_092640	U	0	down	-0.658896	-0.670849	-0.664873	hypothetical protein	Sjp 0130950|expressed protein	gi|256088203 hypothetical protein [Schistosoma mansoni] expressed protein [Schistosoma mansoni] (5e-44/cov=99%/id=100%)
Q2_P36194	1.26719	up	0.495257	Sjc_0068040	U	0	down	-2.37582	-5.47458	-3.9252	-	Sjp 0068040|Cathepsin B-like cysteine proteinase precursor, putative	gi|226466652 Cathepsin B-like cysteine proteinase precursor [Schistosoma japonicum] (2e-36/cov=85%/id=80%)
Q2_P38142	1.26719	up	0.897296	C920303.1	U	0	down	-0.984264	-1.60804	-1.29615	-	-	No hits
Q2_P39272	1.26719	up	0.929898	Sjc_0011800	U	0	down	-0.955201	-2.99578	-1.97549	-	Sjp 0011800|expressed protein	gi|76154099 SJCHGC04703 protein [Schistosoma japonicum] (e-129/cov=91%/id=95%)
Q2_P40386	1.26719	up	0.645427	Sjc_0058620	U	0.864664	down	-0.705777	-0.399285	-0.552531	-	Sjp 0058620|Leucine-rich repeat and death domain-containing protein LOC401387 homolog, putative	gi|256071995 hypothetical protein [Schistosoma mansoni] leucine-rich repeat-containing protein, putative [Schistosoma mansoni] (1e-36/cov=77%/id=49%)
Q2_P40511	1.26719	up	0.450743	gi|256083626	U	1.69381	down	-0.154589	-0.454661	-0.304625	-	-	gi|256083626 hypothetical protein [Schistosoma mansoni] conserved hypothetical protein [Schistosoma mansoni] (2e-22/cov=30%/id=76%)
Q2_P01943	1.51784	up	0.698483	Smp_071600.x	U	2.34207	down	-0.0714545	-0.365876	-0.218665	translocon-associated protein, alpha subunit, putative	-	gi|226470316 Translocon-associated protein subunit alpha precursor [Schistosoma japonicum] (2e-99/cov=76%/id=70%)
Q2_P05018	1.51784	up	0.411897	Smp_027010.x	U	1.69381	down	-0.113129	-0.428859	-0.270994	clathrin coat adaptor ap3 medium chain, putative	-	gi|256075674 clathrin coat adaptor ap3 medium chain [Schistosoma mansoni] clathrin coat adaptor ap3 medium chain, putative [Schistosoma mansoni] (e-139/cov=64%/id=95%)
Q2_P05517	1.51784	up	0.550759	Smp_066820.x	U	0.020653	down	-0.451931	-0.598855	-0.525393	dice1/dead/h box polypeptide, putative	-	gi|256083362 dice1/dead/h box polypeptide [Schistosoma mansoni] dice1/dead/h box polypeptide, putative [Schistosoma mansoni] (2e-64/cov=62%/id=98%)
Q2_P05859	1.51784	up	0.7394	Smp_037720	U	0.193391	down	-0.0252298	-1.3611	-0.693163	hypothetical protein	-	gi|256077684 hypothetical protein [Schistosoma mansoni] conserved hypothetical protein [Schistosoma mansoni] (1e-89/cov=59%/id=100%)
Q2_P05945	1.51784	up	0.397882	Smp_042140	U	0	down	-0.719023	-1.062	-0.890512	dynein light chain, putative	Sjp 0205680|IPR002048,Calcium-binding EF-hand;IPR011992,EF-Hand type;IPR001372,Dynein light chain, type 1,domain-containing	gi|256078558 dynein light chain [Schistosoma mansoni] dynein light chain, putative [Schistosoma mansoni] (e-107/cov=67%/id=91%)
Q2_P06164	1.51784	up	0.465683	Smp_004080	U	3.14355	down	0.126336	-0.677826	-0.275745	mitochondrial 2-oxoglutarate/malate carrier protein, putative	-	gi|256071081 mitochondrial 2-oxoglutarate/malate carrier protein [Schistosoma mansoni] mitochondrial 2-oxoglutarate/malate carrier protein, putative [Schistosoma mansoni] (e-174/cov=67%/id=99%)
Q2_P06880	1.51784	up	0.818634	Smp_066950	U	0.124453	down	-0.308872	-0.569432	-0.439152	hsp70 binding protein hspbp, putative	-	gi|256083391 hsp70 binding protein hspbp [Schistosoma mansoni] hsp70 binding protein hspbp, putative [Schistosoma mansoni] (4e-52/cov=97%/id=88%)
Q2_P07554	1.51784	up	0.424833	Smp_096900	U	4.26212	down	-0.0106412	-0.387199	-0.19892	hypothetical protein	-	gi|256088941 hypothetical protein [Schistosoma mansoni] expressed protein [Schistosoma mansoni] (3e-88/cov=89%/id=98%)
Q2_P07804	1.51784	up	0.496413	Smp_152710.x	U	0	down	-0.646106	-1.0679	-0.857004	glutathione-s-transferase omega, putative	Sjp 0028180|ko:K03599 stringent starvation protein A, putative	gi|28628851 glutathione S-transferase omega [Schistosoma mansoni] (e-136/cov=76%/id=99%)
Q2_P16157	1.51784	up	0.403417	gi|56758224	U	0	down	-0.76473	-2.00564	-1.38519	-	-	gi|56758224 SJCHGC06396 protein [Schistosoma japonicum] (1e-21/cov=27%/id=79%)
Q2_P16162	1.51784	up	0.745072	Smp_151010	U	0.291105	down	-0.401328	-0.392227	-0.396778	monocarboxylate transporter, putative	-	No hits
Q2_P21189	1.51784	up	0.58648	Smp_134610	U	0.020653	down	-0.467464	-1.2108	-0.839132	monocarboxylate transporter, putative	-	gi|256074872 monocarboxylate transporter [Schistosoma mansoni] monocarboxylate transporter, putative [Schistosoma mansoni] (e-140/cov=92%/id=94%)
Q2_P24469	1.51784	up	0.482112	Sjc_0027920	U	0.0316118	down	-0.292336	-0.915693	-0.604015	-	Sjp 0027920|ko:K01271 X-Pro dipeptidase [EC3.4.13.9], putative	gi|56754565 SJCHGC06332 protein [Schistosoma japonicum] (0.0/cov=68%/id=85%)
Q2_P24943	1.51784	up	0.571908	Smp_096180	U	1.22784	down	-0.355615	-0.187752	-0.271684	hypothetical protein	-	gi|256088785 hypothetical protein [Schistosoma mansoni] hypothetical protein [Schistosoma mansoni] (3e-54/cov=37%/id=83%)
Q2_P25304	1.51784	up	1.27984	Smp_135100	U	0	down	-0.582918	-1.03341	-0.808166	dtdp-glucose 4-6-dehydratase, putative	Sjp 0028560|ko:K01710 dTDP-glucose 4,6-dehydratase [EC4.2.1.46], putative	gi|256075034 dtdp-glucose 4-6-dehydratase [Schistosoma mansoni] dtdp-glucose 4-6-dehydratase, putative [Schistosoma mansoni] (e-115/cov=98%/id=98%)
Q2_P29312	1.51784	up	0.520265	Smp_089400	U	0.291105	down	-0.238977	-0.789108	-0.514042	hypothetical protein	Sjp 0217110|Beta-catenin-like protein 1, putative	gi|256052841 hypothetical protein [Schistosoma mansoni] expressed protein [Schistosoma mansoni] (1e-38/cov=72%/id=92%)
Q2_P33312	1.51784	up	0.547409	Smp_194600	U	0.193391	down	-0.15182	-0.89431	-0.523065	mitochondrial carrier protein-related	Sjp 0212620|Calcium-binding mitochondrial carrier protein SCaMC-3, putative	gi|256070166 mitochondrial carrier protein [Schistosoma mansoni] mitochondrial carrier protein-related [Schistosoma mansoni] (5e-69/cov=90%/id=92%)
Q2_P35934	1.51784	up	0.474351	gi|256073715	U	0	down	-2.08591	-4.30365	-3.19478	-	-	gi|256073715 hypothetical protein [Schistosoma mansoni] hypothetical protein [Schistosoma mansoni] (4e-32/cov=97%/id=40%)
Q2_P38630	1.51784	up	0.615319	gi|256075486	U	0	down	-0.484187	-1.12267	-0.803429	-	-	gi|256075486 sodium-bile acid cotransporter related [Schistosoma mansoni] sodium-bile acid cotransporter related [Schistosoma mansoni] (3e-27/cov=42%/id=58%)
Q2_P38634	1.51784	up	0.52467	gi|256079253	U	2.34207	down	-0.093806	-0.419355	-0.256581	-	-	gi|256079253 ubiquitin-activating enzyme E1-related [Schistosoma mansoni] ubiquitin-activating enzyme E1-related [Schistosoma mansoni] (5e-28/cov=25%/id=76%)
Q2_P38778	1.51784	up	0.642217	gi|256071094	U	0.124453	down	-0.517058	-0.834539	-0.675798	-	-	gi|256071094 hypothetical protein [Schistosoma mansoni] leucine-rich repeat-containing protein, putative [Schistosoma mansoni] (6e-26/cov=28%/id=73%)
Q2_P40518	1.51784	up	0.849004	Sjc_0002680	U	0	down	-0.537885	-1.06828	-0.803082	-	Sjp 0002680|Probable phospholipid-transporting ATPase IF, putative	gi|256089091 atpase class VI type 11c [Schistosoma mansoni] atpase, class VI, type 11c, putative [Schistosoma mansoni] (8e-34/cov=52%/id=60%)
Q2_P02429	1.75021	up	0.397496	Smp_046880.x	U	0.291105	down	-0.219662	-0.608533	-0.414097	glycosyltransferase, putative	Sjp 0117970|expressed protein	gi|256079474 glycosyltransferase [Schistosoma mansoni] glycosyltransferase, putative [Schistosoma mansoni] (3e-76/cov=99%/id=100%)
Q2_P03261	1.75021	up	1.02772	Smp_145170	U	0.291105	down	-0.344427	-0.337633	-0.34103	tbc1 domain family member, putative	Sjp 0202770|TBC1 domain family member 10A, putative	gi|256078627 tbc1 domain family member [Schistosoma mansoni] tbc1 domain family member, putative [Schistosoma mansoni] (e-169/cov=77%/id=93%)
Q2_P05151	1.75021	up	1.38876	Smp_033250	U	0.864664	down	0.587828	-2.60594	-1.00905	hypothetical protein	-	gi|256076941 hypothetical protein [Schistosoma mansoni] hypothetical protein [Schistosoma mansoni] (5e-89/cov=68%/id=87%)
Q2_P05153	1.75021	up	0.39146	Smp_082620	U	0.430837	down	-0.168116	-0.550087	-0.359101	farnesylated-protein converting enzyme 1 (M48 family)	-	gi|256086328 farnesylated-protein converting enzyme 1 (M48 family) [Schistosoma mansoni] farnesylated-protein converting enzyme 1 (M48 family) [Schistosoma mansoni] (0.0/cov=83%/id=95%)
Q2_P05421	1.75021	up	0.590043	Smp_042700	U	0.616271	down	0.0136088	-0.959186	-0.472789	subfamily M23B non-peptidase homologue (M23 family)	Sjp 0210520|IPR009077,Proteasome activator, REGalpha subunit,domain-containing	gi|256078673 subfamily M23B non-peptidase homologue (M23 family) [Schistosoma mansoni] subfamily M23B non-peptidase homologue (M23 family) [Schistosoma mansoni] (1e-95/cov=83%/id=98%)
Q2_P05626	1.75021	up	0.445088	Smp_002600.x	U	0	down	-2.09409	-4.0415	-3.06779	lysosomal Pro-Xaa carboxypeptidase (S28 family)	-	gi|256070800 lysosomal Pro-Xaa carboxypeptidase (S28 family) [Schistosoma mansoni] lysosomal Pro-Xaa carboxypeptidase (S28 family) [Schistosoma mansoni] (0.0/cov=70%/id=97%)
Q2_P05676	1.75021	up	0.352521	Smp_066670.x	U	0	down	-0.520611	-0.873105	-0.696858	syntaxin, putative	-	gi|256083327 syntaxin [Schistosoma mansoni] syntaxin, putative [Schistosoma mansoni] (4e-23/cov=22%/id=100%)
Q2_P05886	1.75021	up	0.31432	Smp_158810	U	0.193391	down	-0.333482	-0.379327	-0.356405	hypothetical protein	-	gi|256083513 hypothetical protein [Schistosoma mansoni] hypothetical protein [Schistosoma mansoni] (e-161/cov=75%/id=95%)
Q2_P05978	1.75021	up	0.553982	Smp_051420.x	U	0.0891082	down	-0.255455	-0.781326	-0.518391	3'-5' exonuclease eri1-related	-	gi|256080349 3'-5' exonuclease [Schistosoma mansoni] 3'-5' exonuclease eri1-related [Schistosoma mansoni] (e-125/cov=67%/id=97%)
Q2_P07734	1.75021	up	0.373013	Smp_043220	U	0	down	-1.05111	-0.984668	-1.01789	hypothetical protein	-	No hits
Q2_P10797	1.75021	up	0.966976	Smp_018580	U	0	down	-0.449164	-0.92925	-0.689207	WD-repeat protein, putative	Sjp 0033290|WD repeat-containing protein 8, putative	gi|256073970 hypothetical protein [Schistosoma mansoni] WD-repeat protein, putative [Schistosoma mansoni] (4e-68/cov=99%/id=99%)
Q2_P15969	1.75021	up	0.62016	Smp_121320	U	0.430837	down	-0.164647	-0.618322	-0.391484	hypothetical protein	-	gi|198433512 PREDICTED: similar to predicted protein [Ciona intestinalis] (9e-27/cov=56%/id=64%)
Q2_P16143	1.75021	up	0.370387	Smp_052810	U	0	down	-0.916222	-1.7566	-1.33641	glucose-6-phosphate 1-dehydrogenase	-	gi|256080630 glucose-6-phosphate 1-dehydrogenase [Schistosoma mansoni] glucose-6-phosphate 1-dehydrogenase [Schistosoma mansoni] (3e-07/cov=23%/id=100%)
Q2_P18965	1.75021	up	1.15543	Smp_051610	U	0.616271	down	-0.506613	-0.227826	-0.367219	disco-interacting protein 2 (dip2), putative	-	gi|256080385 disco-interacting protein 2 (dip2) [Schistosoma mansoni] disco-interacting protein 2 (dip2), putative [Schistosoma mansoni] (e-108/cov=75%/id=99%)
Q2_P20345	1.75021	up	0.802195	Smp_124920	U	1.69381	down	-0.0545518	-0.585769	-0.32016	Endoplasmic reticulum oxidoreductin 1 (ERO1), putative	Sjp 0204470|ko:K00391 ERO1-like [EC:1.8.4.-], putative	gi|256071331 ero1-related [Schistosoma mansoni] ero1-related [Schistosoma mansoni] (3e-66/cov=98%/id=100%)
Q2_P21785	1.75021	up	0.686285	Smp_024380	U	0.864664	down	-0.297695	-0.3848	-0.341247	Arginine N-methyltransferase 2, putative	Sjp 0073590|ko:K00599 unnamed protein product [EC:2.1.1.-], putative	gi|256075141 Arginine N-methyltransferase 2 [Schistosoma mansoni] Arginine N-methyltransferase 2, putative [Schistosoma mansoni] (4e-96/cov=99%/id=99%)
Q2_P22012	1.75021	up	0.636883	Smp_194910	U	0	down	-1.71483	-3.15629	-2.43556	hypothetical protein	-	gi|256073591 hypothetical protein [Schistosoma mansoni] expressed protein [Schistosoma mansoni] (4e-96/cov=77%/id=91%)
Q2_P22619	1.75021	up	0.703553	Smp_079770.x	U	0.124453	down	-0.445521	-0.425219	-0.43537	protein disulfide-isomerase ER-60 precursor (ERP60), putative	-	gi|256085775 protein disulfide-isomerase er-60 precursor (erp60) [Schistosoma mansoni] protein disulfide-isomerase er-60 precursor (erp60) [Schistosoma mansoni] (0.0/cov=88%/id=100%)
Q2_P24564	1.75021	up	0.477122	Smp_045560	U	0.864664	down	-0.109851	-0.597277	-0.353564	annexin, putative	-	gi|256079200 annexin [Schistosoma mansoni] annexin, putative [Schistosoma mansoni] (0.0/cov=61%/id=100%)
Q2_P25186	1.75021	up	0.503499	Smp_165490	U	1.69381	down	-0.242407	-0.239856	-0.241132	protein phsophatase-2a, putative	-	gi|256052571 protein phsophatase-2a [Schistosoma mansoni] protein phsophatase-2a, putative [Schistosoma mansoni] (0.0/cov=50%/id=100%)
Q2_P25404	1.75021	up	0.940185	Smp_024520	U	0.430837	down	-0.202408	-0.618988	-0.410698	rab GDP-dissociation inhibitor, putative	Sjp 0093460|Rab GDP dissociation inhibitor alpha, putative	gi|256075174 rab GDP-dissociation inhibitor [Schistosoma mansoni] rab GDP-dissociation inhibitor, putative [Schistosoma mansoni] (e-110/cov=89%/id=100%)
Q2_P25460	1.75021	up	0.643978	Smp_134650	U	0.616271	down	-0.295438	-0.328615	-0.312026	CTP synthase, putative	-	No hits
Q2_P26215	1.75021	up	1.58457	Smp_188520	U	3.14355	down	-0.134201	-0.396092	-0.265146	protein phosphatase pp2a regulatory subunit B, putative	-	gi|256069128 hypothetical protein [Schistosoma mansoni] hypothetical protein [Schistosoma mansoni] (e-107/cov=59%/id=91%)
Q2_P26863	1.75021	up	0.432231	Smp_042550	U	0.124453	down	-0.32485	-0.605392	-0.465121	sortingnexin-related	Sjp 0016370|Sorting nexin-2, putative	gi|256078641 sortingnexin-related [Schistosoma mansoni] sortingnexin-related [Schistosoma mansoni] (0.0/cov=69%/id=96%)
Q2_P26920	1.75021	up	0.756456	Smp_000660	U	0	down	-0.433992	-1.3383	-0.886144	ornithine--oxo-acid transaminase	Sjp 0302240|ko:K00819 ornithine--oxo-acid transaminase [EC2.6.1.13], putative	gi|156118907 ornithine aminotransferase [Schistosoma mansoni] (0.0/cov=67%/id=100%)
Q2_P35522	1.75021	up	1.02113	Smp_180500	U	0	down	-0.925889	-0.950018	-0.937953	phospholipid scramblase-related	Sjp 0010790|IPR005552,Scramblase,domain-containing	gi|256090521 phospholipid scramblase-related [Schistosoma mansoni] phospholipid scramblase-related [Schistosoma mansoni] (2e-82/cov=97%/id=99%)
Q2_P35635	1.75021	up	1.10353	Smp_139330	U	0.864664	down	-0.453502	-0.189803	-0.321652	nAChR subunit (ShAR1-beta-like)	-	gi|40317597 nicotinic acetylcholine receptor non-alpha subunit precursor [Schistosoma mansoni] (9e-68/cov=96%/id=78%)
Q2_P37908	1.75021	up	0.638753	Smp_135290	U	0.616271	down	0.0822223	-1.24198	-0.579881	hypothetical protein	-	gi|256075115 hypothetical protein [Schistosoma mansoni] expressed protein [Schistosoma mansoni] (8e-84/cov=84%/id=99%)
Q2_P39747	1.75021	up	0.726423	gi|56759182	U	0	down	-1.1478	-2.25314	-1.70047	-	-	gi|56759182 SJCHGC02330 protein [Schistosoma japonicum] (0.0/cov=92%/id=100%)
Q2_P39850	1.75021	up	0.882	Sjc_0009280	U	0	down	-1.6872	-3.12298	-2.40509	-	Sjp 0009280|IPR005334,Tctex-1,domain-containing	gi|189502906 unknown [Schistosoma japonicum] Tctex1 domain containing-protein 1 [Schistosoma japonicum] (3e-93/cov=65%/id=92%)
Q2_P40935	1.75021	up	0.604518	Sjc_0206060	U	4.26212	down	0.117669	-0.685958	-0.284144	-	Sjp 0206060|expressed protein	gi|76153746 SJCHGC08193 protein [Schistosoma japonicum] (5e-49/cov=64%/id=100%)
Q2_P01517	2.02923	up	1.02656	Smp_127820	U	0	down	-1.21358	-1.13269	-1.17313	hypothetical protein	-	gi|256072401 hypothetical protein [Schistosoma mansoni] expressed protein [Schistosoma mansoni] (1e-47/cov=45%/id=87%)
Q2_P02060	2.02923	up	1.03731	gi|226479850	U	0.616271	down	-0.0559134	-0.933179	-0.494546	-	-	gi|226479850 hypothetical protein [Schistosoma japonicum] (5e-49/cov=71%/id=74%)
Q2_P05051	2.02923	up	1.06789	Smp_147630	U	0.0316118	down	-0.309737	-1.14463	-0.727183	ADP-ribosylglycohydrolase, putative	Sjp 0204370|ko:K05521 ADP-ribosylglycohydrolase, putative	gi|256079606 ADP-ribosylglycohydrolase [Schistosoma mansoni] ADP-ribosylglycohydrolase, putative [Schistosoma mansoni] (e-113/cov=72%/id=99%)
Q2_P05537	2.02923	up	0.502016	Smp_039130	U	0.864664	down	-0.379268	-0.277808	-0.328538	niemann-pick C1 (NPC1)	-	gi|256077983 niemann-pick C1 (NPC1) [Schistosoma mansoni] niemann-pick C1 (NPC1) [Schistosoma mansoni] (9e-68/cov=40%/id=90%)
Q2_P06578	2.02923	up	0.438863	Smp_065180	U	0.616271	down	-0.450821	-0.24194	-0.346381	eh domain containing/past-1-related	Sjp 0301270|EH domain-containing protein 1, putative	gi|256083058 eh domain containing/past-1-related [Schistosoma mansoni] eh domain containing/past-1-related [Schistosoma mansoni] (1e-92/cov=87%/id=92%)
Q2_P07070	2.02923	up	0.545131	Smp_099320	U	0.430837	down	-0.32199	-0.371344	-0.346667	hypothetical protein	Sjp 0305010|Eukaryotic translation initiation factor 3 subunit K, putative	gi|256089335 hypothetical protein [Schistosoma mansoni] expressed protein [Schistosoma mansoni] (e-126/cov=85%/id=100%)
Q2_P10663	2.02923	up	0.693993	Smp_138890.x	U	1.69381	down	-0.341407	-0.41986	-0.380634	zinc finger protein, putative	-	gi|256076467 zinc finger protein [Schistosoma mansoni] zinc finger protein, putative [Schistosoma mansoni] (5e-21/cov=33%/id=100%)
Q2_P11049	2.02923	up	0.694876	Smp_143070	U	3.14355	down	0.0376615	-0.630627	-0.296483	kelch-related proteins	Sjp 0086810|Kelch-like protein 2, putative	gi|256077835 hypothetical protein [Schistosoma mansoni] kelch-related proteins [Schistosoma mansoni] (7e-54/cov=76%/id=97%)
Q2_P11532	2.02923	up	0.826334	Smp_181270.x	U	0.020653	down	-0.600216	-0.755887	-0.678051	hypothetical protein	Sjp 0101680|expressed protein	gi|256066564 hypothetical protein [Schistosoma mansoni] expressed protein [Schistosoma mansoni] (1e-34/cov=99%/id=75%)
Q2_P19227	2.02923	up	0.589303	Sjc_0303110	U	0.291105	down	-0.347656	-0.402997	-0.375327	-	Sjp 0303110|COBW domain-containing protein 1, putative	gi|156395535 predicted protein [Nematostella vectensis] predicted protein [Nematostella vectensis] (2e-36/cov=35%/id=68%)
Q2_P19564	2.02923	up	0.647191	Smp_086220.x	U	3.14355	down	-0.0649796	-0.385485	-0.225232	hypothetical protein	-	gi|256087102 hypothetical protein [Schistosoma mansoni] expressed protein [Schistosoma mansoni] (e-120/cov=73%/id=91%)
Q2_P20505	2.02923	up	0.400047	Smp_158600	U	0.616271	down	-0.311901	-0.382188	-0.347044	oligosaccharyl transferase, putative	Sjp 0018570|ko:K00730 dolichyl-diphosphooligosaccharide--protein glycosyltransferase [EC2.4.1.119], putative	gi|256083468 oligosaccharyl transferase [Schistosoma mansoni] oligosaccharyl transferase, putative [Schistosoma mansoni] (e-160/cov=61%/id=100%)
Q2_P21881	2.02923	up	0.381404	Smp_070110	U	0.124453	down	-0.284724	-0.568318	-0.426521	putative mitochondrial 39S ribosomal protein L45	Sjp 0218450|Probable 39S ribosomal protein L45, mitochondrial precursor, putative	gi|256083996 mitochondrial 39S ribosomal protein L45 [Schistosoma mansoni] putative mitochondrial 39S ribosomal protein L45 [Schistosoma mansoni] (1e-65/cov=99%/id=100%)
Q2_P21892	2.02923	up	0.772153	Smp_075140	U	0.124453	down	-0.34201	-1.18123	-0.761622	hypothetical protein	-	gi|256084950 hypothetical protein [Schistosoma mansoni] expressed protein [Schistosoma mansoni] (4e-91/cov=97%/id=100%)
Q2_P22165	2.02923	up	0.565713	Smp_134950	U	3.14355	down	-0.0909721	-0.352684	-0.221828	centrin-related	-	gi|256074991 centrin-related [Schistosoma mansoni] centrin-related [Schistosoma mansoni] (2e-87/cov=47%/id=97%)
Q2_P23398	2.02923	up	0.62972	Smp_159110	U	1.69381	down	-0.222025	-0.331523	-0.276774	Bullous pemphigoid antigen 1, isoform 5 (BPA) (Hemidesmosomal plaque protein) (Dystonia musculorum protein) (Dystonin), putative	Sjp 0218560|IPR008696,NAF1,domain-containing	gi|226478936 hypothetical protein [Schistosoma japonicum] (2e-83/cov=97%/id=63%)
Q2_P25981	2.02923	up	0.368769	Smp_158620	U	0.0891082	down	-0.287685	-0.651754	-0.46972	retinaldehyde binding protein-related	Sjp 0303170|similar to Uncharacterized protein C23B6.04c, putative	gi|256083474 retinaldehyde binding protein-related [Schistosoma mansoni] retinaldehyde binding protein-related [Schistosoma mansoni] (e-139/cov=79%/id=89%)
Q2_P26374	2.02923	up	0.316591	Smp_075870.x	U	0.430837	down	-0.153617	-0.63966	-0.396638	translocation associated membrane protein, putative	Sjp 0208280|Translocation-associated membrane protein 1-like 1, putative	gi|256085105 translocation associated membrane protein [Schistosoma mansoni] translocation associated membrane protein, putative [Schistosoma mansoni] (0.0/cov=94%/id=100%)
Q2_P27266	2.02923	up	0.287834	Smp_050250	U	0.430837	down	-0.212084	-0.53097	-0.371527	hypothetical protein	-	gi|256080110 hypothetical protein [Schistosoma mansoni] hypothetical protein [Schistosoma mansoni] (0.0/cov=95%/id=86%)
Q2_P28047	2.02923	up	1.16751	Smp_099850.x	U	0.0564197	down	-0.605447	-0.569066	-0.587257	putative divalent metal transporter DMT1B	Sjp 0301090|ko:K03322 metal ion transporter, Nramp family, putative	gi|256089396 divalent metal transporter DMT1B [Schistosoma mansoni] putative divalent metal transporter DMT1B [Schistosoma mansoni] (1e-69/cov=78%/id=83%)
Q2_P29093	2.02923	up	0.364923	Smp_178700.x	U	2.34207	down	-0.0215009	-0.517091	-0.269296	histone acetyltransferase type B catalytic subunit, putative	Sjp 0059210|ko:K00653 histone acetyltransferase [EC2.3.1.48], putative	gi|256089944 histone acetyltransferase type B catalytic subunit [Schistosoma mansoni] histone acetyltransferase type B catalytic subunit, putative [Schistosoma mansoni] (3e-55/cov=99%/id=100%)
Q2_P30103	2.02923	up	1.08505	Smp_064010	U	1.69381	down	-0.295823	-0.253601	-0.274712	camp-response element binding protein-related	Sjp 0060790|expressed protein	gi|256082856 camp-response element binding protein-related [Schistosoma mansoni] camp-response element binding protein-related [Schistosoma mansoni] (3e-79/cov=88%/id=100%)
Q2_P35576	2.02923	up	0.89703	Smp_130050	U	0.020653	down	-0.601298	-1.11514	-0.858218	hypothetical protein	-	gi|256073213 hypothetical protein [Schistosoma mansoni] conserved hypothetical protein [Schistosoma mansoni] (9e-46/cov=47%/id=100%)
Q2_P36268	2.02923	up	0.667523	Smp_170820	U	0.430837	down	-0.956171	-0.505803	-0.730987	multidrug resistance protein 1, 2, 3 (p glycoprotein 1, 2, 3), putative	Sjp 0122070|Multidrug resistance protein 3, putative	gi|256087616 multidrug resistance protein [Schistosoma mansoni] multidrug resistance protein 1, 2, 3 (p glycoprotein 1, 2, 3), putative [Schistosoma mansoni] (8e-88/cov=98%/id=99%)
Q2_P36645	2.02923	up	0.76713	C916976.1	U	4.26212	down	-0.188791	-0.225373	-0.207082	-	-	No hits
Q2_P39529	2.02923	up	0.534227	Sjc_0309940	U	0	down	-1.26855	-2.09867	-1.68361	-	Sjp 0309940|Non-imprinted in Prader-Willi/Angelman syndrome region protein 2 homolog, putative	gi|56754031 SJCHGC09214 protein [Schistosoma japonicum] (3e-95/cov=59%/id=82%)
Q2_P04981	2.30642	up	0.506617	Smp_165100	U	1.22784	down	-0.0844363	-0.687351	-0.385893	hypothetical protein	Sjp 0102510|IPR002110,Ankyrin,domain-containing	gi|256052555 hypothetical protein [Schistosoma mansoni] expressed protein [Schistosoma mansoni] (1e-56/cov=70%/id=88%)
Q2_P05129	2.30642	up	0.396161	Smp_024670	U	0.430837	down	-0.121534	-0.689657	-0.405596	chromatin regulatory protein sir2, putative	Sjp 0103290|NAD-dependent deacetylase sirtuin-7, putative	gi|256075198 chromatin regulatory protein sir2 [Schistosoma mansoni] chromatin regulatory protein sir2, putative [Schistosoma mansoni] (0.0/cov=95%/id=96%)
Q2_P05323	2.30642	up	0.370879	Smp_142970	U	0	down	-0.887085	-1.80332	-1.3452	palmitoyl-protein thioesterase, putative	Sjp 0202470|ko:K01074 palmitoyl-protein thioesterase [EC3.1.2.22], putative	gi|256077802 palmitoyl-protein thioesterase [Schistosoma mansoni] palmitoyl-protein thioesterase, putative [Schistosoma mansoni] (e-155/cov=80%/id=96%)
Q2_P05376	2.30642	up	0.306131	Smp_060420.x	U	1.69381	down	-0.400503	-0.198463	-0.299483	suppressor of actin (sac), putative	-	gi|256082185 suppressor of actin (sac) [Schistosoma mansoni] suppressor of actin (sac), putative [Schistosoma mansoni] (e-122/cov=41%/id=97%)
Q2_P05468	2.30642	up	1.24851	Smp_180190	U	0.124453	down	-0.221755	-0.885814	-0.553785	hypothetical protein	-	gi|256090438 hypothetical protein [Schistosoma mansoni] expressed protein [Schistosoma mansoni] (e-105/cov=91%/id=100%)
Q2_P06375	2.30642	up	0.648417	Sjc_0093230	U	0	down	-1.65093	-1.99435	-1.82264	-	Sjp 0093230|Multidrug resistance protein 1, putative	gi|425476 SMDR2 [Schistosoma mansoni] (1e-72/cov=95%/id=90%)
Q2_P06859	2.30642	up	0.320383	gi|56756186	U	0.124453	down	-0.280028	-0.519368	-0.399698	-	-	gi|56756186 SJCHGC01787 protein [Schistosoma japonicum] (3e-69/cov=75%/id=64%)
Q2_P07324	2.30642	up	0.477419	Smp_020590	U	2.34207	down	-0.1082	-0.309603	-0.208902	hypothetical protein	-	gi|256074394 hypothetical protein [Schistosoma mansoni] expressed protein [Schistosoma mansoni] (0.0/cov=95%/id=99%)
Q2_P07433	2.30642	up	0.442928	Smp_047700	U	0.0891082	down	-0.301218	-0.694784	-0.498001	ring finger protein 11 (sid 1669) (nedd4 ww domain-binding protein 2), putative	-	gi|256079620 ring finger protein 11 (sid 1669) (nedd4 ww domain-binding protein 2) [Schistosoma mansoni] ring finger protein 11 (sid 1669) (nedd4 ww domain-binding protein 2), putative [Schistosoma mansoni] (1e-65/cov=55%/id=72%)
Q2_P07952	2.30642	up	0.968614	Smp_153810	U	0.291105	down	-0.24974	-0.597504	-0.423622	l-asparaginase I, putative	-	gi|256081840 l-asparaginase I [Schistosoma mansoni] l-asparaginase I, putative [Schistosoma mansoni] (4e-38/cov=30%/id=100%)
Q2_P09689	2.30642	up	0.287767	Smp_054810	U	0	down	-0.364886	-1.69493	-1.02991	hypothetical protein	Sjp 0048180|expressed protein	gi|256081017 hypothetical protein [Schistosoma mansoni] expressed protein [Schistosoma mansoni] (1e-81/cov=99%/id=100%)
Q2_P12688	2.30642	up	0.954401	Smp_132170	U	0.616271	down	-0.0784272	-0.808266	-0.443347	jumonji domain containing protein, putative	Sjp 0304290|expressed protein	gi|256073885 jumonji domain containing protein [Schistosoma mansoni] jumonji domain containing protein, putative [Schistosoma mansoni] (1e-46/cov=99%/id=81%)
Q2_P16139	2.30642	up	0.842971	Smp_154680	U	0	down	-2.02133	-3.62985	-2.82559	glycosyltransferase 14 family member, putative	-	gi|256082219 glycosyltransferase 14 family member [Schistosoma mansoni] glycosyltransferase 14 family member, putative [Schistosoma mansoni] (e-118/cov=99%/id=96%)
Q2_P16960	2.30642	up	0.554102	Smp_133020	U	2.34207	down	-0.202827	-0.302938	-0.252882	serine/threonine kinase	Sjp 0211950|ko:K04441 p38 MAP kinase, putative	gi|256074255 serine/threonine protein kinase [Schistosoma mansoni] serine/threonine kinase [Schistosoma mansoni] (4e-77/cov=99%/id=91%)
Q2_P18384	2.30642	up	0.466818	Smp_012540	U	1.69381	down	-0.0104493	-0.644895	-0.327672	hypothetical protein	-	gi|256072787 hypothetical protein [Schistosoma mansoni] expressed protein [Schistosoma mansoni] (e-124/cov=84%/id=100%)
Q2_P18885	2.30642	up	0.455968	gi|226466806	U	0.0316118	down	-0.413467	-0.45723	-0.435348	-	-	gi|226466806 Casein kinase I isoform alpha [Schistosoma japonicum] (0.0/cov=59%/id=94%)
Q2_P19246	2.30642	up	1.23319	Smp_173620	U	0.864664	down	-0.440721	-0.178966	-0.309844	strawberry notch-related	Sjp 0114880|similar to Uncharacterized protein C9orf5, putative	gi|256053066 strawberry notch-related [Schistosoma mansoni] strawberry notch-related [Schistosoma mansoni] (e-145/cov=90%/id=94%)
Q2_P20698	2.30642	up	0.650597	Smp_009760	U	1.22784	down	-0.179607	-0.409556	-0.294581	14-3-3 protein, putative	-	gi|256072240 hypothetical protein [Schistosoma mansoni] RecName: Full=14-3-3 protein homolog 1 14-3-3 protein [Schistosoma mansoni] 14-3-3 protein, putative [Schistosoma mansoni] 14-3-3 protein (e-138/cov=84%/id=100%)
Q2_P24701	2.30642	up	0.563688	gi|256078324	U	1.69381	down	-0.218225	-0.252097	-0.235161	-	-	gi|256078324 ubiquitin fusion degradaton protein [Schistosoma mansoni] ubiquitin fusion degradaton protein, putative [Schistosoma mansoni] (e-119/cov=71%/id=89%)
Q2_P24865	2.30642	up	0.394176	Smp_175970	U	0.616271	down	-0.189589	-0.529489	-0.359539	hypothetical protein	Sjp 0302850|Speckle-type POZ protein-like, putative	gi|226487000 Speckle-type POZ protein-like [Schistosoma japonicum] Speckle-type POZ protein-like [Schistosoma japonicum] Speckle-type POZ protein-like [Schistosoma japonicum] (e-108/cov=59%/id=71%)
Q2_P25087	2.30642	up	0.34403	Smp_016250.x	U	0.864664	down	-0.328329	-0.246334	-0.287332	GTP-binding protein (I) alpha-2 subunit, gnai2, putative	-	gi|256073545 GTP-binding protein (I) alpha-2 subunit gnai2 [Schistosoma mansoni] GTP-binding protein (I) alpha-2 subunit, gnai2, putative [Schistosoma mansoni] (0.0/cov=70%/id=99%)
Q2_P26637	2.30642	up	0.442421	Smp_048760.x	U	3.14355	down	0.100813	-0.737106	-0.318147	sumo-1-activating enzyme E1a, putative	-	gi|256079824 sumo-1-activating enzyme E1a [Schistosoma mansoni] sumo-1-activating enzyme E1a, putative [Schistosoma mansoni] (2e-99/cov=90%/id=92%)
Q2_P26871	2.30642	up	1.00951	Smp_009600	U	0.430837	down	-0.20962	-0.658836	-0.434228	serine/threonine kinase	Sjp 0117190|ko:K06631 polo-like kinase 1, putative	gi|256072203 serine/threonine protein kinase [Schistosoma mansoni] polo-like kinase [Schistosoma mansoni] serine/threonine kinase [Schistosoma mansoni] (0.0/cov=95%/id=93%)
Q2_P27179	2.30642	up	0.3716	Smp_162630.x	U	4.26212	down	-0.452948	-0.00240602	-0.227677	ubiquitin-activating enzyme e1, putative	Sjp 0065510|ko:K03178 ubiquitin-activating enzyme E1, putative	gi|226487428 ubiquitin-activating enzyme E1 [Schistosoma japonicum] (0.0/cov=85%/id=84%)
Q2_P27320	2.30642	up	0.58042	Smp_065770.x	U	3.14355	down	-0.359671	-0.189949	-0.27481	sugar transporter, putative	-	gi|256083170 sugar transporter [Schistosoma mansoni] sugar transporter, putative [Schistosoma mansoni] (2e-94/cov=41%/id=83%)
Q2_P29256	2.30642	up	0.883735	Smp_167180	U	0.124453	down	-0.552781	-0.503594	-0.528188	hypothetical protein	-	No hits
Q2_P30179	2.30642	up	0.707858	Smp_128230	U	1.69381	down	0.0758536	-0.871524	-0.397835	hypothetical protein	-	gi|256072540 hypothetical protein [Schistosoma mansoni] expressed protein [Schistosoma mansoni] (1e-62/cov=99%/id=100%)
Q2_P30897	2.30642	up	0.721321	Smp_124230	U	0.864664	down	0.0279115	-0.885019	-0.428554	DNA repair protein RAD51, putative	Sjp 0000050|ko:K04482 DNA repair protein Rad51, putative	gi|256071033 DNA repair protein RAD51 [Schistosoma mansoni] DNA repair protein RAD51, putative [Schistosoma mansoni] (8e-73/cov=99%/id=99%)
Q2_P33487	2.30642	up	0.804368	Smp_153770	U	1.69381	down	-0.259402	-0.289328	-0.274365	DNA repair endonuclease xp-f / mei-9 / rad1, putative	-	gi|256081825 DNA repair endonuclease xp-f / mei-9 / rad1 [Schistosoma mansoni] DNA repair endonuclease xp-f / mei-9 / rad1, putative [Schistosoma mansoni] (1e-41/cov=99%/id=100%)
Q2_P35605	2.30642	up	0.450482	gi|82753491	U	0	down	-1.45618	-1.49476	-1.47547	-	-	gi|82753491 hypothetical protein [Plasmodium yoelii yoelii str. 17XNL] putative bir1 protein [Plasmodium yoelii yoelii] (0.048/cov=53%/id=30%)
Q2_P39146	2.30642	up	0.6697	Sjc_0072650	U	4.26212	down	-0.276785	-0.311361	-0.294073	-	Sjp 0072650|Ankyrin repeat and MYND domain-containing protein 1, putative	gi|76155897 SJCHGC08371 protein [Schistosoma japonicum] (0.0/cov=90%/id=92%)
Q2_P39641	2.30642	up	0.751719	gi|56754385	U	0	down	-1.46919	-1.84356	-1.65637	-	-	gi|56754385 SJCHGC06531 protein [Schistosoma japonicum] (1e-71/cov=31%/id=100%)
Q2_P40006	2.30642	up	0.711255	Sjc_0207960	U	3.14355	down	-0.0617022	-0.484023	-0.272863	-	Sjp 0207960|expressed protein	gi|56752885 SJCHGC00975 protein [Schistosoma japonicum] (0.0/cov=82%/id=96%)
Q2_P40201	2.30642	up	0.661191	gi|56755942	U	0.020653	down	-0.350671	-1.20236	-0.776515	-	-	gi|56755942 SJCHGC00811 protein [Schistosoma japonicum] (e-100/cov=60%/id=80%)
Q2_P40227	2.30642	up	0.767075	Sjc_0105540	U	0.124453	down	-0.332961	-0.61955	-0.476256	-	Sjp 0105540|Synaptic vesicle 2-related protein, putative	gi|76155877 SJCHGC09395 protein [Schistosoma japonicum] (4e-62/cov=52%/id=85%)
Q2_P01043	2.62918	up	0.658756	Smp_179750	U	0.430837	down	-0.578954	-0.478749	-0.528851	cadherin-related	Sjp 0034290|Protocadherin-20 precursor, putative	gi|256090291 cadherin [Schistosoma mansoni] cadherin-related [Schistosoma mansoni] (3e-84/cov=99%/id=100%)
Q2_P01319	2.62918	up	0.507902	Smp_001950	U	1.22784	down	-0.285615	-0.39344	-0.339527	hypothetical protein	-	gi|256070667 hypothetical protein [Schistosoma mansoni] hypothetical protein [Schistosoma mansoni] (e-100/cov=70%/id=68%)
Q2_P01512	2.62918	up	0.775373	Smp_143760	U	0	down	-0.668573	-1.30895	-0.988763	terminal deoxycytidyl transferase rev1, putative	-	gi|256078093 terminal deoxycytidyl transferase [Schistosoma mansoni] terminal deoxycytidyl transferase rev1, putative [Schistosoma mansoni] (e-121/cov=78%/id=88%)
Q2_P06188	2.62918	up	0.593	gi|256074835	U	0.0316118	down	-0.462353	-0.940335	-0.701344	-	-	gi|256074835 hypothetical protein [Schistosoma mansoni] hypothetical protein [Schistosoma mansoni] (1e-58/cov=34%/id=100%)
Q2_P09230	2.62918	up	0.885609	Smp_006250.x	U	0.430837	down	-0.181369	-0.600003	-0.390686	sex comb on midleg homolog, putative	Sjp 0101820|Sex comb on midleg-like protein 2, putative	gi|256071545 sex comb on midleg homolog [Schistosoma mansoni] sex comb on midleg homolog, putative [Schistosoma mansoni] (5e-19/cov=94%/id=100%)
Q2_P16418	2.62918	up	0.95934	Smp_149660	U	0.291105	down	-0.189551	-0.722967	-0.456259	hypothetical protein	-	gi|256080367 hypothetical protein [Schistosoma mansoni] expressed protein [Schistosoma mansoni] (2e-24/cov=76%/id=89%)
Q2_P18124	2.62918	up	1.03994	gi|189502826	U	1.69381	down	0.00554917	-0.843454	-0.418952	-	-	gi|189502826 unknown [Schistosoma japonicum] (2e-89/cov=87%/id=71%)
Q2_P18142	2.62918	up	0.35181	Smp_015070.x	U	0.430837	down	-0.220074	-0.428957	-0.324515	vacuolar ATP synthase subunit h, putative	Sjp 0301850|ko:K02144 V-type H+-transporting ATPase 54 kD subunit, putative	gi|226467680 Vacuolar H+-ATPase SFD subunit [Schistosoma japonicum] (0.0/cov=74%/id=95%)
Q2_P18148	2.62918	up	0.30112	Smp_043110	U	0.020653	down	-0.509018	-0.749332	-0.629175	hypothetical protein	-	gi|256078747 hypothetical protein [Schistosoma mansoni] expressed protein [Schistosoma mansoni] (1e-79/cov=50%/id=90%)
Q2_P18545	2.62918	up	0.371526	Smp_031710	U	0.616271	down	-0.202531	-0.393302	-0.297917	NADH-ubiquinone oxidoreductase 42 kD subunit, putative	-	gi|256076609 NADH-ubiquinone oxidoreductase [Schistosoma mansoni] NADH-ubiquinone oxidoreductase 42 kD subunit, putative [Schistosoma mansoni] (0.0/cov=78%/id=100%)
Q2_P21103	2.62918	up	0.820351	Smp_152810	U	0.124453	down	-0.267237	-0.743661	-0.505449	adenylate kinase, putative	-	gi|256081501 adenylate kinase [Schistosoma mansoni] adenylate kinase, putative [Schistosoma mansoni] (e-150/cov=89%/id=100%)
Q2_P21780	2.62918	up	0.410932	gi|256088571	U	1.69381	down	-0.348678	-0.255478	-0.302078	-	-	gi|256088571 hypothetical protein [Schistosoma mansoni] expressed protein [Schistosoma mansoni] (2e-36/cov=61%/id=97%)
Q2_P23507	2.62918	up	0.461106	C807683.1	U	0.124453	down	-0.299153	-0.746875	-0.523014	-	-	No hits
Q2_P25376	2.62918	up	0.378053	Smp_068500	U	0.430837	down	-0.200265	-0.6155	-0.407882	hypothetical protein	-	gi|256083684 hypothetical protein [Schistosoma mansoni] hypothetical protein [Schistosoma mansoni] (e-149/cov=54%/id=69%)
Q2_P26152	2.62918	up	0.903132	C811541.1	U	0.0316118	down	-0.669942	-0.786525	-0.728234	-	-	No hits
Q2_P26676	2.62918	up	0.876607	Smp_169330	U	0.193391	down	-0.266638	-0.69993	-0.483284	nuclear pore complex protein nup155, putative	Sjp 0071690|IPR004870,Nucleoporin, non-repetitive/WGA-negative,domain-containing	gi|256087190 nuclear pore complex protein nup155 [Schistosoma mansoni] nuclear pore complex protein nup155, putative [Schistosoma mansoni] (e-131/cov=69%/id=92%)
Q2_P27635	2.62918	up	0.39913	Smp_152340	U	2.34207	down	-0.165107	-0.625953	-0.39553	hypothetical protein	-	gi|261333468 hypothetical protein, conserved [Trypanosoma brucei gambiense DAL972] (0.044/cov=36%/id=27%)
Q2_P34999	2.62918	up	0.472172	Smp_171960	U	0	down	-0.60912	-0.832505	-0.720812	short chain dehydrogenase, putative	Sjp 0214470|ko:K00120 similar to Dehydrogenase/reductase (SDR family) member 1 [EC:1.1.-.-], putative	gi|256087970 short chain dehydrogenase [Schistosoma mansoni] short chain dehydrogenase, putative [Schistosoma mansoni] (8e-57/cov=98%/id=98%)
Q2_P35534	2.62918	up	0.577894	Smp_171990	U	0.864664	down	-0.473843	-0.214597	-0.34422	sterol response element binding protein cleavage- activating protein (fragment), putative	-	gi|256087985 sterol response element binding protein cleavage-activating protein (fragment) [Schistosoma mansoni] sterol response element binding protein cleavage-activating protein (fragment), putative [Schistosoma mansoni] (4e-78/cov=96%/id=100%)
Q2_P35682	2.62918	up	0.490802	Smp_154490	U	0.864664	down	-0.477263	-0.257596	-0.367429	multiple pdz domain protein, putative	-	gi|256082156 multiple pdz domain protein [Schistosoma mansoni] multiple pdz domain protein, putative [Schistosoma mansoni] (1e-30/cov=46%/id=95%)
Q2_P36238	2.62918	up	0.726925	Smp_055260	U	0.291105	down	0.417864	-2.99499	-1.28856	sodium-dependent amino acid transporter, putative	-	gi|256081072 sodium-dependent amino acid transporter [Schistosoma mansoni] sodium-dependent amino acid transporter, putative [Schistosoma mansoni] (8e-54/cov=94%/id=87%)
Q2_P36701	2.62918	up	0.86891	Smp_017640	U	1.22784	down	-0.0858761	-0.601836	-0.343856	nucleolar complex protein, putative	-	gi|256052058 nucleolar complex protein [Schistosoma mansoni] nucleolar complex protein, putative [Schistosoma mansoni] (6e-73/cov=96%/id=99%)
Q2_P37959	2.62918	up	0.479302	Smp_060160	U	1.69381	down	0.283969	-1.54358	-0.629806	hypothetical protein	Sjp 0062730|Sperm flagellar protein 1, putative	gi|256082126 hypothetical protein [Schistosoma mansoni] conserved hypothetical protein [Schistosoma mansoni] (2e-44/cov=81%/id=79%)
Q2_P39512	2.62918	up	0.456204	Sjc_0044700	U	0.0316118	down	-0.279959	-1.1273	-0.703629	-	Sjp 0044700|Conserved hypothetical protein	gi|56754784 SJCHGC04243 protein [Schistosoma japonicum] (1e-88/cov=67%/id=92%)
Q2_P41240	2.62918	up	0.477521	gi|56758216	U	0	down	-0.542567	-1.34029	-0.94143	-	-	gi|56758216 SJCHGC04516 protein [Schistosoma japonicum] (8e-65/cov=36%/id=100%)
Q2_P41661	2.62918	up	0.583034	Sjc_0056800	U	3.14355	down	-0.142385	-0.675134	-0.408759	-	Sjp 0056800|ko:K03363 cell division cycle 20, cofactor of APC complex, putative	gi|56756903 SJCHGC06368 protein [Schistosoma japonicum] (5e-42/cov=39%/id=98%)
Q2_P00849	3.00065	up	0.716359	Smp_144960	U	0.0316118	down	-0.421317	-0.764647	-0.592982	hypothetical protein	-	gi|256078520 hypothetical protein [Schistosoma mansoni] expressed protein [Schistosoma mansoni] (2e-66/cov=47%/id=97%)
Q2_P01458	3.00065	up	0.737693	gi|256068064	U	0.430837	down	-0.187063	-0.711599	-0.449331	-	-	gi|256068064 hypothetical protein [Schistosoma mansoni] hypothetical protein [Schistosoma mansoni] (3e-40/cov=25%/id=98%)
Q2_P01909	3.00065	up	0.33252	Smp_169960	U	0.616271	down	-0.299745	-0.336894	-0.31832	dual specificity protein phosphatase, putative	-	gi|256087332 dual specificity protein phosphatase [Schistosoma mansoni] dual specificity protein phosphatase, putative [Schistosoma mansoni] (3e-74/cov=99%/id=99%)
Q2_P06114	3.00065	up	0.415568	Sjc_0204570	U	1.22784	down	-0.0632822	-0.671426	-0.367354	-	Sjp 0204570|similar to UPF0183 protein C16orf70, putative	gi|256088345 hypothetical protein [Schistosoma mansoni] expressed protein [Schistosoma mansoni] (0.0/cov=73%/id=99%)
Q2_P07348	3.00065	up	0.365978	Smp_095580	U	0	down	-0.497445	-1.21898	-0.858213	1-acylglycerol-3-phosphate acyltransferase, putative	-	gi|256088668 1-acylglycerol-3-phosphate acyltransferase [Schistosoma mansoni] 1-acylglycerol-3-phosphate acyltransferase, putative [Schistosoma mansoni] (3e-32/cov=24%/id=98%)
Q2_P08710	3.00065	up	0.477758	Smp_032000	U	0	down	-0.391546	-1.49714	-0.944343	subfamily C14A unassigned peptidase (C14 family)	Sjp 0071380|ko:K02186 caspase 2, apoptosis-related cysteine protease, putative	gi|256076694 caspase-7 (C14 family) [Schistosoma mansoni] caspase-7 (C14 family) [Schistosoma mansoni] (4e-48/cov=99%/id=100%)
Q2_P18044	3.00065	up	0.644411	C800183.1	U	0.430837	down	-0.520807	-0.222661	-0.371734	-	-	No hits
Q2_P18214	3.00065	up	0.311624	gi|256084240	U	0	down	-0.626813	-0.773085	-0.699949	-	-	gi|256084240 hypothetical protein [Schistosoma mansoni] expressed protein [Schistosoma mansoni] (9e-15/cov=12%/id=97%)
Q2_P18472	3.00065	up	1.28323	Smp_055800	U	1.22784	down	-0.296152	-0.248075	-0.272113	pescadillo - related	Sjp 0300940|Pescadillo, putative	gi|226483571 Pescadillo [Schistosoma japonicum] (0.0/cov=67%/id=83%)
Q2_P19559	3.00065	up	0.506485	Smp_152020	U	0	down	-0.922989	-0.749557	-0.836273	hypothetical protein	Sjp 0300260|SID1 transmembrane family member 1 precursor, putative	gi|256081228 hypothetical protein [Schistosoma mansoni] expressed protein [Schistosoma mansoni] (2e-49/cov=98%/id=88%)
Q2_P19583	3.00065	up	0.648106	Smp_056990	U	0.0316118	down	-0.191775	-1.82977	-1.01077	hypothetical protein	-	gi|226490132 Thyroid receptor-interacting protein 11 [Schistosoma japonicum] (1e-91/cov=84%/id=65%)
Q2_P19715	3.00065	up	0.908515	Smp_030370	U	0.124453	down	-0.466183	-0.557191	-0.511687	calreticulin autoantigen homolog precursor, putative	-	gi|256076369 calreticulin autoantigen homolog precursor [Schistosoma mansoni] calreticulin autoantigen homolog precursor, putative [Schistosoma mansoni] (0.0/cov=85%/id=83%)
Q2_P20895	3.00065	up	0.987299	Smp_166290	U	0.291105	down	-0.474569	-0.632876	-0.553723	phosphotyrosyl phosphatase activator, putative	-	gi|256086162 phosphotyrosyl phosphatase activator [Schistosoma mansoni] phosphotyrosyl phosphatase activator, putative [Schistosoma mansoni] (3e-36/cov=79%/id=98%)
Q2_P21790	3.00065	up	0.315395	Smp_040080	U	0.0316118	down	-0.320677	-0.944684	-0.632681	hypothetical protein	-	gi|256078172 hypothetical protein [Schistosoma mansoni] expressed protein [Schistosoma mansoni] (3e-71/cov=82%/id=83%)
Q2_P22182	3.00065	up	0.701221	Smp_124830.x	U	3.14355	down	-0.0361954	-0.46317	-0.249683	family C54 unassigned peptidase (C54 family)	Sjp 0069880|ko:K08342 autophagy-related protein 4, putative	gi|256071261 family C54 unassigned peptidase (C54 family) [Schistosoma mansoni] family C54 unassigned peptidase (C54 family) [Schistosoma mansoni] (e-176/cov=71%/id=100%)
Q2_P22372	3.00065	up	0.707438	Smp_080360	U	4.26212	down	0.420322	-1.27519	-0.427436	hypothetical protein	-	gi|256085889 hypothetical protein [Schistosoma mansoni] hypothetical protein [Schistosoma mansoni] (4e-88/cov=85%/id=88%)
Q2_P23022	3.00065	up	0.64429	gi|256067961	U	1.22784	down	-0.664062	-0.1995	-0.431781	-	-	gi|256067961 hypothetical protein [Schistosoma mansoni] expressed protein [Schistosoma mansoni] (6e-97/cov=61%/id=95%)
Q2_P23100	3.00065	up	0.989301	C807133.1	U	0	down	-1.57787	-1.48367	-1.53077	-	-	No hits
Q2_P24611	3.00065	up	0.419263	Smp_173800	U	0	down	-0.499544	-1.01661	-0.758078	hypothetical protein	-	gi|256088469 hypothetical protein [Schistosoma mansoni] expressed protein [Schistosoma mansoni] (7e-66/cov=47%/id=86%)
Q2_P27358	3.00065	up	0.394678	gi|226469294	U	0.430837	down	-0.275236	-0.461276	-0.368256	-	-	gi|226469294 Translocation-associated membrane protein 1 [Schistosoma japonicum] Translocation-associated membrane protein 1 [Schistosoma japonicum] (9e-06/cov=16%/id=55%)
Q2_P27558	3.00065	up	0.946301	Smp_054620	U	0.0316118	down	-0.226275	-1.5664	-0.896337	hypothetical protein	-	gi|256080985 hypothetical protein [Schistosoma mansoni] expressed protein [Schistosoma mansoni] (e-117/cov=99%/id=100%)
Q2_P35409	3.00065	up	0.609764	Smp_132700	U	1.69381	down	-0.765388	-0.0934175	-0.429403	nephrin, putative	-	gi|256074117 nephrin [Schistosoma mansoni] nephrin, putative [Schistosoma mansoni] (2e-23/cov=98%/id=100%)
Q2_P39686	3.00065	up	0.583113	Sjc_0312300	U	0.0564197	down	-0.213662	-1.23699	-0.725324	-	Sjp 0312300|expressed protein	gi|256087322 hypothetical protein [Schistosoma mansoni] conserved hypothetical protein [Schistosoma mansoni] (4e-64/cov=66%/id=79%)
Q2_P39783	3.00065	up	0.440085	Sjc_0039950	U	0.616271	down	-0.163146	-0.426094	-0.29462	-	Sjp 0039950|ko:K03133 transcription initiation factor TFIID subunit D7, putative	gi|56758210 SJCHGC06169 protein [Schistosoma japonicum] TAF9 RNA polymerase II, TATA box binding protein (TBP)-associated factor [Schistosoma japonicum] (3e-96/cov=47%/id=100%)
Q2_P01127	3.39807	up	0.432112	Smp_136360	U	0.0891082	down	-0.251455	-0.767009	-0.509232	DNA cross-link repair protein pso2/snm1, putative	Sjp 0205290|DNA cross-link repair 1A protein, putative	gi|256075515 DNA cross-link repair protein pso2/snm1 [Schistosoma mansoni] DNA cross-link repair protein pso2/snm1, putative [Schistosoma mansoni] (e-110/cov=97%/id=98%)
Q2_P01445	3.39807	up	0.499347	Smp_157670	U	4.26212	down	-0.305259	-0.0976186	-0.201439	hypothetical protein	-	gi|256083178 hypothetical protein [Schistosoma mansoni] expressed protein [Schistosoma mansoni] (3e-11/cov=21%/id=94%)
Q2_P05522	3.39807	up	0.293796	Smp_041890.x	U	0.0316118	down	-0.317472	-0.915837	-0.616655	ribonuclease hi large subunit, putative	Sjp 0000830|ko:K10743 ribonuclease H2 subunit A, putative	gi|256078514 ribonuclease hi large subunit [Schistosoma mansoni] ribonuclease hi large subunit, putative [Schistosoma mansoni] (e-152/cov=68%/id=95%)
Q2_P06123	3.39807	up	0.272307	Smp_077030	U	0.0316118	down	-0.391454	-0.740721	-0.566088	hypothetical protein	Sjp 0029500|Serine/threonine-protein phosphatase 2A regulatory subunit B'' subunit gamma, putative	gi|256085334 hypothetical protein [Schistosoma mansoni] expressed protein [Schistosoma mansoni] (5e-76/cov=64%/id=100%)
Q2_P06601	3.39807	up	0.593042	Smp_083990.x	U	0.616271	down	-0.359402	-0.379663	-0.369533	cationic amino acid transporter, putative	Sjp 0208770|Cystine/glutamate transporter, putative	gi|256086632 cationic amino acid transporter [Schistosoma mansoni] amino acid permease [Schistosoma mansoni] cationic amino acid transporter, putative [Schistosoma mansoni] (e-162/cov=99%/id=90%)
Q2_P07122	3.39807	up	0.407728	Smp_188460	U	1.69381	down	-0.166807	-0.362968	-0.264887	kunitz-type protease inhibitor, putative	-	gi|195116533 GI17581 [Drosophila mojavensis] GI17581 [Drosophila mojavensis] (0.80/cov=21%/id=38%)
Q2_P09794	3.39807	up	0.319182	Smp_006190	U	4.26212	down	-0.23635	-0.135932	-0.186141	hypothetical protein	-	gi|256071531 hypothetical protein [Schistosoma mansoni] expressed protein [Schistosoma mansoni] (2e-66/cov=99%/id=100%)
Q2_P10305	3.39807	up	1.16475	Smp_017520	U	0.193391	down	-0.182094	-1.13758	-0.659838	hypothetical protein	Sjp 0301440|ko:K01107 inositol polyphosphate 1-phosphatase [EC3.1.3.57], putative	gi|256052036 hypothetical protein [Schistosoma mansoni] hypothetical protein [Schistosoma mansoni] (8e-81/cov=99%/id=90%)
Q2_P16136	3.39807	up	0.617077	Smp_090440	U	1.22784	down	-0.171683	-0.381277	-0.27648	DEAD box ATP-dependent RNA helicase, putative	-	gi|256087842 DEAD box ATP-dependent RNA helicase [Schistosoma mansoni] DEAD box ATP-dependent RNA helicase, putative [Schistosoma mansoni] (2e-58/cov=78%/id=78%)
Q2_P16151	3.39807	up	0.392531	Smp_159910	U	3.14355	down	-0.178357	-0.281848	-0.230103	hypothetical protein	-	gi|256083884 hypothetical protein [Schistosoma mansoni] hypothetical protein [Schistosoma mansoni] (7e-99/cov=95%/id=91%)
Q2_P18580	3.39807	up	0.343067	Smp_015030.x	U	0	down	-0.396716	-1.08449	-0.740604	choline/ethanolamine kinase, putative	-	gi|256073308 choline/ethanolamine kinase [Schistosoma mansoni] choline/ethanolamine kinase, putative [Schistosoma mansoni] (e-170/cov=73%/id=100%)
Q2_P19286	3.39807	up	0.495896	Smp_018530.x	U	3.14355	down	-0.170752	-0.275203	-0.222978	nascent polypeptide associated complex alpha subunit (nac alpha), putative	Sjp 0305160|ko:K03626 nascent polypeptide-associated complex subunit alpha, putative	gi|256073958 nascent polypeptide associated complex alpha subunit (nac alpha) [Schistosoma mansoni] nascent polypeptide associated complex alpha subunit (nac alpha), putative [Schistosoma mansoni] (1e-86/cov=61%/id=84%)
Q2_P21677	3.39807	up	0.709445	Smp_063990	U	1.69381	down	-0.280117	-0.312808	-0.296462	DNA-directed RNA polymerase II largest subunit, putative	Sjp 0086530|ko:K03006 DNA-directed RNA polymerase II subunit A, putative	gi|301778185 PREDICTED: DNA-directed RNA polymerase II subunit RPB1-like [Ailuropoda melanoleuca] (e-100/cov=96%/id=58%)
Q2_P22159	3.39807	up	0.570326	Smp_104730	U	0.616271	down	-0.162119	-0.589221	-0.37567	DNAj homolog subfamily B member 4,, putative	Sjp 0209050|ko:K09519 DnaJ homolog, subfamily B, member 13, putative	gi|256066513 DNAj homolog subfamily B member 4 [Schistosoma mansoni] DNAj homolog subfamily B member 4,, putative [Schistosoma mansoni] (e-111/cov=99%/id=99%)
Q2_P22342	3.39807	up	0.368637	Smp_086030.x	U	1.69381	down	-0.245695	-0.190503	-0.218099	hypothetical protein	Sjp 0203300|similar to Uncharacterized protein LOC286187 homolog, putative	gi|256087089 hypothetical protein [Schistosoma mansoni] expressed protein [Schistosoma mansoni] (e-150/cov=70%/id=95%)
Q2_P23370	3.39807	up	0.524028	Smp_104470.x	U	1.69381	down	-0.141812	-0.320568	-0.23119	lysyl-tRNA synthetase, putative	Sjp 0010800|ko:K04567 lysyl-tRNA synthetase, class II, putative	gi|256090517 lysyl-tRNA synthetase [Schistosoma mansoni] lysyl-tRNA synthetase, putative [Schistosoma mansoni] (0.0/cov=99%/id=95%)
Q2_P24952	3.39807	up	0.232364	Smp_127000.x	U	3.14355	down	-0.381199	-0.0847055	-0.232952	cationic amino acid transporter, putative	-	gi|256072108 cationic amino acid transporter [Schistosoma mansoni] cationic amino acid transporter, putative [Schistosoma mansoni] (3e-88/cov=49%/id=90%)
Q2_P27406	3.39807	up	0.494684	Smp_007970	U	0	down	-0.341473	-1.22098	-0.781226	hypothetical protein	-	gi|256071902 hypothetical protein [Schistosoma mansoni] expressed protein [Schistosoma mansoni] (e-120/cov=93%/id=99%)
Q2_P30627	3.39807	up	0.805747	Smp_041350	U	0.0316118	down	-0.409968	-1.00285	-0.70641	bruno-like rna binding protein	-	gi|256078409 bruno-like rna binding protein [Schistosoma mansoni] bruno-like rna binding protein [Schistosoma mansoni] (2e-28/cov=99%/id=63%)
Q2_P34391	3.39807	up	0.600004	Smp_140580	U	0.0891082	down	-0.369852	-0.547891	-0.458871	pyruvate dehydrogenase, putative	-	gi|256077128 pyruvate dehydrogenase [Schistosoma mansoni] pyruvate dehydrogenase, putative [Schistosoma mansoni] (6e-31/cov=40%/id=98%)
Q2_P35499	3.39807	up	0.804189	gi|259155182	U	0.0891082	down	-0.053515	-2.28128	-1.1674	-	-	gi|259155182 Transmembrane protein 56-B [Salmo salar] Transmembrane protein 56-B [Salmo salar] (2e-12/cov=71%/id=31%)
Q2_P37131	3.39807	up	0.580993	Smp_045080	U	0.193391	down	-0.304533	-0.588825	-0.446679	hypothetical protein	-	gi|256079110 hypothetical protein [Schistosoma mansoni] hypothetical protein [Schistosoma mansoni] (5e-44/cov=87%/id=100%)
Q2_P38413	3.39807	up	0.721908	gi|76152931	U	0.430837	down	-0.314661	-0.657561	-0.486111	-	-	gi|76152931 SJCHGC08901 protein [Schistosoma japonicum] (2e-49/cov=36%/id=100%)
Q2_P39297	3.39807	up	0.779747	Sjc_0087760	U	0.430837	down	-0.36834	-0.604849	-0.486595	-	Sjp 0087760|expressed protein	gi|76153827 SJCHGC03222 protein [Schistosoma japonicum] (3e-86/cov=54%/id=100%)
Q2_P41271	3.39807	up	0.911566	Sjc_0022880	U	0	down	-1.39771	-3.41574	-2.40672	-	Sjp 0022880|expressed protein	gi|56755153 SJCHGC05741 protein [Schistosoma japonicum] (e-122/cov=64%/id=94%)
Q2_P00466	3.81171	up	0.764997	gi|256090321	U	0.124453	down	-0.196418	-0.854617	-0.525518	-	-	gi|256090321 helicase [Schistosoma mansoni] helicase, putative [Schistosoma mansoni] (2e-86/cov=96%/id=95%)
Q2_P03927	3.81171	up	0.299649	Smp_134880	U	0.124453	down	-0.349445	-0.517527	-0.433486	hypothetical protein	Sjp 0303220|Snurportin-1, putative	gi|256074963 hypothetical protein [Schistosoma mansoni] expressed protein [Schistosoma mansoni] (3e-83/cov=94%/id=84%)
Q2_P05745	3.81171	up	0.320183	Smp_053060.x	U	2.34207	down	-0.0980874	-0.353103	-0.225595	hypothetical protein	-	gi|256080665 hypothetical protein [Schistosoma mansoni] expressed protein [Schistosoma mansoni] (0.0/cov=58%/id=95%)
Q2_P05865	3.81171	up	0.411257	Smp_137710	U	2.34207	down	-0.208935	-0.375071	-0.292003	drug transporter, putative	Sjp 0206020|Major facilitator superfamily domain-containing protein 8, putative	gi|256076037 drug transporter [Schistosoma mansoni] drug transporter, putative [Schistosoma mansoni] (e-171/cov=70%/id=94%)
Q2_P05883	3.81171	up	0.542652	Smp_083020	U	1.69381	down	-0.244004	-0.189471	-0.216738	let1/narf-related	-	gi|256086412 hypothetical protein [Schistosoma mansoni] let1/narf-related [Schistosoma mansoni] (e-171/cov=84%/id=96%)
Q2_P07445	3.81171	up	0.352455	Smp_194090	U	0.430837	down	-0.0843944	-0.941202	-0.512798	subfamily S1A unassigned peptidase (S01 family)	Sjp 0206470|Enteropeptidase precursor, putative	gi|256070026 subfamily S1A unassigned peptidase (S01 family) [Schistosoma mansoni] subfamily S1A unassigned peptidase (S01 family) [Schistosoma mansoni] (e-122/cov=64%/id=99%)
Q2_P07532	3.81171	up	0.300927	Smp_016340	U	0.0564197	down	-0.335026	-0.636867	-0.485947	hypothetical protein	-	gi|256073559 hypothetical protein [Schistosoma mansoni] expressed protein [Schistosoma mansoni] (e-106/cov=58%/id=100%)
Q2_P07806	3.81171	up	0.414483	Smp_100070	U	1.22784	down	-0.0577245	-0.531288	-0.294506	hypothetical protein	Sjp 0209150|RWD domain-containing protein 2B, putative	gi|256089441 hypothetical protein [Schistosoma mansoni] expressed protein [Schistosoma mansoni] (e-120/cov=92%/id=83%)
Q2_P12583	3.81171	up	0.573414	Smp_134060	U	1.69381	down	-0.0505321	-0.51162	-0.281076	U3 small nucleolar rna (U3 snorna) associated protein, putative	Sjp 0080990|WD repeat and SOF domain-containing protein 1, putative	gi|256074661 U3 small nucleolar rna (U3 snorna) associated protein [Schistosoma mansoni] U3 small nucleolar rna (U3 snorna) associated protein, putative [Schistosoma mansoni] (9e-64/cov=91%/id=97%)
Q2_P18555	3.81171	up	0.482404	Smp_085150	U	0.864664	down	-0.0887067	-0.709873	-0.39929	phosphoglucomutase, putative	Sjp 0300930|ko:K01840 phosphomannomutase [EC5.4.2.8], putative	gi|256086891 phosphoglucomutase [Schistosoma mansoni] phosphoglucomutase, putative [Schistosoma mansoni] (e-114/cov=88%/id=100%)
Q2_P18593	3.81171	up	0.602547	Smp_194760	U	4.26212	down	-0.0494868	-0.404598	-0.227042	hypothetical protein	-	gi|256070224 hypothetical protein [Schistosoma mansoni] hypothetical protein [Schistosoma mansoni] (e-175/cov=73%/id=96%)
Q2_P19062	3.81171	up	0.361482	Smp_035020.x	U	0.430837	down	-0.180099	-0.615108	-0.397604	cd151-related	-	gi|256092858 cd151-related [Schistosoma mansoni] cd151-related [Schistosoma mansoni] (e-140/cov=77%/id=94%)
Q2_P19757	3.81171	up	0.560284	Smp_095360.x	U	0.0891082	down	-0.276851	-0.884754	-0.580803	fatty acid binding protein	-	gi|55670477 Chain A, Schistosoma Mansoni Fatty Acid Binding Protein In Complex With Oleic Acid Chain A, Schistosoma Mansoni Fatty Acid Binding Protein In Complex With Arachidonic Acid (9e-70/cov=57%/id=99%)
Q2_P20282	3.81171	up	0.784228	Smp_168460	U	0.193391	down	-0.292296	-0.780207	-0.536252	core 1 udp-galactose:n-acetylgalactosamine-alpha- r beta 1,3- galactosyltransferase, putative	-	gi|256086912 glycoprotein-N-acetylgalactosamine 3-beta-galactosyltransferase [Schistosoma mansoni] core 1 udp-galactose:n-acetylgalactosamine-alpha-r beta 1,3-galactosyltransferase, putative [Schistosoma mansoni] (8e-65/cov=94%/id=95%)
Q2_P20710	3.81171	up	0.296736	Smp_097490	U	0.020653	down	-0.359095	-0.995767	-0.677431	P25 alpha-related	-	gi|256089068 P25 alpha-related [Schistosoma mansoni] P25 alpha-related [Schistosoma mansoni] (8e-96/cov=70%/id=100%)
Q2_P22938	3.81171	up	0.482726	Smp_124980	U	0	down	-0.976836	-2.3185	-1.64767	tumor necrosis factor induced protein, putative	-	gi|256071359 tumor necrosis factor induced protein [Schistosoma mansoni] tumor necrosis factor induced protein, putative [Schistosoma mansoni] (e-112/cov=70%/id=88%)
Q2_P24548	3.81171	up	0.384802	gi|256052046	U	0.0316118	down	-0.276899	-1.07468	-0.675788	-	-	gi|256052046 tetraspanin [Schistosoma mansoni] tetraspanin, putative [Schistosoma mansoni] (4e-76/cov=55%/id=67%)
Q2_P24935	3.81171	up	0.388505	Smp_138710	U	0.616271	down	-0.215965	-0.382145	-0.299055	hypothetical protein	-	gi|256076412 hypothetical protein [Schistosoma mansoni] hypothetical protein [Schistosoma mansoni] (6e-44/cov=22%/id=98%)
Q2_P26949	3.81171	up	0.574218	Smp_162710	U	1.69381	down	-0.00763961	-0.869492	-0.438566	protein kinase	-	gi|256084952 protein kinase [Schistosoma mansoni] protein kinase [Schistosoma mansoni] (2e-84/cov=76%/id=97%)
Q2_P27198	3.81171	up	0.258457	Smp_025020	U	0.0316118	down	-0.424484	-0.573955	-0.499219	hypothetical protein	-	gi|256075278 hypothetical protein [Schistosoma mansoni] hypothetical protein [Schistosoma mansoni] (e-128/cov=52%/id=89%)
Q2_P30758	3.81171	up	0.519207	Smp_173340	U	2.34207	down	0.117796	-0.84491	-0.363557	transcription factor, putative	-	gi|256088353 transcription factor [Schistosoma mansoni] transcription factor, putative [Schistosoma mansoni] (3e-18/cov=91%/id=83%)
Q2_P31537	3.81171	up	0.558182	Smp_046280.x	U	3.14355	down	-0.316367	-0.376106	-0.346237	hypothetical protein	Sjp 0097300|expressed protein	gi|256079357 hypothetical protein [Schistosoma mansoni] expressed protein [Schistosoma mansoni] (3e-99/cov=99%/id=94%)
Q2_P31753	3.81171	up	0.638683	gi|116334936	U	1.22784	down	-0.74405	-0.0432152	-0.393633	-	-	gi|116334936 hypothetical protein CRP_034 [Candidatus Carsonella ruddii PV] hypothetical protein [Candidatus Carsonella ruddii PV] (0.069/cov=60%/id=23%)
Q2_P35751	3.81171	up	0.769689	Smp_097650	U	0	down	-0.98865	-1.06542	-1.02704	hypothetical protein	-	gi|256089104 hypothetical protein [Schistosoma mansoni] expressed protein [Schistosoma mansoni] (e-139/cov=78%/id=99%)
Q2_P35980	3.81171	up	0.397896	Smp_148280	U	0.864664	down	-0.163188	-0.442165	-0.302676	hypothetical protein	-	gi|256079836 hypothetical protein [Schistosoma mansoni] hypothetical protein [Schistosoma mansoni] (e-115/cov=74%/id=88%)
Q2_P39127	3.81171	up	0.515408	Sjc_0031170	U	2.34207	down	0.0229606	-0.672373	-0.324706	-	Sjp 0031170|UNC93-like protein MFSD11, putative	gi|76156235 SJCHGC07920 protein [Schistosoma japonicum] (1e-73/cov=86%/id=84%)
Q2_P39831	3.81171	up	0.45657	Sjc_0304710	U	0.291105	down	-0.0198874	-1.48379	-0.751839	-	Sjp 0304710|expressed protein	gi|56757597 SJCHGC03511 protein [Schistosoma japonicum] (e-133/cov=70%/id=95%)
Q2_P40258	3.81171	up	0.621828	gi|256068881	U	0	down	-0.407464	-1.25546	-0.831463	-	-	gi|256068881 hypothetical protein [Schistosoma mansoni] hypothetical protein [Schistosoma mansoni] (5e-14/cov=22%/id=73%)
Q2_P40486	3.81171	up	0.348261	gi|256072425	U	0	down	-0.686713	-1.05524	-0.870978	-	-	gi|256072425 hypothetical protein [Schistosoma mansoni] hypothetical protein [Schistosoma mansoni] (1e-12/cov=22%/id=60%)
Q2_P00236	4.42636	up	0.388548	Sjc_0000230	U	1.69381	down	-0.104784	-0.408557	-0.25667	-	Sjp 0000230|ko:K01509 adenosinetriphosphatase [EC3.6.1.3], putative	gi|256070997 DEAD box ATP-dependent RNA helicase [Schistosoma mansoni] DEAD box ATP-dependent RNA helicase, putative [Schistosoma mansoni] (0.0/cov=81%/id=100%)
Q2_P00570	4.42636	up	0.629717	gi|221485233	U	2.34207	down	-0.57228	-0.103038	-0.337659	-	-	gi|221485233 hypothetical protein TGGT1_105410 [Toxoplasma gondii GT1] (0.080/cov=13%/id=44%)
Q2_P02830	4.42636	up	0.808398	Smp_052150	U	1.69381	down	-0.0695416	-0.601789	-0.335665	hypothetical protein	-	gi|256080496 hypothetical protein [Schistosoma mansoni] hypothetical protein [Schistosoma mansoni] (e-111/cov=99%/id=100%)
Q2_P05714	4.42636	up	0.424418	Smp_168590	U	0	down	-1.05804	-1.93792	-1.49798	macrophage scavenger receptor-related	-	gi|256086959 macrophage scavenger receptor-related [Schistosoma mansoni] macrophage scavenger receptor-related [Schistosoma mansoni] (e-107/cov=57%/id=100%)
Q2_P05912	4.42636	up	0.387628	gi|256087871	U	0.291105	down	-0.328195	-0.550717	-0.439456	-	-	gi|256087871 myst histone acetyltransferase [Schistosoma mansoni] myst histone acetyltransferase, putative [Schistosoma mansoni] (0.0/cov=56%/id=99%)
Q2_P06971	4.42636	up	0.199898	Smp_085010	U	0	down	-1.96028	-3.95373	-2.957	cathepsin B-like peptidase (C01 family)	Sjp 0218410|Cathepsin B-like cysteine proteinase precursor, putative	gi|256086863 cathepsin B-like peptidase (C01 family) [Schistosoma mansoni] cathepsin B-like peptidase (C01 family) [Schistosoma mansoni] (3e-44/cov=58%/id=96%)
Q2_P07572	4.42636	up	0.549521	Smp_153520	U	2.34207	down	-0.114895	-0.405176	-0.260035	hypothetical protein	-	gi|256081727 hypothetical protein [Schistosoma mansoni] expressed protein [Schistosoma mansoni] (e-115/cov=79%/id=75%)
Q2_P12458	4.42636	up	0.334667	Smp_026810	U	0	down	-2.46611	-4.50319	-3.48465	scavenger receptor class B type-2 (sr-B2), putative	-	gi|256075630 scavenger receptor class B type-2 (sr-B2) [Schistosoma mansoni] scavenger receptor class B type-2 (sr-B2), putative [Schistosoma mansoni] (2e-81/cov=65%/id=100%)
Q2_P17374	4.42636	up	0.40259	Smp_086530	U	0	down	-1.01168	-2.53737	-1.77453	tegumental protein Sm 20.8, putative	-	gi|256052718 tegumental protein Sm 20.8 [Schistosoma mansoni] tegumental antigen Sm20.8 [Schistosoma mansoni] Sm 20.8 [Schistosoma mansoni] tegumental protein Sm 20.8 [Schistosoma mansoni] tegumental protein Sm 20.8, putative [Schistosoma mansoni] (5e-52/
Q2_P18376	4.42636	up	0.294526	Smp_005010	U	1.69381	down	-0.0998697	-0.415055	-0.257462	chitobiosyldiphosphodolichol alpha-mannosyltransferase	Sjp 0077160|ko:K03842 beta-1,4-mannosyltransferase, putative	gi|256071271 chitobiosyldiphosphodolichol alpha-mannosyltransferase [Schistosoma mansoni] chitobiosyldiphosphodolichol alpha-mannosyltransferase [Schistosoma mansoni] (0.0/cov=74%/id=98%)
Q2_P18397	4.42636	up	0.35328	Smp_026190	U	0.0564197	down	-0.322356	-0.787654	-0.555005	hypothetical protein	-	gi|256075488 hypothetical protein [Schistosoma mansoni] expressed protein [Schistosoma mansoni] (e-140/cov=79%/id=100%)
Q2_P20234	4.42636	up	0.341172	Smp_066960.x	U	0.0564197	down	-0.285	-0.707503	-0.496251	geranylgeranyl transferase type I beta subunit, putative	Sjp 0001950|ko:K05955 protein geranylgeranyltransferase type I, beta subunit [EC:2.5.1.59], putative	gi|256083393 geranylgeranyl transferase type I beta subunit [Schistosoma mansoni] geranylgeranyl transferase type I beta subunit, putative [Schistosoma mansoni] (0.0/cov=86%/id=89%)
Q2_P20239	4.42636	up	0.513882	Smp_145510	U	0	down	-0.995954	-2.05119	-1.52357	shoc2, putative	Sjp 0202370|Leucine-rich repeat protein SHOC-2, putative	gi|76155634 SJCHGC02725 protein [Schistosoma japonicum] (2e-40/cov=74%/id=72%)
Q2_P20340	4.42636	up	0.308675	Smp_160740	U	0	down	-1.06034	-0.99136	-1.02585	ctl2, putative	-	gi|256084157 ctl2 [Schistosoma mansoni] ctl2, putative [Schistosoma mansoni] (e-165/cov=99%/id=91%)
Q2_P20444	4.42636	up	0.614179	Smp_141160	U	0.124453	down	-0.0970156	-1.34263	-0.719821	hypothetical protein	Sjp 0202990|IPR001841,Zinc finger, RING-type,domain-containing	gi|256092866 hypothetical protein [Schistosoma mansoni] expressed protein [Schistosoma mansoni] (2e-73/cov=57%/id=100%)
Q2_P21777	4.42636	up	0.407898	Smp_137450	U	0	down	-0.475029	-0.758269	-0.616649	conserved Schistosoma protein, unknown function	-	gi|256075936 hypothetical protein [Schistosoma mansoni] conserved Schistosoma protein, unknown function [Schistosoma mansoni] (e-107/cov=99%/id=91%)
Q2_P21865	4.42636	up	0.302315	Smp_047500	U	0.430837	down	-0.197251	-0.592035	-0.394643	hypothetical protein	-	gi|256079586 hypothetical protein [Schistosoma mansoni] expressed protein [Schistosoma mansoni] (3e-74/cov=89%/id=89%)
Q2_P23447	4.42636	up	0.898271	Smp_145460	U	0.020653	down	-0.410981	-1.47392	-0.942448	hypothetical protein	-	gi|256078739 hypothetical protein [Schistosoma mansoni] expressed protein [Schistosoma mansoni] (2e-22/cov=60%/id=70%)
Q2_P23981	4.42636	up	0.440153	Smp_078110.x	U	2.34207	down	-0.0832441	-0.523286	-0.303265	hypothetical protein	-	gi|256085527 hypothetical protein [Schistosoma mansoni] expressed protein [Schistosoma mansoni] (3e-75/cov=67%/id=98%)
Q2_P25103	4.42636	up	0.363909	Smp_179560	U	1.69381	down	-0.247209	-0.227532	-0.237371	multiple inositol polyphosphate phosphatase- related	-	gi|256090225 multiple inositol polyphosphate phosphatase-related [Schistosoma mansoni] multiple inositol polyphosphate phosphatase-related [Schistosoma mansoni] (9e-96/cov=55%/id=100%)
Q2_P25409	4.42636	up	0.232554	Smp_020210	U	1.22784	down	-0.173126	-0.354316	-0.263721	hypothetical protein	-	gi|256074323 hypothetical protein [Schistosoma mansoni] expressed protein [Schistosoma mansoni] (0.0/cov=90%/id=95%)
Q2_P26532	4.42636	up	0.297253	Smp_093950	U	0.193391	down	-0.24006	-0.763863	-0.501961	family C85 unassigned peptidase (C85 family)	-	gi|256053064 family C85 unassigned peptidase (C85 family) [Schistosoma mansoni] family C85 unassigned peptidase (C85 family) [Schistosoma mansoni] (0.0/cov=53%/id=99%)
Q2_P26710	4.42636	up	0.418336	Smp_031880	U	0.124453	down	-0.413474	-0.479985	-0.44673	basigin related	-	gi|256076657 basigin related [Schistosoma mansoni] basigin related [Schistosoma mansoni] Ig domain-containing protein [Schistosoma mansoni] (e-160/cov=49%/id=97%)
Q2_P30000	4.42636	up	0.853968	Smp_123660	U	0	down	-1.22008	-2.03776	-1.62892	peroxidasin, putative	Sjp 0049060|Peroxidasin homolog precursor, putative	gi|256070832 peroxidasin [Schistosoma mansoni] peroxidasin, putative [Schistosoma mansoni] (3e-45/cov=99%/id=98%)
Q2_P31411	4.42636	up	0.400243	Smp_121420	U	1.22784	down	-0.206533	-0.415213	-0.310873	N-myristoyltransferase, putative	Sjp 0091180|ko:K00671 glycylpeptide N-tetradecanoyltransferase [EC2.3.1.97], putative	gi|256070131 N-myristoyltransferase [Schistosoma mansoni] N-myristoyltransferase, putative [Schistosoma mansoni] (2e-29/cov=96%/id=96%)
Q2_P33922	4.42636	up	0.585822	Smp_007570	U	0.0564197	down	-0.168399	-2.21949	-1.19394	hypothetical protein	-	gi|256071815 hypothetical protein [Schistosoma mansoni] hypothetical protein [Schistosoma mansoni] (5e-83/cov=99%/id=98%)
Q2_P35324	4.42636	up	0.407647	Smp_096360	U	0.020653	down	-0.378672	-1.12208	-0.750378	replication factor C / DNA polymerase III gamma- tau subunit, putative	-	gi|256053212 replication factor C / DNA polymerase III gamma-tau subunit [Schistosoma mansoni] replication factor C / DNA polymerase III gamma-tau subunit, putative [Schistosoma mansoni] (4e-27/cov=97%/id=100%)
Q2_P35500	4.42636	up	0.618286	Smp_124410	U	0	down	-1.1158	-1.40872	-1.26226	fatty-acid amide hydrolase, putative	-	gi|256071112 fatty-acid amide hydrolase [Schistosoma mansoni] fatty-acid amide hydrolase, putative [Schistosoma mansoni] (5e-94/cov=94%/id=98%)
Q2_P36559	4.42636	up	0.697703	Smp_052160	U	0.291105	down	-0.034847	-1.30293	-0.668887	hypothetical protein	-	gi|256080498 hypothetical protein [Schistosoma mansoni] expressed protein [Schistosoma mansoni] (2e-83/cov=99%/id=98%)
Q2_P37559	4.42636	up	0.509905	Smp_054330	U	3.14355	down	-0.0171613	-0.500932	-0.259046	cyclophilin, putative	-	gi|256080920 cyclophilin [Schistosoma mansoni] cyclophilin, putative [Schistosoma mansoni] (e-159/cov=59%/id=97%)
Q2_P37801	4.42636	up	0.881787	Smp_151730	U	0.0891082	down	-0.290033	-1.14078	-0.715404	rtdr1, putative	Sjp 0208920|Rhabdoid tumor deletion region protein 1, putative	gi|256081128 rtdr1 [Schistosoma mansoni] rtdr1, putative [Schistosoma mansoni] (3e-92/cov=98%/id=98%)
Q2_P38425	4.42636	up	0.655257	gi|56759342	U	0.020653	down	-1.33014	-0.51845	-0.924295	-	-	gi|56759342 SJCHGC02402 protein [Schistosoma japonicum] (2e-49/cov=44%/id=84%)
Q2_P38621	4.42636	up	0.332113	gi|56754489	U	0.124453	down	-0.283548	-0.4927	-0.388124	-	-	gi|56754489 SJCHGC03499 protein [Schistosoma japonicum] (2e-45/cov=22%/id=88%)
Q2_P38909	4.42636	up	0.666708	Sjc_0096750	U	1.69381	down	-0.0209978	-0.760167	-0.390582	-	Sjp 0096750|similar to Uncharacterized protein C4orf28, putative	gi|256092962 hypothetical protein [Schistosoma mansoni] conserved hypothetical protein [Schistosoma mansoni] (4e-14/cov=89%/id=92%)
Q2_P40438	4.42636	up	0.269278	gi|56757811	U	0.124453	down	-0.39033	-0.333998	-0.362164	-	-	gi|56757811 SJCHGC06972 protein [Schistosoma japonicum] (1e-26/cov=21%/id=98%)

## Sheet: Same regulation
Oligos	q-value(%) TRIKI	Regulation TRIKI	Ratio average TRIKI	NR Gene (Sma, Sjc, GI or Contig)	Probe Strand against NR Gene	q-value(%) Imatinib	regulation Imatinib	average ratio 24h	average ratio 48h	average ratio 24h and 48h	Gene annotation Smp	Gene annotation Sjc	Gene annotation GI
Q2_P19639	0	down	-1.39189	Smp_162370	U	0.616271	down	-0.306776	-0.393669	-0.350222	Linker histone H1	-	gi|256084841 Linker histone H1 [Schistosoma mansoni] Linker histone H1 [Schistosoma mansoni] (1e-32/cov=36%/id=100%)
Q2_P25945	0	down	-1.19631	Smp_135560	U	0	down	-0.84072	-1.25182	-1.04627	Collagen alpha-1(I) chain precursor, putative	Sjp 0090920|ko:K06236 collagen, type I/II/III/V/XI, alpha, putative	gi|256075208 Collagen alpha-1(I) chain precursor [Schistosoma mansoni] Collagen alpha-1(I) chain precursor, putative [Schistosoma mansoni] (4e-42/cov=99%/id=59%)
Q2_P20547	0.240434	down	-1.14212	C803631.1	U	0.0564197	down	-0.297632	-1.50861	-0.903122	-	-	No hits
Q2_P36927	0.240434	down	-1.18776	Smp_167190	U	0	down	-0.801789	-1.24084	-1.02132	fibrillin-related	-	gi|256086422 fibrillin-related [Schistosoma mansoni] fibrillin-related [Schistosoma mansoni] (2e-51/cov=99%/id=100%)
Q2_P03481	0.466092	down	-0.820645	gi|254523366	U	2.34207	down	-0.626149	-0.223157	-0.424653	-	-	gi|254523366 p22 [Stenotrophomonas sp. SKA14] p22 [Stenotrophomonas sp. SKA14] (3e-11/cov=88%/id=34%)
Q2_P03708	0.466092	down	-0.912877	Smp_120320.x	U	0.020653	down	-0.397226	-0.73267	-0.564948	spliceosome-associated protein, putative	Sjp 0021450|Splicing factor 3 subunit 1, putative	gi|256069911 spliceosome-associated protein [Schistosoma mansoni] spliceosome-associated protein, putative [Schistosoma mansoni] (1e-43/cov=98%/id=92%)
Q2_P06056	0.466092	down	-0.840662	Smp_002870	U	3.14355	down	0.0270425	-0.528757	-0.250857	hypothetical protein	-	gi|256070848 hypothetical protein [Schistosoma mansoni] expressed protein [Schistosoma mansoni] (8e-80/cov=46%/id=73%)
Q2_P18415	0.466092	down	-0.907943	Smp_159530	U	1.69381	down	-0.909491	-0.257431	-0.583461	hypothetical protein	-	gi|256083774 hypothetical protein [Schistosoma mansoni] conserved hypothetical protein [Schistosoma mansoni] (e-147/cov=51%/id=99%)
Q2_P19938	0.466092	down	-0.919977	Smp_079960	U	0	down	-0.936884	-1.21523	-1.07606	tubulin beta chain, putative	Sjp 0090950|ko:K07375 tubulin beta, putative	gi|256085811 tubulin subunit beta [Schistosoma mansoni] tubulin beta chain, putative [Schistosoma mansoni] (0.0/cov=94%/id=96%)
Q2_P21064	0.466092	down	-0.879348	Smp_022730	U	0.020653	down	-0.661055	-0.565818	-0.613437	nucleolar protein family A member 1 (snornp protein gar1), putative	-	gi|256074791 nucleolar protein family A member 1 (snornp protein gar1) [Schistosoma mansoni] nucleolar protein family A member 1 (snornp protein gar1), putative [Schistosoma mansoni] (7e-59/cov=62%/id=56%)
Q2_P21198	0.466092	down	-0.945822	Smp_025130	U	0.0564197	down	-0.648675	-0.57853	-0.613603	rna binding motif protein, putative	Sjp 0028480|Pre-mRNA-splicing factor RBM22, putative	gi|256075299 rna binding motif protein [Schistosoma mansoni] rna binding motif protein, putative [Schistosoma mansoni] (e-164/cov=95%/id=91%)
Q2_P21460	0.466092	down	-1.54125	Smp_002930	U	0	down	-0.675798	-1.54514	-1.11047	histone H2A, putative	Sjp 0063110|Histone H2A type 2-B, putative	gi|256087701 histone H2A [Schistosoma mansoni] histone H2A, putative [Schistosoma mansoni] (5e-43/cov=78%/id=83%)
Q2_P21893	0.466092	down	-0.952547	Smp_168380	U	1.22784	down	-0.132225	-0.838798	-0.485512	serine-rich repeat protein , putative	-	gi|256086894 serine-rich repeat protein [Schistosoma mansoni] serine-rich repeat protein , putative [Schistosoma mansoni] (4e-91/cov=54%/id=99%)
Q2_P22700	0.466092	down	-0.986051	C806587.1	U	0	down	-0.663425	-1.3767	-1.02006	-	-	No hits
Q2_P23574	0.466092	down	-0.791906	gi|256071791	U	0	down	-0.727885	-0.639143	-0.683514	-	-	gi|256071791 hypothetical protein [Schistosoma mansoni] expressed protein [Schistosoma mansoni] (1e-08/cov=38%/id=81%)
Q2_P25261	0.466092	down	-1.25709	Smp_106010	U	0.020653	down	-0.432079	-1.12828	-0.78018	hypothetical protein	-	gi|256090798 hypothetical protein [Schistosoma mansoni] expressed protein [Schistosoma mansoni] (3e-49/cov=43%/id=100%)
Q2_P27131	0.466092	down	-1.16276	gi|226471228	U	2.34207	down	-0.483208	-0.427945	-0.455576	-	-	gi|226471228 l-isoaspartyl protein carboxyl methyltransferase [Schistosoma japonicum] (0.001/cov=31%/id=70%)
Q2_P27210	0.466092	down	-0.98822	gi|300310274	U	0	down	-0.734282	-1.44048	-1.08738	-	-	gi|300310274 VGR-related protein [Herbaspirillum seropedicae SmR1] VGR-related protein [Herbaspirillum seropedicae] VGR-related protein [Herbaspirillum seropedicae SmR1] (2e-30/cov=50%/id=63%)
Q2_P27293	0.466092	down	-1.38289	gi|226478736	U	3.14355	down	-0.140806	-0.259932	-0.200369	-	-	gi|226478736 hypotheticial protein [Schistosoma japonicum] (1e-11/cov=43%/id=72%)
Q2_P27971	0.466092	down	-1.18574	Smp_022610	U	0.020653	down	-0.645497	-1.17866	-0.91208	musculin, putative	-	gi|256074761 musculin [Schistosoma mansoni] musculin, putative [Schistosoma mansoni] (4e-47/cov=99%/id=88%)
Q2_P32708	0.466092	down	-0.810207	Smp_106040	U	0	down	-0.476694	-1.58818	-1.03244	hypothetical protein	Sjp 0087280|GIY-YIG domain-containing protein 1, putative	gi|256090806 hypothetical protein [Schistosoma mansoni] expressed protein [Schistosoma mansoni] (3e-72/cov=80%/id=100%)
Q2_P33291	0.466092	down	-1.36593	C910449.1	U	0	down	-2.33907	-3.44371	-2.89139	-	-	No hits
Q2_P37627	0.466092	down	-0.952742	Sjc_0004720	U	0	down	-0.359023	-2.22292	-1.29097	-	Sjp 0004720|similar to UPF0556 protein C19orf10 precursor, putative	gi|115629115 PREDICTED: hypothetical protein [Strongylocentrotus purpuratus] PREDICTED: hypothetical protein [Strongylocentrotus purpuratus] (5e-09/cov=83%/id=44%)
Q2_P37859	0.466092	down	-1.18533	C919345.1	U	0.0564197	down	-0.8048	-1.31331	-1.05906	-	-	No hits
Q2_P38075	0.466092	down	-0.999477	C920074.1	U	0.616271	down	-0.454149	-0.475346	-0.464747	-	-	No hits
Q2_P01384	0.470694	down	-0.774449	Smp_050640	U	0.430837	down	-0.287554	-0.599689	-0.443621	glut4 vesicle protein-related	Sjp 0300400|Extended synaptotagmin-2, putative	gi|76154779 SJCHGC09340 protein [Schistosoma japonicum] (7e-79/cov=75%/id=89%)
Q2_P24482	0.470694	down	-1.13134	C808975.1	U	0.193391	down	-0.692343	-0.712182	-0.702263	-	-	No hits
Q2_P04812	0.564446	down	-0.581046	gi|259484095	U	0.0316118	down	-0.302369	-1.03588	-0.669126	-	-	gi|259484095 TPA: phosphatase family protein (AFU_orthologue; AFUA_5G07860) [Aspergillus nidulans FGSC A4] (3e-04/cov=27%/id=45%)
Q2_P07784	0.564446	down	-0.732367	Smp_135210	U	1.22784	down	-0.505676	-0.407085	-0.456381	egf-like domain protein	-	gi|256075077 egf-like domain protein [Schistosoma mansoni] egf-like domain protein [Schistosoma mansoni] (e-100/cov=97%/id=86%)
Q2_P12763	0.564446	down	-0.833128	Smp_180120	U	0.864664	down	-0.58537	-0.526005	-0.555688	hypothetical protein	-	gi|256090420 hypothetical protein [Schistosoma mansoni] expressed protein [Schistosoma mansoni] (5e-33/cov=66%/id=98%)
Q2_P17214	0.564446	down	-0.783969	Smp_155790	U	0	down	-0.565391	-0.936128	-0.75076	hypothetical protein	-	gi|256082547 hypothetical protein [Schistosoma mansoni] expressed protein [Schistosoma mansoni] (4e-21/cov=32%/id=78%)
Q2_P18271	0.564446	down	-0.497249	Smp_179660	U	0.020653	down	-0.417851	-0.594434	-0.506142	hypothetical protein	Sjp 0050530|expressed protein	gi|256090256 hypothetical protein [Schistosoma mansoni] hypothetical protein [Schistosoma mansoni] (e-147/cov=68%/id=96%)
Q2_P21665	0.564446	down	-1.04802	gi|219852922	U	2.34207	down	-0.0703505	-0.753203	-0.411777	-	-	gi|219852922 chaperone protein DnaJ [Candidatus Methanosphaerula palustris E1-9c] chaperone protein DnaJ [Methanosphaerula palustris E1-9c] (0.36/cov=18%/id=45%)
Q2_P21932	0.564446	down	-0.793273	C805562.1	U	3.14355	down	-0.43955	-0.220926	-0.330238	-	-	No hits
Q2_P21947	0.564446	down	-1.07456	C805584.1	U	0.0564197	down	-0.391568	-1.29336	-0.842462	-	-	No hits
Q2_P23869	0.564446	down	-0.946883	C808159.1	U	0.291105	down	-0.150175	-1.50016	-0.825167	-	-	No hits
Q2_P31661	0.564446	down	-0.981149	C907344.1	U	0.020653	down	-0.776033	-0.766561	-0.771297	-	-	No hits
Q2_P37211	0.564446	down	-1.05953	C917893.1	U	0.430837	down	-0.693341	-0.640443	-0.666892	-	-	No hits
Q2_P00185	0.763931	down	-0.714222	Smp_134850	U	0.193391	down	-0.506433	-0.416865	-0.461649	Rootletin (Ciliary rootlet coiled-coil protein), putative	-	gi|256074955 Rootletin (Ciliary rootlet coiled-coil protein) [Schistosoma mansoni] Rootletin (Ciliary rootlet coiled-coil protein), putative [Schistosoma mansoni] (2e-94/cov=49%/id=91%)
Q2_P05672	0.763931	down	-0.633826	Smp_148790	U	0.020653	down	-0.965259	-0.661447	-0.813353	laminin beta chain-related	-	gi|256080034 laminin beta chain-related [Schistosoma mansoni] laminin beta chain-related [Schistosoma mansoni] (1e-85/cov=47%/id=99%)
Q2_P09579	0.763931	down	-0.781798	Smp_082710.x	U	0	down	-0.425428	-1.16971	-0.79757	glycosyltransferase-related	-	gi|256086342 glycosyltransferase-related [Schistosoma mansoni] glycosyltransferase-related [Schistosoma mansoni] (2e-48/cov=43%/id=98%)
Q2_P24658	0.763931	down	-0.662573	Smp_000440	U	4.26212	down	0.102374	-0.58423	-0.240928	hypothetical protein	-	gi|256070357 hypothetical protein [Schistosoma mansoni] conserved hypothetical protein [Schistosoma mansoni] (1e-70/cov=88%/id=79%)
Q2_P27342	0.763931	down	-1.26096	gi|257206468	U	0.0316118	down	-0.392834	-0.971254	-0.682044	-	-	gi|257206468 hypotheticial protein [Schistosoma japonicum] hypotheticial protein [Schistosoma japonicum] (6e-04/cov=63%/id=43%)
Q2_P40118	0.763931	down	-0.744872	gi|56758354	U	0.193391	down	-0.139192	-0.813839	-0.476516	-	-	gi|56758354 SJCHGC06808 protein [Schistosoma japonicum] (2e-28/cov=23%/id=83%)
Q2_P00477	0.867387	down	-0.876977	Sjc_0302420	U	1.69381	down	-0.025948	-0.554085	-0.290016	-	Sjp 0302420|similar to Cleavage stimulation factor 64 kDa subunit, tau variant, putative	gi|256085765 rna recognition motif containing protein [Schistosoma mansoni] rna recognition motif containing protein, putative [Schistosoma mansoni] (2e-38/cov=92%/id=72%)
Q2_P10989	0.867387	down	-0.912519	Smp_173270	U	0.291105	down	-1.04725	-0.253115	-0.650182	factor for adipocyte differentiation, putative	-	gi|256088333 factor for adipocyte differentiation [Schistosoma mansoni] factor for adipocyte differentiation, putative [Schistosoma mansoni] (2e-67/cov=84%/id=86%)
Q2_P13493	0.867387	down	-0.833108	Smp_135170	U	4.26212	down	-0.184244	-0.293142	-0.238693	hypothetical protein	-	gi|256075063 hypothetical protein [Schistosoma mansoni] expressed protein [Schistosoma mansoni] (4e-89/cov=99%/id=92%)
Q2_P14296	0.867387	down	-0.916197	gi|256074850	U	0.124453	down	-0.61974	-0.92733	-0.773535	-	-	gi|256074850 calcium/calmodulin-dependent 35-cyclic nucleotide phosphodiesterase [Schistosoma mansoni] calcium/calmodulin-dependent 3,5-cyclic nucleotide phosphodiesterase, putative [Schistosoma mansoni] (6e-25/cov=39%/id=95%)
Q2_P18252	0.867387	down	-1.37172	C800422.1	U	0.0316118	down	-0.372972	-0.968952	-0.670962	-	-	No hits
Q2_P18632	0.867387	down	-1.03308	gi|256062488	U	2.34207	down	0.0603139	-0.95397	-0.446828	-	-	gi|256062488 hypothetical protein [Schistosoma mansoni] expressed protein [Schistosoma mansoni] (e-165/cov=59%/id=90%)
Q2_P24743	0.867387	down	-0.777975	gi|256075024	U	0	down	-1.7569	-1.60301	-1.67995	-	-	gi|256075024 bollus pemphigoid antigen [Schistosoma mansoni] bollus pemphigoid antigen, putative [Schistosoma mansoni] (2e-89/cov=56%/id=85%)
Q2_P25428	0.867387	down	-0.894001	Smp_050760	U	0	down	-0.805528	-2.07754	-1.44153	hypothetical protein	-	gi|256080218 hypothetical protein [Schistosoma mansoni] expressed protein [Schistosoma mansoni] (2e-51/cov=33%/id=100%)
Q2_P31654	0.867387	down	-1.11595	gi|256080500	U	1.69381	down	-0.0135994	-0.935473	-0.474536	-	-	gi|256080500 hypothetical protein [Schistosoma mansoni] hypothetical protein [Schistosoma mansoni] (6e-14/cov=22%/id=97%)
Q2_P36199	0.867387	down	-0.761184	Smp_180390	U	0.0316118	down	-0.246521	-1.30234	-0.774428	mitochondrial carrier, putative	Sjp 0213840|Mitochondrial carrier homolog 2, putative	gi|256066487 mitochondrial carrier protein [Schistosoma mansoni] mitochondrial carrier, putative [Schistosoma mansoni] (2e-42/cov=99%/id=92%)
Q2_P36428	0.867387	down	-0.840358	C916546.1	U	1.22784	down	-0.234209	-0.736447	-0.485328	-	-	No hits
Q2_P37638	0.867387	down	-1.34983	gi|56759158	U	1.22784	down	0.234018	-1.29971	-0.532844	-	-	gi|56759158 SJCHGC06525 protein [Schistosoma japonicum] (8e-14/cov=94%/id=37%)
Q2_P00122	0.949735	down	-0.868894	gi|256087610	U	0.430837	down	-0.189759	-0.812855	-0.501307	-	-	gi|256087610 hypothetical protein [Schistosoma mansoni] expressed protein [Schistosoma mansoni] (3e-28/cov=82%/id=45%)
Q2_P02394	0.949735	down	-0.755254	gi|258541592	U	0.291105	down	-0.272546	-1.11656	-0.694554	-	-	gi|258541592 ferric iron siderophore receptor [Acetobacter pasteurianus IFO 3283-01] ferric iron siderophore receptor [Acetobacter pasteurianus IFO 3283-01] ferric iron siderophore receptor [Acetobacter pasteurianus IFO 3283-03] ferric iron siderophore re
Q2_P03411	0.949735	down	-1.06522	gi|295402429	U	0	down	-0.807683	-1.26401	-1.03585	-	-	gi|295402429 putative transcriptional regulator [Geobacillus thermoglucosidasius C56-YS93] putative transcriptional regulator [Geobacillus thermoglucosidasius C56-YS93] (3e-24/cov=99%/id=47%)
Q2_P05116	0.949735	down	-0.743171	Smp_011740	U	0.020653	down	-0.359892	-1.02205	-0.690971	eppb9, putative	-	gi|256072631 eppb9 [Schistosoma mansoni] eppb9, putative [Schistosoma mansoni] (e-120/cov=80%/id=100%)
Q2_P05966	0.949735	down	-0.615242	Smp_174630	U	0	down	-0.668623	-1.57495	-1.12179	tetraspanin, putative	Sjp 0207520|Tetraspanin-11, putative	gi|256088697 transmembrane 4 superfamily invertebrate [Schistosoma mansoni] transmembrane 4 superfamily, invertebrate, putative [Schistosoma mansoni] (e-110/cov=42%/id=89%)
Q2_P07364	0.949735	down	-0.905987	Smp_069880	U	0.430837	down	-0.2415	-0.624935	-0.433218	small nuclear ribonucleoprotein U)1a,U)2b, putative	-	gi|256083951 small nuclear ribonucleoprotein U)1aU)2b [Schistosoma mansoni] small nuclear ribonucleoprotein U)1a,U)2b, putative [Schistosoma mansoni] (2e-50/cov=45%/id=98%)
Q2_P12614	0.949735	down	-0.633638	Smp_143060	U	0	down	-0.413765	-0.981922	-0.697843	clathrin coat assembly protein AP17, putative	-	No hits
Q2_P19616	0.949735	down	-0.559856	Smp_033610	U	2.34207	down	-0.118452	-0.414848	-0.26665	hypothetical protein	-	gi|256077014 hypothetical protein [Schistosoma mansoni] expressed protein [Schistosoma mansoni] (1e-63/cov=43%/id=100%)
Q2_P20686	0.949735	down	-1.12873	C803836.1	U	0	down	-1.03391	-1.25342	-1.14366	-	-	No hits
Q2_P26782	0.949735	down	-0.880798	Smp_040990	U	0	down	-0.61099	-1.45551	-1.03325	hypothetical protein	-	gi|256078344 hypothetical protein [Schistosoma mansoni] expressed protein [Schistosoma mansoni] (2e-48/cov=59%/id=87%)
Q2_P32295	0.949735	down	-0.728385	Smp_100380	U	0.616271	down	-0.0438122	-0.789126	-0.416469	hypothetical protein	Sjp 0001940|ko:K10733 DNA replication complex GINS protein PSF2, putative	gi|256053360 hypothetical protein [Schistosoma mansoni] expressed protein [Schistosoma mansoni] (4e-70/cov=93%/id=98%)
Q2_P35617	0.949735	down	-0.694435	gi|56753752	U	0	down	-2.12019	-4.98329	-3.55174	-	-	gi|56753752 SJCHGC00620 protein [Schistosoma japonicum] (3e-25/cov=61%/id=64%)
Q2_P36380	0.949735	down	-1.17135	C916416.1	U	0.0316118	down	-0.545083	-1.37169	-0.958387	-	-	No hits
Q2_P36443	0.949735	down	-0.593946	C916583.1	U	3.14355	down	-0.669836	-0.0761089	-0.372973	-	-	No hits
Q2_P38159	0.949735	down	-0.728709	C920357.1	U	1.69381	down	-1.00347	-0.0109204	-0.507197	-	-	No hits
Q2_P40483	0.949735	down	-0.755525	gi|256081731	U	1.22784	down	0.0777506	-0.972275	-0.447262	-	-	gi|256081731 hypothetical protein [Schistosoma mansoni] conserved hypothetical protein [Schistosoma mansoni] (1e-16/cov=32%/id=73%)
Q2_P01540	1.16148	down	-1.19882	Smp_048650	U	0	down	-0.716343	-1.53328	-1.12481	histidine triad (hit) protein, putative	-	gi|256079807 histidine triad (hit) protein [Schistosoma mansoni] histidine triad (hit) protein, putative [Schistosoma mansoni] (9e-32/cov=68%/id=95%)
Q2_P01978	1.16148	down	-1.28583	Smp_161260	U	0.430837	down	-0.515147	-0.421987	-0.468567	hypothetical protein	-	gi|256084342 hypothetical protein [Schistosoma mansoni] expressed protein [Schistosoma mansoni] (3e-67/cov=98%/id=96%)
Q2_P05586	1.16148	down	-0.871473	Smp_018210	U	0	down	-0.537723	-1.01396	-0.775839	hypothetical protein	-	gi|256073889 hypothetical protein [Schistosoma mansoni] conserved hypothetical protein [Schistosoma mansoni] (1e-65/cov=57%/id=100%)
Q2_P12451	1.16148	down	-1.52855	Smp_000500.x	U	0	down	-0.764409	-2.97054	-1.86748	hypothetical protein	-	gi|256070373 hypothetical protein [Schistosoma mansoni] expressed protein [Schistosoma mansoni] (4e-43/cov=81%/id=98%)
Q2_P12735	1.16148	down	-0.958886	Smp_090340	U	3.14355	down	0.083233	-0.783908	-0.350338	hypothetical protein	-	gi|256087818 hypothetical protein [Schistosoma mansoni] expressed protein [Schistosoma mansoni] (3e-07/cov=28%/id=100%)
Q2_P21375	1.16148	down	-0.869531	C804757.1	U	0.430837	down	-0.26552	-0.823746	-0.544633	-	-	No hits
Q2_P22818	1.16148	down	-0.982017	gi|256086389	U	3.14355	down	-0.38061	-0.178474	-0.279542	-	-	gi|256086389 invadolysin (M08 family) [Schistosoma mansoni] invadolysin (M08 family) [Schistosoma mansoni] (3e-23/cov=85%/id=96%)
Q2_P23751	1.16148	down	-1.13525	gi|108861875	U	0.430837	down	-0.305619	-0.809155	-0.557387	-	-	gi|108861875 ER lumen protein-retaining receptor-like protein [Schistosoma mansoni] (7e-78/cov=88%/id=82%)
Q2_P24031	1.16148	down	-1.04689	Smp_195070	U	0.0891082	down	-0.3783	-0.692191	-0.535245	conserved Schistosoma protein, unknown function	-	gi|256084831 hypothetical protein [Schistosoma mansoni] conserved Schistosoma protein, unknown function [Schistosoma mansoni] (4e-62/cov=48%/id=100%)
Q2_P24354	1.16148	down	-0.546863	C808804.1	U	4.26212	down	-0.50885	-0.177583	-0.343216	-	-	No hits
Q2_P24694	1.16148	down	-0.704631	Smp_007450.x	U	0	down	-1.12998	-1.43211	-1.28104	hypothetical protein	-	gi|256071791 hypothetical protein [Schistosoma mansoni] expressed protein [Schistosoma mansoni] (1e-69/cov=48%/id=99%)
Q2_P24926	1.16148	down	-0.706049	Smp_037700	U	0.0316118	down	-0.29624	-0.947814	-0.622027	nuclear transport factor, putative	-	gi|256077678 nuclear transport factor [Schistosoma mansoni] nuclear transport factor 2-like protein [Schistosoma mansoni] nuclear transport factor, putative [Schistosoma mansoni] (1e-70/cov=44%/id=100%)
Q2_P25026	1.16148	down	-0.951362	Smp_100350	U	0	down	-0.550382	-1.25341	-0.901897	hypothetical protein	-	gi|256053340 hypothetical protein [Schistosoma mansoni] hypothetical protein [Schistosoma mansoni] (5e-84/cov=60%/id=100%)
Q2_P25159	1.16148	down	-1.11414	C809855.1	U	0	down	-0.712442	-1.77784	-1.24514	-	-	No hits
Q2_P25436	1.16148	down	-0.70697	Smp_077610	U	0	down	-2.25645	-4.53372	-3.39508	hypothetical protein	-	gi|256085448 hypothetical protein [Schistosoma mansoni] expressed protein [Schistosoma mansoni] (2e-84/cov=68%/id=76%)
Q2_P26850	1.16148	down	-0.981803	Smp_025560	U	0	down	-0.53301	-0.809073	-0.671041	hypothetical protein	Sjp 0107350|Zinc finger protein 207, putative	gi|256075373 hypothetical protein [Schistosoma mansoni] expressed protein [Schistosoma mansoni] (e-138/cov=97%/id=84%)
Q2_P27326	1.16148	down	-1.14951	C813377.1	U	0.0564197	down	-0.624664	-0.557666	-0.591165	-	-	No hits
Q2_P35210	1.16148	down	-0.659695	C914261.1	U	0.616271	down	-0.291875	-0.978167	-0.635021	-	-	No hits
Q2_P36234	1.16148	down	-1.07398	Smp_067780	U	0.020653	down	-0.372451	-0.781128	-0.576789	hypothetical protein	-	gi|256083531 hypothetical protein [Schistosoma mansoni] expressed protein [Schistosoma mansoni] (2e-30/cov=65%/id=82%)
Q2_P37958	1.16148	down	-1.10917	C919555.1	U	0.020653	down	-0.413164	-0.899738	-0.656451	-	-	No hits
Q2_P38597	1.16148	down	-1.13128	gi|256087678	U	0	down	-0.389507	-1.53497	-0.962236	-	-	gi|256087678 hypothetical protein [Schistosoma mansoni] expressed protein [Schistosoma mansoni] (3e-08/cov=39%/id=58%)
Q2_P39420	1.16148	down	-0.551551	Sjc_0305820	U	0	down	-0.447853	-1.02904	-0.738444	-	Sjp 0305820|IPR003599,Immunoglobulin subtype,domain-containing	gi|56759236 SJCHGC07873 protein [Schistosoma japonicum] (e-111/cov=80%/id=100%)
Q2_P39768	1.16148	down	-1.36873	Sjc_0041490	U	4.26212	down	0.0719405	-0.686367	-0.307214	-	Sjp 0041490|expressed protein	gi|56757928 SJCHGC03924 protein [Schistosoma japonicum] (e-116/cov=74%/id=92%)
Q2_P00718	1.26719	down	-1.03925	Smp_168080	U	0	down	-0.524042	-1.54188	-1.03296	hypothetical protein	-	gi|256052656 hypothetical protein [Schistosoma mansoni] expressed protein [Schistosoma mansoni] (2e-39/cov=46%/id=100%)
Q2_P02614	1.26719	down	-1.28984	Smp_068420	U	0.0316118	down	-0.403031	-0.721946	-0.562489	small nuclear ribonucleoprotein SM-D3, putative	Sjp 0201000|ko:K01173 endonuclease [EC3.1.30.-], putative	gi|226472944 Small nuclear ribonucleoprotein SM D3 [Schistosoma japonicum] (4e-51/cov=51%/id=100%)
Q2_P04769	1.26719	down	-1.00652	gi|134298409	U	0.0891082	down	-0.423583	-1.13996	-0.78177	-	-	gi|134298409 hypothetical protein Dred_0536 [Desulfotomaculum reducens MI-1] hypothetical protein Dred_0536 [Desulfotomaculum reducens MI-1] (0.043/cov=93%/id=34%)
Q2_P05319	1.26719	down	-1.2409	Smp_081920	U	0.193391	down	-0.0218669	-1.64699	-0.83443	hypothetical protein	-	gi|256086180 hypothetical protein [Schistosoma mansoni] expressed protein [Schistosoma mansoni] (5e-62/cov=69%/id=90%)
Q2_P06924	1.26719	down	-1.31811	Smp_155080	U	0.0316118	down	-0.246889	-1.34728	-0.797084	hypothetical protein	-	gi|2623832 unknown [Schistosoma mansoni] (2e-24/cov=37%/id=79%)
Q2_P07020	1.26719	down	-0.862578	gi|226470838	U	1.22784	down	0.349865	-1.74168	-0.695906	-	-	gi|226470838 hypothetical protein [Schistosoma japonicum] (8e-04/cov=54%/id=52%)
Q2_P15990	1.26719	down	-0.837434	gi|110761556	U	0	down	-0.884551	-1.11101	-0.997781	-	-	gi|110761556 PREDICTED: similar to CG31323-PA [Apis mellifera] (5e-11/cov=61%/id=36%)
Q2_P18457	1.26719	down	-0.568637	gi|239742911	U	0	down	-0.70352	-0.731288	-0.717404	-	-	gi|239742911 PREDICTED: similar to serine/threonine-protein kinase, putative [Homo sapiens] PREDICTED: similar to serine/threonine-protein kinase, putative [Homo sapiens] (0.37/cov=37%/id=23%)
Q2_P19576	1.26719	down	-0.959764	Smp_022430	U	3.14355	down	0.00929899	-0.550729	-0.270715	hypothetical protein	Sjp 0212100|Brain protein 44-like protein, putative	gi|256074726 hypothetical protein [Schistosoma mansoni] expressed protein [Schistosoma mansoni] (2e-62/cov=79%/id=100%)
Q2_P20394	1.26719	down	-1.3187	gi|256086884	U	0.193391	down	-0.315573	-0.527093	-0.421333	-	-	gi|256086884 chaperone binding protein [Schistosoma mansoni] chaperone binding protein, putative [Schistosoma mansoni] (2e-41/cov=85%/id=100%)
Q2_P22846	1.26719	down	-0.718294	gi|256089987	U	0.020653	down	-0.532659	-1.58635	-1.0595	-	-	gi|256089987 hypothetical protein [Schistosoma mansoni] expressed protein [Schistosoma mansoni] (7e-91/cov=54%/id=95%)
Q2_P24966	1.26719	down	-1.19356	Smp_001000	U	0	down	-1.32844	-1.84729	-1.58787	hypothetical protein	-	gi|256070483 hypothetical protein [Schistosoma mansoni] hypothetical conserved [Schistosoma mansoni] (7e-94/cov=54%/id=98%)
Q2_P26683	1.26719	down	-1.17842	gi|226481327	U	0.193391	down	-0.068166	-1.11045	-0.589306	-	-	gi|226481327 hypotheticial protein [Schistosoma japonicum] (2e-07/cov=29%/id=51%)
Q2_P28246	1.26719	down	-0.984882	Smp_010380	U	0	down	-0.744604	-2.0482	-1.3964	hypothetical protein	-	gi|256072351 hypothetical protein [Schistosoma mansoni] expressed protein [Schistosoma mansoni] (2e-25/cov=93%/id=98%)
Q2_P30632	1.26719	down	-0.775967	C905320.1	U	0.430837	down	-0.458231	-0.68952	-0.573875	-	-	No hits
Q2_P34549	1.26719	down	-1.03845	Smp_016130	U	1.69381	down	-0.0090309	-0.806596	-0.407813	mitochondrial import inner membrane translocase subunit tim10, putative	Sjp 0036650|Mitochondrial import inner membrane translocase subunit Tim10, putative	gi|256073520 mitochondrial import inner membrane translocase subunit tim10 [Schistosoma mansoni] mitochondrial import inner membrane translocase subunit tim10, putative [Schistosoma mansoni] (8e-15/cov=62%/id=75%)
Q2_P35836	1.26719	down	-1.20763	Smp_121890	U	0.0316118	down	-0.183784	-1.57476	-0.879272	family C48 unassigned peptidase (C48 family)	-	gi|29841306 similar to GenBank Accession Number AE003822 CG8493 gene product in Drosophila melanogaster [Schistosoma japonicum] (6e-53/cov=57%/id=73%)
Q2_P36066	1.26719	down	-1.00624	gi|109513128	U	0	down	-0.351143	-1.32651	-0.838826	-	-	gi|109513128 PREDICTED: hypothetical protein [Rattus norvegicus] (1e-04/cov=46%/id=30%)
Q2_P37663	1.26719	down	-0.998578	Smp_063120.x	U	0.0891082	down	-0.242838	-0.946652	-0.594745	inosine triphosphate pyrophosphatase (itpase) (inosine triphosphatase), putative	-	gi|256082679 inosine triphosphate pyrophosphatase (itpase) (inosine triphosphatase) [Schistosoma mansoni] inosine triphosphate pyrophosphatase (itpase) (inosine triphosphatase), putative [Schistosoma mansoni] (3e-21/cov=37%/id=100%)
Q2_P37954	1.26719	down	-1.13071	gi|226479950	U	0	down	-0.452864	-0.978714	-0.715789	-	-	gi|226479950 Meiosis expressed protein 1 [Schistosoma japonicum] (4e-32/cov=69%/id=84%)
Q2_P38895	1.26719	down	-0.750638	gi|256062332	U	0.020653	down	-0.299485	-1.63793	-0.968709	-	-	gi|256062332 hypothetical protein [Schistosoma mansoni] hypothetical protein [Schistosoma mansoni] (1e-20/cov=28%/id=85%)
Q2_P39294	1.26719	down	-0.805955	Sjc_0003080	U	1.22784	down	-0.438977	-0.257877	-0.348427	-	Sjp 0003080|expressed protein	gi|76153846 SJCHGC04568 protein [Schistosoma japonicum] (e-120/cov=79%/id=89%)
Q2_P39658	1.26719	down	-0.971132	Sjc_0087550	U	0.616271	down	-0.483459	-0.497777	-0.490618	-	Sjp 0087550|expressed protein	gi|76154093 SJCHGC09019 protein [Schistosoma japonicum] (e-130/cov=79%/id=100%)
Q2_P40391	1.26719	down	-1.03355	Sjc_0207950	U	3.14355	down	-0.112647	-0.364326	-0.238487	-	Sjp 0207950|expressed protein	gi|56759516 SJCHGC09023 protein [Schistosoma japonicum] (1e-60/cov=62%/id=100%)
Q2_P40593	1.26719	down	-1.05889	gi|256071371	U	0	down	-1.07816	-2.48292	-1.78054	-	-	gi|256071371 dynein light chain [Schistosoma mansoni] dynein light chain, putative [Schistosoma mansoni] (7e-33/cov=46%/id=87%)
Q2_P41191	1.26719	down	-0.951487	gi|56754283	U	0.020653	down	-0.236405	-1.94025	-1.08832	-	-	gi|56754283 SJCHGC06502 protein [Schistosoma japonicum] (2e-72/cov=37%/id=100%)
Q2_P03890	1.51784	down	-0.913747	Smp_179260	U	4.26212	down	-0.0122186	-0.667302	-0.33976	alpha-galactosidase/alpha-n-acetylgalactosamini da se,putative	-	gi|256090129 alpha-galactosidase/alpha-n-acetylgalactosaminidase [Schistosoma mansoni] alpha-galactosidase/alpha-n-acetylgalactosamini da se,putative [Schistosoma mansoni] (0.0/cov=92%/id=96%)
Q2_P05724	1.51784	down	-1.02248	Smp_090790	U	0.124453	down	-0.214254	-0.945644	-0.579949	Protein aveugle, putative	-	gi|256087886 Protein aveugle [Schistosoma mansoni] Protein aveugle, putative [Schistosoma mansoni] (1e-46/cov=39%/id=100%)
Q2_P07060	1.51784	down	-0.428296	Smp_086860	U	0.0316118	down	-0.258466	-1.24419	-0.751329	histone H2A, putative	-	gi|256087209 histone H2A [Schistosoma mansoni] histone H2A, putative [Schistosoma mansoni] (2e-64/cov=78%/id=99%)
Q2_P07485	1.51784	down	-0.775531	Smp_135960	U	0.291105	down	-0.18109	-0.635368	-0.408229	hypothetical protein	-	gi|256075337 hypothetical protein [Schistosoma mansoni] expressed protein [Schistosoma mansoni] (9e-34/cov=29%/id=97%)
Q2_P11333	1.51784	down	-1.13154	gi|60690611	U	0.020653	down	-0.352935	-1.39936	-0.876146	-	-	gi|60690611 SJCHGC04400 protein [Schistosoma japonicum] (6e-24/cov=31%/id=86%)
Q2_P16041	1.51784	down	-0.74278	gi|256081513	U	0	down	-0.620776	-0.94842	-0.784598	-	-	gi|256081513 ATP-dependent RNA Helicase [Schistosoma mansoni] ATP-dependent RNA Helicase, putative [Schistosoma mansoni] (1e-10/cov=41%/id=36%)
Q2_P17530	1.51784	down	-1.20053	gi|226490248	U	0.020653	down	-0.277555	-1.20882	-0.743186	-	-	gi|226490248 hypothetical protein [Schistosoma japonicum] (7e-32/cov=41%/id=59%)
Q2_P17692	1.51784	down	-1.52003	Smp_147060	U	0.0316118	down	-0.310519	-1.10853	-0.709525	hypothetical protein	-	gi|256079379 hypothetical protein [Schistosoma mansoni] hypothetical protein [Schistosoma mansoni] (1e-29/cov=42%/id=100%)
Q2_P17702	1.51784	down	-0.834487	Smp_126750.x	U	4.26212	down	0.030997	-0.43775	-0.203377	Transmembrane protein 86A, putative	-	No hits
Q2_P18476	1.51784	down	-0.891007	Smp_033010	U	0	down	-0.779251	-2.41393	-1.59659	similar to 16 kDa calcium-binding protein	-	gi|256076889 calmodulin [Schistosoma mansoni] calmodulin, putative [Schistosoma mansoni] (2e-78/cov=65%/id=100%)
Q2_P19300	1.51784	down	-0.5078	gi|256079130	U	0.0891082	down	-0.270258	-0.659677	-0.464968	-	-	gi|256079130 50S robosomal protein L11 [Schistosoma mansoni] 50S robosomal protein L11, putative [Schistosoma mansoni] (e-104/cov=38%/id=100%)
Q2_P21345	1.51784	down	-0.796445	C804701.1	U	1.22784	down	-0.196612	-0.582156	-0.389384	-	-	No hits
Q2_P21887	1.51784	down	-0.948578	Smp_019310	U	0.124453	down	-0.0963595	-1.26698	-0.68167	cytoplasmic dynein light chain, putative	Sjp 0108650|Probable dynein light chain, putative	gi|256074131 cytoplasmic dynein light chain [Schistosoma mansoni] cytoplasmic dynein light chain, putative [Schistosoma mansoni] (3e-53/cov=67%/id=99%)
Q2_P24303	1.51784	down	-0.445432	Smp_171250	U	0	down	-0.846286	-1.52465	-1.18547	hypothetical protein	-	gi|256087727 hypothetical protein [Schistosoma mansoni] conserved hypothetical protein [Schistosoma mansoni] (2e-24/cov=31%/id=81%)
Q2_P24896	1.51784	down	-1.18314	Smp_021280	U	0.864664	down	0.0812018	-0.992841	-0.455819	arv1, putative	-	gi|256074511 arv1 [Schistosoma mansoni] arv1, putative [Schistosoma mansoni] (e-114/cov=47%/id=93%)
Q2_P25056	1.51784	down	-0.524238	Smp_074390	U	0	down	-0.659846	-1.21759	-0.93872	eukaryotic translation initiation factor 4e- binding protein, putative	-	gi|256084796 eukaryotic translation initiation factor 4e-binding protein [Schistosoma mansoni] eukaryotic translation initiation factor 4e-binding protein, putative [Schistosoma mansoni] (1e-65/cov=63%/id=100%)
Q2_P25110	1.51784	down	-0.780728	Smp_004710	U	0.430837	down	-0.19638	-0.562792	-0.379586	hypothetical protein	-	gi|256071204 hypothetical protein [Schistosoma mansoni] hypothetical protein [Schistosoma mansoni] (1e-60/cov=41%/id=89%)
Q2_P25161	1.51784	down	-0.348898	Smp_082030	U	0.020653	down	-0.374856	-0.723563	-0.549209	family C56 non-peptidase homologue (C56 family)	Sjp 0008070|ko:K05687 protein DJ-1, putative	gi|256086197 family C56 non-peptidase homologue (C56 family) [Schistosoma mansoni] family C56 non-peptidase homologue (C56 family) [Schistosoma mansoni] (1e-88/cov=75%/id=93%)
Q2_P26746	1.51784	down	-0.579913	Smp_048420	U	0.124453	down	-0.190177	-0.816415	-0.503296	hypothetical protein	-	gi|256079764 hypothetical protein [Schistosoma mansoni] expressed protein [Schistosoma mansoni] (1e-91/cov=77%/id=99%)
Q2_P27361	1.51784	down	-0.909228	Smp_038300	U	0	down	-0.426471	-0.854128	-0.6403	hypothetical protein	-	gi|256077800 hypothetical protein [Schistosoma mansoni] expressed protein [Schistosoma mansoni] (6e-33/cov=55%/id=98%)
Q2_P27443	1.51784	down	-1.03272	Smp_028840	U	0.0564197	down	-0.516534	-0.623923	-0.570228	hypothetical protein	-	gi|256076041 hypothetical protein [Schistosoma mansoni] expressed protein [Schistosoma mansoni] (1e-62/cov=63%/id=83%)
Q2_P32164	1.51784	down	-0.949263	gi|226483675	U	0.291105	down	-0.129472	-0.880032	-0.504752	-	-	gi|226483675 Nuclear cap-binding protein subunit 2 [Schistosoma japonicum] (5e-41/cov=99%/id=97%)
Q2_P32509	1.51784	down	-0.828553	Smp_174780	U	0.864664	down	-0.122587	-0.541944	-0.332266	hypothetical protein	-	gi|256088736 hypothetical protein [Schistosoma mansoni] expressed protein [Schistosoma mansoni] (5e-83/cov=95%/id=100%)
Q2_P32589	1.51784	down	-0.630916	Smp_047570	U	0.291105	down	-0.10882	-0.899157	-0.503988	hormone-regulated proliferation-associated 20 kDa protein short form , putative	-	gi|256079596 hormone-regulated proliferation-associated 20 kDa protein short form [Schistosoma mansoni] hormone-regulated proliferation-associated 20 kDa protein short form , putative [Schistosoma mansoni] (8e-44/cov=99%/id=100%)
Q2_P32862	1.51784	down	-0.61556	C909722.1	U	0.430837	down	-0.510041	-0.6778	-0.593921	-	-	No hits
Q2_P33628	1.51784	down	-0.873246	Smp_128840	U	4.26212	down	0.027678	-0.507039	-0.23968	DNA-directed rna polymerase II 19 kD polypeptide rpb7, putative	Sjp 0093030|ko:K03015 DNA-directed RNA polymerase II subunit G, putative	gi|56757637 SJCHGC02592 protein [Schistosoma japonicum] (2e-71/cov=94%/id=96%)
Q2_P35551	1.51784	down	-0.98617	Smp_062830.x	U	0.020653	down	-0.351571	-0.894904	-0.623238	Intermembrane space import and assembly protein 40, mitochondrial precursor (Mitochondrial import inner membrane translocase TIM40), putative	-	gi|256082648 mitochondrial import inner membrane translocase [Schistosoma mansoni] Intermembrane space import and assembly protein 40, mitochondrial precursor (Mitochondrial import inner membrane translocase TIM40), putative [Schistosoma mansoni] (4e-42/c
Q2_P35668	1.51784	down	-0.405957	Smp_031270.x	U	0.193391	down	-0.157669	-1.01142	-0.584544	hypothetical protein	-	gi|256076560 hypothetical protein [Schistosoma mansoni] expressed protein [Schistosoma mansoni] (1e-16/cov=22%/id=100%)
Q2_P38172	1.51784	down	-1.40138	Smp_170740	U	0.430837	down	-0.123434	-0.843881	-0.483657	hypothetical protein	-	gi|256087583 hypothetical protein [Schistosoma mansoni] hypothetical protein [Schistosoma mansoni] (6e-17/cov=78%/id=93%)
Q2_P38353	1.51784	down	-0.776092	C921335.1	U	0.430837	down	-0.16485	-1.23844	-0.701643	-	-	No hits
Q2_P38471	1.51784	down	-0.970994	gi|256077555	U	0.0891082	down	-0.34296	-0.631824	-0.487392	-	-	gi|256077555 hypothetical protein [Schistosoma mansoni] hypothetical protein [Schistosoma mansoni] (4e-16/cov=39%/id=54%)
Q2_P38615	1.51784	down	-1.04214	gi|226479916	U	3.14355	down	-0.0374285	-0.46646	-0.251944	-	-	gi|226479916 Basic helix-loop-helix dimerisation region bHLH,domain-containing protein [Schistosoma japonicum] (5e-46/cov=46%/id=97%)
Q2_P39617	1.51784	down	-1.28247	Sjc_0218850	U	0.291105	down	0.0309916	-1.47572	-0.722365	-	Sjp 0218850|IPR010920,Like-Sm ribonucleoprotein-related, core,domain-containing	gi|226483589 hypotheticial protein [Schistosoma japonicum] (7e-42/cov=77%/id=100%)
Q2_P39999	1.51784	down	-0.99988	gi|226469548	U	0.0891082	down	-0.192022	-1.05752	-0.624773	-	-	gi|226469548 hypothetical protein [Schistosoma japonicum] hypothetical protein [Schistosoma japonicum] hypothetical protein [Schistosoma japonicum] (1e-41/cov=26%/id=100%)
Q2_P41346	1.51784	down	-0.972507	Sjc_0052460	U	0.291105	down	-0.268294	-0.514097	-0.391196	-	Sjp 0052460|IPR005334,Tctex-1,domain-containing	gi|226484598 Tctex1 domain containing-protein 1 [Schistosoma japonicum] (1e-71/cov=62%/id=100%)
Q2_P02903	1.75021	down	-0.789896	Smp_113660	U	0.020653	down	-0.395256	-0.876303	-0.635779	cleavage and polyadenylation specificity factor, putative	-	gi|256062496 cleavage and polyadenylation specificity factor [Schistosoma mansoni] cleavage and polyadenylation specificity factor [Schistosoma mansoni] cleavage and polyadenylation specificity factor, putative [Schistosoma mansoni] cleavage and polyadeny
Q2_P05071	1.75021	down	-1.07702	gi|226488883	U	0.291105	down	-0.0782406	-0.915465	-0.496853	-	-	gi|226488883 hypothetical protein [Schistosoma japonicum] hypothetical protein [Schistosoma japonicum] hypothetical protein [Schistosoma japonicum] (4e-28/cov=37%/id=79%)
Q2_P05496	1.75021	down	-0.760516	Smp_096290.x	U	0.124453	down	-0.278568	-0.712625	-0.495596	hypothetical protein	-	gi|256088812 hypothetical protein [Schistosoma mansoni] expressed protein [Schistosoma mansoni] (1e-72/cov=77%/id=90%)
Q2_P06025	1.75021	down	-0.83077	Smp_023240	U	0	down	-0.728132	-1.52638	-1.12726	gliacolin-related	-	gi|256074898 gliacolin-related [Schistosoma mansoni] gliacolin-related [Schistosoma mansoni] (e-128/cov=76%/id=96%)
Q2_P16057	1.75021	down	-1.06863	gi|226490184	U	0.193391	down	-0.0994357	-1.24429	-0.671861	-	-	gi|226490184 Cysteine-rich protein 1 [Schistosoma japonicum] (2e-08/cov=17%/id=83%)
Q2_P16141	1.75021	down	-0.999167	Smp_145720	U	1.22784	down	-0.167739	-0.58111	-0.374424	hypothetical protein	-	gi|256052123 hypothetical protein [Schistosoma mansoni] expressed protein [Schistosoma mansoni] (1e-15/cov=21%/id=100%)
Q2_P18007	1.75021	down	-0.511658	Sjc_0218270	U	0.193391	down	-0.199907	-0.68282	-0.441363	-	Sjp 0218270|U1 small nuclear ribonucleoprotein A, putative	gi|256083949 small nuclear ribonucleoprotein U)1aU)2b [Schistosoma mansoni] small nuclear ribonucleoprotein U)1a,U)2b, putative [Schistosoma mansoni] (e-124/cov=96%/id=78%)
Q2_P18290	1.75021	down	-1.00993	Sjc_0021440	U	4.26212	down	0.0481473	-0.515063	-0.233458	-	Sjp 0021440|ko:K01931 tumor suppressor protein 101 [EC:6.3.2.19], putative	gi|256069909 tsg101-related [Schistosoma mansoni] tsg101-related [Schistosoma mansoni] (e-146/cov=87%/id=96%)
Q2_P20170	1.75021	down	-0.82105	Smp_045920.x	U	4.26212	down	-0.0795393	-0.286228	-0.182884	hypothetical protein	-	gi|256079273 hypothetical protein [Schistosoma mansoni] expressed protein [Schistosoma mansoni] (6e-62/cov=60%/id=85%)
Q2_P22330	1.75021	down	-0.566955	Smp_046870.x	U	0.124453	down	-0.233483	-0.674517	-0.454	hypothetical protein	-	gi|256079470 hypothetical protein [Schistosoma mansoni] expressed protein [Schistosoma mansoni] (4e-85/cov=68%/id=97%)
Q2_P25371	1.75021	down	-0.667999	Smp_134370	U	0.124453	down	-0.245774	-0.645074	-0.445424	rna 3' terminal phosphate cyclase, putative	-	gi|226478656 RNA terminal phosphate cyclase domain 1 [Schistosoma japonicum] (e-161/cov=82%/id=76%)
Q2_P26938	1.75021	down	-0.872573	Smp_048270.x	U	4.26212	down	-0.0895844	-0.289318	-0.189451	dolichyldiphosphatase, putative	-	gi|256079740 dolichyldiphosphatase [Schistosoma mansoni] dolichyldiphosphatase, putative [Schistosoma mansoni] (e-118/cov=86%/id=93%)
Q2_P27403	1.75021	down	-0.707568	Smp_127160	U	0.193391	down	-0.512112	-0.490268	-0.50119	cytochrome b5, putative	Sjp 0058280|Cytochrome b5 reductase 4, putative	gi|256072171 cytochrome B5 [Schistosoma mansoni] cytochrome B5, putative [Schistosoma mansoni] (3e-97/cov=75%/id=100%)
Q2_P28670	1.75021	down	-0.995828	Smp_121130	U	3.14355	down	-0.0411029	-0.422197	-0.23165	mitochondrial carrier protein, putative	Sjp 0218100|Mitochondrial carrier triple repeat protein 1, putative	gi|256070074 mitochondrial carrier protein [Schistosoma mansoni] mitochondrial carrier protein, putative [Schistosoma mansoni] (7e-91/cov=99%/id=100%)
Q2_P29335	1.75021	down	-0.429376	Smp_000680	U	0	down	-0.332148	-1.80368	-1.06792	ornithine transporter 2 (solute carrier family 25 member 2)	Sjp 0202340|Mitochondrial ornithine transporter 1, putative	gi|256070413 ornithine transporter 2 (solute carrier family 25 member 2) [Schistosoma mansoni] ornithine transporter 2 (solute carrier family 25 member 2) [Schistosoma mansoni] (2e-28/cov=68%/id=98%)
Q2_P29395	1.75021	down	-0.633807	C903554.1	U	4.26212	down	-0.236601	-0.630742	-0.433672	-	-	No hits
Q2_P30080	1.75021	down	-1.10012	Smp_067980.x	U	0.291105	down	-0.127046	-0.863952	-0.495499	ubiquitin conjugating enzyme E2, putative	-	gi|156842290 hypothetical protein Kpol_1052p2 [Vanderwaltozyma polyspora DSM 70294] hypothetical protein Kpol_1052p2 [Vanderwaltozyma polyspora DSM 70294] (2e-21/cov=36%/id=81%)
Q2_P30360	1.75021	down	-0.879746	Smp_026770	U	0.020653	down	-0.400713	-0.863727	-0.63222	small nuclear ribonucleoprotein-associated protein, putative	Sjp 0305030|Small nuclear ribonucleoprotein-associated protein B', putative	gi|256075617 small nuclear ribonucleoprotein-associated protein [Schistosoma mansoni] small nuclear ribonucleoprotein-associated protein, putative [Schistosoma mansoni] (3e-45/cov=62%/id=95%)
Q2_P31026	1.75021	down	-1.19118	gi|256074430	U	0.020653	down	-0.240777	-1.4844	-0.862586	-	-	gi|256074430 defender against cell death [Schistosoma mansoni] defender against cell death, putative [Schistosoma mansoni] (1e-25/cov=64%/id=86%)
Q2_P32044	1.75021	down	-0.955961	Smp_194280.x	U	1.22784	down	-0.111422	-0.58288	-0.347151	hypothetical protein	-	gi|256070086 hypothetical protein [Schistosoma mansoni] expressed protein [Schistosoma mansoni] (4e-26/cov=77%/id=100%)
Q2_P32462	1.75021	down	-1.86829	C908969.1	U	0.0564197	down	-0.361502	-1.06483	-0.713167	-	-	No hits
Q2_P34786	1.75021	down	-1.05522	gi|256078279	U	0	down	-1.37263	-3.13607	-2.25435	-	-	gi|256078279 cytoplasmic dynein light chain [Schistosoma mansoni] cytoplasmic dynein light chain, putative [Schistosoma mansoni] (1e-17/cov=52%/id=67%)
Q2_P35595	1.75021	down	-0.606202	Smp_006760	U	0	down	-1.97475	-3.99662	-2.98569	fasting-inducible integral membrane protein tm6p1-related	-	gi|256071660 fasting-inducible integral membrane protein tm6p1-related [Schistosoma mansoni] fasting-inducible integral membrane protein tm6p1-related [Schistosoma mansoni] (4e-66/cov=74%/id=100%)
Q2_P35795	1.75021	down	-1.24433	gi|60600648	U	0	down	-0.390663	-2.05254	-1.2216	-	-	gi|60600648 unknown [Schistosoma japonicum] (7e-09/cov=14%/id=66%)
Q2_P38545	1.75021	down	-0.61137	Sjc_0207990	U	0	down	-1.84147	-3.64844	-2.74496	-	Sjp 0207990|Transmembrane protein 77, putative	gi|56757785 SJCHGC02197 protein [Schistosoma japonicum] (1e-60/cov=53%/id=85%)
Q2_P39431	1.75021	down	-0.907717	Sjc_0056920	U	0.616271	down	-0.190561	-0.418573	-0.304567	-	Sjp 0056920|p53 and DNA damage-regulated protein 1, putative	gi|56758692 SJCHGC05764 protein [Schistosoma japonicum] (5e-66/cov=52%/id=100%)
Q2_P00673	2.02923	down	-0.54177	Smp_164190	U	1.22784	down	-0.0424544	-0.631272	-0.336863	transcriptional repressor protein yy (yin and yang) (delta transcription factor), putative	Sjp 0032810|Transcriptional repressor protein YY1, putative	gi|256052430 transcriptional repressor protein yy (yin and yang) (delta transcription factor) [Schistosoma mansoni] transcriptional repressor protein yy (yin and yang) (delta transcription factor), putative [Schistosoma mansoni] (e-154/cov=97%/id=98%)
Q2_P01401	2.02923	down	-0.571693	Smp_044260.x	U	0.616271	down	-0.0520996	-0.796214	-0.424157	Apg10p-like protein	-	gi|256078935 Apg10p-like protein [Schistosoma mansoni] Apg10p-like protein [Schistosoma mansoni] (7e-51/cov=74%/id=83%)
Q2_P02756	2.02923	down	-1.04328	Smp_035550	U	0	down	-0.5735	-1.8377	-1.2056	hypothetical protein	Sjp 0105400|IPR006616,Protein of unknown function DM9,domain-containing	gi|256092978 hypothetical protein [Schistosoma mansoni] expressed protein [Schistosoma mansoni] (3e-74/cov=100%/id=99%)
Q2_P06084	2.02923	down	-0.701388	Smp_076860	U	4.26212	down	0.0698563	-0.556027	-0.243085	hypothetical protein	-	gi|256085298 hypothetical protein [Schistosoma mansoni] expressed protein [Schistosoma mansoni] (1e-93/cov=54%/id=91%)
Q2_P09080	2.02923	down	-0.99412	Smp_056780	U	0.0564197	down	-0.309714	-0.656977	-0.483345	dynein light chain, putative	Sjp 0076890|ko:K10419 dynein light chain roadblock-type, putative	gi|256081424 dynein light chain [Schistosoma mansoni] roadblock-related dynein light chain-like protein [Schistosoma mansoni] dynein light chain, putative [Schistosoma mansoni] (1e-30/cov=79%/id=100%)
Q2_P13050	2.02923	down	-0.903891	Smp_041680	U	1.69381	down	-0.0468143	-0.514116	-0.280465	bet5-related	Sjp 0069280|Trafficking protein particle complex subunit 1, putative	gi|256078473 bet5-related [Schistosoma mansoni] bet5-related [Schistosoma mansoni] (8e-71/cov=96%/id=100%)
Q2_P14480	2.02923	down	-1.10466	gi|60692133	U	0.430837	down	-0.18965	-0.607618	-0.398634	-	-	gi|60692133 SJCHGC05679 protein [Schistosoma japonicum] (9e-16/cov=42%/id=72%)
Q2_P15985	2.02923	down	-1.04963	gi|226467498	U	0.291105	down	-0.039054	-1.1548	-0.596928	-	-	gi|226467498 hypothetical protein [Schistosoma japonicum] (0.023/cov=13%/id=69%)
Q2_P18222	2.02923	down	-0.700827	Smp_160540	U	0.616271	down	-0.0780321	-0.782605	-0.430319	hypothetical protein	-	gi|256084079 hypothetical protein [Schistosoma mansoni] hypothetical protein [Schistosoma mansoni] (1e-71/cov=69%/id=83%)
Q2_P19770	2.02923	down	-0.561547	Smp_140480	U	0.864664	down	-0.177164	-0.502077	-0.339621	ATP synthase f chain, mitochondrial-related	-	gi|256077080 ATP synthase f chain mitochondrial-related [Schistosoma mansoni] ATP synthase f chain, mitochondrial-related [Schistosoma mansoni] (8e-54/cov=68%/id=99%)
Q2_P20095	2.02923	down	-0.904107	Smp_194830	U	0.020653	down	-0.401719	-1.35605	-0.878886	SmKK7	-	gi|256090234 SmKK7 [Schistosoma mansoni] SmKK7 [Schistosoma mansoni] (1e-43/cov=66%/id=100%)
Q2_P21787	2.02923	down	-1.06445	Smp_026830.x	U	0.193391	down	-0.124712	-0.93734	-0.531026	hypothetical protein	-	gi|256075634 hypothetical protein [Schistosoma mansoni] expressed protein [Schistosoma mansoni] (1e-30/cov=25%/id=96%)
Q2_P21951	2.02923	down	-0.877694	Smp_033990	U	0	down	-0.467175	-1.20104	-0.834107	dynactin subunit P25, putative	Sjp 0211080|ko:K10427 dynactin 5, putative	gi|256077104 dynactin subunit P25 [Schistosoma mansoni] dynactin subunit P25, putative [Schistosoma mansoni] (1e-57/cov=67%/id=99%)
Q2_P22045	2.02923	down	-0.60777	Smp_018430	U	0.616271	down	-0.0273595	-0.86394	-0.44565	mitochondrial signal peptidase (S26 family)	-	gi|256073940 mitochondrial signal peptidase (S26 family) [Schistosoma mansoni] mitochondrial signal peptidase (S26 family) [Schistosoma mansoni] (8e-78/cov=69%/id=100%)
Q2_P22095	2.02923	down	-0.767863	gi|256090420	U	0.0891082	down	-0.433546	-0.924737	-0.679141	-	-	gi|256090420 hypothetical protein [Schistosoma mansoni] expressed protein [Schistosoma mansoni] (1e-55/cov=74%/id=99%)
Q2_P22439	2.02923	down	-0.891374	gi|256823273	U	0.291105	down	-0.270051	-1.32156	-0.795808	-	-	gi|256823273 hypothetical protein Kkor_2058 [Kangiella koreensis DSM 16069] conserved hypothetical protein [Kangiella koreensis DSM 16069] (8e-54/cov=94%/id=61%)
Q2_P23206	2.02923	down	-0.539163	Smp_102040.x	U	0.0316118	down	-0.47359	-0.626423	-0.550007	receptor for activated PKC, putative	Sjp 0015980|ko:K00567 methylated-DNA-[protein]-cysteine S-methyltransferase [EC2.1.1.63], putative	gi|256089992 receptor for activated PKC [Schistosoma mansoni] receptor for activated PKC [Schistosoma mansoni] receptor for activated PKC, putative [Schistosoma mansoni] (0.0/cov=81%/id=100%)
Q2_P23536	2.02923	down	-0.68451	gi|159485784	U	0	down	-0.794085	-1.44346	-1.11877	-	-	gi|159485784 rhomboid-like protease [Chlamydomonas reinhardtii] rhomboid-like protease [Chlamydomonas reinhardtii] (0.074/cov=36%/id=40%)
Q2_P24438	2.02923	down	-0.738215	Smp_055450	U	1.22784	down	-0.15778	-0.466217	-0.311998	hypothetical protein	Sjp 0038330|expressed protein	gi|256081113 hypothetical protein [Schistosoma mansoni] expressed protein [Schistosoma mansoni] (3e-67/cov=78%/id=100%)
Q2_P24831	2.02923	down	-0.52646	Smp_162790	U	2.34207	down	-0.239139	-0.448717	-0.343928	MAGUK homolog	-	gi|256084983 Crumbs complex protein; MAGUK homolog; cell polarity protein [Schistosoma mansoni] Crumbs complex protein; MAGUK homolog; cell polarity protein [Schistosoma mansoni] (7e-52/cov=30%/id=98%)
Q2_P25366	2.02923	down	-0.641016	gi|256073879	U	0.0564197	down	-0.379267	-0.805888	-0.592577	-	-	gi|256073879 mannosyl-oligosaccharide alpha-12-mannosidase [Schistosoma mansoni] mannosyl-oligosaccharide alpha-1,2-mannosidase, putative [Schistosoma mansoni] (1e-51/cov=85%/id=69%)
Q2_P25386	2.02923	down	-0.882874	Smp_013410.x	U	0.0564197	down	-0.294046	-0.766703	-0.530374	28S ribosomal protein S11, putative	-	gi|256072986 ribosomal protein S11 [Schistosoma mansoni] ribosomal protein S11, putative [Schistosoma mansoni] (e-101/cov=78%/id=100%)
Q2_P25655	2.02923	down	-1.00639	Smp_098740	U	0.020653	down	-0.331109	-1.11028	-0.720692	dpy30-related	-	gi|256053271 dpy30-related [Schistosoma mansoni] dpy30-related [Schistosoma mansoni] (4e-17/cov=41%/id=100%)
Q2_P26075	2.02923	down	-0.906324	C811438.1	U	0	down	-0.467474	-1.12337	-0.795424	-	-	No hits
Q2_P26867	2.02923	down	-0.501783	Smp_017090	U	0.864664	down	-0.122693	-0.491171	-0.306932	surfeit locus protein, putative	Sjp 0072440|Surfeit locus protein 1, putative	gi|56752633 SJCHGC02214 protein [Schistosoma japonicum] (1e-95/cov=56%/id=79%)
Q2_P26952	2.02923	down	-0.551129	Smp_095130	U	0.864664	down	-0.227664	-0.34222	-0.284942	porphobilinogen deaminase, putative	Sjp 0302440|ko:K01749 hydroxymethylbilane synthase [EC2.5.1.61], putative	gi|256088596 hydroxymethylbilane synthase; porphobilinogen deaminase [Schistosoma mansoni] hydroxymethylbilane synthase; porphobilinogen deaminase, putative [Schistosoma mansoni] (0.0/cov=79%/id=99%)
Q2_P28292	2.02923	down	-0.515834	Smp_127500	U	0.020653	down	-0.26025	-2.27691	-1.26858	hypothetical protein	Sjp 0070050|expressed protein	gi|256072290 hypothetical protein [Schistosoma mansoni] expressed protein [Schistosoma mansoni] (1e-75/cov=99%/id=98%)
Q2_P30511	2.02923	down	-0.813098	C905106.1	U	0.864664	down	-0.445371	-0.342228	-0.393799	-	-	No hits
Q2_P32774	2.02923	down	-0.559593	Smp_179040	U	0.020653	down	-0.457372	-0.668402	-0.562887	UfSP2 peptidase (C78 family)	Sjp 0215670|ko:K01376 Peptidase, ubiquitin fold modifier-specific [EC:3.4.22.-], putative	gi|256090065 UfSP2 peptidase (C78 family) [Schistosoma mansoni] UfSP2 peptidase (C78 family) [Schistosoma mansoni] (7e-67/cov=99%/id=99%)
Q2_P38560	2.02923	down	-0.592505	gi|256053360	U	1.69381	down	-0.0109982	-0.604475	-0.307737	-	-	gi|256053360 hypothetical protein [Schistosoma mansoni] expressed protein [Schistosoma mansoni] (1e-28/cov=27%/id=76%)
Q2_P39491	2.02923	down	-0.982314	Sjc_0204070	U	0.193391	down	-0.225739	-0.638605	-0.432172	-	Sjp 0204070|28S ribosomal protein S24, mitochondrial precursor, putative	gi|56755713 SJCHGC05093 protein [Schistosoma japonicum] 28S ribosomal protein S24, mitochondrial precursor [Schistosoma japonicum] (1e-89/cov=56%/id=100%)
Q2_P39504	2.02923	down	-0.979122	Sjc_0217080	U	0.430837	down	-0.188454	-0.612623	-0.400538	-	Sjp 0217080|ko:K03358 anaphase-promoting complex component APC11, putative	gi|56755181 SJCHGC04314 protein [Schistosoma japonicum] (2e-62/cov=57%/id=100%)
Q2_P02434	2.30642	down	-1.66949	Smp_185310	U	3.14355	down	-0.095306	-0.67323	-0.384268	hypothetical protein	-	gi|256064603 hypothetical protein [Schistosoma mansoni] hypothetical protein [Schistosoma mansoni] (9e-67/cov=40%/id=100%)
Q2_P02878	2.30642	down	-0.812184	Smp_091300	U	0.0316118	down	-0.317025	-0.86383	-0.590428	cleavage and polyadenylation specificity factor, putative	Sjp 0052950|U1 small nuclear ribonucleoprotein C, putative	gi|256062496 cleavage and polyadenylation specificity factor [Schistosoma mansoni] cleavage and polyadenylation specificity factor [Schistosoma mansoni] cleavage and polyadenylation specificity factor, putative [Schistosoma mansoni] cleavage and polyadeny
Q2_P05136	2.30642	down	-0.717403	Smp_034530.x	U	0.616271	down	-0.0383756	-0.817573	-0.427974	hes-B related	-	gi|256077226 hes-B related [Schistosoma mansoni] hes-B related [Schistosoma mansoni] (8e-63/cov=61%/id=89%)
Q2_P06031	2.30642	down	-0.545821	Smp_157390	U	0.0891082	down	-0.185452	-1.43984	-0.812647	lipoma hmgic fusion partner-like protein	-	gi|256083086 lipoma hmgic fusion partner-like protein [Schistosoma mansoni] lipoma hmgic fusion partner-like protein [Schistosoma mansoni] (e-112/cov=69%/id=77%)
Q2_P06869	2.30642	down	-0.563474	Smp_143780	U	0.430837	down	-0.152226	-0.610616	-0.381421	t-complex-associated-testis-expressed 1-related	-	gi|256078097 t-complex-associated-testis-expressed 1-related [Schistosoma mansoni] t-complex-associated-testis-expressed 1-related [Schistosoma mansoni] (1e-42/cov=62%/id=100%)
Q2_P07470	2.30642	down	-0.833391	Smp_032920.x	U	0.193391	down	-0.223654	-0.55488	-0.389267	ob fold nucleic acid binding protein, putative	-	gi|256076865 ob fold nucleic acid binding protein [Schistosoma mansoni] ob fold nucleic acid binding protein, putative [Schistosoma mansoni] (9e-72/cov=88%/id=90%)
Q2_P07488	2.30642	down	-0.691687	Smp_018400	U	4.26212	down	-0.0739491	-0.312943	-0.193446	hypothetical protein	-	gi|256073936 hypothetical protein [Schistosoma mansoni] expressed protein [Schistosoma mansoni] (3e-69/cov=35%/id=100%)
Q2_P07543	2.30642	down	-0.510976	Smp_054310	U	0.0891082	down	-0.25917	-0.780462	-0.519816	S2P peptidase (M50 family)	Sjp 0070220|ko:K07765 S2P endopeptidase [EC3.4.24.85], putative	gi|256080914 S2P peptidase (M50 family) [Schistosoma mansoni] S2P peptidase (M50 family) [Schistosoma mansoni] (e-117/cov=64%/id=98%)
Q2_P07613	2.30642	down	-0.440595	Smp_086420	U	1.69381	down	-0.441191	-0.293256	-0.367224	hypothetical protein	-	gi|256087140 hypothetical protein [Schistosoma mansoni] expressed protein [Schistosoma mansoni] (e-130/cov=64%/id=100%)
Q2_P16009	2.30642	down	-0.841242	Smp_063390	U	0.0564197	down	-0.251664	-1.03699	-0.644327	aminoadipate-semialdehyde dehydrogenase, putative	-	gi|256082738 aminoadipate-semialdehyde dehydrogenase [Schistosoma mansoni] aminoadipate-semialdehyde dehydrogenase, putative [Schistosoma mansoni] (2e-70/cov=75%/id=96%)
Q2_P18365	2.30642	down	-0.816018	Smp_099300	U	0.0891082	down	-0.216565	-0.897006	-0.556786	Mitochondrial 28S ribosomal protein S10 (S10mt) (MRP-S10), putative	Sjp 0201250|Mitochondrial 28S ribosomal protein S10, putative	gi|256089331 28S ribosomal protein S10 [Schistosoma mansoni] Mitochondrial 28S ribosomal protein S10 (S10mt) (MRP-S10), putative [Schistosoma mansoni] (5e-90/cov=82%/id=100%)
Q2_P18904	2.30642	down	-1.04173	gi|60692940	U	0	down	-0.463175	-1.58238	-1.02278	-	-	gi|60692940 SJCHGC06597 protein [Schistosoma japonicum] V-type H+-transporting ATPase subunit H [Schistosoma japonicum] V-type H+-transporting ATPase subunit H [Schistosoma japonicum] V-type H+-transporting ATPase subunit H [Schistosoma japonicum] V-type
Q2_P20304	2.30642	down	-0.993163	gi|56757021	U	0	down	-0.845538	-2.14737	-1.49645	-	-	gi|56757021 SJCHGC01267 protein [Schistosoma japonicum] (5e-56/cov=56%/id=74%)
Q2_P24567	2.30642	down	-0.604226	gi|76152857	U	0	down	-2.42357	-4.97642	-3.7	-	-	gi|76152857 SJCHGC02284 protein [Schistosoma japonicum] (5e-49/cov=70%/id=47%)
Q2_P26074	2.30642	down	-0.589363	gi|256077474	U	0.124453	down	-0.483996	-0.588707	-0.536352	-	-	gi|256077474 sh3 and multiple ankyrin repeat domains protein 12 (shank12) [Schistosoma mansoni] sh3 and multiple ankyrin repeat domains protein 1,2 (shank1,2), putative [Schistosoma mansoni] (2e-55/cov=85%/id=88%)
Q2_P26611	2.30642	down	-0.425026	Sjc_0219100	U	3.14355	down	0.0580463	-0.726172	-0.334063	-	Sjp 0219100|similar to Splicing factor U2AF 65 kDa subunit, putative	gi|226478958 Splicing factor U2AF 65 kDa subunit [Schistosoma japonicum] (0.0/cov=85%/id=75%)
Q2_P27103	2.30642	down	-0.854784	Smp_023010	U	0.616271	down	-0.265362	-0.419262	-0.342312	atpase inhibitor, putative	-	gi|256074854 atpase inhibitor [Schistosoma mansoni] similar to mitochondrial ATPase inhibitor, Swiss-Prot Accession Number P37209; Method: conceptual translation supplied by author [Schistosoma mansoni] atpase inhibitor, putative [Schistosoma mansoni] (0.
Q2_P34153	2.30642	down	-0.806666	Smp_154000.x	U	0	down	-0.776109	-1.40391	-1.09001	hypothetical protein	-	No hits
Q2_P36153	2.30642	down	-1.30201	Smp_104440	U	1.22784	down	0.120215	-1.04807	-0.463929	hypothetical protein	-	gi|256090511 hypothetical protein [Schistosoma mansoni] hypothetical conserved protein [Schistosoma mansoni] expressed protein [Schistosoma mansoni] (1e-25/cov=59%/id=98%)
Q2_P37804	2.30642	down	-0.558278	Smp_066200	U	0.864664	down	-0.223834	-0.344099	-0.283967	cytochrome-c oxidase	-	gi|256083251 cytochrome-c oxidase [Schistosoma mansoni] cytochrome-c oxidase [Schistosoma mansoni] (2e-79/cov=78%/id=100%)
Q2_P38228	2.30642	down	-1.20505	Smp_154300	U	0.291105	down	-0.552666	-1.40124	-0.976955	hypothetical protein	-	gi|256082042 hypothetical protein [Schistosoma mansoni] hypothetical protein [Schistosoma mansoni] (6e-33/cov=73%/id=91%)
Q2_P38985	2.30642	down	-1.38222	gi|226466510	U	0.020653	down	-0.403395	-1.55204	-0.977715	-	-	gi|226466510 hypothetical protein [Schistosoma japonicum] (8e-49/cov=45%/id=77%)
Q2_P39697	2.30642	down	-0.839491	gi|257206100	U	0	down	-0.582428	-0.995661	-0.789045	-	-	gi|257206100 hypotheticial protein [Schistosoma japonicum] (2e-83/cov=33%/id=100%)
Q2_P39785	2.30642	down	-0.956322	Sjc_0211810	U	0.0316118	down	-0.278214	-0.941963	-0.610089	-	Sjp 0211810|expressed protein	gi|56759142 SJCHGC02387 protein [Schistosoma japonicum] (1e-84/cov=74%/id=91%)
Q2_P39925	2.30642	down	-0.814809	gi|226466752	U	0	down	-0.473962	-0.95672	-0.715341	-	-	gi|226466752 Cyclin-dependent kinase 2-associated protein 2 [Schistosoma japonicum] (1e-35/cov=27%/id=100%)
Q2_P00261	2.62918	down	-0.456345	Smp_065190.x	U	0	down	-0.390945	-1.28926	-0.840103	thioredoxin-like protein, putative	Sjp 0216810|ko:K01829 protein disulfide-isomerase [EC5.3.4.1], putative	gi|256083060 protein disulfide-isomerase [Schistosoma mansoni] protein disulfide-isomerase, putative [Schistosoma mansoni] (e-109/cov=86%/id=100%)
Q2_P04487	2.62918	down	-0.631787	gi|116621823	U	2.34207	down	-0.464756	-0.587401	-0.526078	-	-	gi|116621823 abortive infection protein [Solibacter usitatus Ellin6076] Abortive infection protein [Candidatus Solibacter usitatus Ellin6076] (0.034/cov=49%/id=25%)
Q2_P04664	2.62918	down	-0.697754	Smp_093110	U	0	down	-0.757397	-1.49511	-1.12625	hypothetical protein	-	gi|256088285 hypothetical protein [Schistosoma mansoni] expressed protein [Schistosoma mansoni] (2e-38/cov=45%/id=89%)
Q2_P04821	2.62918	down	-0.856288	gi|60693076	U	0.124453	down	-0.304652	-0.511748	-0.4082	-	-	gi|60693076 SJCHGC06727 protein [Schistosoma japonicum] V-type H+-transporting ATPase subunit H [Schistosoma japonicum] V-type H+-transporting ATPase subunit H [Schistosoma japonicum] V-type H+-transporting ATPase subunit H [Schistosoma japonicum] (4e-26/
Q2_P05772	2.62918	down	-0.736927	gi|256090687	U	0	down	-2.17576	-4.37954	-3.27765	-	-	gi|256090687 hypothetical protein [Schistosoma mansoni] expressed protein [Schistosoma mansoni] (1e-09/cov=6%/id=100%)
Q2_P06229	2.62918	down	-0.502821	Smp_058880	U	0.291105	down	-0.136996	-0.785743	-0.46137	hypothetical protein	-	gi|256081842 hypothetical protein [Schistosoma mansoni] expressed protein [Schistosoma mansoni] (e-131/cov=80%/id=98%)
Q2_P07399	2.62918	down	-0.596422	gi|256089081	U	0	down	-0.52373	-0.718996	-0.621363	-	-	gi|256089081 fumarylacetoacetate hydrolase [Schistosoma mansoni] fumarylacetoacetate hydrolase, putative [Schistosoma mansoni] (1e-74/cov=42%/id=100%)
Q2_P07522	2.62918	down	-0.548534	Smp_038080.x	U	0.124453	down	-0.518203	-0.473503	-0.495853	importin beta-1, putative	Sjp 0004060|Importin subunit beta-1, putative	gi|256077751 importin beta-1 [Schistosoma mansoni] importin beta-1, putative [Schistosoma mansoni] (2e-84/cov=63%/id=100%)
Q2_P07678	2.62918	down	-0.544788	gi|256090568	U	0	down	-1.53932	-3.06478	-2.30205	-	-	gi|256090568 hypothetical protein [Schistosoma mansoni] hypothetical protein [Schistosoma mansoni] (0.057/cov=25%/id=91%)
Q2_P16038	2.62918	down	-0.638242	Smp_078070	U	0	down	-1.1598	-1.02409	-1.09194	hypothetical protein	-	gi|256052450 hypothetical protein [Schistosoma mansoni] hypothetical protein [Schistosoma mansoni] (3e-48/cov=57%/id=81%)
Q2_P17328	2.62918	down	-0.688757	Smp_181070	U	0	down	-1.53008	-3.27386	-2.40197	hypothetical protein	-	gi|256090689 hypothetical protein [Schistosoma mansoni] hypothetical protein [Schistosoma mansoni] (3e-63/cov=75%/id=92%)
Q2_P18028	2.62918	down	-1.08715	gi|256053241	U	0	down	-2.79138	-4.36092	-3.57615	-	-	gi|256053241 hypothetical protein [Schistosoma mansoni] hypothetical protein [Schistosoma mansoni] (3e-25/cov=43%/id=69%)
Q2_P18087	2.62918	down	-0.650499	C800233.1	U	1.22784	down	-0.462736	-0.242152	-0.352444	-	-	No hits
Q2_P20405	2.62918	down	-0.965527	Smp_150800	U	0.020653	down	-0.389542	-0.825047	-0.607295	Mediator of RNA polymerase II transcription subunit 28 (Mediator complex subunit 28) (Tumor angiogenesis marker EG-1) (Endothelial-derived protein 1) (Merlin and Grb2-interacting cytoskeletal protein) (Magicin), putative	Sjp 0051940|expressed protein	gi|256080756 mediator complex subunit 28 [Schistosoma mansoni] Mediator of RNA polymerase II transcription subunit 28 (Mediator complex subunit 28) (Tumor angiogenesis marker EG-1) (Endothelial-derived protein 1) (Merlin and Grb2-interacting cytoskeletal
Q2_P21575	2.62918	down	-0.705652	Smp_151780	U	0	down	-0.40629	-1.10722	-0.756756	hypothetical protein	-	gi|256081138 hypothetical protein [Schistosoma mansoni] expressed protein [Schistosoma mansoni] (e-120/cov=88%/id=100%)
Q2_P21614	2.62918	down	-0.608023	Smp_053700	U	0.020653	down	-0.403814	-0.602151	-0.502982	hypothetical protein	-	gi|256080794 hypothetical protein [Schistosoma mansoni] expressed protein [Schistosoma mansoni] (2e-38/cov=48%/id=100%)
Q2_P21955	2.62918	down	-0.667007	gi|226470870	U	1.22784	down	-0.168096	-0.462243	-0.315169	-	-	gi|226470870 hypotheticial protein [Schistosoma japonicum] hypotheticial protein [Schistosoma japonicum] hypotheticial protein [Schistosoma japonicum] hypotheticial protein [Schistosoma japonicum] hypotheticial protein [Schistosoma japonicum] hypotheticia
Q2_P25339	2.62918	down	-0.361954	Smp_015940	U	0	down	-0.88243	-1.29754	-1.08999	chaperone protein DNAj, putative	-	gi|256073490 chaperone protein DNAj [Schistosoma mansoni] chaperone protein DNAj, putative [Schistosoma mansoni] (e-109/cov=67%/id=100%)
Q2_P27053	2.62918	down	-0.541437	Smp_032950	U	1.22784	down	-0.145454	-0.506823	-0.326138	Calmodulin (CaM), putative	-	gi|256076875 Calmodulin (CaM) [Schistosoma mansoni] Calmodulin (CaM), putative [Schistosoma mansoni] (5e-31/cov=55%/id=100%)
Q2_P27248	2.62918	down	-0.699885	Smp_171900	U	0.0316118	down	-0.399962	-0.517172	-0.458567	hypothetical protein	-	gi|256087952 hypothetical protein [Schistosoma mansoni] expressed protein [Schistosoma mansoni] (7e-29/cov=71%/id=100%)
Q2_P32271	2.62918	down	-0.997412	gi|226482632	U	0.0891082	down	-0.310645	-0.7794	-0.545023	-	-	gi|226482632 hypotheticial protein [Schistosoma japonicum] hypotheticial protein [Schistosoma japonicum] (1e-15/cov=69%/id=80%)
Q2_P32296	2.62918	down	-0.994359	Smp_035000	U	0.020653	down	-0.353236	-1.51915	-0.936193	hypothetical protein	-	gi|256092852 hypothetical protein [Schistosoma mansoni] expressed protein [Schistosoma mansoni] (6e-57/cov=88%/id=99%)
Q2_P32705	2.62918	down	-0.752406	Smp_095590	U	0.020653	down	-0.355988	-1.40823	-0.882109	30S ribosomal protein S12, putative	Sjp 0104710|ko:K02950 small subunit ribosomal protein S12, putative	gi|256088670 30S ribosomal protein S12 [Schistosoma mansoni] 30S ribosomal protein S12, putative [Schistosoma mansoni] (4e-95/cov=90%/id=99%)
Q2_P33950	2.62918	down	-1.19354	C911732.1	U	0.864664	down	0.0535063	-1.02961	-0.488053	-	-	No hits
Q2_P36037	2.62918	down	-0.603432	Smp_058850	U	0.0564197	down	-0.28774	-0.867721	-0.57773	hypothetical protein	-	gi|256081838 hypothetical protein [Schistosoma mansoni] expressed protein [Schistosoma mansoni] (8e-68/cov=80%/id=82%)
Q2_P38110	2.62918	down	-0.86176	Smp_038680	U	0	down	-0.672097	-1.48428	-1.07819	small nuclear ribonucleoprotein G (snrnp-G), putative	Sjp 0020550|Probable small nuclear ribonucleoprotein G, putative	gi|256077883 small nuclear ribonucleoprotein G (snrnp-G) [Schistosoma mansoni] small nuclear ribonucleoprotein G (snrnp-G), putative [Schistosoma mansoni] (4e-26/cov=68%/id=82%)
Q2_P38183	2.62918	down	-0.788863	Smp_136140	U	0.124453	down	-0.127842	-1.53702	-0.832431	hypothetical protein	-	gi|256075411 hypothetical protein [Schistosoma mansoni] expressed protein [Schistosoma mansoni] (1e-34/cov=91%/id=93%)
Q2_P41490	2.62918	down	-0.815337	gi|76153684	U	1.22784	down	0.0437743	-0.931427	-0.443827	-	-	gi|76153684 SJCHGC06733 protein [Schistosoma japonicum] (3e-68/cov=28%/id=98%)
Q2_P02686	3.00065	down	-0.36163	Smp_083240	U	0	down	-0.533234	-1.25833	-0.895784	hypothetical protein	-	gi|256086465 hypothetical protein [Schistosoma mansoni] expressed protein [Schistosoma mansoni] (2e-66/cov=77%/id=100%)
Q2_P06061	3.00065	down	-0.473776	gi|256090178	U	0	down	-1.91117	-3.5342	-2.72268	-	-	gi|256090178 N-methyl-D-aspartate receptor-associated protein [Schistosoma mansoni] N-methyl-D-aspartate receptor-associated protein, putative [Schistosoma mansoni] (2e-81/cov=64%/id=67%)
Q2_P06117	3.00065	down	-0.473497	Smp_010900	U	0.020653	down	-0.354495	-0.758693	-0.556594	mitochondrial ribosomal protein L53, putative	-	gi|256072447 mitochondrial ribosomal protein L53 [Schistosoma mansoni] mitochondrial ribosomal protein L53, putative [Schistosoma mansoni] (3e-56/cov=60%/id=90%)
Q2_P06962	3.00065	down	-0.858782	gi|256052127	U	0.020653	down	-0.369969	-0.95875	-0.66436	-	-	gi|256052127 hypothetical protein [Schistosoma mansoni] expressed protein [Schistosoma mansoni] (2e-58/cov=46%/id=98%)
Q2_P11640	3.00065	down	-0.815695	Smp_030180	U	0.430837	down	-0.125332	-0.694817	-0.410075	hypothetical protein	Sjp 0070060|ko:K01312 trypsin [EC3.4.21.4], putative	gi|256076326 hypothetical protein [Schistosoma mansoni] expressed protein [Schistosoma mansoni] (2e-45/cov=74%/id=98%)
Q2_P12334	3.00065	down	-0.585786	Smp_098590	U	0	down	-0.486008	-0.873227	-0.679617	hypothetical protein	-	No hits
Q2_P12741	3.00065	down	-0.686707	Smp_158910	U	0	down	-0.422562	-1.00993	-0.716246	cyclin-dependent kinases regulatory subunit or 60S ribosome subunit biogenesis protein nip7-related	-	gi|256083539 hypothetical protein [Schistosoma mansoni] cyclin-dependent kinases regulatory subunit or 60S ribosome subunit biogenesis protein nip7-related [Schistosoma mansoni] (2e-41/cov=78%/id=100%)
Q2_P17888	3.00065	down	-0.554439	Smp_006840	U	0.291105	down	-0.172823	-0.672654	-0.422739	hypothetical protein	-	gi|256071682 hypothetical protein [Schistosoma mansoni] expressed protein [Schistosoma mansoni] (1e-65/cov=37%/id=100%)
Q2_P18511	3.00065	down	-0.446253	Smp_075720	U	0.0564197	down	-0.203932	-1.30337	-0.753651	Leukocyte surface antigen CD53 (Cell surface glycoprotein CD53), putative	-	gi|256085081 Leukocyte surface antigen CD53 (Cell surface glycoprotein CD53) [Schistosoma mansoni] Leukocyte surface antigen CD53 (Cell surface glycoprotein CD53), putative [Schistosoma mansoni] (1e-80/cov=72%/id=86%)
Q2_P19344	3.00065	down	-0.611635	Smp_043650	U	0.0891082	down	-0.366617	-0.684801	-0.525709	hypothetical protein	-	gi|256078845 hypothetical protein [Schistosoma mansoni] expressed protein [Schistosoma mansoni] (6e-39/cov=36%/id=100%)
Q2_P19956	3.00065	down	-0.519113	Smp_049510	U	0.0316118	down	-0.334846	-0.766213	-0.55053	WD-repeat protein, putative	-	gi|256079971 hypothetical protein [Schistosoma mansoni] WD-repeat protein, putative [Schistosoma mansoni] (5e-38/cov=99%/id=63%)
Q2_P21551	3.00065	down	-0.722017	Smp_006980	U	0.0316118	down	-0.344293	-0.636762	-0.490528	hypothetical protein	Sjp 0210900|Mediator of RNA polymerase II transcription subunit 11, putative	gi|256071716 hypothetical protein [Schistosoma mansoni] conserved hypothetical protein [Schistosoma mansoni] (5e-46/cov=99%/id=100%)
Q2_P21553	3.00065	down	-0.721821	Smp_036920	U	0.020653	down	-0.356354	-0.806445	-0.581399	DNA polymerase epsilon subunit, putative	-	gi|256077518 DNA polymerase epsilon subunit [Schistosoma mansoni] DNA polymerase epsilon subunit, putative [Schistosoma mansoni] (7e-40/cov=55%/id=81%)
Q2_P21917	3.00065	down	-0.403808	Smp_017830.x	U	4.26212	down	-0.123106	-0.221518	-0.172312	hypothetical protein	-	gi|256073813 hypothetical protein [Schistosoma mansoni] expressed protein [Schistosoma mansoni] (2e-55/cov=60%/id=84%)
Q2_P22035	3.00065	down	-0.510113	Smp_043130	U	4.26212	down	-0.0578176	-0.364109	-0.210963	hypothetical protein	-	gi|256078751 hypothetical protein [Schistosoma mansoni] expressed protein [Schistosoma mansoni] (e-147/cov=84%/id=99%)
Q2_P23122	3.00065	down	-0.741505	Smp_102480	U	0.291105	down	-0.184131	-0.678282	-0.431207	hypothetical protein	-	gi|256090097 hypothetical protein [Schistosoma mansoni] expressed protein [Schistosoma mansoni] (1e-39/cov=57%/id=100%)
Q2_P24063	3.00065	down	-0.569946	Smp_002510	U	0.0891082	down	-0.244058	-0.73703	-0.490544	pyruvate dehydrogenase (lipoamide)	Sjp 0206920|ko:K00162 pyruvate dehydrogenase E1 component, beta subunit [EC1.2.4.1B], putative	gi|256070780 pyruvate dehydrogenase (lipoamide) [Schistosoma mansoni] pyruvate dehydrogenase (lipoamide) [Schistosoma mansoni] (e-147/cov=58%/id=97%)
Q2_P24418	3.00065	down	-0.78389	C808896.1	U	0	down	-1.09539	-0.999388	-1.04739	-	-	No hits
Q2_P24729	3.00065	down	-0.610342	Smp_194840	U	0	down	-0.473944	-0.959442	-0.716693	niemann pick c2 (NPC2)	-	gi|56752713 SJCHGC00284 protein [Schistosoma japonicum] Epididymal secretory protein E1 precursor (Niemann Pick type C2 protein homolog) [Schistosoma japonicum] Epididymal secretory protein E1 precursor (Niemann Pick type C2 protein homolog) [Schistosoma
Q2_P25099	3.00065	down	-0.91181	Smp_052880	U	1.69381	down	-0.120873	-0.438156	-0.279515	hypothetical protein	-	gi|256052144 hypothetical protein [Schistosoma mansoni] expressed protein [Schistosoma mansoni] (6e-59/cov=44%/id=100%)
Q2_P25286	3.00065	down	-0.593316	Smp_152270	U	0.864664	down	-0.111263	-0.532508	-0.321885	hypothetical protein	-	gi|256081289 hypothetical protein [Schistosoma mansoni] expressed protein [Schistosoma mansoni] (2e-33/cov=22%/id=100%)
Q2_P27132	3.00065	down	-1.07005	Smp_056260	U	0.124453	down	-0.315033	-0.737998	-0.526516	beta-1,4-galactosyltransferase, putative	-	gi|256081295 hypothetical protein [Schistosoma mansoni] expressed protein [Schistosoma mansoni] (6e-74/cov=63%/id=100%)
Q2_P27216	3.00065	down	-0.698571	gi|226473752	U	0	down	-0.552641	-1.18785	-0.870243	-	-	gi|226473752 hypothetical protein [Schistosoma japonicum] hypothetical protein [Schistosoma japonicum] hypothetical protein [Schistosoma japonicum] hypothetical protein [Schistosoma japonicum] hypothetical protein [Schistosoma japonicum] hypothetical prot
Q2_P27283	3.00065	down	-0.764532	Smp_092990	U	0.193391	down	-0.239661	-0.633787	-0.436724	hypothetical protein	-	gi|256088268 hypothetical protein [Schistosoma mansoni] expressed protein [Schistosoma mansoni] (7e-18/cov=48%/id=86%)
Q2_P29878	3.00065	down	-1.0178	Sjc_0089820	U	0.430837	down	-0.00877944	-1.10778	-0.558278	-	Sjp 0089820|expressed protein	gi|76153110 SJCHGC03947 protein [Schistosoma japonicum] (4e-56/cov=84%/id=79%)
Q2_P34422	3.00065	down	-0.465961	Smp_135360	U	0.020653	down	-0.325584	-1.16586	-0.745723	serine/threonine kinase	-	gi|256075131 serine/threonine protein kinase [Schistosoma mansoni] serine/threonine kinase [Schistosoma mansoni] (1e-92/cov=96%/id=98%)
Q2_P36250	3.00065	down	-0.625151	Smp_045410	U	0	down	-0.477789	-1.21048	-0.844133	adiponectin receptor, putative	Sjp 0018340|ko:K07297 adiponectin receptor, putative	gi|256079167 adiponectin receptor [Schistosoma mansoni] adiponectin receptor, putative [Schistosoma mansoni] (6e-17/cov=71%/id=93%)
Q2_P37994	3.00065	down	-0.869144	Smp_169840	U	3.14355	down	0.0280536	-0.504443	-0.238195	xp-G/rad2 DNA repair endonuclease family member, putative	-	gi|256052789 xp-G/rad2 DNA repair endonuclease family member [Schistosoma mansoni] xp-G/rad2 DNA repair endonuclease family member, putative [Schistosoma mansoni] (5e-18/cov=23%/id=100%)
Q2_P38286	3.00065	down	-0.64176	Smp_088420	U	0.616271	down	-0.156859	-0.683538	-0.420198	hypothetical protein	Sjp 0212800|expressed protein	gi|256087442 hypothetical protein [Schistosoma mansoni] expressed protein [Schistosoma mansoni] (2e-32/cov=73%/id=78%)
Q2_P40414	3.00065	down	-0.490736	gi|256082458	U	0.0891082	down	-0.410537	-0.430923	-0.42073	-	-	gi|256082458 hypothetical protein [Schistosoma mansoni] expressed protein [Schistosoma mansoni] (6e-06/cov=23%/id=66%)
Q2_P41431	3.00065	down	-0.578236	Sjc_0304390	U	0.864664	down	0.0531682	-0.980757	-0.463794	-	Sjp 0304390|ko:K02564 glucosamine-6-phosphate isomerase, putative	gi|56756765 SJCHGC01037 protein [Schistosoma japonicum] (e-119/cov=96%/id=100%)
Q2_P00075	3.39807	down	-0.437034	Smp_012780	U	0.291105	down	-0.744255	-0.250169	-0.497212	sarm1, putative	Sjp 0057800|Sterile alpha and TIR motif-containing protein 1, putative	gi|256072845 sarm1 [Schistosoma mansoni] sarm1, putative [Schistosoma mansoni] (3e-79/cov=55%/id=100%)
Q2_P00257	3.39807	down	-0.762284	Smp_101970	U	0	down	-0.676044	-1.25716	-0.966601	Placenta-specificprotein 8 protein (C15 protein) (Onzin), putative	-	gi|256089972 Placenta-specificprotein 8 protein (C15 protein) (Onzin) [Schistosoma mansoni] Placenta-specificprotein 8 protein (C15 protein) (Onzin), putative [Schistosoma mansoni] (2e-52/cov=49%/id=85%)
Q2_P02230	3.39807	down	-0.632816	Smp_043930	U	0.193391	down	-0.145553	-0.918518	-0.532036	hypothetical protein	-	gi|256078870 hypothetical protein [Schistosoma mansoni] conserved hypothetical protein [Schistosoma mansoni] (3e-98/cov=76%/id=89%)
Q2_P03186	3.39807	down	-0.658314	gi|225638991	U	0.430837	down	-0.302475	-1.04656	-0.674518	-	-	gi|225638991 annexin A5 [Ictalurus punctatus] (1e-04/cov=29%/id=44%)
Q2_P05183	3.39807	down	-0.547648	Smp_074280	U	4.26212	down	0.241769	-0.945606	-0.351919	hypothetical protein	-	gi|256084774 hypothetical protein [Schistosoma mansoni] expressed protein [Schistosoma mansoni] (1e-72/cov=59%/id=99%)
Q2_P05559	3.39807	down	-0.738002	Smp_049450	U	1.69381	down	-0.554288	-0.176699	-0.365494	hypothetical protein	-	gi|256079959 hypothetical protein [Schistosoma mansoni] hypothetical protein [Schistosoma mansoni] (6e-74/cov=34%/id=100%)
Q2_P06049	3.39807	down	-0.638543	gi|226486980	U	0.0564197	down	-0.443467	-0.667472	-0.555469	-	-	gi|226486980 hypothetical protein [Schistosoma japonicum] hypothetical protein [Schistosoma japonicum] (1e-32/cov=22%/id=64%)
Q2_P07555	3.39807	down	-0.414496	Smp_078750.x	U	0	down	-1.19481	-1.65707	-1.42594	transmembrane 4 superfamily member, putative	-	gi|256085616 transmembrane 4 superfamily member [Schistosoma mansoni] transmembrane 4 superfamily member, putative [Schistosoma mansoni] (e-103/cov=40%/id=84%)
Q2_P07791	3.39807	down	-1.01391	gi|256080706	U	0	down	-0.508632	-2.7187	-1.61366	-	-	gi|256080706 NADH-cytochrome B5 reductase [Schistosoma mansoni] NADH-cytochrome B5 reductase, putative [Schistosoma mansoni] (e-162/cov=48%/id=93%)
Q2_P11708	3.39807	down	-0.665932	gi|226477888	U	0.291105	down	-0.169837	-0.703214	-0.436525	-	-	gi|226477888 transcription regulator [Schistosoma japonicum] (9e-32/cov=94%/id=85%)
Q2_P18452	3.39807	down	-0.633985	Smp_142050	U	0	down	-0.473675	-0.864875	-0.669275	Extracellular signal-regulated kinase 1/2, putative	-	gi|256077516 serine/threonine protein kinase [Schistosoma mansoni] serine/threonine kinase [Schistosoma mansoni] (1e-73/cov=62%/id=100%)
Q2_P18590	3.39807	down	-0.684607	Smp_100040.x	U	0.291105	down	-0.14111	-0.808914	-0.475012	hypothetical protein	-	gi|256089433 hypothetical protein [Schistosoma mansoni] expressed protein [Schistosoma mansoni] (3e-43/cov=28%/id=85%)
Q2_P19267	3.39807	down	-0.646802	Smp_016780	U	0	down	-1.98032	-1.88791	-1.93412	tubulin alpha chain, putative	Sjp 0049920|Tubulin alpha-2/alpha-4 chain, putative	gi|256073658 tubulin subunit alpha [Schistosoma mansoni] tubulin alpha chain, putative [Schistosoma mansoni] (2e-93/cov=85%/id=92%)
Q2_P19642	3.39807	down	-1.20903	gi|256087061	U	0	down	-1.91222	-4.78819	-3.35021	-	-	gi|256087061 hypothetical protein [Schistosoma mansoni] expressed protein [Schistosoma mansoni] (4e-48/cov=59%/id=85%)
Q2_P20029	3.39807	down	-0.576674	Smp_015860	U	0.616271	down	-0.225729	-0.539236	-0.382482	acyl carrier protein, putative	-	gi|256073475 acyl carrier protein [Schistosoma mansoni] acyl carrier protein, putative [Schistosoma mansoni] (3e-74/cov=78%/id=100%)
Q2_P20088	3.39807	down	-0.706253	Smp_151650	U	0.0564197	down	-0.286206	-0.82138	-0.553793	hypothetical protein	Sjp 0210800|ko:K09535 DnaJ homolog, subfamily C, member 15, putative	gi|256081101 hypothetical protein [Schistosoma mansoni] expressed protein [Schistosoma mansoni] (4e-45/cov=43%/id=100%)
Q2_P21362	3.39807	down	-0.856393	Smp_034100	U	0.0891082	down	-0.159124	-1.10166	-0.630393	DNA-directed RNA polymerase , putative	-	gi|256077126 DNA-directed RNA polymerase [Schistosoma mansoni] RNA polymerase III subunit C11-like protein [Schistosoma mansoni] DNA-directed RNA polymerase , putative [Schistosoma mansoni] (1e-31/cov=33%/id=93%)
Q2_P21735	3.39807	down	-0.478047	Smp_022700.x	U	0.291105	down	-0.210461	-0.483051	-0.346756	protein tyrosine phosphatase-like protein	-	gi|256074781 protein tyrosine phosphatase-like protein [Schistosoma mansoni] protein tyrosine phosphatase-like protein [Schistosoma mansoni] protein tyrosine phosphatase-like protein [Schistosoma mansoni] (e-112/cov=36%/id=100%)
Q2_P21753	3.39807	down	-0.345955	Smp_000070	U	0.193391	down	-0.274903	-0.54484	-0.409872	1-acyl-sn-glycerol-3-phosphate o-acyltransferase	-	gi|256070259 1-acyl-sn-glycerol-3-phosphate o-acyltransferase [Schistosoma mansoni] 1-acyl-sn-glycerol-3-phosphate o-acyltransferase [Schistosoma mansoni] (e-135/cov=61%/id=93%)
Q2_P22223	3.39807	down	-0.513547	gi|256085866	U	0.0564197	down	-0.289123	-0.866009	-0.577566	-	-	gi|256085866 Histone acetyltransferase MYST4 (EC 2.3.1.48) [Schistosoma mansoni] Histone acetyltransferase MYST4 (EC 2.3.1.48), putative [Schistosoma mansoni] (0.0/cov=73%/id=79%)
Q2_P22400	3.39807	down	-0.819772	gi|256090693	U	0	down	-1.59146	-3.72374	-2.6576	-	-	gi|256090693 saposin containing protein [Schistosoma mansoni] unknown [Schistosoma mansoni] saposin containing protein [Schistosoma mansoni] (8e-49/cov=75%/id=85%)
Q2_P22624	3.39807	down	-0.795228	Smp_122490	U	1.22784	down	-0.0950998	-0.54434	-0.31972	hypothetical protein	-	gi|256070437 hypothetical protein [Schistosoma mansoni] expressed protein [Schistosoma mansoni] (4e-93/cov=94%/id=97%)
Q2_P23888	3.39807	down	-0.667856	Smp_078640	U	1.69381	down	-0.190019	-0.306654	-0.248337	snrnp sm protein, putative	Sjp 0075470|ko:K04796 small nuclear ribonucleoprotein, putative	gi|256085603 snrnp sm protein [Schistosoma mansoni] snrnp sm protein, putative [Schistosoma mansoni] (6e-37/cov=59%/id=74%)
Q2_P24639	3.39807	down	-0.560713	Smp_034420.x	U	4.26212	down	0.0129527	-0.463235	-0.225141	cystatin, putative	-	gi|256077201 hypothetical protein [Schistosoma mansoni] DIF_6 [Schistosoma mansoni] expressed protein [Schistosoma mansoni] (2e-81/cov=42%/id=100%)
Q2_P24875	3.39807	down	-0.42161	Smp_158580	U	0.193391	down	-0.202379	-0.727476	-0.464928	hypothetical protein	-	gi|256083464 hypothetical protein [Schistosoma mansoni] expressed protein [Schistosoma mansoni] (0.0/cov=73%/id=99%)
Q2_P24949	3.39807	down	-0.456486	Smp_050350.x	U	0.0564197	down	-0.28618	-0.995111	-0.640646	hypothetical protein	-	gi|256080132 hypothetical protein [Schistosoma mansoni] expressed protein [Schistosoma mansoni] (e-122/cov=76%/id=99%)
Q2_P25187	3.39807	down	-0.435601	Smp_072800	U	0.0891082	down	-0.266214	-0.815809	-0.541011	DNA-directed RNA polymerase I, putative	Sjp 0084700|ko:K03000 DNA-directed RNA polymerase I subunit A12, putative	gi|256084471 DNA-directed RNA polymerase I [Schistosoma mansoni] DNA-directed RNA polymerase I, putative [Schistosoma mansoni] (4e-91/cov=74%/id=99%)
Q2_P25203	3.39807	down	-0.488322	Smp_019490.x	U	0.0564197	down	-0.343496	-0.658443	-0.500969	RER1 protein, putative	-	gi|256074165 RER1 protein [Schistosoma mansoni] RER1 protein, putative [Schistosoma mansoni] (3e-97/cov=58%/id=94%)
Q2_P25214	3.39807	down	-0.544113	Smp_133290	U	0.0891082	down	-0.63364	-0.517294	-0.575467	85 kD calcium-independent phospholipase A2 (ipla2), putative	-	gi|256074376 phospholipase [Schistosoma mansoni] 85 kD calcium-independent phospholipase A2 (ipla2), putative [Schistosoma mansoni] (e-121/cov=60%/id=94%)
Q2_P25375	3.39807	down	-0.786668	Smp_088620	U	3.14355	down	0.0920557	-0.70388	-0.305912	protease, putative	Sjp 0059710|WD40 repeat-containing protein SMU1, putative	gi|256087477 protease [Schistosoma mansoni] protease, putative [Schistosoma mansoni] (1e-79/cov=81%/id=100%)
Q2_P25426	3.39807	down	-0.467303	Smp_054360	U	0.291105	down	-0.118282	-0.887614	-0.502948	Adenine phosphoribosyltransferase, putative	-	gi|256080930 Adenine phosphoribosyltransferase [Schistosoma mansoni] Adenine phosphoribosyltransferase, putative [Schistosoma mansoni] (e-100/cov=62%/id=100%)
Q2_P26381	3.39807	down	-0.49749	Smp_123880	U	0	down	-1.9046	-4.06975	-2.98717	hypothetical protein	-	gi|256070919 hypothetical protein [Schistosoma mansoni] expressed protein [Schistosoma mansoni] (2e-42/cov=55%/id=84%)
Q2_P27231	3.39807	down	-0.745179	gi|256077320	U	0	down	-0.448473	-1.85626	-1.15237	-	-	gi|256077320 hypothetical protein [Schistosoma mansoni] expressed protein [Schistosoma mansoni] (3e-41/cov=52%/id=87%)
Q2_P27315	3.39807	down	-0.685654	Smp_188910	U	0.616271	down	-0.150059	-0.536407	-0.343233	Sj-Ts1 , putative	-	gi|256070721 Sj-Ts1 [Schistosoma mansoni] Sj-Ts1 , putative [Schistosoma mansoni] (1e-27/cov=47%/id=96%)
Q2_P28691	3.39807	down	-0.450147	C902562.1	U	1.22784	down	-0.0771155	-1.18586	-0.631486	-	-	No hits
Q2_P28903	3.39807	down	-0.70001	C902866.1	U	0.020653	down	-0.221364	-2.09576	-1.15856	-	-	No hits
Q2_P32737	3.39807	down	-0.515868	Smp_136170	U	4.26212	down	-0.368581	-0.118386	-0.243484	hypothetical protein	-	gi|256075425 hypothetical protein [Schistosoma mansoni] hypothetical protein [Schistosoma mansoni] (4e-63/cov=80%/id=99%)
Q2_P35918	3.39807	down	-0.438835	Smp_170920	U	0.124453	down	-0.309545	-0.633136	-0.47134	stromal cell-derived factor 2 precursor -like protein	Sjp 0002550|Stromal cell-derived factor 2 precursor, putative	gi|256087619 stromal cell-derived factor 2 precursor-like protein [Schistosoma mansoni] stromal cell-derived factor 2 precursor-like protein [Schistosoma mansoni] (e-115/cov=97%/id=97%)
Q2_P38148	3.39807	down	-0.498841	C920320.1	U	4.26212	down	-0.113842	-0.538066	-0.325954	-	-	No hits
Q2_P38292	3.39807	down	-0.797391	Smp_174510	U	0	down	-0.510148	-1.33842	-0.924282	dynein light chain, putative	-	gi|256088651 dynein light chain [Schistosoma mansoni] dynein light chain, putative [Schistosoma mansoni] (3e-30/cov=57%/id=100%)
Q2_P38775	3.39807	down	-0.635605	gi|226490210	U	0.020653	down	-0.319843	-1.252	-0.785923	-	-	gi|226490210 small subunit ribosomal protein S12 [Schistosoma japonicum] (2e-13/cov=41%/id=90%)
Q2_P39450	3.39807	down	-0.832191	Sjc_0033230	U	0.124453	down	-0.302646	-0.6401	-0.471373	-	Sjp 0033230|similar to Uncharacterized protein K02A2.6, putative	gi|56758072 SJCHGC03170 protein [Schistosoma japonicum] (1e-61/cov=72%/id=100%)
Q2_P39983	3.39807	down	-0.768336	Sjc_0205090	U	0	down	-0.610061	-1.32139	-0.965726	-	Sjp 0205090|expressed protein	gi|56756426 SJCHGC04576 protein [Schistosoma japonicum] hypotheticial protein [Schistosoma japonicum] hypotheticial protein [Schistosoma japonicum] (8e-73/cov=71%/id=100%)
Q2_P01743	3.81171	down	-0.325886	Smp_106150	U	0.864664	down	-0.509117	-0.18253	-0.345823	aspartate carbamoyltransferase	Sjp 0026210|ko:K01465 dihydroorotase [EC3.5.2.3], putative	gi|256090838 aspartate carbamoyltransferase [Schistosoma mansoni] aspartate carbamoyltransferase; carbamoyl-phosphate synthetase (glutamine-hydrolysing); dihydro-orotase (M38 family); dihydroorotase [Schistosoma mansoni] (e-107/cov=99%/id=99%)
Q2_P02482	3.81171	down	-1.30887	gi|256081410	U	0	down	-0.620538	-1.54892	-1.08473	-	-	gi|256081410 hypothetical protein [Schistosoma mansoni] expressed protein [Schistosoma mansoni] (5e-16/cov=72%/id=72%)
Q2_P05205	3.81171	down	-0.717856	gi|256089000	U	0	down	-0.424856	-1.07572	-0.750289	-	-	gi|256089000 lsm1 [Schistosoma mansoni] lsm1, putative [Schistosoma mansoni] (9e-24/cov=40%/id=64%)
Q2_P05338	3.81171	down	-0.653975	Smp_024590	U	4.26212	down	0.0116549	-0.431348	-0.209846	signal recognition particle 19 kD protein, putative	Sjp 0060880|ko:K03105 signal recognition particle, subunit SRP19, putative	gi|256075186 signal recognition particle 19 kD protein [Schistosoma mansoni] signal recognition particle 19 kD protein, putative [Schistosoma mansoni] (3e-72/cov=70%/id=91%)
Q2_P05393	3.81171	down	-0.689019	Smp_137190	U	0.020653	down	-0.351757	-0.915891	-0.633824	frataxin homolog, mitochondrial precursor, putative	-	gi|256075814 frataxin homolog mitochondrial precursor [Schistosoma mansoni] frataxin homolog, mitochondrial precursor, putative [Schistosoma mansoni] (1e-84/cov=65%/id=99%)
Q2_P05541	3.81171	down	-0.508	Smp_143000.x	U	0.0564197	down	-0.32102	-0.485224	-0.403122	hypothetical protein	-	gi|256077812 hypothetical protein [Schistosoma mansoni] unknown [Schistosoma mansoni] unknown [Schistosoma mansoni] expressed protein [Schistosoma mansoni] (2e-52/cov=61%/id=100%)
Q2_P05683	3.81171	down	-0.595592	Smp_032420	U	2.34207	down	-0.0323977	-0.547826	-0.290112	Rhomboid-7 peptidase (S54 family)	-	gi|256076769 Rhomboid-7 peptidase (S54 family) [Schistosoma mansoni] Rhomboid-7 peptidase (S54 family) [Schistosoma mansoni] (4e-67/cov=48%/id=89%)
Q2_P05755	3.81171	down	-0.386991	Smp_085080	U	0	down	-0.504645	-0.75886	-0.631753	hypothetical protein	-	gi|256086872 hypothetical protein [Schistosoma mansoni] expressed protein [Schistosoma mansoni] (e-156/cov=75%/id=100%)
Q2_P06919	3.81171	down	-0.4817	Smp_008310	U	0.020653	down	-0.363534	-0.633924	-0.498729	succinate dehydrogenase, putative	-	gi|2623844 unknown [Schistosoma mansoni] (e-109/cov=54%/id=99%)
Q2_P07094	3.81171	down	-0.462612	Smp_036400.x	U	0.020653	down	-0.42805	-0.762194	-0.595122	NADH-ubiquinone oxidoreductase ashi subunit, putative	-	gi|256077421 NADH-ubiquinone oxidoreductase [Schistosoma mansoni] NADH-ubiquinone oxidoreductase ashi subunit, putative [Schistosoma mansoni] (e-104/cov=86%/id=100%)
Q2_P07467	3.81171	down	-0.597808	Smp_045150	U	0.020653	down	-0.426821	-0.87827	-0.652545	hypothetical protein	Sjp 0081100|Iron-sulfur cluster assembly 1 homolog, mitochondrial precursor, putative	gi|256079122 hypothetical protein [Schistosoma mansoni] hypothetical protein [Schistosoma mansoni] (2e-84/cov=68%/id=100%)
Q2_P07468	3.81171	down	-0.482412	Smp_172660	U	0.616271	down	-0.194248	-0.525156	-0.359702	diphosphomevalonate decarboxylase	-	gi|256088146 diphosphomevalonate decarboxylase [Schistosoma mansoni] diphosphomevalonate decarboxylase; mevalonate 5 pyrophosphate decarboxylase [Schistosoma mansoni] (2e-57/cov=58%/id=98%)
Q2_P07688	3.81171	down	-0.598093	Smp_126460	U	4.26212	down	-0.0695703	-0.325366	-0.197468	serine/threonine kinase	-	gi|256071906 serine/threonine protein kinase [Schistosoma mansoni] serine/threonine kinase [Schistosoma mansoni] (e-178/cov=33%/id=99%)
Q2_P07796	3.81171	down	-0.765865	gi|260781353	U	0.124453	down	-0.341648	-0.543773	-0.442711	-	-	gi|260781353 hypothetical protein BRAFLDRAFT_274347 [Branchiostoma floridae] hypothetical protein BRAFLDRAFT_281379 [Branchiostoma floridae] hypothetical protein BRAFLDRAFT_274347 [Branchiostoma floridae] hypothetical protein BRAFLDRAFT_281379 [Branchiost
Q2_P12611	3.81171	down	-0.408911	Smp_011230	U	0.020653	down	-0.333164	-0.924958	-0.629061	glycosylphosphatidylinositol:protein transamidase (C13 family)	-	gi|256072518 glycosylphosphatidylinositol:protein transamidase (C13 family) [Schistosoma mansoni] glycosylphosphatidylinositol:protein transamidase (C13 family) [Schistosoma mansoni] (3e-71/cov=99%/id=100%)
Q2_P14962	3.81171	down	-0.536604	Smp_140270	U	1.22784	down	-0.0440735	-0.675988	-0.360031	carbonyl reductase, putative	Sjp 0075840|ko:K00079 carbonyl reductase (NADPH) [EC1.1.1.184], putative	gi|256076994 carbonyl reductase [Schistosoma mansoni] carbonyl reductase, putative [Schistosoma mansoni] (2e-58/cov=85%/id=100%)
Q2_P16113	3.81171	down	-0.36336	Smp_042430.x	U	4.26212	down	-0.0446944	-0.390235	-0.217465	hypothetical protein	-	gi|256078618 hypothetical protein [Schistosoma mansoni] expressed protein [Schistosoma mansoni] (2e-96/cov=82%/id=99%)
Q2_P17111	3.81171	down	-0.497148	gi|256073853	U	0.291105	down	-0.297208	-0.456496	-0.376852	-	-	gi|256073853 hypothetical protein [Schistosoma mansoni] expressed protein [Schistosoma mansoni] (2e-26/cov=79%/id=93%)
Q2_P20004	3.81171	down	-0.745848	Smp_062270	U	0.020653	down	-0.325013	-1.08965	-0.707334	12.5 kDa retinal tissue protein (Rtp12.5), putative	-	gi|256082518 hypothetical protein [Schistosoma mansoni] 12.5 kDa retinal tissue protein (Rtp12.5), putative [Schistosoma mansoni] (9e-49/cov=26%/id=98%)
Q2_P20396	3.81171	down	-0.56732	Smp_022870	U	0.193391	down	-0.523616	-1.07427	-0.798945	hypothetical protein	-	gi|256074825 hypothetical protein [Schistosoma mansoni] expressed protein [Schistosoma mansoni] (1e-38/cov=62%/id=93%)
Q2_P21952	3.81171	down	-0.482073	Smp_065280	U	0.0316118	down	-0.316847	-0.805956	-0.561401	hypothetical protein	-	gi|256083080 hypothetical protein [Schistosoma mansoni] expressed protein [Schistosoma mansoni] (6e-46/cov=72%/id=88%)
Q2_P22657	3.81171	down	-0.714551	Smp_086190	U	0	down	-0.630716	-1.44257	-1.03664	progestin and adipoq receptor family member VI, putative	-	gi|256087096 progestin and adipoq receptor family member VI [Schistosoma mansoni] progestin and adipoq receptor family member VI, putative [Schistosoma mansoni] (0.0/cov=71%/id=93%)
Q2_P24067	3.81171	down	-1.08707	C808423.1	U	0.616271	down	-0.270299	-0.543455	-0.406877	-	-	No hits
Q2_P24358	3.81171	down	-0.544897	gi|85706481	U	0.020653	down	-0.997988	-1.17922	-1.0886	-	-	gi|85706481 plasmid stabilization protein StbB homolog [Roseovarius sp. 217] plasmid stabilization protein StbB homolog [Roseovarius sp. 217] (2e-10/cov=49%/id=42%)
Q2_P24633	3.81171	down	-0.636677	Smp_037910	U	0	down	-0.559776	-0.787687	-0.673731	succinate dehydrogenase, putative	-	gi|256077722 succinate dehydrogenase [Schistosoma mansoni] succinate dehydrogenase, putative [Schistosoma mansoni] (2e-83/cov=67%/id=100%)
Q2_P25464	3.81171	down	-0.746376	gi|226471290	U	0.020653	down	-0.379772	-0.905074	-0.642423	-	-	gi|226471290 hypotheticial protein [Schistosoma japonicum] hypotheticial protein [Schistosoma japonicum] (1e-08/cov=46%/id=61%)
Q2_P26649	3.81171	down	-0.574218	gi|256052329	U	0.616271	down	0.0312984	-1.16867	-0.568687	-	-	gi|256052329 cathepsin B-like peptidase (C01 family) [Schistosoma mansoni] cathepsin B-like peptidase (C01 family) [Schistosoma mansoni] (0.0/cov=58%/id=87%)
Q2_P26706	3.81171	down	-0.499492	Smp_045310	U	0.291105	down	-0.331016	-0.328328	-0.329672	hypothetical protein	-	gi|256079147 hypothetical protein [Schistosoma mansoni] expressed protein [Schistosoma mansoni] (e-112/cov=64%/id=91%)
Q2_P26780	3.81171	down	-0.562588	Smp_023930.x	U	0.864664	down	-0.153374	-0.517148	-0.335261	hypothetical protein	-	gi|256075038 hypothetical protein [Schistosoma mansoni] expressed protein [Schistosoma mansoni] (6e-82/cov=52%/id=100%)
Q2_P27306	3.81171	down	-0.725793	Smp_066590	U	0.291105	down	-0.13647	-0.771705	-0.454088	hypothetical protein	-	gi|256052320 hypothetical protein [Schistosoma mansoni] conserved hypothetical protein [Schistosoma mansoni] (2e-32/cov=68%/id=91%)
Q2_P28876	3.81171	down	-0.399027	Smp_132640	U	0.0564197	down	-0.267952	-0.863503	-0.565727	CDP-diacylglycerol--inositol 3-phosphatidyltransferase	-	gi|256074099 CDP-diacylglycerol--inositol 3-phosphatidyltransferase [Schistosoma mansoni] CDP-diacylglycerol--inositol 3-phosphatidyltransferase [Schistosoma mansoni] (2e-51/cov=70%/id=100%)
Q2_P30352	3.81171	down	-0.758079	C904869.1	U	2.34207	down	-0.0422078	-0.711025	-0.376617	-	-	No hits
Q2_P30502	3.81171	down	-0.825078	Smp_006210	U	0.0316118	down	-0.318275	-0.833852	-0.576064	hypothetical protein	-	gi|292630780 RecName: Full=Anamorsin homolog; AltName: Full=Fe-S cluster assembly protein DRE2 homolog (4e-38/cov=98%/id=100%)
Q2_P32883	3.81171	down	-0.882047	C909761.1	U	1.69381	down	-0.279844	-0.403623	-0.341734	-	-	No hits
Q2_P33779	3.81171	down	-0.463551	Smp_075940	U	2.34207	down	-0.141086	-0.339438	-0.240262	prohibitin, putative	Sjp 0214920|Protein l(2)37Cc, putative	gi|256085115 prohibitin [Schistosoma mansoni] prohibitin, putative [Schistosoma mansoni] (3e-20/cov=76%/id=96%)
Q2_P35583	3.81171	down	-0.860032	Smp_104450	U	0.430837	down	-0.0743948	-0.939211	-0.506803	hypothetical protein	-	gi|256090513 hypothetical protein [Schistosoma mansoni] hypothetical protein [Schistosoma mansoni] (4e-90/cov=99%/id=99%)
Q2_P36319	3.81171	down	-0.787786	C916244.1	U	0.616271	down	-0.151497	-1.10356	-0.627529	-	-	No hits
Q2_P37254	3.81171	down	-0.525338	C917975.1	U	4.26212	down	-0.283532	-0.0972253	-0.190379	-	-	No hits
Q2_P38163	3.81171	down	-0.580657	gi|221330311	U	2.34207	down	-0.129663	-0.285959	-0.207811	-	-	gi|221330311 CG42372, isoform A [Drosophila melanogaster] GG20591 [Drosophila erecta] GM21683 [Drosophila sechellia] GG20591 [Drosophila erecta] GM21683 [Drosophila sechellia] CG42372, isoform A [Drosophila melanogaster] (6e-05/cov=50%/id=37%)
Q2_P39124	3.81171	down	-0.908653	Sjc_0312230	U	0	down	-0.706473	-0.986237	-0.846355	-	Sjp 0312230|Non-lysosomal glucosylceramidase, putative	gi|76156398 SJCHGC03819 protein [Schistosoma japonicum] (5e-98/cov=70%/id=89%)
Q2_P39981	3.81171	down	-0.536397	gi|256086018	U	0.291105	down	0.157635	-1.89303	-0.867697	-	-	gi|256086018 hypothetical protein [Schistosoma mansoni] expressed protein [Schistosoma mansoni] (3e-18/cov=17%/id=83%)
Q2_P40114	3.81171	down	-0.471872	Sjc_0208630	U	0.020653	down	-0.567595	-1.22188	-0.894739	-	Sjp 0208630|IPR000433,Zinc finger, ZZ-type,domain-containing	gi|56759288 SJCHGC09048 protein [Schistosoma japonicum] (e-139/cov=60%/id=100%)
Q2_P01541	4.42636	down	-0.61789	gi|226469750	U	0.193391	down	-0.250139	-0.709503	-0.479821	-	-	gi|226469750 hypothetical protein [Schistosoma japonicum] (2e-07/cov=41%/id=59%)
Q2_P02529	4.42636	down	-0.54624	gi|226483455	U	0.0564197	down	-0.361731	-0.661124	-0.511428	-	-	gi|226483455 hypothetical protein [Schistosoma japonicum] (7e-16/cov=78%/id=57%)
Q2_P03486	4.42636	down	-0.37955	Smp_173610	U	0	down	-0.93287	-1.80044	-1.36665	hypothetical protein	-	No hits
Q2_P05336	4.42636	down	-0.761344	gi|226470346	U	0.0316118	down	-0.397273	-0.582717	-0.489995	-	-	gi|226470346 hypotheticial protein [Schistosoma japonicum] hypotheticial protein [Schistosoma japonicum] hypotheticial protein [Schistosoma japonicum] hypotheticial protein [Schistosoma japonicum] hypotheticial protein [Schistosoma japonicum] (3e-21/cov=4
Q2_P05604	4.42636	down	-0.502792	Smp_085240.x	U	2.34207	down	-0.0974943	-0.371947	-0.23472	diacylglycerol pyrophosphate (phosphatidic acid) phosphatase 1	-	gi|256086907 diacylglycerol pyrophosphate (phosphatidic acid) phosphatase 1 [Schistosoma mansoni] diacylglycerol pyrophosphate (phosphatidic acid) phosphatase 1 [Schistosoma mansoni] (1e-85/cov=75%/id=100%)
Q2_P05637	4.42636	down	-0.367276	Smp_073930.x	U	0	down	-0.402359	-0.934146	-0.668252	rac-alpha serine/threonine-protein kinase (ec 2.7.1.37) (rac-pk-alpha)(akt1 kinase) (protein kinase b) (pkb) (c-akt) (thymoma viral proto-oncogene)	-	gi|256084701 serine/threonine-protein kinase [Schistosoma mansoni] rac-alpha serine/threonine-protein kinase (ec 2.7.1.37) (rac-pk-alpha)(akt1 kinase) (protein kinase b) (pkb) (c-akt) (thymoma viral proto-oncogene) [Schistosoma mansoni] (3e-64/cov=51%/id=
Q2_P06116	4.42636	down	-0.634124	Smp_066340.x	U	0.616271	down	-0.237293	-0.439574	-0.338433	proteasome inhibitor, putative	-	gi|256083270 proteasome inhibitor [Schistosoma mansoni] proteasome inhibitor, putative [Schistosoma mansoni] (0.0/cov=71%/id=100%)
Q2_P06198	4.42636	down	-0.431231	Smp_093710	U	0	down	-0.617028	-0.913439	-0.765234	hypothetical protein	-	gi|256088382 hypothetical protein [Schistosoma mansoni] hypothetical protein [Schistosoma mansoni] (6e-89/cov=39%/id=90%)
Q2_P07478	4.42636	down	-0.615715	Smp_016670	U	2.34207	down	-0.281314	-0.155982	-0.218648	4a-hydroxytetrahydrobiopterin dehydratase	-	gi|256073636 4a-hydroxytetrahydrobiopterin dehydratase [Schistosoma mansoni] 4a-hydroxytetrahydrobiopterin dehydratase [Schistosoma mansoni] (3e-55/cov=64%/id=99%)
Q2_P07482	4.42636	down	-0.404466	Smp_056440	U	1.22784	down	-0.131625	-0.398134	-0.26488	superoxide dismutase [mn], putative	Sjp 0214230|ko:K04564 superoxide dismutase, Fe-Mn family [EC1.15.1.1A], putative	gi|256081346 superoxide dismutase [mn] [Schistosoma mansoni] superoxide dismutase [mn], putative [Schistosoma mansoni] (e-123/cov=75%/id=100%)
Q2_P07605	4.42636	down	-0.575857	Smp_029740	U	0.193391	down	-0.183497	-0.754343	-0.46892	hypothetical protein	-	gi|256076238 hypothetical protein [Schistosoma mansoni] expressed protein [Schistosoma mansoni] (4e-89/cov=55%/id=100%)
Q2_P16102	4.42636	down	-0.551055	gi|226480048	U	0.020653	down	-0.357321	-0.880472	-0.618896	-	-	gi|226480048 Mitochondrial carrier homolog 2 [Schistosoma japonicum] (8e-09/cov=16%/id=78%)
Q2_P16107	4.42636	down	-0.489934	Smp_053430	U	0.020653	down	-0.45447	-0.692987	-0.573729	hypothetical protein	-	gi|256080743 hypothetical protein [Schistosoma mansoni] expressed protein [Schistosoma mansoni] (2e-65/cov=63%/id=93%)
Q2_P18519	4.42636	down	-0.526547	Smp_024030	U	3.14355	down	0.0362927	-0.567612	-0.26566	hypothetical protein	-	gi|256075061 hypothetical protein [Schistosoma mansoni] expressed protein [Schistosoma mansoni] (1e-94/cov=78%/id=95%)
Q2_P18846	4.42636	down	-0.341798	Smp_074020	U	3.14355	down	-0.267713	-0.142489	-0.205101	alpha adaptin carboxyl-terminal domain, putative	-	No hits
Q2_P19148	4.42636	down	-0.526548	gi|296004678	U	0.0564197	down	-0.58326	-0.699783	-0.641521	-	-	gi|296004678 ribonuclease, putative [Plasmodium falciparum 3D7] ribonuclease, putative [Plasmodium falciparum 3D7] (0.60/cov=24%/id=30%)
Q2_P20107	4.42636	down	-0.494306	Smp_104000.x	U	1.22784	down	-0.193368	-0.279356	-0.236362	hypothetical protein	-	gi|256090459 hypothetical protein [Schistosoma mansoni] expressed protein [Schistosoma mansoni] (9e-58/cov=57%/id=76%)
Q2_P21560	4.42636	down	-0.396041	gi|156382143	U	0.616271	down	-0.0614263	-0.815612	-0.438519	-	-	gi|156382143 predicted protein [Nematostella vectensis] predicted protein [Nematostella vectensis] (2e-41/cov=74%/id=53%)
Q2_P21674	4.42636	down	-0.665351	Smp_067420	U	2.34207	down	-0.0468605	-0.601616	-0.324238	splicing factor 3b, subunit 4 (fragment), putative	-	gi|256083494 splicing factor 3b subunit 4 (fragment) [Schistosoma mansoni] splicing factor 3b, subunit 4 (fragment), putative [Schistosoma mansoni] (e-102/cov=80%/id=97%)
Q2_P22052	4.42636	down	-0.552198	Smp_148430	U	0.616271	down	-0.611229	-0.334946	-0.473088	hypothetical protein	-	gi|256079882 hypothetical protein [Schistosoma mansoni] expressed protein [Schistosoma mansoni] (8e-19/cov=22%/id=100%)
Q2_P22874	4.42636	down	-0.446994	Smp_012030.x	U	0.291105	down	-0.141661	-0.779123	-0.460392	zinc finger protein, putative	Sjp 0219390|Zinc finger protein 407, putative	gi|256072688 zinc finger protein [Schistosoma mansoni] zinc finger protein, putative [Schistosoma mansoni] (7e-91/cov=96%/id=98%)
Q2_P23251	4.42636	down	-0.498534	Smp_126490	U	1.22784	down	-0.144574	-0.410041	-0.277307	PIM1 peptidase (S16 family)	-	gi|256071912 PIM1 peptidase (S16 family) [Schistosoma mansoni] PIM1 peptidase (S16 family) [Schistosoma mansoni] (4e-34/cov=73%/id=79%)
Q2_P24893	4.42636	down	-0.553377	Smp_060290	U	0	down	-0.504775	-0.972361	-0.738568	family C86 unassigned peptidase (C86 family)	Sjp 0082620|Josephin-like protein, putative	gi|256082158 family C86 unassigned peptidase (C86 family) [Schistosoma mansoni] family C86 unassigned peptidase (C86 family) [Schistosoma mansoni] (1e-39/cov=76%/id=97%)
Q2_P24951	4.42636	down	-0.450296	Smp_103310.x	U	0	down	-0.431531	-0.800208	-0.615869	signal recognition particle 9 kD protein, putative	-	gi|256066233 signal recognition particle 9 kD protein [Schistosoma mansoni] signal recognition particle 9 kD protein, putative [Schistosoma mansoni] (1e-60/cov=37%/id=100%)
Q2_P25184	4.42636	down	-0.533365	gi|60690701	U	1.69381	down	-0.00445301	-0.706538	-0.355496	-	-	gi|60690701 SJCHGC04432 protein [Schistosoma japonicum] Immediate early response 3-interacting protein 1 [Schistosoma japonicum] (3e-24/cov=28%/id=88%)
Q2_P26536	4.42636	down	-0.5677	Smp_005880	U	0	down	-0.53327	-0.600271	-0.566771	phosphoenolpyruvate carboxykinase, putative	Sjp 0202690|ko:K01596 phosphoenolpyruvate carboxykinase (GTP) [EC4.1.1.32], putative	gi|256071474 phosphoenolpyruvate carboxykinase [Schistosoma mansoni] phosphoenolpyruvate carboxykinase, putative [Schistosoma mansoni] (0.0/cov=82%/id=98%)
Q2_P26766	4.42636	down	-0.337062	Smp_059670	U	0.430837	down	-0.473619	-0.236629	-0.355124	hypothetical protein	-	gi|256082028 hypothetical protein [Schistosoma mansoni] expressed protein [Schistosoma mansoni] (2e-95/cov=29%/id=83%)
Q2_P27247	4.42636	down	-0.555678	Smp_079710	U	0.020653	down	-0.378534	-0.601835	-0.490184	hypothetical protein	-	gi|256085761 hypothetical protein [Schistosoma mansoni] expressed protein [Schistosoma mansoni] (8e-38/cov=62%/id=100%)
Q2_P27260	4.42636	down	-0.471093	gi|256072758	U	0.616271	down	-0.225688	-0.396546	-0.311117	-	-	gi|256072758 pten-related phosphatase (plip) [Schistosoma mansoni] pten-related phosphatase (plip) [Schistosoma mansoni] (1e-07/cov=31%/id=91%)
Q2_P29343	4.42636	down	-0.848931	Smp_094710	U	0.864664	down	-0.596383	-0.622617	-0.6095	Alstrom syndrome protein, putative	-	gi|256053144 Alstrom syndrome protein [Schistosoma mansoni] Alstrom syndrome protein, putative [Schistosoma mansoni] (3e-48/cov=95%/id=72%)
Q2_P30160	4.42636	down	-0.463245	Smp_173240	U	0.616271	down	-0.488271	-0.579788	-0.53403	cement precursor protein 3B variant 3, putative	Sjp 0309870|IPR001496,SOCS protein, C-terminal,domain-containing	gi|256088322 cement precursor protein 3B variant 3 [Schistosoma mansoni] cement precursor protein 3B variant 3, putative [Schistosoma mansoni] (5e-65/cov=99%/id=91%)
Q2_P33153	4.42636	down	-0.653028	C910245.1	U	0	down	-0.894723	-1.48362	-1.18917	-	-	No hits
Q2_P35568	4.42636	down	-0.621867	Smp_070100	U	1.22784	down	-0.186069	-0.383582	-0.284826	hypothetical protein	Sjp 0101280|expressed protein	gi|256083994 hypothetical protein [Schistosoma mansoni] expressed protein [Schistosoma mansoni] (4e-39/cov=61%/id=100%)
Q2_P36549	4.42636	down	-0.608997	C916830.1	U	0.430837	down	-0.415201	-0.791261	-0.603231	-	-	No hits
Q2_P37533	4.42636	down	-0.506649	C918518.1	U	4.26212	down	-0.192204	-0.235713	-0.213958	-	-	No hits
Q2_P37850	4.42636	down	-0.484953	Smp_052390	U	0	down	-0.434885	-0.878063	-0.656474	origin recognition complex subunit, putative	-	gi|256080545 origin recognition complex subunit [Schistosoma mansoni] origin recognition complex subunit, putative [Schistosoma mansoni] (1e-96/cov=95%/id=99%)
Q2_P38784	4.42636	down	-0.613935	gi|226481389	U	0.291105	down	-0.121277	-0.971278	-0.546278	-	-	gi|226481389 Synaptobrevin,domain-containing protein [Schistosoma japonicum] (2e-07/cov=12%/id=100%)

## Sheet: Opposite regulation
Oligos	q-value(%) TRIKI	Regulation TRIKI	Ratio average TRIKI	NR Gene (Sma, Sjc, GI or Contig)	Probe Strand against NR Gene	q-value(%) Imatinib	Regulation Imatinib	average ratio 24h	average ratio 48h	average ratio 24h and 48h	Gene annotation Smp	Gene annotation Sjc	Gene annotation GI
Q2_P03962	0	up	2.22529	Smp_021590	U	0.193391	down	-0.0322853	-1.29633	-0.66431	rac gtpase activating protein, putative	Sjp 0001730|Rac GTPase-activating protein 1, putative	gi|256074572 rac gtpase activating protein [Schistosoma mansoni] rac gtpase activating protein, putative [Schistosoma mansoni] (e-172/cov=92%/id=95%)
Q2_P04494	0	up	1.56466	Smp_158770	U	1.22784	down	-0.142993	-0.423962	-0.283478	hypothetical protein	Sjp 0066840|expressed protein	gi|256052366 hypothetical protein [Schistosoma mansoni] expressed protein [Schistosoma mansoni] (1e-70/cov=99%/id=91%)
Q2_P05026	0	up	0.908424	Smp_059980	U	1.69381	down	0.28167	-1.21464	-0.466486	arginase, putative	Sjp 0215170|ko:K01476 arginase [EC3.5.3.1], putative	gi|256082096 arginase [Schistosoma mansoni] arginase [Schistosoma mansoni] arginase, putative [Schistosoma mansoni] (e-102/cov=99%/id=98%)
Q2_P08750	0	up	2.13648	Smp_137930	U	0.193391	down	-0.0888275	-1.41743	-0.753131	hypothetical protein	-	gi|256076116 hypothetical protein [Schistosoma mansoni] expressed protein [Schistosoma mansoni] (3e-67/cov=99%/id=100%)
Q2_P10912	0	up	0.88722	Smp_146840	U	0.124453	down	-0.516194	-0.382833	-0.449514	netrin, putative	Sjp 0032860|Netrin-2 precursor, putative	gi|256079271 netrin [Schistosoma mansoni] netrin, putative [Schistosoma mansoni] (1e-53/cov=72%/id=84%)
Q2_P10939	0	up	1.73571	Smp_137580	U	0	down	-0.698037	-0.66226	-0.680149	helicase, putative	-	gi|256075988 helicase [Schistosoma mansoni] helicase, putative [Schistosoma mansoni] (4e-94/cov=99%/id=100%)
Q2_P11175	0	up	0.604805	Smp_128750	U	3.14355	down	-0.206654	-0.313233	-0.259944	titin, putative	Sjp 0107150|expressed protein	gi|256072738 titin [Schistosoma mansoni] titin, putative [Schistosoma mansoni] (1e-70/cov=96%/id=98%)
Q2_P12459	0	up	0.81285	Smp_160830	U	0	down	-1.93442	-2.84364	-2.38903	phospholipase d - related	-	gi|256084186 phospholipase d-related [Schistosoma mansoni] phospholipase d-related [Schistosoma mansoni] (2e-82/cov=98%/id=99%)
Q2_P12556	0	up	1.13578	Smp_159400	U	0	down	-0.761485	-0.738383	-0.749934	phospholipid transport protein	Sjp 0022690|SEC14-like protein 2, putative	gi|256083732 phospholipid transport protein [Schistosoma mansoni] phospholipid transport protein [Schistosoma mansoni] (9e-48/cov=46%/id=98%)
Q2_P13923	0	up	0.829417	Smp_146110	U	1.22784	down	-0.091405	-0.541314	-0.31636	hypothetical protein	Sjp 0056350|expressed protein	gi|256078966 hypothetical protein [Schistosoma mansoni] expressed protein [Schistosoma mansoni] (8e-54/cov=92%/id=85%)
Q2_P14065	0	up	0.897748	Smp_175270	U	0.0316118	down	-0.565	-0.545497	-0.555248	hypothetical protein	-	gi|256088915 hypothetical protein [Schistosoma mansoni] expressed protein [Schistosoma mansoni] (4e-29/cov=99%/id=71%)
Q2_P18203	0	up	0.952004	Smp_002840	U	0.193391	down	-0.16562	-0.851176	-0.508398	hypothetical protein	Sjp 0049100|IPR000215,Proteinase inhibitor I4, serpin,domain-containing	gi|256070842 hypothetical protein [Schistosoma mansoni] expressed protein [Schistosoma mansoni] (0.0/cov=90%/id=94%)
Q2_P18395	0	up	1.68838	Smp_122050	U	0.193391	down	-0.202933	-1.12263	-0.662782	(dihydro)ceramide Synthase (LAG1)	-	gi|256070236 dihydroceramide synthase [Schistosoma mansoni] (dihydro)ceramide Synthase (LAG1) [Schistosoma mansoni] (2e-97/cov=95%/id=76%)
Q2_P18418	0	up	1.23499	Smp_130580	U	0.291105	down	0.00322835	-1.29762	-0.647197	hypothetical protein	-	gi|256073380 hypothetical protein [Schistosoma mansoni] expressed protein [Schistosoma mansoni] (e-107/cov=82%/id=92%)
Q2_P18455	0	up	1.18782	Smp_173640	U	1.22784	down	-0.107832	-0.521075	-0.314454	hypothetical protein	-	gi|256053072 hypothetical protein [Schistosoma mansoni] expressed protein [Schistosoma mansoni] (e-138/cov=99%/id=86%)
Q2_P19761	0	up	1.96212	gi|242014328	U	0.124453	down	-0.187503	-0.961552	-0.574527	-	-	gi|242014328 Glia maturation factor beta, putative [Pediculus humanus corporis] Glia maturation factor beta, putative [Pediculus humanus corporis] (4e-12/cov=20%/id=41%)
Q2_P19968	0	up	1.77638	Smp_139470	U	4.26212	down	-0.280983	-0.0943345	-0.187659	tensin-related	Sjp 0217660|Tensin-4 precursor, putative	gi|256076678 tensin-related [Schistosoma mansoni] tensin-related [Schistosoma mansoni] (e-111/cov=88%/id=100%)
Q2_P20905	0	up	1.68803	Smp_181440.x	U	0.124453	down	-0.238417	-0.908942	-0.57368	hypothetical protein	-	gi|256090816 hypothetical protein [Schistosoma mansoni] expressed protein [Schistosoma mansoni] (3e-96/cov=93%/id=93%)
Q2_P21296	0	up	1.39625	gi|256087567	U	1.22784	down	-0.117286	-0.527114	-0.3222	-	-	gi|256087567 proline oxidase [Schistosoma mansoni] proline oxidase, putative [Schistosoma mansoni] (e-108/cov=101%/id=73%)
Q2_P23578	0	up	1.10857	Sjc_0021490	U	1.69381	down	-0.0825442	-0.47401	-0.278277	-	Sjp 0021490|WD repeat-containing protein 46, putative	gi|256069917 hypothetical protein [Schistosoma mansoni] expressed protein [Schistosoma mansoni] (2e-69/cov=81%/id=95%)
Q2_P24556	0	up	1.37872	Smp_017870	U	0	down	-0.445539	-1.66282	-1.05418	hypothetical protein	-	gi|256073825 hypothetical protein [Schistosoma mansoni] expressed protein [Schistosoma mansoni] (2e-83/cov=50%/id=92%)
Q2_P24580	0	up	0.852555	Smp_167240	U	2.34207	down	-0.0386647	-0.513047	-0.275856	hypothetical protein	Sjp 0060820|ko:K06171 nicastrin, putative	gi|256086448 hypothetical protein [Schistosoma mansoni] expressed protein [Schistosoma mansoni] (e-106/cov=93%/id=97%)
Q2_P24594	0	up	1.30921	Smp_125740	U	0.616271	down	-0.225277	-0.654419	-0.439848	hypothetical protein	-	gi|256071608 hypothetical protein [Schistosoma mansoni] expressed protein [Schistosoma mansoni] (2e-71/cov=90%/id=100%)
Q2_P24672	0	up	2.05843	Smp_121810	U	0.020653	down	-0.351488	-1.33629	-0.843888	hypothetical protein	-	gi|256070193 hypothetical protein [Schistosoma mansoni] expressed protein [Schistosoma mansoni] (1e-86/cov=52%/id=99%)
Q2_P24689	0	up	1.52324	Smp_128680	U	0	down	-0.834673	-0.695464	-0.765068	lipase	-	gi|256072718 lipase [Schistosoma mansoni] lipase [Schistosoma mansoni] (2e-11/cov=17%/id=97%)
Q2_P26675	0	up	0.817742	Smp_070600	U	0.291105	down	-0.0922784	-0.944022	-0.51815	transaldolase	Sjp 0213130|ko:K00616 transaldolase [EC2.2.1.2], putative	gi|256084065 transaldolase [Schistosoma mansoni] transaldolase [Schistosoma mansoni] (e-174/cov=78%/id=94%)
Q2_P27620	0	up	1.48053	Smp_139240	U	0	down	-2.19394	-4.93899	-3.56646	Peptidase C1 family	-	gi|256052112 cathepsin S (C01 family) [Schistosoma mansoni] cathepsin S (C01 family) [Schistosoma mansoni] (e-110/cov=89%/id=88%)
Q2_P29393	0	up	1.24771	Smp_099800	U	1.22784	down	-0.811695	-0.0669824	-0.439339	hypothetical protein	-	gi|256089381 hypothetical protein [Schistosoma mansoni] expressed protein [Schistosoma mansoni] (1e-23/cov=51%/id=83%)
Q2_P31127	0	up	1.57421	Smp_133540	U	0.616271	down	-0.046984	-0.745333	-0.396158	asparagine synthetase, putative	-	gi|256074457 asparagine synthetase [Schistosoma mansoni] asparagine synthetase, putative [Schistosoma mansoni] (6e-47/cov=99%/id=85%)
Q2_P31823	0	up	1.63457	Smp_007760	U	0.193391	down	-0.323764	-0.81307	-0.568417	alanine aminotransferase, putative	-	gi|256071858 alanine aminotransferase [Schistosoma mansoni] alanine aminotransferase, putative [Schistosoma mansoni] (1e-92/cov=99%/id=92%)
Q2_P32827	0	up	1.80604	Smp_191200	U	0.616271	down	-0.11966	-0.650529	-0.385094	hypothetical protein	Sjp 0311240|ko:K01953 asparagine synthase (glutamine-hydrolysing) [EC6.3.5.4], putative	gi|256069058 hypothetical protein [Schistosoma mansoni] hypothetical protein [Schistosoma mansoni] (2e-34/cov=75%/id=100%)
Q2_P34856	0	up	1.78681	Smp_040350	U	0.616271	down	-0.219792	-0.360284	-0.290038	rfx5, putative	-	gi|256078217 rfx5 [Schistosoma mansoni] rfx5, putative [Schistosoma mansoni] (3e-32/cov=73%/id=100%)
Q2_P35708	0	up	1.69282	Smp_145140	U	3.14355	down	-0.630673	0.0743306	-0.278171	wnt-5, putative	-	gi|256078608 wnt-5 [Schistosoma mansoni] wnt-5, putative [Schistosoma mansoni] (e-117/cov=96%/id=99%)
Q2_P35883	0	up	1.19545	Smp_163380	U	0	down	-0.796345	-1.41232	-1.10433	serine/threonine kinase	-	gi|256085235 serine/threonine protein kinase [Schistosoma mansoni] serine/threonine kinase [Schistosoma mansoni] (8e-63/cov=101%/id=59%)
Q2_P36159	0	up	1.41907	Smp_038430	U	0.0891082	down	-0.194517	-1.45893	-0.826726	hypothetical protein	-	gi|256077822 hypothetical protein [Schistosoma mansoni] hypothetical protein [Schistosoma mansoni] (6e-47/cov=96%/id=98%)
Q2_P36213	0	up	0.837003	Smp_151060	U	0	down	-0.354985	-1.73055	-1.04277	family S60 non-peptidase homologue (S60 family)	Sjp 0018270|ko:K06569 melanoma-associated antigen p97, putative	gi|76154772 SJCHGC09008 protein [Schistosoma japonicum] (1e-50/cov=90%/id=95%)
Q2_P37004	0	up	1.4264	Smp_032720	U	0.616271	down	0.0321966	-1.03204	-0.499921	hypothetical protein	-	gi|256076826 hypothetical protein [Schistosoma mansoni] expressed protein [Schistosoma mansoni] (4e-93/cov=99%/id=98%)
Q2_P37606	0	up	1.80996	Smp_194050	U	0.0564197	down	-0.310489	-1.38265	-0.84657	Clumping factor A precursor (Fibrinogen-binding protein A) (Fibrinogen receptor A), putative	-	gi|256070008 Clumping factor A precursor (Fibrinogen-binding protein A) (Fibrinogen receptor A) [Schistosoma mansoni] Clumping factor A precursor (Fibrinogen-binding protein A) (Fibrinogen receptor A), putative [Schistosoma mansoni] (1e-29/cov=98%/id=83%)
Q2_P38004	0	up	1.71168	Smp_150350	U	0	down	-0.518869	-1.59505	-1.05696	synaptotagmin, putative	-	gi|256080591 synaptotagmin [Schistosoma mansoni] synaptotagmin, putative [Schistosoma mansoni] (7e-35/cov=78%/id=77%)
Q2_P38171	0	up	0.90761	Smp_187140	U	0	down	-1.95167	-4.0197	-2.98568	subfamily C1A non-peptidase homologue (C01 family)	Sjp 0044950|Cathepsin L-like proteinase precursor, putative	gi|256092595 subfamily C1A non-peptidase homologue (C01 family) [Schistosoma mansoni] subfamily C1A non-peptidase homologue (C01 family) [Schistosoma mansoni] (1e-35/cov=99%/id=100%)
Q2_P38288	0	up	0.929254	Smp_131890	U	0	down	-0.540779	-1.08725	-0.814016	sodium/chloride dependent transporter, putative	-	gi|256052070 sodium/chloride dependent transporter [Schistosoma mansoni] sodium/chloride dependent transporter, putative [Schistosoma mansoni] (7e-16/cov=30%/id=100%)
Q2_P38975	0	up	1.53644	Sjc_0026560	U	0.291105	down	-0.303688	-0.632958	-0.468323	-	Sjp 0026560|Actin-binding protein anillin, putative	gi|256080290 hypothetical protein [Schistosoma mansoni] hypothetical protein [Schistosoma mansoni] (3e-43/cov=58%/id=64%)
Q2_P39373	0	up	2.38453	Sjc_0022480	U	0.0891082	down	-0.330311	-0.955913	-0.643112	-	Sjp 0022480|Denticleless protein homolog, putative	gi|76153066 SJCHGC05266 protein [Schistosoma japonicum] (e-139/cov=56%/id=88%)
Q2_P39374	0	up	1.55538	Sjc_0207630	U	0.020653	down	-0.375262	-1.43333	-0.904298	-	Sjp 0207630|expressed protein	gi|76153057 SJCHGC03186 protein [Schistosoma japonicum] (5e-92/cov=71%/id=100%)
Q2_P39620	0	up	1.55863	Sjc_0006600	U	3.14355	down	0.0579554	-0.615317	-0.278681	-	Sjp 0006600|similar to UPF0360 protein C11orf60, putative	gi|74775252 RecName: Full=UPF0360 protein SJCHGC08984 SJCHGC08984 protein [Schistosoma japonicum] (e-164/cov=86%/id=90%)
Q2_P40546	0	up	1.31596	Sjc_0109100	U	4.26212	down	-0.309452	-0.092895	-0.201174	-	Sjp 0109100|expressed protein	gi|56758176 SJCHGC02220 protein [Schistosoma japonicum] (3e-78/cov=66%/id=80%)
Q2_P40826	0	up	1.18164	gi|76162620	U	0	down	-0.759747	-0.740242	-0.749995	-	-	gi|76162620 SJCHGC05146 protein [Schistosoma japonicum] (5e-86/cov=45%/id=100%)
Q2_P00770	0.134133	up	1.25377	Smp_125940.x	U	0.0316118	down	-0.645779	-0.694006	-0.669893	hypothetical protein	-	gi|256071698 hypothetical protein [Schistosoma mansoni] expressed protein [Schistosoma mansoni] (e-158/cov=66%/id=99%)
Q2_P02007	0.134133	up	1.58838	Smp_172620	U	1.22784	down	0.038357	-0.886866	-0.424255	hypothetical protein	Sjp 0024300|similar to Uncharacterized protein C2orf29, putative	gi|256052893 hypothetical protein [Schistosoma mansoni] expressed protein [Schistosoma mansoni] (3e-95/cov=69%/id=93%)
Q2_P04129	0.134133	up	0.962863	Smp_003980	U	2.34207	down	-0.190886	-0.270852	-0.230869	family C2 unassigned peptidase (C02 family)	Sjp 0205060|Calpain-A, putative	gi|256071061 family C2 unassigned peptidase (C02 family) [Schistosoma mansoni] family C2 unassigned peptidase (C02 family) [Schistosoma mansoni] (0.0/cov=99%/id=96%)
Q2_P05208	0.134133	up	0.691122	Smp_142480	U	0	down	-0.465776	-0.959123	-0.71245	tRNA splicing 2' phosphotransferase 1 , putative	-	gi|56752907 SJCHGC01721 protein [Schistosoma japonicum] (e-133/cov=64%/id=77%)
Q2_P12623	0.134133	up	1.19077	Smp_135220	U	0.430837	down	-0.0183855	-1.10209	-0.560237	hypothetical protein	-	gi|256075083 hypothetical protein [Schistosoma mansoni] expressed protein [Schistosoma mansoni] (7e-14/cov=98%/id=100%)
Q2_P17991	0.134133	up	0.881216	Smp_011990	U	0	down	-0.731572	-1.61949	-1.17553	beta-galactosidase, putative	Sjp 0309200|ko:K01190 beta-galactosidase [EC3.2.1.23], putative	gi|256072678 beta-galactosidase [Schistosoma mansoni] beta-galactosidase, putative [Schistosoma mansoni] (e-175/cov=86%/id=100%)
Q2_P19457	0.134133	up	1.08133	Smp_104390	U	0.430837	down	-0.366085	-0.285068	-0.325577	nephrin related	Sjp 0057460|Irregular chiasm C-roughest protein precursor, putative	gi|256090500 nephrin related [Schistosoma mansoni] nephrin related [Schistosoma mansoni] (e-112/cov=99%/id=100%)
Q2_P19756	0.134133	up	1.14019	Smp_080210	U	0.430837	down	-0.191197	-0.893838	-0.542517	lipid-binding protein, putative	Sjp 0200060|Retinaldehyde-binding protein 1-like protein 2, putative	gi|256085858 lipid-binding protein [Schistosoma mansoni] lipid-binding protein, putative [Schistosoma mansoni] (1e-79/cov=72%/id=98%)
Q2_P21905	0.134133	up	1.07461	Smp_105200.x	U	0.020653	down	-0.396483	-1.04761	-0.722047	glypican, putative	-	gi|256090653 glypican [Schistosoma mansoni] glypican, putative [Schistosoma mansoni] (0.0/cov=56%/id=98%)
Q2_P26772	0.134133	up	1.12911	gi|29840885	U	0	down	-1.92434	-4.14544	-3.03489	-	-	gi|29840885 SJCHGC02868 protein [Schistosoma japonicum] (1e-94/cov=98%/id=67%)
Q2_P26822	0.134133	up	1.07257	Smp_136730	U	0	down	-1.71056	-4.3951	-3.05283	subfamily A1A unassigned peptidase (A01 family)	-	gi|256075652 subfamily A1A unassigned peptidase (A01 family) [Schistosoma mansoni] subfamily A1A unassigned peptidase (A01 family) [Schistosoma mansoni] (e-125/cov=98%/id=99%)
Q2_P28598	0.134133	up	1.77212	Smp_149120	U	0.020653	down	-0.207597	-1.98681	-1.0972	insect origin recognition complex subunit, putative	Sjp 0083790|ko:K02604 origin recognition complex subunit 2, putative	gi|256080151 insect origin recognition complex subunit [Schistosoma mansoni] insect origin recognition complex subunit, putative [Schistosoma mansoni] (9e-32/cov=99%/id=100%)
Q2_P29416	0.134133	up	1.41712	Smp_086450.x	U	0.430837	down	-0.0820314	-0.848497	-0.465264	pseudouridylate synthase, putative	-	gi|76162946 SJCHGC06806 protein [Schistosoma japonicum] (3e-29/cov=53%/id=80%)
Q2_P32096	0.134133	up	1.17012	Smp_156540	U	1.69381	down	-0.291729	-0.302357	-0.297043	wnt related	-	gi|256082819 wnt related [Schistosoma mansoni] wnt related [Schistosoma mansoni] (3e-31/cov=90%/id=70%)
Q2_P35984	0.134133	up	0.825425	Sjc_0066700	U	0.616271	down	-0.113997	-0.613611	-0.363804	-	Sjp 0066700|ko:K09881 acylglycerol kinase [EC2.7.1.94], putative	gi|76154979 SJCHGC04140 protein [Schistosoma japonicum] (4e-95/cov=91%/id=75%)
Q2_P36155	0.134133	up	1.09303	Smp_040020	U	0.430837	down	-0.0215863	-1.10786	-0.564721	centromere protein A (cenp-A) (centromere autoantigen A), putative	Sjp 0001170|Histone H3-like centromeric protein CSE4, putative	gi|256078158 centromere protein A (cenp-A) (centromere autoantigen A) [Schistosoma mansoni] centromere protein A (cenp-A) (centromere autoantigen A), putative [Schistosoma mansoni] (2e-60/cov=99%/id=94%)
Q2_P36171	0.134133	up	0.894406	Sjc_0300960	U	1.69381	down	-0.260402	-0.313118	-0.28676	-	Sjp 0300960|ko:K03695 ATP-dependent Clp protease ATP-binding subunit ClpB, putative	gi|226483493 ClpB caseinolytic peptidase B homolog [Schistosoma japonicum] (2e-30/cov=88%/id=97%)
Q2_P40462	0.134133	up	1.14962	gi|226483407	U	0	down	-1.46288	-1.51046	-1.48667	-	-	gi|226483407 glycine receptor, alpha 1 [Schistosoma japonicum] (2e-23/cov=18%/id=100%)
Q2_P03995	0.240434	up	1.41696	Smp_156870	U	0.864664	down	-0.066668	-0.952137	-0.509403	protein tyrosine phosphatase, putative	Sjp 0206380|Receptor-type tyrosine-protein phosphatase V precursor, putative	gi|256082895 protein tyrosine phosphatase [Schistosoma mansoni] protein tyrosine phosphatase, putative [Schistosoma mansoni] (4e-94/cov=100%/id=100%)
Q2_P11045	0.240434	up	1.44154	Smp_151290	U	0	down	-1.96209	-1.50011	-1.7311	multidrug resistance pump, putative	-	gi|256080958 multidrug resistance protein [Schistosoma mansoni] multidrug resistance pump, putative [Schistosoma mansoni] (1e-38/cov=99%/id=97%)
Q2_P18375	0.240434	up	1.04099	Smp_104270	U	0	down	-1.38575	-2.77583	-2.08079	ectonucleotide pyrophosphatase/phosphodiesterase, putative	Sjp 0086960|Ectonucleotide pyrophosphatase/phosphodiesterase family member 5 precursor, putative	gi|256066485 ectonucleotide pyrophosphatase/phosphodiesterase [Schistosoma mansoni] ectonucleotide pyrophosphatase/phosphodiesterase, putative [Schistosoma mansoni] (0.0/cov=88%/id=100%)
Q2_P19557	0.240434	up	1.46347	Smp_007550	U	0	down	-0.605286	-1.95144	-1.27836	leukotriene A4 hydrolase (M01 family)	Sjp 0022850|ko:K01254 leukotriene-A4 hydrolase [EC3.3.2.6], putative	gi|256071811 leukotriene A4 hydrolase (M01 family) [Schistosoma mansoni] leukotriene A4 hydrolase (M01 family) [Schistosoma mansoni] (1e-98/cov=89%/id=100%)
Q2_P20538	0.240434	up	0.919418	Smp_139610	U	0.0891082	down	-0.192746	-1.15682	-0.674784	hypothetical protein	-	gi|256076724 hypothetical protein [Schistosoma mansoni] expressed protein [Schistosoma mansoni] (3e-59/cov=48%/id=100%)
Q2_P38522	0.240434	up	1.08047	gi|76154284	U	4.26212	down	-0.38935	-0.107262	-0.248306	-	-	gi|76154284 SJCHGC06056 protein [Schistosoma japonicum] (3e-67/cov=41%/id=92%)
Q2_P06784	0.362291	up	1.17835	Smp_065060	U	3.14355	down	0.000947816	-0.591692	-0.295372	aldehyde dehydrogenase, putative	Sjp 0203100|ko:K00294 1-pyrroline-5-carboxylate dehydrogenase [EC1.5.1.12], putative	gi|256083032 aldehyde dehydrogenase [Schistosoma mansoni] aldehyde dehydrogenase, putative [Schistosoma mansoni] (e-133/cov=82%/id=100%)
Q2_P07129	0.362291	up	0.644043	Smp_053900	U	0	down	-0.678452	-1.2065	-0.942476	beta-hexosaminidase B, putative	Sjp 0301380|ko:K01207 beta-N-acetylhexosaminidase [EC3.2.1.52], putative	gi|256080836 beta-hexosaminidase B [Schistosoma mansoni] beta-hexosaminidase B, putative [Schistosoma mansoni] (0.0/cov=88%/id=95%)
Q2_P17916	0.362291	up	1.10224	Smp_075800.x	U	0	down	-1.66448	-3.95483	-2.80966	hemoglobinase (C13 family)	-	gi|729709 RecName: Full=Hemoglobinase; AltName: Full=Antigen SM32; Flags: Precursor (0.0/cov=85%/id=99%)
Q2_P18034	0.362291	up	1.03375	Smp_090080	U	1.69381	down	0.163096	-0.966654	-0.401779	serpin, putative	-	gi|256087748 serpin [Schistosoma mansoni] serpin [Schistosoma mansoni] (0.0/cov=86%/id=96%)
Q2_P19549	0.362291	up	1.51488	C802291.1	U	1.22784	down	-0.467117	-0.189224	-0.32817	-	-	No hits
Q2_P19865	0.362291	up	1.00163	Smp_158240	U	0.864664	down	0.152265	-1.22416	-0.535946	fumarate hydratase	Sjp 0070590|ko:K01679 fumarate hydratase [EC4.2.1.2B], putative	gi|256083329 fumarate hydratase [Schistosoma mansoni] fumarate hydratase [Schistosoma mansoni] (2e-95/cov=99%/id=100%)
Q2_P25384	0.362291	up	0.819162	Smp_019030	U	0	down	-0.726585	-1.43458	-1.08058	cathepsin C, putative	Sjp 0207730|Cathepsin C precursor, putative	gi|256074073 dipeptidyl-peptidase I (C01 family) [Schistosoma mansoni] dipeptidyl-peptidase I (C01 family) [Schistosoma mansoni] (0.0/cov=93%/id=99%)
Q2_P32498	0.362291	up	1.15378	Smp_123650	U	0	down	-1.42277	-1.80103	-1.6119	peroxidasin, putative	Sjp 0034300|ko:K00430 peroxidase [EC1.11.1.7], putative	gi|256070830 peroxidasin [Schistosoma mansoni] peroxidasin, putative [Schistosoma mansoni] (1e-71/cov=95%/id=98%)
Q2_P35565	0.362291	up	0.89535	Smp_127270	U	0	down	-0.704467	-1.61797	-1.16122	hypothetical protein	Sjp 0085180|IPR006593,Cytochrome b561 / ferric reductase transmembrane,domain-containing	gi|256072220 hypothetical protein [Schistosoma mansoni] expressed protein [Schistosoma mansoni] (8e-60/cov=78%/id=100%)
Q2_P35796	0.362291	up	0.842133	Smp_145590	U	4.26212	down	-0.179787	-0.229676	-0.204732	hypothetical protein	-	gi|256078810 hypothetical protein [Schistosoma mansoni] expressed protein [Schistosoma mansoni] (e-131/cov=94%/id=99%)
Q2_P36061	0.362291	up	0.932969	Smp_043500	U	1.22784	down	-0.00944161	-0.789661	-0.399551	hypothetical protein	Sjp 0302670|NEDD4-binding protein 1, putative	gi|256078816 hypothetical protein [Schistosoma mansoni] expressed protein [Schistosoma mansoni] (7e-89/cov=89%/id=90%)
Q2_P38610	0.362291	up	0.485449	Sjc_0301660	U	0.0316118	down	-0.353412	-0.580301	-0.466856	-	Sjp 0301660|Neuralized-like protein 2, putative	gi|257216376 putative neuralized-like protein 2 [Schistosoma japonicum] (6e-29/cov=46%/id=83%)
Q2_P38678	0.362291	up	1.19147	gi|256081729	U	2.34207	down	-0.0425931	-0.574213	-0.308403	-	-	gi|256081729 nucleoside diphosphate kinase [Schistosoma mansoni] nucleoside diphosphate kinase [Schistosoma mansoni] (2e-34/cov=42%/id=81%)
Q2_P09672	0.403696	up	1.81259	Smp_060480	U	0.864664	down	-0.235596	-0.464098	-0.349847	copine, putative	Sjp 0074490|Copine-3, putative	gi|256082199 copine [Schistosoma mansoni] copine, putative [Schistosoma mansoni] (1e-53/cov=99%/id=100%)
Q2_P19131	0.403696	up	1.61216	gi|256073067	U	1.69381	down	-0.154343	-0.326116	-0.240229	-	-	gi|256073067 tRNA pseudouridine synthase D [Schistosoma mansoni] tRNA pseudouridine synthase D, putative [Schistosoma mansoni] (e-169/cov=77%/id=99%)
Q2_P23677	0.403696	up	1.79499	Smp_150340	U	0.020653	down	-0.683954	-0.521825	-0.60289	monocarboxylate transporter, putative	-	gi|256080589 monocarboxylate transporter [Schistosoma mansoni] monocarboxylate transporter, putative [Schistosoma mansoni] (9e-96/cov=99%/id=81%)
Q2_P24646	0.403696	up	0.603944	Smp_147500	U	0.0564197	down	-0.460578	-0.57379	-0.517184	maguk P55 subfamily member 3,5, putative	-	gi|256079543 maguk P55 subfamily member 35 [Schistosoma mansoni] maguk P55 subfamily member 3,5, putative [Schistosoma mansoni] (8e-97/cov=74%/id=91%)
Q2_P36466	0.403696	up	1.31579	Smp_097500	U	0.0316118	down	-0.378643	-1.12271	-0.750677	hypothetical protein	-	gi|256089070 hypothetical protein [Schistosoma mansoni] hypothetical protein [Schistosoma mansoni] (2e-31/cov=77%/id=94%)
Q2_P40337	0.403696	up	1.04152	Sjc_0215170	U	0.430837	down	0.134809	-1.54534	-0.705264	-	Sjp 0215170|ko:K01476 arginase [EC3.5.3.1], putative	gi|226469840 arginase type II [Schistosoma japonicum] arginase type II [Schistosoma japonicum] (2e-37/cov=25%/id=100%)
Q2_P00184	0.429714	up	0.498662	Smp_030000	U	0.864664	down	-0.0347412	-0.759546	-0.397144	leucine aminopeptidase (M17 family)	-	gi|256076288 leucine aminopeptidase [Schistosoma mansoni] leucine aminopeptidase (M17 family) [Schistosoma mansoni] (2e-78/cov=77%/id=100%)
Q2_P00505	0.429714	up	0.922537	Smp_067120	U	0.291105	down	-0.413406	-0.643454	-0.52843	hypothetical protein	-	gi|256083420 hypothetical protein [Schistosoma mansoni] expressed protein [Schistosoma mansoni] (8e-63/cov=52%/id=98%)
Q2_P06131	0.429714	up	1.22521	Smp_099090	U	0.193391	down	0.0174955	-1.50906	-0.745782	alpha(1,3)fucosyltransferase, putative	-	gi|256089290 alpha(13)fucosyltransferase [Schistosoma mansoni] alpha(1,3)fucosyltransferase, putative [Schistosoma mansoni] (4e-96/cov=59%/id=98%)
Q2_P06823	0.429714	up	1.21795	Smp_039180.x	U	2.34207	down	-0.0569718	-0.514309	-0.28564	nuclear protein localization, putative	Sjp 0085950|Nuclear protein localization protein 4 homolog, putative	gi|256077991 nuclear protein localization [Schistosoma mansoni] nuclear protein localization [Schistosoma mansoni] nuclear protein localization, putative [Schistosoma mansoni] nuclear protein localization, putative [Schistosoma mansoni] (6e-52/cov=99%/id=
Q2_P08561	0.429714	up	1.51906	Smp_071540	U	3.14355	down	0.0623441	-0.680742	-0.309199	hypothetical protein	-	gi|256084244 hypothetical protein [Schistosoma mansoni] expressed protein [Schistosoma mansoni] (4e-68/cov=99%/id=100%)
Q2_P08579	0.429714	up	0.896059	Smp_009710.x	U	2.34207	down	-0.640103	0.018647	-0.310728	o-linked n-acetylglucosamine transferase, ogt, putative	Sjp 0300140|General transcription factor 3C polypeptide 3, putative	gi|256072232 o-linked n-acetylglucosamine transferase ogt [Schistosoma mansoni] o-linked n-acetylglucosamine transferase, ogt, putative [Schistosoma mansoni] (1e-40/cov=97%/id=98%)
Q2_P08657	0.429714	up	1.26963	Smp_166420	U	1.69381	down	-0.368925	-0.271438	-0.320181	hypothetical protein	-	gi|256086195 hypothetical protein [Schistosoma mansoni] conserved hypothetical protein [Schistosoma mansoni] (4e-29/cov=97%/id=68%)
Q2_P09037	0.429714	up	1.31253	Smp_176150	U	0.0564197	down	-0.182695	-1.46353	-0.823114	hypothetical protein	-	gi|256093065 hypothetical protein [Schistosoma mansoni] hypothetical protein [Schistosoma mansoni] (6e-78/cov=99%/id=100%)
Q2_P14314	0.429714	up	1.05446	Smp_047330	U	0.616271	down	-0.0912639	-0.718004	-0.404634	hypothetical protein	-	gi|256079551 hypothetical protein [Schistosoma mansoni] expressed protein [Schistosoma mansoni] (2e-72/cov=99%/id=97%)
Q2_P17889	0.429714	up	0.532708	Smp_155570	U	0	down	-1.41699	-2.59349	-2.00524	hypothetical protein	-	gi|256082487 hypothetical protein [Schistosoma mansoni] hypothetical protein [Schistosoma mansoni] (0.0/cov=92%/id=92%)
Q2_P18276	0.429714	up	1.31931	gi|256079287	U	0.0891082	down	-0.409167	-0.553448	-0.481308	-	-	gi|256079287 calcium binding atopy-related autoantigen [Schistosoma mansoni] calcium binding atopy-related autoantigen [Schistosoma mansoni] (e-156/cov=69%/id=100%)
Q2_P18389	0.429714	up	1.50581	Smp_006230	U	0.616271	down	-0.197364	-0.571013	-0.384188	membralin, putative	-	gi|256071539 membralin [Schistosoma mansoni] membralin, putative [Schistosoma mansoni] (e-153/cov=99%/id=92%)
Q2_P23173	0.429714	up	1.30663	gi|256042241	U	2.34207	down	-0.189164	-0.382103	-0.285633	-	-	gi|256042241 hypothetical protein [Schistosoma mansoni] conserved hypothetical protein [Schistosoma mansoni] (6e-73/cov=34%/id=96%)
Q2_P26671	0.429714	up	0.534539	Smp_163580	U	2.34207	down	-0.210763	-0.216379	-0.213571	rab6, putative	-	No hits
Q2_P26846	0.429714	up	1.46788	Smp_009520	U	1.22784	down	-0.263892	-0.484749	-0.374321	glutamyl-tRNA synthetase 1, 2, 3 (glutamate-- tRNA ligase 1, 2, 3), putative	-	gi|256072189 glutamyl-tRNA synthetase 1 2 3 (glutamate--tRNA ligase 1 2 3) [Schistosoma mansoni] glutamyl-tRNA synthetase 1, 2, 3 (glutamate--tRNA ligase 1, 2, 3), putative [Schistosoma mansoni] (2e-27/cov=48%/id=81%)
Q2_P27145	0.429714	up	0.861025	Smp_053160	U	1.69381	down	0.157129	-0.971332	-0.407101	hypothetical protein	-	gi|256080690 hypothetical protein [Schistosoma mansoni] expressed protein [Schistosoma mansoni] (e-102/cov=80%/id=91%)
Q2_P28734	0.429714	up	0.59553	gi|115955544	U	0	down	-0.826824	-0.947409	-0.887117	-	-	gi|115955544 PREDICTED: hypothetical protein [Strongylocentrotus purpuratus] (7e-61/cov=99%/id=54%)
Q2_P29352	0.429714	up	0.804713	Smp_124750	U	0.291105	down	-0.44507	-1.01477	-0.72992	hypothetical protein	Sjp 0068930|expressed protein	gi|256071236 hypothetical protein [Schistosoma mansoni] expressed protein [Schistosoma mansoni] (5e-40/cov=99%/id=84%)
Q2_P30045	0.429714	up	1.06839	Smp_127870	U	0	down	-0.341762	-2.51245	-1.4271	Neurotrimin precursor (hNT), putative	-	gi|256072423 Neurotrimin precursor (hNT) [Schistosoma mansoni] Neurotrimin precursor (hNT), putative [Schistosoma mansoni] (3e-34/cov=70%/id=85%)
Q2_P36022	0.429714	up	0.816858	gi|256078304	U	0.124453	down	-0.223967	-0.848466	-0.536217	-	-	gi|256078304 methionine-tRNA synthetase [Schistosoma mansoni] methionine-tRNA synthetase, putative [Schistosoma mansoni] (3e-24/cov=37%/id=74%)
Q2_P36734	0.429714	up	1.49702	Smp_016870	U	1.22784	down	-0.126489	-0.633122	-0.379806	protein regulator of cytokinesis 1 prc1, putative	-	gi|256073678 protein regulator of cytokinesis 1 prc1 [Schistosoma mansoni] protein regulator of cytokinesis 1 prc1, putative [Schistosoma mansoni] (4e-51/cov=93%/id=88%)
Q2_P38889	0.429714	up	1.46786	gi|256076785	U	1.22784	down	-0.0835047	-0.623622	-0.353563	-	-	gi|256076785 tropomyosin [Schistosoma mansoni] tropomyosin, putative [Schistosoma mansoni] (7e-61/cov=102%/id=69%)
Q2_P38899	0.429714	up	0.969004	gi|256072328	U	3.14355	down	-0.254394	-0.15326	-0.203827	-	-	gi|256072328 hypothetical protein [Schistosoma mansoni] expressed protein [Schistosoma mansoni] (0.002/cov=8%/id=100%)
Q2_P06015	0.470694	up	0.479994	Smp_092790	U	0.616271	down	-0.288373	-0.313072	-0.300722	copine, putative	-	gi|256088230 copine [Schistosoma mansoni] copine, putative [Schistosoma mansoni] (2e-46/cov=26%/id=100%)
Q2_P09159	0.470694	up	0.760053	gi|256079434	U	1.69381	down	-0.325076	-0.47508	-0.400078	-	-	gi|256079434 formin binding protein and related proteins [Schistosoma mansoni] formin binding protein and related proteins [Schistosoma mansoni] (2e-43/cov=57%/id=100%)
Q2_P18529	0.470694	up	0.992546	Smp_010820	U	3.14355	down	0.0426754	-0.668013	-0.312669	peptidyl-glycine alpha-amidating monooxygenase, putative	-	gi|256072431 peptidylglycine monooxygenase [Schistosoma mansoni] peptidyl-alpha-hydroxyglycine alpha-amidating lyase [Schistosoma mansoni] peptidyl-glycine alpha-amidating monooxygenase, putative [Schistosoma mansoni] (e-106/cov=74%/id=100%)
Q2_P21026	0.470694	up	0.475262	Smp_137260	U	0	down	-0.449206	-0.947505	-0.698356	hypothetical protein	-	gi|256075843 hypothetical protein [Schistosoma mansoni] hypothetical protein [Schistosoma mansoni] (3e-50/cov=28%/id=97%)
Q2_P23541	0.470694	up	0.616401	Smp_165080	U	1.69381	down	-0.0752761	-0.498236	-0.286756	hypothetical protein	Sjp 0309420|expressed protein	gi|256052551 hypothetical protein [Schistosoma mansoni] expressed protein [Schistosoma mansoni] (e-116/cov=99%/id=100%)
Q2_P29020	0.470694	up	0.728628	Smp_032490	U	3.14355	down	-0.0107198	-0.467444	-0.239082	tropomyosin, putative	-	gi|256076785 tropomyosin [Schistosoma mansoni] tropomyosin, putative [Schistosoma mansoni] (2e-14/cov=44%/id=100%)
Q2_P32365	0.470694	up	0.654128	C908754.1	U	0.193391	down	-0.123547	-1.04008	-0.581815	-	-	No hits
Q2_P35728	0.470694	up	1.96649	Smp_054610	U	0.616271	down	-0.0914161	-0.844707	-0.468062	hypothetical protein	Sjp 0105730|WD repeat and HMG-box DNA-binding protein 1, putative	gi|256080983 hypothetical protein [Schistosoma mansoni] expressed protein [Schistosoma mansoni] (e-124/cov=98%/id=99%)
Q2_P39263	0.470694	up	0.882267	Sjc_0060820	U	4.26212	down	0.0558698	-0.566376	-0.255253	-	Sjp 0060820|ko:K06171 nicastrin, putative	gi|76154175 SJCHGC05348 protein [Schistosoma japonicum] (0.0/cov=99%/id=100%)
Q2_P40505	0.470694	up	0.637733	Sjc_0058120	U	0	down	-2.22225	-4.11015	-3.1662	-	Sjp 0058120|Transmembrane protein 45B, putative	gi|256077665 epididymal membrane protein E9-related [Schistosoma mansoni] epididymal membrane protein E9-related [Schistosoma mansoni] (4e-07/cov=54%/id=31%)
Q2_P04749	0.564446	up	0.866915	Smp_139460	U	0.616271	down	-0.541771	-0.280501	-0.411136	hypothetical protein	-	gi|11466661 ribosomal protein L18 [Malawimonas jakobiformis] ribosomal protein L18 [Malawimonas jakobiformis] (0.086/cov=45%/id=31%)
Q2_P07068	0.564446	up	1.34489	gi|256089313	U	2.34207	down	0.106556	-0.990914	-0.442179	-	-	gi|256089313 hypothetical protein [Schistosoma mansoni] conserved hypothetical protein [Schistosoma mansoni] (4e-44/cov=43%/id=98%)
Q2_P07446	0.564446	up	0.564345	Smp_033760.x	U	2.34207	down	-0.292059	-0.166702	-0.229381	hypothetical protein	Sjp 0051160|IPR000357,HEAT,domain-containing	gi|256077054 hypothetical protein [Schistosoma mansoni] expressed protein [Schistosoma mansoni] (0.0/cov=90%/id=99%)
Q2_P12596	0.564446	up	0.642189	Smp_022630	U	0.193391	down	-0.551505	-0.302687	-0.427096	hypothetical protein	Sjp 0085290|Testis-expressed sequence 2 protein, putative	gi|256074767 hypothetical protein [Schistosoma mansoni] expressed protein [Schistosoma mansoni] (6e-74/cov=95%/id=86%)
Q2_P12775	0.564446	up	0.92821	Smp_099440	U	0.616271	down	-0.273066	-0.463816	-0.368441	bone morphogenetic protein antagonist noggin, putative	Sjp 0113360|IPR008717,Noggin,domain-containing	gi|256053284 bone morphogenetic protein antagonist noggin [Schistosoma mansoni] bone morphogenetic protein antagonist noggin, putative [Schistosoma mansoni] (3e-36/cov=98%/id=100%)
Q2_P16927	0.564446	up	0.641705	Smp_155480	U	0.193391	down	-0.275915	-0.597009	-0.436462	heat shock protein 70 (hsp70)-interacting protein, putative	-	gi|256082438 heat shock protein 70 [Schistosoma mansoni] heat shock protein 70 (hsp70)-interacting protein, putative [Schistosoma mansoni] (1e-48/cov=98%/id=100%)
Q2_P20489	0.564446	up	1.02238	gi|256052705	U	0	down	-2.17998	-3.4154	-2.79769	-	-	gi|256052705 hypothetical protein [Schistosoma mansoni] hypothetical protein [Schistosoma mansoni] (9e-40/cov=84%/id=76%)
Q2_P24788	0.564446	up	0.526475	Smp_163720	U	1.22784	down	-0.453833	-0.142385	-0.298109	endophilin B1, putative	-	gi|256085359 endophilin B1 [Schistosoma mansoni] endophilin B1, putative [Schistosoma mansoni] (e-102/cov=59%/id=80%)
Q2_P25069	0.564446	up	0.446632	Smp_001410.x	U	0	down	-0.866587	-1.12122	-0.993902	glyoxalase I (lactoylglutathione lyase)	Sjp 0042410|ko:K01774 glod4; glyoxalase domain containing 4 [EC:4.-.-.-], putative	gi|256070566 lactoylglutathione lyase [Schistosoma mansoni] lactoylglutathione lyase [Schistosoma mansoni] (e-172/cov=75%/id=99%)
Q2_P27521	0.564446	up	0.857837	Smp_069820	U	1.69381	down	-0.0797257	-0.589913	-0.334819	hypothetical protein	-	gi|256083943 hypothetical protein [Schistosoma mansoni] expressed protein [Schistosoma mansoni] (4e-86/cov=82%/id=85%)
Q2_P32228	0.564446	up	0.469904	Smp_156360	U	0.616271	down	-0.30037	-0.340084	-0.320227	pyruvate kinase, putative	Sjp 0150010|Pyruvate kinase, putative	gi|256082746 pyruvate kinase [Schistosoma mansoni] pyruvate kinase, putative [Schistosoma mansoni] (7e-51/cov=88%/id=85%)
Q2_P32378	0.564446	up	1.17425	Smp_128200.x	U	0.616271	down	-0.405653	-0.402024	-0.403838	rabkinesin-6 - related	-	gi|256072534 rabkinesin-6-related [Schistosoma mansoni] rabkinesin-6-related [Schistosoma mansoni] (1e-62/cov=99%/id=98%)
Q2_P32990	0.564446	up	0.724048	Smp_157810	U	3.14355	down	-0.0968501	-0.348322	-0.222586	hypothetical protein	Sjp 0104590|expressed protein	gi|256083218 hypothetical protein [Schistosoma mansoni] expressed protein [Schistosoma mansoni] (1e-54/cov=99%/id=100%)
Q2_P05318	0.763931	up	0.695213	Smp_140610	U	0	down	-0.85488	-2.33462	-1.59475	acid phosphatase-related	Sjp 0301970|ko:K01078 acid phosphatase [EC3.1.3.2], putative	gi|256077139 acid phosphatase-related [Schistosoma mansoni] acid phosphatase-related [Schistosoma mansoni] (e-129/cov=82%/id=100%)
Q2_P05535	0.763931	up	0.662136	Smp_060570	U	0	down	-1.07391	-1.58157	-1.32774	SARG904 , putative	-	gi|256082215 SARG904 [Schistosoma mansoni] SARG904 , putative [Schistosoma mansoni] (2e-48/cov=70%/id=76%)
Q2_P05575	0.763931	up	0.525682	Smp_071610	U	0	down	-0.944835	-1.34463	-1.14473	family S28 unassigned peptidase (S28 family)	Sjp 0217120|ko:K01276 dipeptidyl-peptidase II [EC3.4.14.2], putative	gi|226472758 putative Lysosomal Pro-X carboxypeptidase precursor [Schistosoma japonicum] (0.0/cov=50%/id=89%)
Q2_P05767	0.763931	up	0.635133	Smp_010100	U	0.430837	down	-0.180084	-0.522741	-0.351413	lipoic acid synthetase	-	gi|256072300 lipoic acid synthetase [Schistosoma mansoni] lipoic acid synthetase [Schistosoma mansoni] (0.0/cov=67%/id=94%)
Q2_P06242	0.763931	up	0.610249	Smp_069760	U	2.34207	down	-0.0620703	-0.431389	-0.246729	hypothetical protein	-	gi|256083929 hypothetical protein [Schistosoma mansoni] expressed protein [Schistosoma mansoni] (e-163/cov=86%/id=100%)
Q2_P07946	0.763931	up	0.636791	Smp_093580	U	3.14355	down	-0.169953	-0.333909	-0.251931	ATP-dependent RNA helicase, putative	-	gi|256053039 ATP-dependent RNA Helicase [Schistosoma mansoni] ATP-dependent RNA Helicase, putative [Schistosoma mansoni] (1e-19/cov=44%/id=72%)
Q2_P09480	0.763931	up	0.685896	Smp_172590	U	0	down	-2.14217	-3.41509	-2.77863	family S10 unassigned peptidase (S10 family)	-	gi|256052887 family S10 unassigned peptidase (S10 family) [Schistosoma mansoni] family S10 unassigned peptidase (S10 family) [Schistosoma mansoni] (7e-10/cov=72%/id=93%)
Q2_P18221	0.763931	up	0.717293	Smp_049520	U	1.22784	down	-0.0489873	-0.562915	-0.305951	WD repeat protein SL1-17, putative	-	gi|29841234 similar to GenBank Accession Number U30261 G protein beta subunit-like [Schistosoma japonicum] (e-176/cov=83%/id=97%)
Q2_P19122	0.763931	up	1.25025	Smp_088990	U	0	down	-0.645673	-1.07035	-0.858014	ring finger protein 14 (androgen receptor- associated protein 54) (triad2 protein), putative	-	gi|256087553 hypothetical protein [Schistosoma mansoni] ring finger protein 14 (androgen receptor-associated protein 54) (triad2 protein), putative [Schistosoma mansoni] (6e-39/cov=52%/id=80%)
Q2_P19417	0.763931	up	0.883362	Smp_139160	U	0	down	-1.79361	-4.13249	-2.96305	SmCL2-like peptidase (C01 family)	-	gi|473159 cathepsin L [Schistosoma mansoni] (0.0/cov=83%/id=96%)
Q2_P26508	0.763931	up	0.477545	Smp_019010	U	0.616271	down	-0.342901	-0.266465	-0.304683	dipeptidyl-peptidase III (M49 family)	Sjp 0090260|ko:K01277 dipeptidyl-peptidase III [EC3.4.14.4], putative	gi|226483495 dipeptidylpeptidase 3 [Schistosoma japonicum] dipeptidylpeptidase 3 [Schistosoma japonicum] (0.0/cov=92%/id=89%)
Q2_P26745	0.763931	up	0.572521	Smp_102960	U	2.34207	down	-0.172161	-0.271878	-0.22202	nebula, putative	-	gi|256090223 nebula [Schistosoma mansoni] nebula, putative [Schistosoma mansoni] (0.0/cov=56%/id=95%)
Q2_P31817	0.763931	up	1.24288	Smp_062680	U	4.26212	down	-0.0319849	-0.389429	-0.210707	hypothetical protein	-	gi|256082612 hypothetical protein [Schistosoma mansoni] expressed protein [Schistosoma mansoni] (6e-71/cov=99%/id=80%)
Q2_P36882	0.763931	up	0.629602	Smp_136550	U	1.69381	down	-0.505951	-0.226019	-0.365985	tyrosine kinase	Sjp 0115430|expressed protein	gi|256075595 tyrosine kinase [Schistosoma mansoni] tyrosine kinase [Schistosoma mansoni] (1e-65/cov=97%/id=96%)
Q2_P39169	0.763931	up	0.820694	gi|76155692	U	1.22784	down	-0.707958	-0.0271671	-0.367562	-	-	gi|76155692 SJCHGC04382 protein [Schistosoma japonicum] (6e-73/cov=30%/id=84%)
Q2_P40322	0.763931	up	1.27172	Sjc_0000530	U	0.124453	down	-0.215688	-1.13535	-0.675521	-	Sjp 0000530|ko:K06883 ATP binding domain 1 family, member B, putative	gi|256085848 hypothetical protein [Schistosoma mansoni] hypothetical protein [Schistosoma mansoni] (5e-31/cov=33%/id=69%)
Q2_P02034	0.867387	up	1.05685	Smp_125800	U	4.26212	down	0.0288689	-0.461739	-0.216435	hypothetical protein	-	gi|256071630 hypothetical protein [Schistosoma mansoni] expressed protein [Schistosoma mansoni] (1e-19/cov=98%/id=100%)
Q2_P04263	0.867387	up	1.04873	Smp_166150	U	0.430837	down	-0.113215	-1.17581	-0.644512	gsx family homeobox protein	Sjp 0150020|gsx family homeobox protein; serine/threonine kinase	gi|256086118 gsx family homeobox protein; serine/threonine kinase [Schistosoma mansoni] gsx family homeobox protein; serine/threonine kinase [Schistosoma mansoni] (e-171/cov=80%/id=98%)
Q2_P05023	0.867387	up	0.595924	Smp_003000	U	0.291105	down	-0.189863	-0.648994	-0.419428	Cell division protein kinase 9-B (EC 2.7.11.22) (EC 2.7.11.23) (Cyclin-dependent kinase 9-B), putative	Sjp 0025570|ko:K02211 cyclin-dependent kinase 9, putative	gi|256070874 kinase [Schistosoma mansoni] kinase [Schistosoma mansoni] (e-137/cov=39%/id=100%)
Q2_P06261	0.867387	up	0.655701	Smp_143170	U	3.14355	down	-0.255236	-0.224738	-0.239987	mannosyl-oligosaccharidealpha-1,2-mannosidase-r el ated	Sjp 0020580|ko:K10085 ER degradation enhancer, mannosidase alpha-like 2, putative	gi|256077879 mannosyl-oligosaccharidealpha-12-mannosidase-r el ated [Schistosoma mansoni] mannosyl-oligosaccharidealpha-1,2-mannosidase-r el ated [Schistosoma mansoni] (2e-86/cov=100%/id=88%)
Q2_P06603	0.867387	up	0.551368	Smp_170550.x	U	0	down	-0.574369	-0.630712	-0.602541	granulin, putative	-	gi|256087525 granulin [Schistosoma mansoni] granulin, putative [Schistosoma mansoni] (e-147/cov=81%/id=94%)
Q2_P09766	0.867387	up	1.34569	Smp_073950	U	0.020653	down	-0.486569	-0.554782	-0.520676	hypothetical protein	-	No hits
Q2_P13637	0.867387	up	1.02151	Smp_079050.x	U	0.193391	down	-0.131762	-0.895077	-0.51342	DNA primase large subunit, putative	Sjp 0022440|ko:K02685 DNA primase large subunit, putative	gi|256085647 DNA primase large subunit [Schistosoma mansoni] DNA primase large subunit, putative [Schistosoma mansoni] (3e-50/cov=98%/id=100%)
Q2_P16626	0.867387	up	1.09558	Smp_138750	U	0.0316118	down	-0.57701	-0.518065	-0.547538	Alpha-(1,6)-fucosyltransferase (EC 2.4.1.68) (Glycoprotein 6-alpha-L-fucosyltransferase) (GDP-fucose--glycoprotein fucosyltransferase) (GDP-L-Fuc:N-acetyl-beta-D-glucosaminide alpha1,6-fucosyltransferase) (alpha1-6FucT) (Fucosyltransferase 8), putative	-	gi|256076420 hypothetical protein [Schistosoma mansoni] expressed protein [Schistosoma mansoni] (6e-94/cov=99%/id=98%)
Q2_P17838	0.867387	up	0.562726	Smp_026630	U	0.864664	down	-0.127666	-0.443722	-0.285694	26S proteasome non-ATPase regulatory subunit 7 (M67 family)	-	No hits
Q2_P18030	0.867387	up	0.836336	Smp_151300	U	3.14355	down	-0.0480935	-0.410782	-0.229438	proto-oncogene tyrosine-protein kinase src, putative	Sjp 0103040|ko:K08892 fyn-related kinase, putative	gi|256080962 proto-oncogene tyrosine-protein kinase src [Schistosoma mansoni] proto-oncogene tyrosine-protein kinase src, putative [Schistosoma mansoni] (3e-98/cov=73%/id=100%)
Q2_P18420	0.867387	up	0.754512	Smp_039650	U	3.14355	down	0.0180743	-0.52472	-0.253323	Crumbs complex protein	Sjp 0215250|Disks large homolog 4, putative	gi|256078087 Crumbs complex protein; Patj homolog; cell polarity protein [Schistosoma mansoni] Crumbs complex protein; Patj homolog; cell polarity protein [Schistosoma mansoni] (e-139/cov=86%/id=99%)
Q2_P19067	0.867387	up	1.70234	Smp_124840	U	0.291105	down	-0.176305	-0.713752	-0.445028	hypothetical protein	-	gi|256071293 hypothetical protein [Schistosoma mansoni] expressed protein [Schistosoma mansoni] (e-103/cov=92%/id=100%)
Q2_P19570	0.867387	up	0.763485	Smp_050390	U	0	down	-0.788639	-2.20259	-1.49562	aldehyde dehydrogenase, putative	Sjp 0208240|ko:K00128 aldehyde dehydrogenase (NAD+) [EC1.2.1.3], putative	gi|256080144 aldehyde dehydrogenase [Schistosoma mansoni] aldehyde dehydrogenase, putative [Schistosoma mansoni] (0.0/cov=86%/id=100%)
Q2_P19675	0.867387	up	1.01513	Sjc_0035260	U	1.69381	down	-0.394694	-0.386648	-0.390671	-	Sjp 0035260|ko:K01112 MTMR2, CMT4B; myotubularin related protein 2 [EC:3.1.3.-], putative	gi|256086536 hypothetical protein [Schistosoma mansoni] expressed protein [Schistosoma mansoni] (0.0/cov=53%/id=98%)
Q2_P22598	0.867387	up	1.50164	gi|256077328	U	0	down	-0.812496	-0.597588	-0.705042	-	-	gi|256077328 hypothetical protein [Schistosoma mansoni] hypothetical protein [Schistosoma mansoni] (1e-20/cov=89%/id=69%)
Q2_P23697	0.867387	up	0.601324	Smp_137870	U	0.020653	down	-0.429319	-0.523031	-0.476175	steroidogenic acute regulatory protein, putative	-	gi|256076102 steroidogenic acute regulatory protein [Schistosoma mansoni] steroidogenic acute regulatory protein, putative [Schistosoma mansoni] (0.0/cov=99%/id=99%)
Q2_P24579	0.867387	up	1.11858	Smp_077310	U	0	down	-0.616223	-2.65531	-1.63577	tegumental protein , putative	-	gi|256085381 tegumental protein [Schistosoma mansoni] tegumental protein , putative [Schistosoma mansoni] (2e-84/cov=46%/id=91%)
Q2_P25985	0.867387	up	1.27009	Smp_157890	U	0.430837	down	-0.378248	-0.297764	-0.338006	serine/threonine kinase	-	gi|256083236 serine/threonine protein kinase [Schistosoma mansoni] serine/threonine kinase [Schistosoma mansoni] (2e-37/cov=77%/id=79%)
Q2_P29438	0.867387	up	0.834094	Smp_013950	U	0	down	-0.727669	-1.62718	-1.17742	selectively expressed in embryonic epithelia protein-1 , putative	Sjp 0020050|ko:K08230 MFS transporter, LAT3 family, solute carrier family 43, member 3, putative	gi|256073089 selectively expressed in embryonic epithelia protein-1 [Schistosoma mansoni] selectively expressed in embryonic epithelia protein-1 , putative [Schistosoma mansoni] (9e-88/cov=99%/id=97%)
Q2_P32285	0.867387	up	0.673796	Smp_150080	U	1.69381	down	-0.369342	-0.129006	-0.249174	transducin-like enhancer protein 1	-	No hits
Q2_P36065	0.867387	up	1.35776	Smp_073220	U	0.430837	down	-0.112288	-0.770041	-0.441165	exostosin-3, putative	Sjp 0071990|Exostosin-3, putative	gi|256084558 exostosin-3 [Schistosoma mansoni] exostosin-3, putative [Schistosoma mansoni] (e-121/cov=98%/id=100%)
Q2_P37662	0.867387	up	0.460082	Smp_102750	U	4.26212	down	-0.0419702	-0.397105	-0.219538	hypothetical protein	-	gi|256090168 hypothetical protein [Schistosoma mansoni] conserved hypothetical protein [Schistosoma mansoni] (8e-04/cov=34%/id=88%)
Q2_P39322	0.867387	up	1.48753	Sjc_0026280	U	3.14355	down	0.115588	-0.819416	-0.351914	-	Sjp 0026280|expressed protein	gi|76153654 SJCHGC05156 protein [Schistosoma japonicum] (e-139/cov=69%/id=100%)
Q2_P39634	0.867387	up	0.453328	gi|256052551	U	1.69381	down	-0.205103	-0.369792	-0.287448	-	-	gi|256052551 hypothetical protein [Schistosoma mansoni] expressed protein [Schistosoma mansoni] (2e-17/cov=17%/id=81%)
Q2_P40180	0.867387	up	0.931391	Sjc_0100390	U	0	down	-1.27915	-1.84355	-1.56135	-	Sjp 0100390|expressed protein	gi|256087444 integrin alpha-ps [Schistosoma mansoni] integrin alpha-ps, putative [Schistosoma mansoni] (2e-81/cov=101%/id=66%)
Q2_P00475	0.949735	up	0.77883	gi|256074253	U	0.0891082	down	-0.51957	-0.526854	-0.523212	-	-	gi|256074253 zygin [Schistosoma mansoni] zygin, putative [Schistosoma mansoni] (0.0/cov=91%/id=87%)
Q2_P03225	0.949735	up	1.23389	Smp_080120.x	U	0.0891082	down	-0.317394	-0.528173	-0.422783	activin receptor, putative	-	gi|67773459 TBRII [Schistosoma mansoni] (9e-75/cov=56%/id=73%)
Q2_P05701	0.949735	up	0.498061	Smp_194680	U	4.26212	down	-0.094097	-0.335361	-0.214729	hypothetical protein	-	gi|256070183 hypothetical protein [Schistosoma mansoni] expressed protein [Schistosoma mansoni] (e-164/cov=82%/id=86%)
Q2_P06170	0.949735	up	0.528068	Sjc_0204810	U	0.193391	down	-0.198537	-0.715654	-0.457095	-	Sjp 0204810|Eukaryotic translation initiation factor 2A, putative	gi|256089124 nuclease-related [Schistosoma mansoni] nuclease-related [Schistosoma mansoni] (e-165/cov=83%/id=83%)
Q2_P06937	0.949735	up	0.484082	Smp_166530.x	U	0	down	-2.16858	-3.8898	-3.02919	phosphatidylcholine-sterol acyltransferase (lecithin-cholesterol acyltransferase)/ Phospholipase A	Sjp 0079060|ko:K06129 lysophospholipase III, putative	gi|256086228 phospholipase A [Schistosoma mansoni] phosphatidylcholine-sterol acyltransferase (lecithin-cholesterol acyltransferase)/ Phospholipase A [Schistosoma mansoni] (0.0/cov=85%/id=91%)
Q2_P12261	0.949735	up	1.09406	Smp_139830	U	1.69381	down	-0.147569	-0.467151	-0.30736	integrin alpha repeat domain-containing, putative	Sjp 0020250|IPR011046,WD40-like,domain-containing	gi|256076810 integrin alpha repeat domain-containing [Schistosoma mansoni] integrin alpha repeat domain-containing, putative [Schistosoma mansoni] (2e-43/cov=99%/id=100%)
Q2_P18286	0.949735	up	0.954562	Smp_003440	U	1.69381	down	-0.58183	-0.102222	-0.342026	SPFH domain / Band 7 family protein, putative	Sjp 0208060|expressed protein	gi|256070955 stomatin-related [Schistosoma mansoni] stomatin-related [Schistosoma mansoni] (e-127/cov=54%/id=90%)
Q2_P20025	0.949735	up	0.420371	Smp_083870.x	U	0.430837	down	-0.282027	-0.3974	-0.339714	PwLAP aminopeptidase (M17 family)	Sjp 0004310|Putative aminopeptidase W07G4.4, putative	gi|256086602 PwLAP aminopeptidase (M17 family) [Schistosoma mansoni] PwLAP aminopeptidase (M17 family) [Schistosoma mansoni] (0.0/cov=83%/id=92%)
Q2_P21512	0.949735	up	0.757004	Smp_126130	U	0.616271	down	-0.138792	-0.694465	-0.416629	hypothetical protein	Sjp 0301160|ko:K00128 aldehyde dehydrogenase (NAD+) [EC1.2.1.3], putative	gi|256071779 hypothetical protein [Schistosoma mansoni] expressed protein [Schistosoma mansoni] (0.0/cov=98%/id=98%)
Q2_P26831	0.949735	up	1.11215	Smp_128350	U	0	down	-0.6389	-1.9542	-1.29655	hypothetical protein	-	gi|256072575 hypothetical protein [Schistosoma mansoni] conserved hypothetical protein [Schistosoma mansoni] (e-136/cov=94%/id=93%)
Q2_P36217	0.949735	up	0.435084	Smp_083130	U	2.34207	down	-0.114792	-0.304219	-0.209505	beta-1,3-glucuronyltransferase, putative	-	gi|256086436 beta-13-glucuronyltransferase [Schistosoma mansoni] beta-1,3-glucuronyltransferase, putative [Schistosoma mansoni] (0.83/cov=15%/id=100%)
Q2_P38343	0.949735	up	1.02524	Smp_129960	U	4.26212	down	-0.0778195	-0.305267	-0.191543	hypothetical protein	-	gi|256073176 hypothetical protein [Schistosoma mansoni] expressed protein [Schistosoma mansoni] (1e-38/cov=70%/id=94%)
Q2_P00259	1.16148	up	0.810563	Sjc_0068340	U	4.26212	down	0.138139	-0.679487	-0.270674	-	Sjp 0068340|ko:K00913 1D-myo-Inositol-trisphosphate 6-kinase [EC2.7.1.134], putative	gi|56754379 SJCHGC02495 protein [Schistosoma japonicum] (4e-52/cov=60%/id=45%)
Q2_P01491	1.16148	up	0.681554	Smp_134710	U	0.020653	down	-0.643138	-0.676584	-0.659861	hypothetical protein	Sjp 0201340|Uncharacterized MFS-type transporter C19orf28, putative	gi|256074921 hypothetical protein [Schistosoma mansoni] expressed protein [Schistosoma mansoni] (e-106/cov=99%/id=96%)
Q2_P03172	1.16148	up	0.850984	Smp_121800	U	0	down	-0.452992	-0.898745	-0.675869	replication factor A 1, rfa1, putative	Sjp 0015650|ko:K07466 replication factor A1, putative	gi|256070189 replication factor A 1 rfa1 [Schistosoma mansoni] replication factor A 1, rfa1, putative [Schistosoma mansoni] (e-133/cov=98%/id=92%)
Q2_P05204	1.16148	up	1.30112	gi|226482348	U	0.430837	down	-0.00491508	-1.06076	-0.532836	-	-	gi|226482348 hypothetical protein [Schistosoma japonicum] (2e-65/cov=72%/id=57%)
Q2_P07126	1.16148	up	0.362296	gi|256083442	U	0	down	-1.79554	-3.73123	-2.76338	-	-	gi|256083442 diacylglycerol O-acyltransferase [Schistosoma mansoni] diacylglycerol O-acyltransferase, putative [Schistosoma mansoni] (4e-84/cov=47%/id=100%)
Q2_P07239	1.16148	up	0.965709	Smp_056700	U	0.430837	down	0.129575	-1.44779	-0.659107	membrane associated ring finger 1,8, putative	Sjp 0042090|ko:K10658 E3 ubiquitin-protein ligase MARCH3, putative	gi|256081406 membrane associated ring finger 18 [Schistosoma mansoni] membrane associated ring finger 1,8, putative [Schistosoma mansoni] (e-112/cov=89%/id=90%)
Q2_P09255	1.16148	up	0.634554	Smp_007330	U	0.616271	down	-0.258406	-0.611542	-0.434974	hypothetical protein	-	gi|256071777 hypothetical protein [Schistosoma mansoni] expressed protein [Schistosoma mansoni] (e-106/cov=99%/id=100%)
Q2_P14660	1.16148	up	0.813413	Smp_024290	U	3.14355	down	-0.363942	-0.564315	-0.464128	MAP kinase kinase protein DdMEK1 , putative	Sjp 0088830|expressed protein	gi|256075125 MAP kinase kinase protein DdMEK1 [Schistosoma mansoni] MAP kinase kinase protein DdMEK1 , putative [Schistosoma mansoni] (1e-82/cov=87%/id=90%)
Q2_P18277	1.16148	up	0.715756	Smp_029360	U	0.193391	down	-0.143219	-0.999715	-0.571467	amino acid transporter, putative	Sjp 0310360|Proton-coupled amino acid transporter 4, putative	gi|256076171 amino acid transporter [Schistosoma mansoni] amino acid transporter, putative [Schistosoma mansoni] (e-166/cov=96%/id=98%)
Q2_P22276	1.16148	up	0.502739	Smp_146720	U	0.020653	down	-0.643872	-1.21703	-0.930449	hypothetical protein	Sjp 0047460|Nidogen-2 precursor, putative	gi|256079222 hypothetical protein [Schistosoma mansoni] expressed protein [Schistosoma mansoni] (0.0/cov=99%/id=99%)
Q2_P23620	1.16148	up	1.15477	Smp_022150	U	1.22784	down	0.117055	-1.16717	-0.525058	RWD domain-containing protein, putative	-	gi|256074686 RWD domain-containing protein [Schistosoma mansoni] RWD domain-containing protein, putative [Schistosoma mansoni] (e-140/cov=94%/id=81%)
Q2_P24770	1.16148	up	0.566959	Smp_181320	U	0.0564197	down	-0.326849	-0.776958	-0.551904	SEL-1 like protein	Sjp 0056060|IPR002143,Ribosomal protein L1,domain-containing	gi|256090766 SEL-1 like protein [Schistosoma mansoni] SEL-1 like protein [Schistosoma mansoni] (0.0/cov=91%/id=100%)
Q2_P26901	1.16148	up	0.574419	Smp_133270	U	0.616271	down	-0.392186	-0.291833	-0.34201	sel-1-like protein, sel-1l	Sjp 0038630|ko:K07126 sel-1 suppressor of lin-12-like, putative	gi|256074365 sel-1-like protein sel-1l [Schistosoma mansoni] sel-1-like protein, sel-1l [Schistosoma mansoni] (4e-69/cov=97%/id=86%)
Q2_P31710	1.16148	up	1.18277	Smp_177120	U	2.34207	down	0.046757	-0.685989	-0.319616	serine/threonine kinase	-	gi|256089467 serine/threonine protein kinase [Schistosoma mansoni] serine/threonine kinase [Schistosoma mansoni] (1e-18/cov=97%/id=100%)
Q2_P34396	1.16148	up	0.748413	Smp_066770	U	0.864664	down	-0.515867	-0.184668	-0.350268	hypothetical protein	-	gi|256083356 hypothetical protein [Schistosoma mansoni] expressed protein [Schistosoma mansoni] (2e-73/cov=96%/id=99%)
Q2_P35536	1.16148	up	0.547455	Smp_016900	U	0.864664	down	-0.0459467	-0.659487	-0.352717	hypothetical protein	-	gi|256073684 hypothetical protein [Schistosoma mansoni] expressed protein [Schistosoma mansoni] (2e-61/cov=79%/id=99%)
Q2_P35721	1.16148	up	0.713405	Smp_012580	U	0	down	-0.572374	-0.996792	-0.784583	guanine-nucleotide-exchange-factor, putative	-	gi|256072797 guanine-nucleotide-exchange-factor [Schistosoma mansoni] guanine-nucleotide-exchange-factor, putative [Schistosoma mansoni] (e-117/cov=89%/id=99%)
Q2_P38446	1.16148	up	0.627657	Sjc_0091810	U	0.124453	down	-0.362921	-0.756381	-0.559651	-	Sjp 0091810|IPR000198,RhoGAP;IPR008936,Rho GTPase activation protein,domain-containing	gi|56753937 SJCHGC09067 protein [Schistosoma japonicum] (3e-71/cov=56%/id=86%)
Q2_P40108	1.16148	up	1.17222	gi|76154757	U	0.020653	down	-0.428688	-1.09762	-0.763152	-	-	gi|76154757 SJCHGC09009 protein [Schistosoma japonicum] (e-132/cov=55%/id=100%)
Q2_P41449	1.16148	up	0.426797	gi|226469876	U	0.124453	down	-0.331407	-0.838759	-0.585083	-	-	gi|226469876 twinfilin, actin-binding protein, homolog 1 [Schistosoma japonicum] (6e-41/cov=48%/id=78%)
Q2_P03678	1.26719	up	0.898681	Smp_166010	U	0.430837	down	-0.373739	-0.373952	-0.373846	ankyrin repeat-containing, putative	Sjp 0300490|similar to Serine/threonine-protein phosphatase 2A 65 kDa regulatory subunit A alpha isoform, putative	gi|256052584 ankyrin repeat-containing [Schistosoma mansoni] ankyrin repeat-containing, putative [Schistosoma mansoni] (e-117/cov=64%/id=74%)
Q2_P04233	1.26719	up	0.431896	Smp_145360.x	U	1.22784	down	-0.102925	-0.593039	-0.347982	hypothetical protein	-	gi|256078701 hypothetical protein [Schistosoma mansoni] expressed protein [Schistosoma mansoni] (e-127/cov=76%/id=100%)
Q2_P05374	1.26719	up	1.289	Smp_167500	U	0.193391	down	-0.150624	-0.838422	-0.494523	ap endonuclease, putative	Sjp 0035270|ko:K10772 AP endonuclease 2, putative	gi|256086538 ap endonuclease [Schistosoma mansoni] ap endonuclease, putative [Schistosoma mansoni] (e-137/cov=71%/id=98%)
Q2_P06023	1.26719	up	0.627498	Smp_131080	U	0	down	-0.70962	-1.53674	-1.12318	hypothetical protein	-	gi|256073569 hypothetical protein [Schistosoma mansoni] expressed protein [Schistosoma mansoni] (e-110/cov=40%/id=98%)
Q2_P08370	1.26719	up	0.936645	Smp_155290	U	0	down	-0.574545	-1.24302	-0.908781	hypothetical protein	-	gi|256082389 hypothetical protein [Schistosoma mansoni] hypothetical protein [Schistosoma mansoni] (3e-21/cov=31%/id=98%)
Q2_P13630	1.26719	up	0.937432	Smp_037900	U	0.616271	down	-0.14167	-0.690949	-0.416309	family S12 unassigned peptidase (S12 family)	Sjp 0006630|Serine beta-lactamase-like protein LACTB, mitochondrial precursor, putative	gi|256077720 family S12 unassigned peptidase (S12 family) [Schistosoma mansoni] family S12 unassigned peptidase (S12 family) [Schistosoma mansoni] (e-115/cov=99%/id=92%)
Q2_P18126	1.26719	up	1.21562	Smp_157540	U	0	down	-0.758768	-0.617478	-0.688123	smad, putative	-	gi|256083143 smad [Schistosoma mansoni] smad, putative [Schistosoma mansoni] (5e-96/cov=92%/id=66%)
Q2_P20644	1.26719	up	1.14678	Smp_147230	U	1.69381	down	0.0353557	-0.904366	-0.434505	hypothetical protein	Sjp 0025360|E3 ubiquitin-protein ligase UBR3, putative	gi|256079436 hypothetical protein [Schistosoma mansoni] expressed protein [Schistosoma mansoni] (3e-66/cov=115%/id=71%)
Q2_P21203	1.26719	up	0.484233	Smp_042980	U	0.864664	down	-0.206022	-0.34871	-0.277366	mevalonate kinase	Sjp 0034900|ko:K00869 mevalonate kinase [EC2.7.1.36], putative	gi|256078719 mevalonate kinase [Schistosoma mansoni] mevalonate kinase [Schistosoma mansoni] (e-176/cov=60%/id=96%)
Q2_P25292	1.26719	up	0.542802	Smp_123440.x	U	0.020653	down	-0.42224	-0.950953	-0.686597	fad oxidoreductase, putative	Sjp 0302560|ko:K00285 D-amino-acid dehydrogenase [EC1.4.99.1], putative	gi|256070770 fad oxidoreductase [Schistosoma mansoni] fad oxidoreductase, putative [Schistosoma mansoni] (e-114/cov=73%/id=91%)
Q2_P27374	1.26719	up	1.39395	Smp_154560	U	0.0891082	down	-0.419356	-0.469262	-0.444309	hypothetical protein	-	gi|256082173 hypothetical protein [Schistosoma mansoni] expressed protein [Schistosoma mansoni] (2e-43/cov=38%/id=100%)
Q2_P28702	1.26719	up	0.557881	Smp_088940	U	0.864664	down	-0.0111738	-0.895639	-0.453407	zinc finger protein, putative	Sjp 0060690|Conserved hypothetical protein	gi|256087540 zinc finger protein [Schistosoma mansoni] zinc finger protein, putative [Schistosoma mansoni] (2e-77/cov=90%/id=81%)
Q2_P29859	1.26719	up	0.528475	Smp_092640	U	0	down	-0.658896	-0.670849	-0.664873	hypothetical protein	Sjp 0130950|expressed protein	gi|256088203 hypothetical protein [Schistosoma mansoni] expressed protein [Schistosoma mansoni] (5e-44/cov=99%/id=100%)
Q2_P36194	1.26719	up	0.495257	Sjc_0068040	U	0	down	-2.37582	-5.47458	-3.9252	-	Sjp 0068040|Cathepsin B-like cysteine proteinase precursor, putative	gi|226466652 Cathepsin B-like cysteine proteinase precursor [Schistosoma japonicum] (2e-36/cov=85%/id=80%)
Q2_P38142	1.26719	up	0.897296	C920303.1	U	0	down	-0.984264	-1.60804	-1.29615	-	-	No hits
Q2_P39272	1.26719	up	0.929898	Sjc_0011800	U	0	down	-0.955201	-2.99578	-1.97549	-	Sjp 0011800|expressed protein	gi|76154099 SJCHGC04703 protein [Schistosoma japonicum] (e-129/cov=91%/id=95%)
Q2_P40386	1.26719	up	0.645427	Sjc_0058620	U	0.864664	down	-0.705777	-0.399285	-0.552531	-	Sjp 0058620|Leucine-rich repeat and death domain-containing protein LOC401387 homolog, putative	gi|256071995 hypothetical protein [Schistosoma mansoni] leucine-rich repeat-containing protein, putative [Schistosoma mansoni] (1e-36/cov=77%/id=49%)
Q2_P40511	1.26719	up	0.450743	gi|256083626	U	1.69381	down	-0.154589	-0.454661	-0.304625	-	-	gi|256083626 hypothetical protein [Schistosoma mansoni] conserved hypothetical protein [Schistosoma mansoni] (2e-22/cov=30%/id=76%)
Q2_P01943	1.51784	up	0.698483	Smp_071600.x	U	2.34207	down	-0.0714545	-0.365876	-0.218665	translocon-associated protein, alpha subunit, putative	-	gi|226470316 Translocon-associated protein subunit alpha precursor [Schistosoma japonicum] (2e-99/cov=76%/id=70%)
Q2_P05018	1.51784	up	0.411897	Smp_027010.x	U	1.69381	down	-0.113129	-0.428859	-0.270994	clathrin coat adaptor ap3 medium chain, putative	-	gi|256075674 clathrin coat adaptor ap3 medium chain [Schistosoma mansoni] clathrin coat adaptor ap3 medium chain, putative [Schistosoma mansoni] (e-139/cov=64%/id=95%)
Q2_P05517	1.51784	up	0.550759	Smp_066820.x	U	0.020653	down	-0.451931	-0.598855	-0.525393	dice1/dead/h box polypeptide, putative	-	gi|256083362 dice1/dead/h box polypeptide [Schistosoma mansoni] dice1/dead/h box polypeptide, putative [Schistosoma mansoni] (2e-64/cov=62%/id=98%)
Q2_P05859	1.51784	up	0.7394	Smp_037720	U	0.193391	down	-0.0252298	-1.3611	-0.693163	hypothetical protein	-	gi|256077684 hypothetical protein [Schistosoma mansoni] conserved hypothetical protein [Schistosoma mansoni] (1e-89/cov=59%/id=100%)
Q2_P05945	1.51784	up	0.397882	Smp_042140	U	0	down	-0.719023	-1.062	-0.890512	dynein light chain, putative	Sjp 0205680|IPR002048,Calcium-binding EF-hand;IPR011992,EF-Hand type;IPR001372,Dynein light chain, type 1,domain-containing	gi|256078558 dynein light chain [Schistosoma mansoni] dynein light chain, putative [Schistosoma mansoni] (e-107/cov=67%/id=91%)
Q2_P06164	1.51784	up	0.465683	Smp_004080	U	3.14355	down	0.126336	-0.677826	-0.275745	mitochondrial 2-oxoglutarate/malate carrier protein, putative	-	gi|256071081 mitochondrial 2-oxoglutarate/malate carrier protein [Schistosoma mansoni] mitochondrial 2-oxoglutarate/malate carrier protein, putative [Schistosoma mansoni] (e-174/cov=67%/id=99%)
Q2_P06880	1.51784	up	0.818634	Smp_066950	U	0.124453	down	-0.308872	-0.569432	-0.439152	hsp70 binding protein hspbp, putative	-	gi|256083391 hsp70 binding protein hspbp [Schistosoma mansoni] hsp70 binding protein hspbp, putative [Schistosoma mansoni] (4e-52/cov=97%/id=88%)
Q2_P07554	1.51784	up	0.424833	Smp_096900	U	4.26212	down	-0.0106412	-0.387199	-0.19892	hypothetical protein	-	gi|256088941 hypothetical protein [Schistosoma mansoni] expressed protein [Schistosoma mansoni] (3e-88/cov=89%/id=98%)
Q2_P07804	1.51784	up	0.496413	Smp_152710.x	U	0	down	-0.646106	-1.0679	-0.857004	glutathione-s-transferase omega, putative	Sjp 0028180|ko:K03599 stringent starvation protein A, putative	gi|28628851 glutathione S-transferase omega [Schistosoma mansoni] (e-136/cov=76%/id=99%)
Q2_P16157	1.51784	up	0.403417	gi|56758224	U	0	down	-0.76473	-2.00564	-1.38519	-	-	gi|56758224 SJCHGC06396 protein [Schistosoma japonicum] (1e-21/cov=27%/id=79%)
Q2_P16162	1.51784	up	0.745072	Smp_151010	U	0.291105	down	-0.401328	-0.392227	-0.396778	monocarboxylate transporter, putative	-	No hits
Q2_P21189	1.51784	up	0.58648	Smp_134610	U	0.020653	down	-0.467464	-1.2108	-0.839132	monocarboxylate transporter, putative	-	gi|256074872 monocarboxylate transporter [Schistosoma mansoni] monocarboxylate transporter, putative [Schistosoma mansoni] (e-140/cov=92%/id=94%)
Q2_P24469	1.51784	up	0.482112	Sjc_0027920	U	0.0316118	down	-0.292336	-0.915693	-0.604015	-	Sjp 0027920|ko:K01271 X-Pro dipeptidase [EC3.4.13.9], putative	gi|56754565 SJCHGC06332 protein [Schistosoma japonicum] (0.0/cov=68%/id=85%)
Q2_P24943	1.51784	up	0.571908	Smp_096180	U	1.22784	down	-0.355615	-0.187752	-0.271684	hypothetical protein	-	gi|256088785 hypothetical protein [Schistosoma mansoni] hypothetical protein [Schistosoma mansoni] (3e-54/cov=37%/id=83%)
Q2_P25304	1.51784	up	1.27984	Smp_135100	U	0	down	-0.582918	-1.03341	-0.808166	dtdp-glucose 4-6-dehydratase, putative	Sjp 0028560|ko:K01710 dTDP-glucose 4,6-dehydratase [EC4.2.1.46], putative	gi|256075034 dtdp-glucose 4-6-dehydratase [Schistosoma mansoni] dtdp-glucose 4-6-dehydratase, putative [Schistosoma mansoni] (e-115/cov=98%/id=98%)
Q2_P29312	1.51784	up	0.520265	Smp_089400	U	0.291105	down	-0.238977	-0.789108	-0.514042	hypothetical protein	Sjp 0217110|Beta-catenin-like protein 1, putative	gi|256052841 hypothetical protein [Schistosoma mansoni] expressed protein [Schistosoma mansoni] (1e-38/cov=72%/id=92%)
Q2_P33312	1.51784	up	0.547409	Smp_194600	U	0.193391	down	-0.15182	-0.89431	-0.523065	mitochondrial carrier protein-related	Sjp 0212620|Calcium-binding mitochondrial carrier protein SCaMC-3, putative	gi|256070166 mitochondrial carrier protein [Schistosoma mansoni] mitochondrial carrier protein-related [Schistosoma mansoni] (5e-69/cov=90%/id=92%)
Q2_P35934	1.51784	up	0.474351	gi|256073715	U	0	down	-2.08591	-4.30365	-3.19478	-	-	gi|256073715 hypothetical protein [Schistosoma mansoni] hypothetical protein [Schistosoma mansoni] (4e-32/cov=97%/id=40%)
Q2_P38630	1.51784	up	0.615319	gi|256075486	U	0	down	-0.484187	-1.12267	-0.803429	-	-	gi|256075486 sodium-bile acid cotransporter related [Schistosoma mansoni] sodium-bile acid cotransporter related [Schistosoma mansoni] (3e-27/cov=42%/id=58%)
Q2_P38634	1.51784	up	0.52467	gi|256079253	U	2.34207	down	-0.093806	-0.419355	-0.256581	-	-	gi|256079253 ubiquitin-activating enzyme E1-related [Schistosoma mansoni] ubiquitin-activating enzyme E1-related [Schistosoma mansoni] (5e-28/cov=25%/id=76%)
Q2_P38778	1.51784	up	0.642217	gi|256071094	U	0.124453	down	-0.517058	-0.834539	-0.675798	-	-	gi|256071094 hypothetical protein [Schistosoma mansoni] leucine-rich repeat-containing protein, putative [Schistosoma mansoni] (6e-26/cov=28%/id=73%)
Q2_P40518	1.51784	up	0.849004	Sjc_0002680	U	0	down	-0.537885	-1.06828	-0.803082	-	Sjp 0002680|Probable phospholipid-transporting ATPase IF, putative	gi|256089091 atpase class VI type 11c [Schistosoma mansoni] atpase, class VI, type 11c, putative [Schistosoma mansoni] (8e-34/cov=52%/id=60%)
Q2_P02429	1.75021	up	0.397496	Smp_046880.x	U	0.291105	down	-0.219662	-0.608533	-0.414097	glycosyltransferase, putative	Sjp 0117970|expressed protein	gi|256079474 glycosyltransferase [Schistosoma mansoni] glycosyltransferase, putative [Schistosoma mansoni] (3e-76/cov=99%/id=100%)
[truncated: 230 more rows]
