# Supplementary material for: Imatinib Treatment Causes Substantial Transcriptional Changes in Adult Schistosoma mansoni In Vitro Exhibiting Pleiotropic Effects
Source: PLoS Negl Trop Dis. 2014 Jun 12;8(6):e2923. doi: 10.1371/journal.pntd.0002923 (PMC4055459; doi:10.1371/journal.pntd.0002923)
Supplement: Data S14 — List of genes identified in the merging analysis to be up-regulated after Imatinib treatment and differentially regulated (up or down) following TRIKI treatment. Besides the Gene ID number, relative transcript ratios are given for both time-points (24 h and 48 h) as well as annotations and functional categories. (XLSX) [file pntd.0002923.s014.xlsx]

## Sheet: TRIKI & Imatinib (up)
Oligos	q-value(%) TRIKI	Regulation TRIKI	Ratio average TRIKI	NR Gene (Sma, Sjc, GI or Contig)	Probe Strand against NR Gene	q-value(%) Imatinib	Regulation Imatinib	average ratio 24h	average ratio 48h	average ratio 24h and 48h	Gene annotation Smp	Gene annotation Sjc	Gene annotation GI
Q2_P00778	0	up	1.2241	Smp_050470	U	0	up	0.537501	1.45144	0.99447	hypothetical protein	Sjp 0046360|U3 small nucleolar RNA-associated protein 13, putative	gi|256080161 hypothetical protein [Schistosoma mansoni] expressed protein [Schistosoma mansoni] (2e-39/cov=100%/id=84%)
Q2_P00804	0	up	1.56116	Smp_065810	U	4.26212	up	0.279699	0.235912	0.257805	hypothetical protein	Sjp 0084420|IPR001005,Myb, DNA-binding;IPR009057,Homeodomain-like,domain-containing	gi|256083182 hypothetical protein [Schistosoma mansoni] expressed protein [Schistosoma mansoni] (5e-65/cov=66%/id=100%)
Q2_P00932	0	up	0.840712	Smp_133280	U	1.22784	up	0.221427	0.257649	0.239538	arginyl-tRNA synthetase, putative	Sjp 0038640|ko:K01887 arginyl-tRNA synthetase [EC6.1.1.19], putative	gi|256074367 arginyl-tRNA synthetase [Schistosoma mansoni] arginyl-tRNA synthetase, putative [Schistosoma mansoni] (5e-90/cov=99%/id=100%)
Q2_P01192	0	up	1.90211	gi|256081260	U	1.22784	up	0.137179	0.511342	0.32426	-	-	gi|256081260 hypothetical protein [Schistosoma mansoni] expressed protein [Schistosoma mansoni] (e-125/cov=77%/id=100%)
Q2_P01514	0	up	1.73597	Smp_171040	U	0.0891082	up	0.577508	0.489819	0.533664	vasodilator-stimulated phosphoprotein/sprouty protein evh1 domain containing protein, putative	-	gi|256087658 vasodilator-stimulated phosphoprotein/sprouty protein evh1 domain containing protein [Schistosoma mansoni] vasodilator-stimulated phosphoprotein/sprouty protein evh1 domain containing protein, putative [Schistosoma mansoni] (6e-67/cov=90%/id=
Q2_P03861	0	up	1.74372	Smp_174040	U	0.616271	up	0.184777	0.702351	0.443564	neurotracting/lsamp/neurotrimin/obcam related cell adhesion molecule	Sjp 0064800|ko:K03306 inorganic phosphate transporter, PiT family, putative	gi|256053140 neurotracting/lsamp/neurotrimin/obcam related cell adhesion molecule [Schistosoma mansoni] neurotracting/lsamp/neurotrimin/obcam related cell adhesion molecule [Schistosoma mansoni] (3e-76/cov=98%/id=94%)
Q2_P06470	0	up	1.35872	Smp_139070	U	1.22784	up	0.203997	0.396596	0.300296	3bp-1 related rhogap	Sjp 0099920|Rho GTPase-activating protein RICH2, putative	gi|256076546 hypothetical protein [Schistosoma mansoni] 3bp-1 related rhogap [Schistosoma mansoni] (e-103/cov=99%/id=92%)
Q2_P06722	0	up	1.29719	Smp_007660	U	0.124453	up	0.329935	0.654695	0.492315	transcription elongation factor s-II, putative	-	gi|256071836 transcription elongation factor s-II [Schistosoma mansoni] transcription elongation factor s-II, putative [Schistosoma mansoni] (3e-84/cov=61%/id=90%)
Q2_P08731	0	up	1.86935	Smp_149950	U	0.124453	up	0.783033	0.392393	0.587713	dephospho-CoA related kinases	Sjp 0042770|ko:K00859 dephospho-CoA kinase [EC2.7.1.24], putative	gi|256080454 dephospho-CoA related kinases [Schistosoma mansoni] dephospho-CoA related kinases [Schistosoma mansoni] (2e-49/cov=63%/id=98%)
Q2_P08867	0	up	0.841183	Smp_001780	U	0	up	1.58093	0.88091	1.23092	hypothetical protein	Sjp 0005930|Conserved hypothetical protein	gi|256070634 hypothetical protein [Schistosoma mansoni] expressed protein [Schistosoma mansoni] (3e-47/cov=99%/id=98%)
Q2_P09696	0	up	1.93798	Smp_122900	U	0	up	1.20085	1.41601	1.30843	beta-arrestin 1,, putative	Sjp 0301390|ko:K04439 arrestin, putative	gi|256070594 beta-arrestin 1 [Schistosoma mansoni] beta-arrestin 1,, putative [Schistosoma mansoni] (3e-92/cov=99%/id=100%)
Q2_P09791	0	up	1.65249	Smp_054730	U	0.0316118	up	0.348188	1.42747	0.887831	trim56 protein, putative	Sjp 0100680|B-box type zinc finger protein ncl-1, putative	gi|256081001 trim56 protein [Schistosoma mansoni] trim56 protein, putative [Schistosoma mansoni] (9e-74/cov=93%/id=100%)
Q2_P10075	0	up	2.24504	Smp_163190	U	0.124453	up	0.33462	0.72786	0.53124	cell cycle checkpoint protein rad17, putative	-	gi|256085158 cell cycle checkpoint protein rad17 [Schistosoma mansoni] cell cycle checkpoint protein rad17, putative [Schistosoma mansoni] (2e-28/cov=75%/id=98%)
Q2_P10268	0	up	1.84886	Smp_165960	U	0.124453	up	0.357063	0.774243	0.565653	dcp1 related	Sjp 0209380|ko:K01567 DCP1 decapping enzyme homolog A [EC:3.-.-.-], putative	gi|256086066 dcp1 related [Schistosoma mansoni] dcp1 related [Schistosoma mansoni] (7e-66/cov=89%/id=98%)
Q2_P12213	0	up	1.50929	Smp_165970	U	0	up	0.652396	0.862305	0.75735	acidic fibroblast growth factor intracellular binding protein, putative	Sjp 0302970|Acidic fibroblast growth factor intracellular-binding protein, putative	gi|256086072 acidic fibroblast growth factor intracellular binding protein [Schistosoma mansoni] acidic fibroblast growth factor intracellular binding protein, putative [Schistosoma mansoni] (2e-86/cov=96%/id=100%)
Q2_P12640	0	up	1.95086	Smp_168660	U	0	up	0.571573	1.00994	0.790757	vesicle docking protein P115, putative	-	gi|256086991 vesicle docking protein P115 [Schistosoma mansoni] vesicle docking protein P115, putative [Schistosoma mansoni] (3e-80/cov=97%/id=97%)
Q2_P12969	0	up	1.14275	Smp_157920	U	0.291105	up	0.470914	0.430791	0.450852	suppressor of actin (sac)-related	-	gi|256083247 suppressor of actin (sac)-related [Schistosoma mansoni] suppressor of actin (sac)-related [Schistosoma mansoni] (5e-32/cov=99%/id=63%)
Q2_P16563	0	up	1.01382	Smp_124450	U	0.0178697	up	0.488429	1.31858	0.903502	activin receptor, putative	-	gi|256071124 serine/threonine protein kinase [Schistosoma mansoni] serine/threonine kinase [Schistosoma mansoni] (9e-32/cov=98%/id=100%)
Q2_P16607	0	up	1.44022	Smp_173140	U	2.34207	up	0.0681946	0.476851	0.272523	subfamily M3A non-peptidase homologue (M03 family)	-	gi|256052997 subfamily M3A non-peptidase homologue (M03 family) [Schistosoma mansoni] subfamily M3A non-peptidase homologue (M03 family) [Schistosoma mansoni] (6e-52/cov=98%/id=96%)
Q2_P18077	0	up	1.96221	Smp_175310	U	0.193391	up	0.995987	0.294626	0.645306	hypothetical protein	-	gi|256088928 hypothetical protein [Schistosoma mansoni] expressed protein [Schistosoma mansoni] (e-127/cov=86%/id=86%)
Q2_P18131	0	up	1.45146	Smp_000150	U	1.69381	up	0.250554	0.226999	0.238777	similar to PHD finger protein 10 isoform a	Sjp 0004420|PHD finger protein 10, putative	gi|256070283 similar to PHD finger protein 10 isoform a; PHD zinc finger protein XAP135-related [Schistosoma mansoni] similar to PHD finger protein 10 isoform a; PHD zinc finger protein XAP135-related [Schistosoma mansoni] (e-169/cov=91%/id=93%)
Q2_P18399	0	up	1.28712	Smp_002180.x	U	0.0178697	up	0.421525	0.733177	0.577351	transcription factor btf3, putative	-	gi|256070715 transcription factor btf3 [Schistosoma mansoni] transcription factor btf3, putative [Schistosoma mansoni] (9e-64/cov=53%/id=82%)
Q2_P19158	0	up	1.62777	Smp_027750	U	0.124453	up	0.277349	0.966321	0.621835	hypothetical protein	Sjp 0009720|ko:K10395 kinesin family member 4/7/21/27, putative	gi|256075824 hypothetical protein [Schistosoma mansoni] expressed protein [Schistosoma mansoni] (e-159/cov=91%/id=95%)
Q2_P19624	0	up	1.6458	Smp_155740	U	0	up	1.13158	1.38699	1.25929	heat shock protein, putative	Sjp 0300620|ko:K09488 TNF receptor-associated protein 1, putative	gi|256082535 heat shock protein [Schistosoma mansoni] heat shock protein, putative [Schistosoma mansoni] (1e-69/cov=99%/id=100%)
Q2_P19649	0	up	1.51828	Smp_129510	U	0	up	1.51063	2.02786	1.76925	hypothetical protein	-	gi|256073016 hypothetical protein [Schistosoma mansoni] conserved hypothetical protein [Schistosoma mansoni] (e-157/cov=83%/id=95%)
Q2_P19977	0	up	0.770806	Smp_155890	U	0.0178697	up	0.995154	0.528506	0.76183	alkaline phosphatase, putative	Sjp 0132130|ko:K01077 alkaline phosphatase [EC3.1.3.1], putative	gi|296124476 alkaline phosphatase [Schistosoma mansoni] (4e-46/cov=99%/id=100%)
Q2_P19999	0	up	1.40146	Smp_083790	U	0.0891082	up	0.294707	1.06282	0.678763	hypothetical protein	Sjp 0082970|Bromodomain-containing protein 7, putative	gi|256086587 hypothetical protein [Schistosoma mansoni] expressed protein [Schistosoma mansoni] (e-133/cov=99%/id=98%)
Q2_P20010	0	up	1.8358	Smp_074510	U	0.0316118	up	0.474108	0.742091	0.608099	GTP-binding protein alpha subunit, gna, putative	-	gi|256084823 GTP-binding protein alpha subunit gna [Schistosoma mansoni] GTP-binding protein alpha subunit, gna, putative [Schistosoma mansoni] (e-164/cov=97%/id=90%)
Q2_P20036	0	up	1.0897	Smp_150510	U	0	up	0.536838	1.30616	0.921499	wipi-2, putative	Sjp 0012950|WD repeat domain phosphoinositide-interacting protein 2, putative	gi|256080643 wipi-2 [Schistosoma mansoni] wipi-2, putative [Schistosoma mansoni] (1e-97/cov=97%/id=94%)
Q2_P20385	0	up	0.971029	Smp_059710	U	0.0564197	up	0.404267	0.620696	0.512481	hypothetical protein	Sjp 0008920|Protein DEK, putative	gi|256082036 hypothetical protein [Schistosoma mansoni] expressed protein [Schistosoma mansoni] (2e-60/cov=82%/id=77%)
Q2_P20722	0	up	1.25865	Smp_115520	U	0	up	0.934891	1.80017	1.36753	hypothetical protein	-	gi|256068270 hypothetical protein [Schistosoma mansoni] hypothetical protein [Schistosoma mansoni] (1e-89/cov=87%/id=90%)
Q2_P21014	0	up	1.11407	Smp_029850	U	0.291105	up	0.151351	0.754922	0.453137	3-5 exonuclease eri1, putative	Sjp 0017980|ko:K01175 three prime histone mRNA exonuclease 1 [EC:3.1.-.-], putative	gi|256076258 3'-5' exonuclease [Schistosoma mansoni] 3-5 exonuclease eri1, putative [Schistosoma mansoni] (e-123/cov=99%/id=99%)
Q2_P21057	0	up	1.02508	Smp_129320	U	0.0178697	up	0.331827	1.42593	0.878879	cell division control protein, putative	Sjp 0046260|Cell division cycle 5-like protein, putative	gi|256072954 cell division control protein [Schistosoma mansoni] cell division control protein, putative [Schistosoma mansoni] (2e-84/cov=99%/id=90%)
Q2_P21133	0	up	1.43873	Smp_176520	U	0	up	0.726379	1.18049	0.953436	hsda/sda1, putative	Sjp 0032450|Protein SDA1 homolog, putative	gi|256089275 hsda/sda1 [Schistosoma mansoni] hsda/sda1, putative [Schistosoma mansoni] (4e-45/cov=81%/id=78%)
Q2_P21435	0	up	1.5746	Smp_101230	U	2.34207	up	0.338525	0.121887	0.230206	phenylalanyl-tRNA synthetase alpha chain, putative	Sjp 0080790|ko:K01889 phenylalanyl-tRNA synthetase alpha chain [EC6.1.1.20A], putative	gi|256089797 phenylalanyl-tRNA synthetase subunit alpha [Schistosoma mansoni] phenylalanyl-tRNA synthetase alpha chain, putative [Schistosoma mansoni] (e-106/cov=96%/id=93%)
Q2_P21520	0	up	1.51937	Smp_031040.x	U	1.69381	up	0.112629	0.438811	0.27572	zinc phosphodiesterase, putative	-	gi|256076514 zinc phosphodiesterase [Schistosoma mansoni] zinc phosphodiesterase, putative [Schistosoma mansoni] (e-111/cov=93%/id=100%)
Q2_P21876	0	up	1.47639	Smp_041210	U	0.616271	up	0.435265	0.61265	0.523957	hypothetical protein	-	gi|256078383 hypothetical protein [Schistosoma mansoni] expressed protein [Schistosoma mansoni] (1e-26/cov=34%/id=100%)
Q2_P22303	0	up	2.77633	Smp_132350	U	0.124453	up	0.324301	0.707253	0.515777	hypothetical protein	-	gi|256073980 hypothetical protein [Schistosoma mansoni] expressed protein [Schistosoma mansoni] (3e-48/cov=74%/id=82%)
Q2_P22741	0	up	1.27374	Smp_053990	U	3.14355	up	0.290367	0.135222	0.212795	heat shock protein 70 (hsp70)-interacting protein, putative	Sjp 0218510|RNA polymerase II-associated protein 3, putative	gi|256080854 heat shock protein 70 [Schistosoma mansoni] heat shock protein 70 (hsp70)-interacting protein, putative [Schistosoma mansoni] (e-139/cov=55%/id=100%)
Q2_P23191	0	up	1.16571	Smp_064860	U	0	up	0.620117	0.759508	0.689813	heat shock protein 70 (hsp70)-interacting protein, putative	Sjp 0217290|ko:K09553 stress-induced-phosphoprotein 1, putative	gi|256082991 heat shock protein 70 [Schistosoma mansoni] heat shock protein 70 (hsp70)-interacting protein, putative [Schistosoma mansoni] (e-136/cov=93%/id=92%)
Q2_P24683	0	up	0.633696	Smp_145810.x	U	0	up	0.629396	1.00113	0.815264	poly [ADP-ribose] polymerase, putative	Sjp 0069220|Poly [ADP-ribose] polymerase 2, putative	gi|256078862 poly [ADP-ribose] polymerase [Schistosoma mansoni] poly [ADP-ribose] polymerase, putative [Schistosoma mansoni] (e-106/cov=77%/id=97%)
Q2_P24847	0	up	1.52451	Smp_175530	U	1.69381	up	0.302355	0.320838	0.311596	pentatricopeptide repeat-containing protein, putative	-	gi|256088996 pentatricopeptide repeat-containing protein [Schistosoma mansoni] pentatricopeptide repeat-containing protein, putative [Schistosoma mansoni] (e-160/cov=72%/id=92%)
Q2_P26353	0	up	1.89804	Sjc_0013440	U	0.0178697	up	0.710165	0.767023	0.738594	-	Sjp 0013440|ko:K03295 cation efflux system protein, CDF family, putative	gi|256083819 cation efflux protein/ zinc transporter [Schistosoma mansoni] cation efflux protein/ zinc transporter, putative [Schistosoma mansoni] (3e-67/cov=99%/id=85%)
Q2_P26594	0	up	1.48092	Smp_134480	U	0	up	0.489601	0.782081	0.635841	hypothetical protein	Sjp 0212430|expressed protein	gi|256074844 hypothetical protein [Schistosoma mansoni] expressed protein [Schistosoma mansoni] (1e-85/cov=58%/id=78%)
Q2_P26884	0	up	1.6964	Smp_010930	U	0	up	0.472693	0.926333	0.699513	heat shock protein 70 (hsp70)-interacting protein, putative	Sjp 0207580|Mitochondrial precursor proteins import receptor, putative	gi|256072451 heat shock protein 70 [Schistosoma mansoni] heat shock protein 70 (hsp70)-interacting protein, putative [Schistosoma mansoni] (e-126/cov=91%/id=92%)
Q2_P27187	0	up	1.48425	Smp_094640	U	0.0178697	up	0.831749	0.541946	0.686847	zinc finger protein, putative	Sjp 0214330|PR domain zinc finger protein 5, putative	gi|256053131 zinc finger protein [Schistosoma mansoni] zinc finger protein, putative [Schistosoma mansoni] (3e-64/cov=95%/id=69%)
Q2_P27381	0	up	1.50223	Smp_064240	U	2.34207	up	0.160591	0.49832	0.329456	clathrin coat assembly protein ap-1, putative	Sjp 0000240|AP-1 complex subunit mu-1, putative	gi|256052269 clathrin coat assembly protein ap-1 [Schistosoma mansoni] clathrin coat assembly protein ap-1, putative [Schistosoma mansoni] (e-112/cov=93%/id=100%)
Q2_P27440	0	up	1.85027	Smp_126760	U	0	up	0.66485	1.37982	1.02233	hypothetical protein	-	gi|256072021 hypothetical protein [Schistosoma mansoni] expressed protein [Schistosoma mansoni] (1e-92/cov=98%/id=83%)
Q2_P27488	0	up	1.33972	Smp_130330	U	0	up	0.6494	0.8931	0.77125	hypothetical protein	-	gi|256073314 hypothetical protein [Schistosoma mansoni] expressed protein [Schistosoma mansoni] (e-109/cov=91%/id=94%)
Q2_P27526	0	up	0.772283	Smp_017230	U	1.69381	up	0.573158	0.0543858	0.313772	nicotinate phosphoribosyltransferase related pre- B cell enhancing factor	Sjp 0036530|ko:K03462 nicotinamide phosphoribosyltransferase [EC2.4.2.12], putative	gi|256073760 nicotinate phosphoribosyltransferase related pre-B cell enhancing factor [Schistosoma mansoni] nicotinate phosphoribosyltransferase related pre-B cell enhancing factor [Schistosoma mansoni] (e-115/cov=90%/id=100%)
Q2_P27602	0	up	1.5772	gi|226490172	U	0	up	0.908573	0.478512	0.693542	-	-	gi|226490172 glutathione synthetase [Schistosoma japonicum] (2e-54/cov=66%/id=72%)
Q2_P29592	0	up	1.58724	Smp_129020	U	2.34207	up	0.251355	0.23642	0.243887	innexin, putative	-	gi|256072855 innexin [Schistosoma mansoni] innexin, putative [Schistosoma mansoni] (3e-56/cov=99%/id=100%)
Q2_P29694	0	up	1.49176	Smp_171540.x	U	0	up	0.633611	1.34314	0.988374	Ribosome-binding protein 1 (Ribosome receptor protein) (mRRp), putative	Sjp 0066150|IPR009053,Prefoldin;IPR010978,tRNA-binding arm;IPR010989,t-snare,domain-containing	gi|256087824 Ribosome-binding protein 1 (Ribosome receptor protein) (mRRp) [Schistosoma mansoni] Ribosome-binding protein 1 (Ribosome receptor protein) (mRRp), putative [Schistosoma mansoni] (7e-69/cov=92%/id=89%)
Q2_P31317	0	up	0.853064	Smp_157100	U	0.0891082	up	0.936619	0.730426	0.833523	sphingoid long chain base kinase	-	gi|256082977 sphingoid long chain base kinase [Schistosoma mansoni] sphingoid long chain base kinase [Schistosoma mansoni] (1e-45/cov=88%/id=88%)
Q2_P31981	0	up	1.15103	Smp_063560	U	1.69381	up	0.562083	0.0706096	0.316346	hypothetical protein	Sjp 0039750|Transmembrane protein 120B, putative	gi|256082773 hypothetical protein [Schistosoma mansoni] expressed protein [Schistosoma mansoni] (4e-66/cov=99%/id=99%)
Q2_P33226	0	up	1.28509	Smp_131680	U	0.0316118	up	0.316228	1.00557	0.660899	hypothetical protein	-	gi|256073780 hypothetical protein [Schistosoma mansoni] expressed protein [Schistosoma mansoni] (1e-19/cov=92%/id=69%)
Q2_P34162	0	up	1.58067	Smp_135510	U	0	up	0.54617	0.9955	0.770835	NAALADASE L peptidase (M28 family)	Sjp 0085790|ko:K01301 glutamate carboxypeptidase II [EC3.4.17.21], putative	gi|256075192 NAALADASE L peptidase (M28 family) [Schistosoma mansoni] NAALADASE L peptidase (M28 family) [Schistosoma mansoni] (7e-87/cov=94%/id=99%)
Q2_P34246	0	up	1.27819	Smp_152830	U	0	up	0.799576	1.85549	1.32753	sodium/calcium exchanger, putative	-	gi|256081511 sodium/calcium exchanger [Schistosoma mansoni] sodium/calcium exchanger, putative [Schistosoma mansoni] (8e-60/cov=99%/id=100%)
Q2_P37137	0	up	0.932987	gi|256078894	U	0	up	0.640242	1.06562	0.85293	-	-	gi|256078894 tropomyosin [Schistosoma mansoni] tropomyosin, putative [Schistosoma mansoni] (1e-15/cov=48%/id=97%)
Q2_P37913	0	up	1.88644	Smp_132560	U	0.616271	up	0.297243	0.527969	0.412606	hypothetical protein	Sjp 0067160|CCR4-NOT transcription complex subunit 10, putative	gi|256074059 hypothetical protein [Schistosoma mansoni] expressed protein [Schistosoma mansoni] (e-116/cov=99%/id=93%)
Q2_P38432	0	up	1.02253	Sjc_0001340	U	0	up	0.773719	0.651346	0.712532	-	Sjp 0001340|RNA-binding protein 28, putative	gi|226483629 RNA-binding protein 28 [Schistosoma japonicum] (1e-94/cov=76%/id=84%)
Q2_P38771	0	up	1.64931	gi|256088937	U	0.291105	up	0.16741	0.695702	0.431556	-	-	gi|256088937 ADAM17 peptidase (M12 family) [Schistosoma mansoni] ADAM17 peptidase (M12 family) [Schistosoma mansoni] (2e-15/cov=16%/id=91%)
Q2_P39073	0	up	1.20871	Sjc_0300130	U	0	up	0.892876	1.72497	1.30892	-	Sjp 0300130|Melanophilin, putative	gi|76157312 SJCHGC05164 protein [Schistosoma japonicum] (e-159/cov=77%/id=95%)
Q2_P39408	0	up	1.12053	Sjc_0000950	U	3.14355	up	0.150465	0.449896	0.30018	-	Sjp 0000950|ko:K04531 amyloid beta (A4) precursor protein-binding, family A, member 1, putative	gi|76152581 SJCHGC07709 protein [Schistosoma japonicum] (3e-87/cov=89%/id=100%)
Q2_P40027	0	up	1.88347	gi|256087801	U	0.193391	up	0.221424	0.919155	0.570289	-	-	gi|256087801 jnk/sapk-associated protein [Schistosoma mansoni] jnk/sapk-associated protein, putative [Schistosoma mansoni] (4e-29/cov=35%/id=56%)
Q2_P00179	0.134133	up	0.822291	Smp_099560.x	U	2.34207	up	0.42047	0.0997478	0.260109	hypothetical protein	Sjp 0303120|Nuclear fragile X mental retardation-interacting protein 1, putative	gi|256053307 hypothetical protein [Schistosoma mansoni] expressed protein [Schistosoma mansoni] (5e-85/cov=80%/id=82%)
Q2_P03021	0.134133	up	1.4445	Smp_146570	U	0.616271	up	0.337308	0.291596	0.314452	histidyl-tRNA synthetase-related	-	gi|256079143 histidyl-tRNA synthetase-related [Schistosoma mansoni] histidyl-tRNA synthetase-related [Schistosoma mansoni] (8e-92/cov=86%/id=100%)
Q2_P03228	0.134133	up	0.913243	Smp_012480	U	3.14355	up	0.383681	0.160056	0.271868	exonuclease, putative	Sjp 0050150|ko:K10746 exonuclease 1, putative	gi|256072777 exonuclease [Schistosoma mansoni] exonuclease, putative [Schistosoma mansoni] (e-109/cov=99%/id=99%)
Q2_P05631	0.134133	up	0.628473	Smp_005180	U	2.34207	up	0.127122	0.410778	0.26895	hypothetical protein	Sjp 0215560|ko:K03267 G1 to S phase transition protein, putative	gi|256071305 hypothetical protein [Schistosoma mansoni] expressed protein [Schistosoma mansoni] (e-125/cov=83%/id=92%)
Q2_P05661	0.134133	up	0.679682	Smp_064510	U	0	up	0.619913	0.552722	0.586317	rna-binding protein nob1, putative	Sjp 0302360|ko:K07060 NOB1, LOC489733; NIN1/RPN12 binding protein 1 homolog, putative	gi|256082921 rna-binding protein nob1 [Schistosoma mansoni] rna-binding protein nob1, putative [Schistosoma mansoni] (0.0/cov=95%/id=99%)
Q2_P06667	0.134133	up	1.15787	Smp_038990	U	0.864664	up	0.0206161	1.15498	0.5878	bromodomain containing protein, putative	-	gi|256077963 bromodomain containing protein [Schistosoma mansoni] bromodomain containing protein, putative [Schistosoma mansoni] (e-136/cov=90%/id=83%)
Q2_P06898	0.134133	up	1.83479	Smp_009980	U	0.291105	up	0.31757	0.410579	0.364075	ran binding protein 9-related	Sjp 0070020|ko:K09189 myeloid/lymphoid or mixed-lineage leukemia protein 5, putative	gi|256072284 ran binding protein 9-related [Schistosoma mansoni] ran binding protein 9-related [Schistosoma mansoni] (e-141/cov=90%/id=98%)
Q2_P07017	0.134133	up	0.592143	gi|296124476	U	0	up	0.905318	0.791717	0.848518	-	-	gi|296124476 alkaline phosphatase [Schistosoma mansoni] (0.0/cov=80%/id=99%)
Q2_P09472	0.134133	up	0.918305	Smp_163540	U	0.430837	up	0.333017	0.416664	0.37484	hypothetical protein	-	gi|256085292 hypothetical protein [Schistosoma mansoni] expressed protein [Schistosoma mansoni] (9e-66/cov=74%/id=68%)
Q2_P10892	0.134133	up	1.37264	Smp_157290	U	0.0178697	up	0.269713	1.32342	0.796565	hypothetical protein	Sjp 0017600|ko:K06676 condensin complex subunit 2, putative	gi|256083034 hypothetical protein [Schistosoma mansoni] expressed protein [Schistosoma mansoni] (4e-45/cov=98%/id=92%)
Q2_P12559	0.134133	up	1.69089	Smp_144580	U	0.0316118	up	0.391158	1.21371	0.802435	hypothetical protein	-	gi|256078368 hypothetical protein [Schistosoma mansoni] expressed protein [Schistosoma mansoni] (4e-71/cov=99%/id=99%)
Q2_P12791	0.134133	up	1.00081	Smp_121140.x	U	0.864664	up	0.298807	0.368426	0.333616	hypothetical protein	-	No hits
Q2_P18042	0.134133	up	2.1896	gi|56756539	U	0.0564197	up	0.457431	0.554587	0.506009	-	-	gi|56756539 SJCHGC01599 protein [Schistosoma japonicum] (2e-81/cov=73%/id=79%)
Q2_P18123	0.134133	up	1.04349	Smp_021160.x	U	0.0891082	up	0.426722	0.490023	0.458372	peptidyl-prolyl cis-trans isomerase-like 2, ppil2	Sjp 0043890|ko:K10598 peptidyl-prolyl cis-trans isomerase-like 2, putative	gi|256074495 peptidyl-prolyl cis-trans isomerase-like 2 ppil2 [Schistosoma mansoni] peptidyl-prolyl cis-trans isomerase-like 2, ppil2 [Schistosoma mansoni] (0.0/cov=49%/id=100%)
Q2_P18132	0.134133	up	1.22427	Smp_135540	U	0	up	1.47747	0.873481	1.17547	Protein VTS1, putative	-	gi|256075204 Protein VTS1 [Schistosoma mansoni] Protein VTS1, putative [Schistosoma mansoni] (e-123/cov=85%/id=100%)
Q2_P19178	0.134133	up	1.25017	Smp_025030	U	0.193391	up	0.691144	0.496776	0.59396	glutamate-cysteine ligase	-	gi|256075280 gamma-glutamylcysteine synthetase ; glutamate-cysteine ligase [Schistosoma mansoni] gamma-glutamylcysteine synthetase, putative; glutamate-cysteine ligase [Schistosoma mansoni] (3e-62/cov=84%/id=82%)
Q2_P19688	0.134133	up	0.550478	Smp_049600.x	U	2.34207	up	0.173348	0.370621	0.271985	DNAj (hsp40) homolog, subfamily C, member, putative	Sjp 0213560|ko:K09523 DnaJ homolog, subfamily C, member 3, putative	gi|256079991 DNAj (hsp40) homolog subfamily C member [Schistosoma mansoni] DNAj (hsp40) homolog, subfamily C, member, putative [Schistosoma mansoni] (0.0/cov=95%/id=99%)
Q2_P21105	0.134133	up	0.525136	Smp_023270.x	U	0	up	0.836239	1.31807	1.07715	hypothetical protein	-	gi|256074908 hypothetical protein [Schistosoma mansoni] expressed protein [Schistosoma mansoni] (0.0/cov=85%/id=97%)
Q2_P21859	0.134133	up	0.87393	Smp_071470	U	0	up	0.538129	0.941512	0.739821	hypothetical protein	Sjp 0213970|ko:K10153 interferon regulatory factor 2, putative	gi|256084226 hypothetical protein [Schistosoma mansoni] expressed protein [Schistosoma mansoni] (e-116/cov=77%/id=99%)
Q2_P23192	0.134133	up	1.87855	Smp_124120	U	0.193391	up	0.463796	0.32845	0.396123	DNA polymerase epsilon subunit b, putative	-	gi|256070995 DNA polymerase epsilon subunit B [Schistosoma mansoni] DNA polymerase epsilon subunit B, putative [Schistosoma mansoni] (e-173/cov=99%/id=99%)
Q2_P23671	0.134133	up	1.48265	Smp_133150	U	0.864664	up	0.435578	0.2201	0.327839	hypothetical protein	Sjp 0043810|Conserved oligomeric Golgi complex component 5, putative	gi|256074319 hypothetical protein [Schistosoma mansoni] expressed protein [Schistosoma mansoni] (e-122/cov=99%/id=99%)
Q2_P24700	0.134133	up	1.51551	Smp_149640	U	1.69381	up	0.307147	0.231491	0.269319	hypothetical protein	-	gi|256080357 hypothetical protein [Schistosoma mansoni] expressed protein [Schistosoma mansoni] (e-134/cov=92%/id=91%)
Q2_P25933	0.134133	up	0.917467	Smp_163110	U	0.616271	up	0.150606	0.524576	0.337591	DEAD box ATP-dependent RNA helicase, putative	Sjp 0011260|ATP-dependent RNA helicase DDX1, putative	gi|256085130 DEAD box ATP-dependent RNA helicase [Schistosoma mansoni] DEAD box ATP-dependent RNA helicase, putative [Schistosoma mansoni] (3e-72/cov=70%/id=97%)
Q2_P27520	0.134133	up	1.35164	Smp_142780	U	0.291105	up	0.56827	0.284819	0.426545	retinoblastoma binding protein, putative	Sjp 0059740|Retinoblastoma-binding protein 5, putative	gi|256077753 retinoblastoma binding protein [Schistosoma mansoni] retinoblastoma binding protein, putative [Schistosoma mansoni] (e-107/cov=94%/id=100%)
Q2_P28537	0.134133	up	1.13243	Smp_033050.x	U	0	up	0.614122	1.33534	0.974729	DNA topoisomerase type I, putative	Sjp 0092890|ko:K03163 DNA topoisomerase I, putative	gi|256076901 DNA topoisomerase type I [Schistosoma mansoni] DNA topoisomerase type I, putative [Schistosoma mansoni] (6e-66/cov=97%/id=96%)
Q2_P29437	0.134133	up	1.12823	Smp_075360	U	0.616271	up	1.09216	0.083851	0.588008	hypothetical protein	-	gi|256085009 hypothetical protein [Schistosoma mansoni] hypothetical protein [Schistosoma mansoni] (7e-66/cov=99%/id=87%)
Q2_P32113	0.134133	up	1.29825	Smp_168220	U	2.34207	up	0.502828	0.0919311	0.29738	protein regulator of cytokinesis 1 prc1, putative	-	gi|256086848 protein regulator of cytokinesis 1 prc1 [Schistosoma mansoni] protein regulator of cytokinesis 1 prc1, putative [Schistosoma mansoni] (1e-48/cov=99%/id=83%)
Q2_P32431	0.134133	up	1.35002	Smp_067500	U	4.26212	up	-0.102908	0.867679	0.382386	hypothetical protein	-	gi|256052340 hypothetical protein [Schistosoma mansoni] hypothetical protein [Schistosoma mansoni] (4e-39/cov=47%/id=92%)
Q2_P35511	0.134133	up	1.05995	Smp_172410	U	0.0564197	up	0.692852	0.643602	0.668227	serine/threonine protein kinase	-	gi|256088137 serine/threonine protein kinase [Schistosoma mansoni] serine/threonine protein kinase [Schistosoma mansoni] (4e-82/cov=100%/id=85%)
Q2_P36202	0.134133	up	1.6559	gi|256079716	U	4.26212	up	0.386329	0.0601901	0.22326	-	-	gi|256079716 hypothetical protein [Schistosoma mansoni] kif1, putative [Schistosoma mansoni] (1e-06/cov=39%/id=71%)
Q2_P38619	0.134133	up	0.753306	Sjc_0004050	U	0.291105	up	0.386919	0.260132	0.323526	-	Sjp 0004050|expressed protein	gi|76153599 SJCHGC04740 protein [Schistosoma japonicum] (1e-72/cov=70%/id=74%)
Q2_P39280	0.134133	up	1.43522	Sjc_0042880	U	0.616271	up	0.155235	0.598671	0.376953	-	Sjp 0042880|Peptidyl-glycine alpha-amidating monooxygenase precursor, putative	gi|76154002 SJCHGC08654 protein [Schistosoma japonicum] (e-127/cov=89%/id=100%)
Q2_P39518	0.134133	up	1.48115	gi|56754419	U	0.0316118	up	0.325057	1.0936	0.70933	-	-	gi|56754419 SJCHGC07967 protein [Schistosoma japonicum] (2e-47/cov=41%/id=88%)
Q2_P39814	0.134133	up	1.16373	Sjc_0042490	U	0.124453	up	0.376464	0.355846	0.366155	-	Sjp 0042490|ko:K01509 adenosinetriphosphatase [EC3.6.1.3], putative	gi|257215840 DEAD (Asp-Glu-Ala-Asp) box polypeptide 56 [Schistosoma japonicum] (e-138/cov=67%/id=99%)
Q2_P04228	0.240434	up	0.809089	Smp_045400	U	0.0564197	up	0.317199	0.61926	0.46823	hypothetical protein	-	gi|256079165 hypothetical protein [Schistosoma mansoni] expressed protein [Schistosoma mansoni] (e-129/cov=88%/id=83%)
Q2_P05474	0.240434	up	1.0257	Smp_008900	U	0	up	0.679893	1.73196	1.20593	eukaryotic translation initiation factor 4 gamma, putative	-	gi|256072072 eukaryotic translation initiation factor 4 gamma [Schistosoma mansoni] eukaryotic translation initiation factor 4 gamma, putative [Schistosoma mansoni] (e-140/cov=80%/id=94%)
Q2_P13509	0.240434	up	1.20342	Smp_133350	U	0	up	0.78398	0.704812	0.744396	nucleolar GTP-binding protein, putative	Sjp 0213230|Nucleolar GTP-binding protein 1, putative	gi|256074396 nucleolar GTP-binding protein [Schistosoma mansoni] nucleolar GTP-binding protein, putative [Schistosoma mansoni] (3e-52/cov=94%/id=98%)
Q2_P15296	0.240434	up	1.36124	Smp_160140	U	0.291105	up	0.380315	0.392724	0.38652	transcription factor, putative	-	gi|256083965 hypothetical protein [Schistosoma mansoni] expressed protein [Schistosoma mansoni] (3e-22/cov=91%/id=98%)
Q2_P18534	0.240434	up	1.10501	Smp_002150	U	0.616271	up	1.18604	-0.0228189	0.581611	subfamily S1A unassigned peptidase (S01 family)	Sjp 0301550|ko:K01346 pancreatic elastase II [EC3.4.21.71], putative	gi|256070709 subfamily S1A unassigned peptidase (S01 family) [Schistosoma mansoni] subfamily S1A unassigned peptidase (S01 family) [Schistosoma mansoni] (0.0/cov=92%/id=87%)
Q2_P18606	0.240434	up	0.506861	Smp_011860	U	0	up	0.55282	1.08914	0.82098	transcription factor LCR-F1 , putative	Sjp 0209350|IPR008917,Eukaryotic transcription factor, Skn-1-like, DNA-binding,domain-containing	gi|256072649 transcription factor LCR-F1 [Schistosoma mansoni] transcription factor LCR-F1 , putative [Schistosoma mansoni] (0.0/cov=93%/id=93%)
Q2_P23481	0.240434	up	0.962782	Smp_101370.x	U	0.0178697	up	0.330698	0.887351	0.609024	mesoderm induction early response 1 related	Sjp 0058760|Mesoderm induction early response protein 1, putative	gi|256089826 mesoderm induction early response 1 related [Schistosoma mansoni] mesoderm induction early response 1 related [Schistosoma mansoni] (0.0/cov=99%/id=99%)
Q2_P35610	0.240434	up	1.11099	Smp_035150	U	0	up	0.568626	0.84754	0.708083	hypothetical protein	-	gi|256092888 hypothetical protein [Schistosoma mansoni] expressed protein [Schistosoma mansoni] (2e-98/cov=97%/id=99%)
Q2_P37616	0.240434	up	1.11395	Smp_005640	U	4.26212	up	0.394435	0.113659	0.254047	poly(A) polymerase cid (pap) (caffein-induced death protein), putative	-	gi|256071408 poly(A) polymerase cid (pap) (caffein-induced death protein) [Schistosoma mansoni] poly(A) polymerase cid (pap) (caffein-induced death protein), putative [Schistosoma mansoni] (9e-77/cov=72%/id=100%)
Q2_P37938	0.240434	up	1.5258	C919472.1	U	0.0564197	up	0.270363	0.868443	0.569403	-	-	No hits
Q2_P38204	0.240434	up	1.2048	Smp_179900	U	0.124453	up	0.281427	1.03785	0.65964	hypothetical protein	-	gi|256090341 hypothetical protein [Schistosoma mansoni] expressed protein [Schistosoma mansoni] (3e-23/cov=64%/id=100%)
Q2_P39752	0.240434	up	1.25182	Sjc_0013970	U	2.34207	up	0.192172	0.443791	0.317982	-	Sjp 0013970|expressed protein	gi|256071176 hypothetical protein [Schistosoma mansoni] hypothetical protein [Schistosoma mansoni] (e-129/cov=84%/id=65%)
Q2_P02277	0.362291	up	1.32857	Smp_073290	U	0.291105	up	0.238251	0.656059	0.447155	protein phosphatase, putative	-	gi|256084572 protein phosphatase [Schistosoma mansoni] protein phosphatase, putative [Schistosoma mansoni] (e-138/cov=90%/id=100%)
Q2_P03152	0.362291	up	1.64657	Smp_147900	U	0	up	0.398277	1.07484	0.736559	protease family C12 ubiquitin carboxy-terminal hydrolase, putative	-	gi|256079698 protease family C12 ubiquitin carboxy-terminal hydrolase [Schistosoma mansoni] protease family C12 ubiquitin carboxy-terminal hydrolase, putative [Schistosoma mansoni] (1e-57/cov=78%/id=100%)
Q2_P06581	0.362291	up	1.73917	Smp_052140	U	0.124453	up	0.217496	0.736842	0.477169	hypothetical protein	-	gi|256080494 hypothetical protein [Schistosoma mansoni] expressed protein [Schistosoma mansoni] (8e-98/cov=66%/id=92%)
Q2_P07365	0.362291	up	0.838566	Smp_016390.x	U	0	up	0.440853	0.840923	0.640888	snf7-like protein (bc-2) (putative breast adenocarcinoma marker)	-	gi|256073565 snf7-like protein (bc-2) ( breast adenocarcinoma marker) [Schistosoma mansoni] snf7-like protein (bc-2) (putative breast adenocarcinoma marker) [Schistosoma mansoni] (e-106/cov=66%/id=89%)
Q2_P07451	0.362291	up	1.04967	Smp_004990	U	1.22784	up	0.132192	0.548204	0.340198	chaperonin containing t-complex protein 1, zeta subunit, tcpz, putative	Sjp 0095780|ko:K09498 T-complex protein 1 subunit zeta, putative	gi|256071267 chaperonin containing t-complex protein 1 zeta subunit tcpz [Schistosoma mansoni] chaperonin containing t-complex protein 1, zeta subunit, tcpz, putative [Schistosoma mansoni] (0.0/cov=87%/id=99%)
Q2_P10926	0.362291	up	1.50369	Smp_124030	U	0.193391	up	0.805734	0.234689	0.520211	hypothetical protein	Sjp 0000430|expressed protein	gi|256070963 hypothetical protein [Schistosoma mansoni] expressed protein [Schistosoma mansoni] (1e-11/cov=93%/id=96%)
Q2_P19750	0.362291	up	1.19737	Smp_017360	U	0.616271	up	0.175452	0.534394	0.354923	T-complex protein 1 subunit alpha (TCP-1-alpha) (CCT-alpha), putative	Sjp 0082530|ko:K09493 T-complex protein 1 subunit alpha, putative	gi|256073784 T-complex protein 1 subunit alpha (TCP-1-alpha) (CCT-alpha) [Schistosoma mansoni] T-complex protein 1 subunit alpha (TCP-1-alpha) (CCT-alpha), putative [Schistosoma mansoni] (0.0/cov=91%/id=100%)
Q2_P20652	0.362291	up	1.13153	Smp_048660	U	0.616271	up	0.224674	0.547426	0.38605	nucleolar protein NOP56, putative	Sjp 0076200|Nucleolar protein 5A, putative	gi|256079809 nucleolar protein NOP56 [Schistosoma mansoni] nucleolar protein NOP56, putative [Schistosoma mansoni] (0.0/cov=99%/id=93%)
Q2_P22073	0.362291	up	0.942623	Smp_179710	U	1.22784	up	0.836956	-0.0738866	0.381535	serine hydroxymethyltransferase putative	Sjp 0200420|ko:K00600 glycine hydroxymethyltransferase [EC2.1.2.1], putative	gi|256090280 serine hydroxymethyltransferase [Schistosoma mansoni] serine hydroxymethyltransferase putative [Schistosoma mansoni] (2e-89/cov=91%/id=93%)
Q2_P23259	0.362291	up	0.75496	Smp_054800	U	1.22784	up	0.287092	0.21043	0.248761	related to multifunctional cyclin-dependent kinase-related	Sjp 0061800|ko:K06867 Glycerophosphoryl diester phosphodiesterase, putative	gi|256081015 related to multifunctional cyclin-dependent kinase-related [Schistosoma mansoni] related to multifunctional cyclin-dependent kinase-related [Schistosoma mansoni] (0.0/cov=92%/id=99%)
Q2_P23569	0.362291	up	0.797363	Smp_154930	U	0.0891082	up	0.412598	0.373719	0.393159	pold3 protein , putative	-	gi|256052206 pold3 protein [Schistosoma mansoni] pold3 protein , putative [Schistosoma mansoni] (e-161/cov=62%/id=100%)
Q2_P24552	0.362291	up	1.19227	Sjc_0093140	U	0.193391	up	0.242909	0.739898	0.491404	-	Sjp 0093140|Pre-mRNA-splicing factor 18, putative	gi|256081951 pre-mRNA processing factor [Schistosoma mansoni] pre-mRNA processing factor, putative [Schistosoma mansoni] (1e-77/cov=97%/id=69%)
Q2_P25032	0.362291	up	0.635651	Smp_080180	U	0.864664	up	0.416253	0.184754	0.300504	carcinoma associated protein hoj-1, putative	-	gi|256085854 carcinoma associated protein hoj-1 [Schistosoma mansoni] carcinoma associated protein hoj-1, putative [Schistosoma mansoni] (e-107/cov=89%/id=88%)
Q2_P26261	0.362291	up	0.771939	Smp_069170	U	0.0178697	up	0.671247	0.487801	0.579524	cation efflux protein/ zinc transporter, putative	-	gi|256083819 cation efflux protein/ zinc transporter [Schistosoma mansoni] cation efflux protein/ zinc transporter, putative [Schistosoma mansoni] (e-119/cov=63%/id=92%)
Q2_P27188	0.362291	up	0.957616	Smp_003770	U	1.22784	up	0.700847	0.122929	0.411888	histone h1/h5, putative	-	gi|256071021 histone h1/h5 [Schistosoma mansoni] histone h1/h5, putative [Schistosoma mansoni] (2e-56/cov=42%/id=100%)
Q2_P36123	0.362291	up	0.965108	Smp_067930	U	0.864664	up	0.153793	0.598303	0.376048	28 kDa heat- and acid-stable phosphoprotein (PDGF-associated protein) (PAP) (PDGFA-associated protein 1) (PAP1), putative	-	gi|256083556 phosphoprotein [Schistosoma mansoni] 28 kDa heat-and acid-stable phosphoprotein (PDGF-associated protein) (PAP) (PDGFA-associated protein 1) (PAP1), putative [Schistosoma mansoni] (8e-22/cov=65%/id=70%)
Q2_P00472	0.403696	up	1.1018	Smp_129360	U	0	up	1.13221	1.31146	1.22183	cyclin G, putative	-	gi|256072968 cyclin G [Schistosoma mansoni] cyclin G, putative [Schistosoma mansoni] (0.0/cov=96%/id=96%)
Q2_P01971	0.403696	up	0.674141	Smp_159100	U	1.22784	up	0.167861	0.377936	0.272898	hypothetical protein	-	gi|256083628 hypothetical protein [Schistosoma mansoni] expressed protein [Schistosoma mansoni] (4e-45/cov=99%/id=100%)
Q2_P06585	0.403696	up	1.06498	Smp_074370	U	0.193391	up	0.556679	0.397806	0.477242	hypothetical protein	Sjp 0301150|Pre-mRNA-processing factor 17, putative	gi|256084792 hypothetical protein [Schistosoma mansoni] expressed protein [Schistosoma mansoni] (5e-95/cov=86%/id=99%)
Q2_P06967	0.403696	up	0.579857	Sjc_0068730	U	0.0178697	up	0.386517	0.956991	0.671754	-	Sjp 0068730|ko:K03066 26S proteasome regulatory subunit T6, putative	gi|226467157 Tat-binding protein 10 [Schistosoma japonicum] Tat-binding protein 10 [Schistosoma japonicum] Tat-binding protein 10 [Schistosoma japonicum] (0.0/cov=81%/id=94%)
Q2_P07933	0.403696	up	0.92462	Smp_038030	U	0.864664	up	0.584779	0.0829827	0.333881	adenylosuccinate lyase	-	gi|256077743 adenylosuccinate lyase [Schistosoma mansoni] adenylosuccinate lyase [Schistosoma mansoni] (5e-58/cov=49%/id=100%)
Q2_P17051	0.403696	up	0.597579	Smp_039670	U	0.0178697	up	0.39427	0.970231	0.68225	cyclin l, putative	-	gi|256078091 cyclin l [Schistosoma mansoni] cyclin l, putative [Schistosoma mansoni] (1e-23/cov=96%/id=74%)
Q2_P20392	0.403696	up	1.18403	Smp_026090	U	0.864664	up	0.350938	0.422656	0.386797	ras-related GTP binding rag C,d/gtr2	Sjp 0302160|Ras-related GTP-binding protein D, putative	gi|256075472 ras-related GTP binding rag Cd/gtr2 [Schistosoma mansoni] ras-related GTP binding rag C,d/gtr2 [Schistosoma mansoni] (e-134/cov=98%/id=94%)
Q2_P20456	0.403696	up	0.564626	Smp_096020.x	U	0	up	0.591443	1.02842	0.809932	adenosylhomocysteinase, putative	Sjp 0207650|ko:K01251 adenosylhomocysteinase [EC3.3.1.1], putative	gi|256088756 adenosylhomocysteinase [Schistosoma mansoni] adenosylhomocysteinase, putative [Schistosoma mansoni] (e-114/cov=61%/id=99%)
Q2_P20645	0.403696	up	1.36959	Smp_017900	U	0	up	0.787739	2.08159	1.43466	serine/threonine kinase	-	gi|256073831 serine/threonine protein kinase [Schistosoma mansoni] serine/threonine kinase [Schistosoma mansoni] (e-132/cov=99%/id=91%)
Q2_P20876	0.403696	up	1.7362	Smp_049760	U	2.34207	up	0.121221	0.474803	0.298012	TGF-beta receptor, putative	Sjp 0023430|ko:K04674 transforming growth factor, beta receptor I, putative	gi|256080022 protein kinase [Schistosoma mansoni] protein kinase [Schistosoma mansoni] (0.0/cov=95%/id=94%)
Q2_P23542	0.403696	up	0.802395	Smp_069130.x	U	0.0178697	up	0.305485	1.06088	0.683182	heat shock protein 70 (hsp70)-4, putative	Sjp 0300270|ko:K09485 heat shock protein 110kDa, putative	gi|256083804 heat shock protein 70 [Schistosoma mansoni] heat shock protein 70 (hsp70)-4, putative [Schistosoma mansoni] (0.0/cov=91%/id=93%)
Q2_P26898	0.403696	up	1.15337	Smp_160560	U	0.0178697	up	0.417607	0.728442	0.573025	hypothetical protein	Sjp 0210420|ko:K07223 putative iron-dependent peroxidase, putative	gi|256084083 hypothetical protein [Schistosoma mansoni] expressed protein [Schistosoma mansoni] (e-125/cov=83%/id=99%)
Q2_P27153	0.403696	up	1.10589	Smp_051070	U	0.0891082	up	0.839969	0.292045	0.566007	hypothetical protein	-	gi|256080264 hypothetical protein [Schistosoma mansoni] expressed protein [Schistosoma mansoni] (e-106/cov=68%/id=84%)
Q2_P28454	0.403696	up	1.01532	Sjc_0204160	U	0	up	0.664695	0.715723	0.690209	-	Sjp 0204160|Probable ATP-dependent RNA helicase DDX47, putative	gi|226479754 Putative ATP-dependent RNA helicase T26G10.1 [Schistosoma japonicum] (6e-41/cov=99%/id=62%)
Q2_P29205	0.403696	up	0.844968	Smp_124320	U	0.616271	up	0.453857	0.280062	0.366959	50S ribosomal protein L4, putative	Sjp 0028620|ko:K02926 large subunit ribosomal protein L4, putative	gi|256071067 50S ribosomal protein L4 [Schistosoma mansoni] 50S ribosomal protein L4, putative [Schistosoma mansoni] (8e-65/cov=99%/id=92%)
Q2_P29319	0.403696	up	0.846866	Smp_136930	U	1.22784	up	0.427713	0.296119	0.361916	hypothetical protein	Sjp 0015050|IPR002068,Heat shock protein Hsp20;IPR008978,HSP20-like chaperone,domain-containing	gi|256075723 hypothetical protein [Schistosoma mansoni] hypothetical protein [Schistosoma mansoni] (7e-20/cov=63%/id=76%)
Q2_P31605	0.403696	up	1.41642	Smp_152620	U	3.14355	up	0.153111	0.387482	0.270296	hook homolog, putative	Sjp 0205790|Protein Hook homolog 3, putative	gi|256081416 hook homolog [Schistosoma mansoni] hook homolog, putative [Schistosoma mansoni] (4e-69/cov=92%/id=82%)
Q2_P33452	0.403696	up	1.18031	Smp_126910	U	3.14355	up	0.169906	0.237106	0.203506	WD-repeat protein, putative	Sjp 0212000|IPR007190,Periodic tryptophan protein-associated region,domain-containing	gi|256072080 hypothetical protein [Schistosoma mansoni] WD-repeat protein, putative [Schistosoma mansoni] (5e-69/cov=99%/id=98%)
Q2_P36464	0.403696	up	0.797833	C916635.1	U	0.291105	up	0.314678	0.640941	0.47781	-	-	No hits
Q2_P37604	0.403696	up	1.00045	Smp_158150	U	0.430837	up	1.33099	0.0609531	0.695972	reticulocalbin, putative	Sjp 0030920|Reticulocalbin-1 precursor, putative	gi|76154977 SJCHGC08066 protein [Schistosoma japonicum] (6e-70/cov=67%/id=77%)
Q2_P38995	0.403696	up	1.07807	Sjc_0121180	U	0	up	1.02606	1.43653	1.2313	-	Sjp 0121180|expressed protein	gi|256085207 hypothetical protein [Schistosoma mansoni] expressed protein [Schistosoma mansoni] (4e-26/cov=46%/id=72%)
Q2_P39036	0.403696	up	1.60147	gi|76162589	U	0	up	0.470533	1.13225	0.801392	-	-	gi|76162589 SJCHGC04430 protein [Schistosoma japonicum] (1e-32/cov=24%/id=100%)
Q2_P39344	0.403696	up	1.11125	Sjc_0303700	U	0	up	1.5769	1.56227	1.56959	-	Sjp 0303700|expressed protein	gi|76153367 SJCHGC08324 protein [Schistosoma japonicum] (2e-62/cov=81%/id=79%)
Q2_P01335	0.429714	up	1.71879	gi|226490240	U	3.14355	up	0.169646	0.358817	0.264232	-	-	gi|226490240 Alpha-taxilin [Schistosoma japonicum] (2e-62/cov=60%/id=53%)
Q2_P01377	0.429714	up	1.21508	Smp_178730	U	0	up	1.11009	1.75418	1.43214	hypothetical protein	-	gi|256089958 hypothetical protein [Schistosoma mansoni] expressed protein [Schistosoma mansoni] (1e-78/cov=99%/id=83%)
Q2_P02090	0.429714	up	1.29277	Smp_150280	U	0	up	0.491619	1.30289	0.897256	f-box/leucine rich repeat protein, putative	Sjp 0300090|F-box/LRR-repeat protein 2, putative	gi|256080566 f-box/leucine rich repeat protein [Schistosoma mansoni] f-box/leucine rich repeat protein, putative [Schistosoma mansoni] (1e-54/cov=99%/id=90%)
Q2_P02220	0.429714	up	0.959081	Smp_153190	U	1.69381	up	0.448503	0.614482	0.531493	hypothetical protein	Sjp 0098190|expressed protein	gi|256081613 hypothetical protein [Schistosoma mansoni] expressed protein [Schistosoma mansoni] (e-138/cov=99%/id=79%)
Q2_P04192	0.429714	up	1.00522	Smp_084380	U	0.291105	up	0.274628	0.457162	0.365895	cleavage and polyadenylation specificity factor- related	Sjp 0011280|Cleavage and polyadenylation specificity factor subunit 3, putative	gi|256086716 cleavage and polyadenylation specificity factor-related [Schistosoma mansoni] cleavage and polyadenylation specificity factor-related [Schistosoma mansoni] (0.0/cov=99%/id=99%)
Q2_P05681	0.429714	up	0.830967	Smp_144220	U	3.14355	up	0.454922	0.0606944	0.257808	glycine amidinotransferase	-	gi|256078241 glycine amidinotransferase [Schistosoma mansoni] glycine amidinotransferase [Schistosoma mansoni] (0.0/cov=85%/id=98%)
Q2_P05977	0.429714	up	0.830639	Smp_033150	U	0	up	0.872359	0.709146	0.790753	hypothetical protein	-	gi|256076917 hypothetical protein [Schistosoma mansoni] expressed protein [Schistosoma mansoni] (e-119/cov=80%/id=89%)
Q2_P10536	0.429714	up	1.39121	Smp_020480	U	0	up	1.00935	0.850501	0.929928	hypothetical protein	-	gi|256074374 hypothetical protein [Schistosoma mansoni] hypothetical protein [Schistosoma mansoni] (e-104/cov=95%/id=99%)
Q2_P12548	0.429714	up	1.0029	Smp_139730	U	0.0316118	up	0.729832	0.585792	0.657812	Intraflagellar transport 81 (Carnitine deficiency-associated protein expressed in ventricle 1) (CDV-1 protein), putative	Sjp 0036790|Intraflagellar transport protein 81 homolog, putative	gi|256076767 Intraflagellar transport 81 (Carnitine deficiency-associated protein expressed in ventricle 1) (CDV-1 protein) [Schistosoma mansoni] Intraflagellar transport 81 (Carnitine deficiency-associated protein expressed in ventricle 1) (CDV-1 protein
Q2_P12784	0.429714	up	1.56849	Smp_075690	U	0	up	0.610274	0.936994	0.773634	translation elongation factor G, putative	Sjp 0080540|ko:K02355 elongation factor EF-G, putative	gi|256085074 translation elongation factor G [Schistosoma mansoni] translation elongation factor G, putative [Schistosoma mansoni] (9e-42/cov=99%/id=100%)
Q2_P14081	0.429714	up	0.963506	Smp_156390	U	0	up	1.54007	1.25144	1.39576	growth factor receptor-bound protein, putative	-	gi|256082752 growth factor receptor-bound protein [Schistosoma mansoni] growth factor receptor-bound protein, putative [Schistosoma mansoni] (6e-84/cov=99%/id=93%)
Q2_P17977	0.429714	up	0.800552	Smp_060180	U	0.0178697	up	0.494035	0.538623	0.516329	nucleoporin seh1 (sec13-like protein)	-	gi|256082130 nucleoporin seh1 (sec13-like protein) [Schistosoma mansoni] nucleoporin seh1 (sec13-like protein) [Schistosoma mansoni] (e-151/cov=89%/id=94%)
Q2_P18359	0.429714	up	1.12683	gi|256071533	U	0.291105	up	0.507308	0.338356	0.422832	-	-	gi|256071533 gamma-tubulin complex component 2 (gcp-2) [Schistosoma mansoni] gamma-tubulin complex component 2 (gcp-2), putative [Schistosoma mansoni] (e-148/cov=67%/id=93%)
Q2_P18373	0.429714	up	1.46235	Smp_149270	U	4.26212	up	-0.125102	0.881242	0.37807	hypothetical protein	-	gi|256080202 hypothetical protein [Schistosoma mansoni] expressed protein [Schistosoma mansoni] (e-108/cov=70%/id=84%)
Q2_P18465	0.429714	up	1.03659	Smp_004590	U	3.14355	up	0.175622	0.404948	0.290285	hypothetical protein	-	gi|256071176 hypothetical protein [Schistosoma mansoni] hypothetical protein [Schistosoma mansoni] (e-106/cov=97%/id=98%)
Q2_P18568	0.429714	up	0.773272	Smp_073500.x	U	0	up	0.40241	0.833278	0.617844	elongation factor tu (ef-tu), putative	Sjp 0215290|ko:K02358 elongation factor EF-Tu, putative	gi|256084618 elongation factor tu (ef-tu) [Schistosoma mansoni] elongation factor tu (ef-tu), putative [Schistosoma mansoni] (0.0/cov=76%/id=95%)
Q2_P18960	0.429714	up	0.655499	Smp_135790	U	0.291105	up	0.0992201	0.958276	0.528748	dynamin-associated protein, putative	Sjp 0037040|Intersectin-1, putative	gi|256075285 dynamin-associated protein [Schistosoma mansoni] dynamin-associated protein, putative [Schistosoma mansoni] (3e-83/cov=99%/id=100%)
Q2_P19622	0.429714	up	0.696086	Smp_000740.x	U	3.14355	up	0.113472	0.307281	0.210377	26s proteasome non-atpase regulatory subunit 4 (26s proteasomeregulatory subunit s5a)	Sjp 0217580|ko:K00889 1-phosphatidylinositol-4-phosphate 5-kinase [EC2.7.1.68], putative	gi|2623826 S5a 26s proteasome [Schistosoma mansoni] (0.0/cov=86%/id=89%)
Q2_P20252	0.429714	up	0.879413	Smp_148930	U	0.291105	up	0.347842	0.452648	0.400245	structure specific recognition protein, putative	Sjp 0035580|ko:K09272 structure-specific recognition protein 1, putative	gi|256080078 structure specific recognition protein [Schistosoma mansoni] structure specific recognition protein, putative [Schistosoma mansoni] (e-143/cov=96%/id=98%)
Q2_P20468	0.429714	up	1.43337	Smp_096240	U	0.0891082	up	0.242542	0.843434	0.542988	zinc finger protein, putative	-	gi|256088800 zinc finger protein [Schistosoma mansoni] zinc finger protein, putative [Schistosoma mansoni] (1e-89/cov=47%/id=80%)
Q2_P21261	0.429714	up	1.21565	Smp_168810	U	0.0178697	up	0.394694	1.47293	0.933811	ets, putative	Sjp 0006930|ko:K09441 GA-binding protein transcription factor, alpha, putative	gi|256087049 gabp alpha [Schistosoma mansoni] gabp alpha, putative [Schistosoma mansoni] (e-100/cov=87%/id=89%)
Q2_P21465	0.429714	up	0.707766	Smp_024490	U	0	up	0.873507	0.643052	0.75828	metal dependent hydrolase - related	Sjp 0212600|similar to UPF0160 protein C694.04c, putative	gi|256075166 metal dependent hydrolase-related [Schistosoma mansoni] metal dependent hydrolase-related [Schistosoma mansoni] (e-137/cov=99%/id=95%)
Q2_P22653	0.429714	up	0.964963	Smp_015720	U	2.34207	up	0.113231	0.401195	0.257213	GTP-binding protein-related	Sjp 0214350|ko:K06942 OLA1; Obg-like ATPase 1, putative	gi|256073441 GTP-binding protein-related [Schistosoma mansoni] GTP-binding protein-related [Schistosoma mansoni] (0.0/cov=89%/id=96%)
Q2_P22851	0.429714	up	0.739991	Smp_138640	U	4.26212	up	0.137833	0.309193	0.223513	chromatin regulatory protein sir2, putative	-	gi|256076387 chromatin regulatory protein sir2 [Schistosoma mansoni] chromatin regulatory protein sir2, putative [Schistosoma mansoni] (1e-69/cov=88%/id=80%)
Q2_P23467	0.429714	up	0.638958	Smp_036130	U	4.26212	up	0.0325217	0.445343	0.238932	phosducin-like protein (phlp)	-	gi|226470352 putative Pdc1 protein [Schistosoma japonicum] putative Pdc1 protein [Schistosoma japonicum] putative Pdc1 protein [Schistosoma japonicum] (e-107/cov=35%/id=86%)
Q2_P25363	0.429714	up	0.722959	Smp_046160	U	1.69381	up	0.147027	0.453967	0.300497	protein phosphatase inhibitor 2 (ipp-2), putative	Sjp 0035690|Protein phosphatase inhibitor 2, putative	gi|226482364 Protein phosphatase inhibitor 2 [Schistosoma japonicum] (4e-58/cov=45%/id=82%)
Q2_P26354	0.429714	up	0.653027	gi|256082991	U	0	up	0.555299	0.902095	0.728697	-	-	gi|256082991 heat shock protein 70 [Schistosoma mansoni] heat shock protein 70 (hsp70)-interacting protein, putative [Schistosoma mansoni] (e-116/cov=67%/id=100%)
Q2_P26801	0.429714	up	0.871397	Smp_176670	U	0.0178697	up	0.872404	1.6041	1.23825	histone H2A, putative	-	gi|256089337 histone H2A [Schistosoma mansoni] histone H2A, putative [Schistosoma mansoni] (2e-89/cov=63%/id=96%)
Q2_P26803	0.429714	up	1.70639	gi|256086320	U	0.0564197	up	0.236969	1.42393	0.83045	-	-	gi|256086320 hypothetical protein [Schistosoma mansoni] hypothetical protein [Schistosoma mansoni] (4e-68/cov=42%/id=97%)
Q2_P26948	0.429714	up	1.24925	Smp_172910	U	0	up	0.569942	1.02499	0.797466	protein phosphatase pp2a regulatory subunit B, putative	-	gi|256088233 protein phosphatase pp2a regulatory subunit B [Schistosoma mansoni] protein phosphatase pp2a regulatory subunit B, putative [Schistosoma mansoni] (6e-95/cov=64%/id=98%)
Q2_P26968	0.429714	up	1.15692	Smp_194770	U	0.193391	up	0.270913	0.599031	0.434972	ATP:guanidino kinase (Smc74), putative	Sjp 0200590|ko:K00933 creatine kinase [EC2.7.3.2], putative	gi|256070228 ATP:guanidino kinase (Smc74) [Schistosoma mansoni] ATP:guanidino kinase (Smc74), putative [Schistosoma mansoni] (e-118/cov=72%/id=100%)
Q2_P27157	0.429714	up	0.773406	gi|256066569	U	1.22784	up	0.463514	0.197615	0.330564	-	-	gi|256066569 peter pan-related [Schistosoma mansoni] peter pan-related [Schistosoma mansoni] (e-110/cov=95%/id=96%)
Q2_P31396	0.429714	up	1.55614	Smp_153560	U	0.0178697	up	0.466072	1.29488	0.880474	RING finger protein B (Protein rngB), putative	-	gi|256081737 RING finger protein B (Protein rngB) [Schistosoma mansoni] RING finger protein B (Protein rngB), putative [Schistosoma mansoni] (4e-77/cov=99%/id=100%)
Q2_P31715	0.429714	up	1.05129	Smp_131360	U	0.291105	up	0.353383	0.365566	0.359475	DEAD box ATP-dependent RNA helicase, putative	Sjp 0081920|ko:K01509 adenosinetriphosphatase [EC3.6.1.3], putative	gi|256073668 DEAD box ATP-dependent RNA helicase [Schistosoma mansoni] DEAD box ATP-dependent RNA helicase, putative [Schistosoma mansoni] (4e-53/cov=98%/id=95%)
Q2_P34570	0.429714	up	1.1242	Smp_157520	U	0.124453	up	0.397319	0.860727	0.629023	hypothetical protein	Sjp 0097520|ko:K09239 human immunodeficiency virus type I enhancer-binding protein, putative	gi|256083135 hypothetical protein [Schistosoma mansoni] expressed protein [Schistosoma mansoni] (4e-13/cov=98%/id=97%)
Q2_P35935	0.429714	up	1.39619	Smp_097710	U	1.22784	up	0.785579	0.118131	0.451855	hypothetical protein	-	gi|256089114 hypothetical protein [Schistosoma mansoni] expressed protein [Schistosoma mansoni] (e-128/cov=98%/id=97%)
Q2_P38308	0.429714	up	0.681025	Smp_001960	U	4.26212	up	0.240522	0.149752	0.195137	50S ribosomal protein L1, putative	-	gi|256070669 50S ribosomal protein L1 [Schistosoma mansoni] 50S ribosomal protein L1, putative [Schistosoma mansoni] (2e-33/cov=94%/id=80%)
Q2_P39007	0.429714	up	1.47895	Sjc_0035160	U	1.69381	up	0.148868	0.410847	0.279857	-	Sjp 0035160|RNA-binding motif, single-stranded-interacting protein 3, putative	gi|256086257 single-stranded DNA-binding protein mssp-1 [Schistosoma mansoni] single-stranded DNA-binding protein mssp-1, putative [Schistosoma mansoni] (4e-40/cov=107%/id=55%)
Q2_P39544	0.429714	up	0.874087	Sjc_0057330	U	0	up	1.2372	2.29817	1.76768	-	Sjp 0057330|IPR007087,Zinc finger, C2H2-type,domain-containing	gi|56753221 SJCHGC07087 protein [Schistosoma japonicum] (e-110/cov=81%/id=90%)
Q2_P01163	0.470694	up	0.628807	Smp_012570	U	1.69381	up	0.16017	0.577203	0.368686	hypothetical protein	Sjp 0300370|ko:K04510 vang-like, putative	gi|256072795 hypothetical protein [Schistosoma mansoni] expressed protein [Schistosoma mansoni] (e-114/cov=97%/id=78%)
Q2_P02607	0.470694	up	0.537675	Smp_163460.x	U	0.0178697	up	0.452984	0.441023	0.447003	hypothetical protein	Sjp 0304200|similar to UPF0549 protein C1D4.09c, putative	gi|256085272 hypothetical protein [Schistosoma mansoni] expressed protein [Schistosoma mansoni] (4e-43/cov=48%/id=100%)
Q2_P03724	0.470694	up	1.65425	Smp_096640	U	0.124453	up	0.301111	1.09915	0.700129	serine/threonine kinase	-	gi|256088873 serine/threonine protein kinase [Schistosoma mansoni] serine/threonine kinase [Schistosoma mansoni] (e-102/cov=99%/id=87%)
Q2_P04244	0.470694	up	0.972023	Smp_169280	U	0.616271	up	0.230909	0.347352	0.289131	GTP binding protein, putative	Sjp 0300640|GTP-binding protein 1, putative	gi|256087176 GTP binding protein [Schistosoma mansoni] GTP binding protein, putative [Schistosoma mansoni] (e-125/cov=87%/id=93%)
Q2_P06964	0.470694	up	0.590657	Smp_132870	U	0.291105	up	0.216611	0.518971	0.367791	DNAj homolog subfamily B member, putative	-	gi|256074178 DNAj homolog subfamily B member [Schistosoma mansoni] DNAj homolog subfamily B member, putative [Schistosoma mansoni] (6e-15/cov=16%/id=100%)
Q2_P19526	0.470694	up	1.63753	Smp_046890	U	0.291105	up	0.643695	0.32612	0.484908	protein phosphatase 2C, putative	Sjp 0085700|Protein phosphatase PTC7 homolog, putative	gi|256079476 protein phosphatase 2C [Schistosoma mansoni] protein phosphatase 2C, putative [Schistosoma mansoni] (8e-47/cov=65%/id=100%)
Q2_P20746	0.470694	up	1.70792	Smp_064020.x	U	1.22784	up	0.0276922	0.786501	0.407097	hypothetical protein	-	gi|256082860 hypothetical protein [Schistosoma mansoni] expressed protein [Schistosoma mansoni] (0.0/cov=88%/id=99%)
Q2_P20766	0.470694	up	0.900565	Smp_002230	U	0.0316118	up	0.292346	1.01432	0.653333	hypothetical protein	Sjp 0203990|ESF1 homolog, putative	gi|256070725 hypothetical protein [Schistosoma mansoni] expressed protein [Schistosoma mansoni] (0.0/cov=90%/id=85%)
Q2_P21974	0.470694	up	0.891498	Smp_132690	U	1.69381	up	0.126079	0.364788	0.245434	ruvb-like 2 (reptin)	Sjp 0087180|ko:K01529 RuvB-like protein 2 [EC:3.6.1.-], putative	gi|256074109 ruvb-like 2 (reptin) [Schistosoma mansoni] ruvb-like 2 (reptin) [Schistosoma mansoni] (0.0/cov=99%/id=93%)
Q2_P22137	0.470694	up	1.03046	Smp_023530	U	2.34207	up	0.0284088	0.734541	0.381475	nucleosome assembly protein, putative	Sjp 0007550|Nucleosome assembly protein 1-like 4, putative	gi|256074961 nucleosome assembly protein [Schistosoma mansoni] nucleosome assembly protein, putative [Schistosoma mansoni] (e-176/cov=82%/id=85%)
Q2_P22353	0.470694	up	1.07406	Smp_162940	U	0.0564197	up	0.209382	1.15178	0.680581	amine oxidase, putative	-	gi|256085056 amine oxidase [Schistosoma mansoni] amine oxidase, putative [Schistosoma mansoni] (2e-58/cov=32%/id=85%)
Q2_P23731	0.470694	up	0.928602	gi|256077004	U	0.0564197	up	0.551467	0.611206	0.581337	-	-	gi|256077004 transmemberane protein [Schistosoma mansoni] transmemberane protein, putative [Schistosoma mansoni] (e-154/cov=81%/id=99%)
Q2_P24690	0.470694	up	0.637633	Sjc_0071880	U	0.0564197	up	0.207068	1.1578	0.682433	-	Sjp 0071880|Collagen alpha-2(I) chain precursor, putative	gi|256086559 hypothetical protein [Schistosoma mansoni] expressed protein [Schistosoma mansoni] (e-149/cov=67%/id=100%)
Q2_P25883	0.470694	up	1.37828	C811195.1	U	0	up	0.613028	1.177	0.895013	-	-	No hits
Q2_P31600	0.470694	up	1.42484	Smp_180520	U	1.22784	up	0.30246	0.31563	0.309045	myotubularin-related protein	Sjp 0046500|ko:K01112 myotubularin related protein 6 [EC:3.1.3.-], putative	gi|256090528 myotubularin-related protein [Schistosoma mansoni] myotubularin-related protein [Schistosoma mansoni] (e-111/cov=99%/id=99%)
Q2_P38585	0.470694	up	1.57382	gi|226483383	U	0.0178697	up	0.489471	0.691018	0.590244	-	-	gi|226483383 Zinc finger, C2H2-type domain-containing protein [Schistosoma japonicum] (1e-25/cov=42%/id=45%)
Q2_P38633	0.470694	up	1.13777	gi|256089810	U	0	up	1.12723	1.03746	1.08235	-	-	gi|256089810 chl1 helicase homolog [Schistosoma mansoni] chl1 helicase homolog, putative [Schistosoma mansoni] (3e-29/cov=18%/id=66%)
Q2_P38836	0.470694	up	1.42679	Sjc_0112110	U	1.69381	up	0.0741431	0.548612	0.311378	-	Sjp 0112110|expressed protein	gi|256071150 hypothetical protein [Schistosoma mansoni] hypothetical protein [Schistosoma mansoni] (1e-57/cov=97%/id=52%)
Q2_P00110	0.564446	up	0.96651	Smp_024120	U	0.616271	up	0.368786	0.340456	0.354621	Ubiquinol-cytochrome c reductase complex 14 kDa protein, putative	-	gi|256075081 Ubiquinol-cytochrome c reductase complex 14 kDa protein [Schistosoma mansoni] RecName: Full=Cytochrome b-c1 complex subunit 7; AltName: Full=Ubiquinol-cytochrome c reductase complex 14 kDa protein; AltName: Full=Complex III subunit 7; AltName
Q2_P02582	0.564446	up	0.721828	Smp_049160	U	1.22784	up	0.177438	0.478653	0.328045	zinc finger protein, putative	-	gi|256079896 zinc finger protein [Schistosoma mansoni] zinc finger protein, putative [Schistosoma mansoni] (0.001/cov=22%/id=95%)
Q2_P03070	0.564446	up	1.15337	Smp_022020.x	U	0.0178697	up	0.454983	0.7461	0.600541	cpg binding protein, putative	Sjp 0081000|CpG-binding protein, putative	gi|256074659 cpg binding protein [Schistosoma mansoni] cpg binding protein, putative [Schistosoma mansoni] (2e-30/cov=61%/id=78%)
Q2_P03752	0.564446	up	1.6984	Smp_035460	U	0.864664	up	0.24685	0.392463	0.319657	nicotinate phosphoribosyltransferase, putative	-	gi|256092952 nicotinate phosphoribosyltransferase [Schistosoma mansoni] nicotinate phosphoribosyltransferase, putative [Schistosoma mansoni] (1e-64/cov=81%/id=98%)
Q2_P03896	0.564446	up	0.79981	Smp_118110	U	0.0891082	up	0.228906	1.21549	0.722197	hypothetical protein	-	gi|256069101 hypothetical protein [Schistosoma mansoni] hypothetical protein [Schistosoma mansoni] (4e-44/cov=59%/id=83%)
Q2_P05935	0.564446	up	0.58058	Smp_051210.x	U	0.0316118	up	0.33233	0.994318	0.663324	importin alpha 3,4, putative	-	gi|256080297 importin alpha 34 [Schistosoma mansoni] importin alpha 3,4, putative [Schistosoma mansoni] (e-122/cov=32%/id=98%)
Q2_P05989	0.564446	up	0.829978	Smp_127040.x	U	0	up	0.495666	0.777988	0.636827	hypothetical protein	-	gi|256072118 hypothetical protein [Schistosoma mansoni] expressed protein [Schistosoma mansoni] (4e-23/cov=24%/id=89%)
Q2_P06397	0.564446	up	0.808912	Smp_000600	U	0.616271	up	0.194899	0.470402	0.33265	notchless homolog 1	Sjp 0013780|Notchless protein homolog 1, putative	gi|256070395 notchless homolog 1 [Schistosoma mansoni] notchless homolog 1 [Schistosoma mansoni] (0.0/cov=90%/id=97%)
Q2_P08477	0.564446	up	1.02423	Smp_033130	U	0.0316118	up	0.45327	0.642513	0.547892	hypothetical protein	Sjp 0027580|IPR006677,tRNA intron endonuclease, catalytic C-terminal;IPR008973,C2 calcium/lipid-binding region, CaLB,domain-containing	gi|256076913 hypothetical protein [Schistosoma mansoni] expressed protein [Schistosoma mansoni] (2e-51/cov=99%/id=98%)
Q2_P13075	0.564446	up	1.25124	Smp_157660	U	3.14355	up	0.330522	0.113287	0.221904	DEAD box ATP-dependent RNA helicase, putative	Sjp 0218700|ko:K01529 DEAD (Asp-Glu-Ala-Asp) box polypeptide 47 [EC:3.6.1.-], putative	gi|256083176 DEAD box ATP-dependent RNA helicase [Schistosoma mansoni] DEAD box ATP-dependent RNA helicase, putative [Schistosoma mansoni] (9e-43/cov=99%/id=88%)
Q2_P13237	0.564446	up	1.23265	Smp_153290	U	0	up	1.40157	1.51296	1.45726	cement precursor protein 3B variant 3, putative	Sjp 0012030|IPR001450,4Fe-4S ferredoxin, iron-sulfur binding,domain-containing	gi|256081640 cement precursor protein 3B variant 3 [Schistosoma mansoni] cement precursor protein 3B variant 3, putative [Schistosoma mansoni] (6e-89/cov=99%/id=100%)
Q2_P15026	0.564446	up	1.10173	Smp_156480	U	0	up	0.778069	0.97352	0.875795	hypothetical protein	-	gi|256082805 hypothetical protein [Schistosoma mansoni] expressed protein [Schistosoma mansoni] (5e-67/cov=99%/id=88%)
Q2_P18011	0.564446	up	0.962752	Smp_142300	U	0.124453	up	0.549926	0.363476	0.456701	polypyrimidine tract binding protein, putative	Sjp 0301020|Regulator of differentiation 1, putative	gi|256077594 polypyrimidine tract binding protein [Schistosoma mansoni] polypyrimidine tract binding protein, putative [Schistosoma mansoni] (0.0/cov=97%/id=100%)
Q2_P18298	0.564446	up	0.873708	Smp_067810	U	0.616271	up	0.273978	0.549523	0.41175	protein kinase	-	gi|256083537 protein kinase [Schistosoma mansoni] protein kinase [Schistosoma mansoni] (0.0/cov=58%/id=98%)
Q2_P18469	0.564446	up	0.504837	Smp_005230.x	U	2.34207	up	0.0427343	0.496057	0.269396	EF hand containing protein	-	gi|256071323 reticulocalbin [Schistosoma mansoni] reticulocalbin, putative [Schistosoma mansoni] (e-172/cov=61%/id=94%)
Q2_P18552	0.564446	up	0.590187	Smp_030300.x	U	0.124453	up	0.175266	1.02524	0.600253	endoplasmin, putative	Sjp 0012140|ko:K09487 heat shock protein 90kDa beta, putative	gi|7673568 endoplasmin [Schistosoma mansoni] (0.0/cov=90%/id=93%)
Q2_P18627	0.564446	up	0.776708	Smp_013570	U	0	up	1.31093	2.12454	1.71774	hypothetical protein	Sjp 0208760|expressed protein	gi|256073020 hypothetical protein [Schistosoma mansoni] hypothetical protein [Schistosoma mansoni] (e-118/cov=71%/id=94%)
Q2_P19000	0.564446	up	0.507188	Smp_115060	U	0.291105	up	0.34767	0.328081	0.337876	hypothetical protein	Sjp 0083680|ko:K06961 KRR1, small subunit (SSU) processome component, homolog (yeast), putative	gi|256068106 hypothetical protein [Schistosoma mansoni] expressed protein [Schistosoma mansoni] (2e-60/cov=99%/id=100%)
Q2_P19465	0.564446	up	0.634143	Smp_055960	U	0.0891082	up	0.292181	0.623047	0.457614	ubiquitin-conjugating enzyme E2r, putative	Sjp 0015960|ko:K02207 ubiquitin-conjugating enzyme E2 R, putative	gi|256081230 ubiquitin-conjugating enzyme E2r [Schistosoma mansoni] ubiquitin-conjugating enzyme E2r, putative [Schistosoma mansoni] (e-151/cov=92%/id=92%)
Q2_P20472	0.564446	up	0.716843	Smp_158740	U	0.0891082	up	0.186368	0.885307	0.535837	hypothetical protein	-	gi|256052352 hypothetical protein [Schistosoma mansoni] expressed protein [Schistosoma mansoni] (0.0/cov=77%/id=90%)
Q2_P20754	0.564446	up	0.664321	Smp_022140	U	0	up	0.753342	1.02212	0.887733	serine/threonine-protein kinase rio1 (rio kinase 1), putative	Sjp 0090620|ko:K07178 RIO kinase 1, putative	gi|256074684 serine/threonine-protein kinase rio1 (rio kinase 1) [Schistosoma mansoni] serine/threonine-protein kinase rio1 (rio kinase 1), putative [Schistosoma mansoni] (0.0/cov=98%/id=99%)
Q2_P21273	0.564446	up	0.692784	C804607.1	U	3.14355	up	0.11339	0.386319	0.249854	-	-	No hits
Q2_P21911	0.564446	up	1.24891	gi|256086930	U	0	up	0.849854	0.947376	0.898615	-	-	gi|256086930 apoptosis inhibitor [Schistosoma mansoni] apoptosis inhibitor, putative [Schistosoma mansoni] (6e-26/cov=62%/id=98%)
Q2_P23369	0.564446	up	0.797658	Smp_080280.x	U	0.193391	up	0.17401	0.959372	0.566691	tfiia large subunit, putative	-	gi|256085875 tfiia large subunit [Schistosoma mansoni] tfiia large subunit, putative [Schistosoma mansoni] (0.0/cov=67%/id=84%)
Q2_P24234	0.564446	up	0.574098	Smp_077400	U	0.124453	up	0.179137	0.791762	0.485449	autophagocytosis protein aut1-related	-	gi|256085399 autophagocytosis protein aut1-related [Schistosoma mansoni] autophagocytosis protein aut1-related [Schistosoma mansoni] (0.0/cov=64%/id=96%)
Q2_P24590	0.564446	up	0.6321	Smp_140950	U	0	up	0.455725	0.794153	0.624939	transcription factor mrg-related	Sjp 0061420|Mortality factor 4-like protein 1, putative	gi|256077270 transcription factor mrg-related [Schistosoma mansoni] transcription factor mrg-related [Schistosoma mansoni] (e-172/cov=56%/id=87%)
Q2_P24681	0.564446	up	0.653655	Smp_147680	U	0.0891082	up	0.515954	0.490355	0.503154	EF hand containing protein, putative	Sjp 0101290|Reticulocalbin-3 precursor, putative	gi|256079632 reticulocalbin [Schistosoma mansoni] reticulocalbin, putative [Schistosoma mansoni] (1e-96/cov=85%/id=92%)
Q2_P26579	0.564446	up	0.737222	Smp_072640	U	4.26212	up	0.0963136	0.306353	0.201333	SPFH domain / Band 7 family protein, putative	Sjp 0302870|Stomatin-like protein 2, putative	gi|170522567 stomatin-like protein 2 [Schistosoma mansoni] (e-177/cov=79%/id=92%)
Q2_P26633	0.564446	up	0.667494	Smp_025510	U	0.430837	up	0.136926	0.686233	0.411579	skd/vacuolar sorting, putative	-	gi|256075365 skd/vacuolar sorting [Schistosoma mansoni] skd/vacuolar sorting, putative [Schistosoma mansoni] (0.009/cov=6%/id=100%)
Q2_P30767	0.564446	up	0.858831	gi|256076122	U	0.124453	up	0.169786	0.860082	0.514934	-	-	gi|256076122 ribonuclease p/mrp subunit [Schistosoma mansoni] ribonuclease p/mrp subunit, putative [Schistosoma mansoni] (9e-08/cov=57%/id=92%)
Q2_P30843	0.564446	up	0.67147	C905732.1	U	0	up	0.96527	1.95966	1.46247	-	-	No hits
Q2_P32114	0.564446	up	0.883832	Smp_139060	U	0.291105	up	0.156677	1.01621	0.586445	hypothetical protein	-	gi|256076544 hypothetical protein [Schistosoma mansoni] hypothetical protein [Schistosoma mansoni] (3e-09/cov=53%/id=66%)
Q2_P35539	0.564446	up	1.15418	gi|256079024	U	0.864664	up	0.629625	0.150002	0.389813	-	-	gi|256079024 hypothetical protein [Schistosoma mansoni] hypothetical protein [Schistosoma mansoni] (4e-10/cov=19%/id=96%)
Q2_P36176	0.564446	up	0.622894	Smp_185990	U	0.0564197	up	0.529953	0.401105	0.465529	hypothetical protein	Sjp 0304200|similar to UPF0549 protein C1D4.09c, putative	gi|256092237 hypothetical protein [Schistosoma mansoni] conserved hypothetical protein [Schistosoma mansoni] (1e-24/cov=78%/id=98%)
Q2_P37687	0.564446	up	1.19265	gi|241953113	U	0	up	0.613681	0.863095	0.738388	-	-	gi|241953113 conserved hypothetical protein [Candida dubliniensis CD36] conserved hypothetical protein [Candida dubliniensis CD36] (0.83/cov=86%/id=29%)
Q2_P38599	0.564446	up	1.20037	gi|256087098	U	0.291105	up	0.193136	0.845695	0.519415	-	-	gi|256087098 hypothetical protein [Schistosoma mansoni] conserved hypothetical protein [Schistosoma mansoni] (4e-15/cov=20%/id=57%)
Q2_P01066	0.763931	up	0.898739	Smp_155120	U	4.26212	up	0.15832	0.447232	0.302776	synaptic ras gtpase activating protein, syngap, putative	Sjp 0037470|Ras GTPase-activating protein gap-2, putative	gi|256082329 synaptic ras gtpase activating protein syngap [Schistosoma mansoni] synaptic ras gtpase activating protein, syngap, putative [Schistosoma mansoni] (e-125/cov=94%/id=89%)
Q2_P01381	0.763931	up	1.10111	Smp_136160.x	U	2.34207	up	0.548806	0.088876	0.318841	hypothetical protein	-	gi|256075419 hypothetical protein [Schistosoma mansoni] expressed protein [Schistosoma mansoni] (1e-45/cov=35%/id=96%)
Q2_P02069	0.763931	up	1.06087	Smp_140700	U	0.430837	up	0.445766	0.334951	0.390359	serine/threonine kinase	Sjp 0066980|Serine/threonine kinase NLK, putative	gi|256077171 serine/threonine protein kinase [Schistosoma mansoni] serine/threonine kinase [Schistosoma mansoni] (7e-50/cov=75%/id=98%)
Q2_P02413	0.763931	up	1.45334	Smp_090370	U	0.616271	up	0.381312	0.285571	0.333442	hypothetical protein	Sjp 0212200|similar to Nucleoporin 50 kDa, putative	gi|256087830 hypothetical protein [Schistosoma mansoni] expressed protein [Schistosoma mansoni] (e-104/cov=99%/id=98%)
Q2_P03868	0.763931	up	0.90358	Smp_032770	U	0.0316118	up	0.572657	0.397592	0.485125	cassette chromosome recombinase b, putative	-	gi|256076836 cassette chromosome recombinase b [Schistosoma mansoni] cassette chromosome recombinase b, putative [Schistosoma mansoni] (e-118/cov=99%/id=94%)
Q2_P03871	0.763931	up	0.550539	Smp_042050	U	0.0316118	up	0.45925	0.987522	0.723386	hypothetical protein	-	gi|256078536 hypothetical protein [Schistosoma mansoni] expressed protein [Schistosoma mansoni] (e-119/cov=100%/id=99%)
Q2_P04093	0.763931	up	1.16186	gi|256089051	U	0	up	1.16434	2.11677	1.64055	-	-	gi|256089051 hypothetical protein [Schistosoma mansoni] expressed protein [Schistosoma mansoni] (6e-14/cov=69%/id=42%)
Q2_P05530	0.763931	up	0.461996	gi|56752985	U	0.430837	up	0.249856	0.53927	0.394563	-	-	gi|56752985 SJCHGC02374 protein [Schistosoma japonicum] (7e-74/cov=41%/id=81%)
Q2_P07134	0.763931	up	1.74769	Smp_139600	U	0.0178697	up	0.412778	0.787991	0.600385	zinc finger protein, putative	Sjp 0301100|Zinc finger protein Gfi-1, putative	gi|256076722 zinc finger protein [Schistosoma mansoni] zinc finger protein, putative [Schistosoma mansoni] (1e-62/cov=99%/id=61%)
Q2_P07427	0.763931	up	0.422763	Smp_000890.x	U	2.34207	up	0.224428	0.208599	0.216513	mitotic phosphoprotein 44	-	gi|256070465 mitotic phosphoprotein 44 [Schistosoma mansoni] mitotic phosphoprotein 44 [Schistosoma mansoni] (2e-86/cov=63%/id=94%)
Q2_P10286	0.763931	up	1.07824	Smp_131070	U	0.616271	up	0.457643	0.546272	0.501958	condensin, putative	Sjp 0010330|ko:K06677 condensin complex subunit 1, putative	gi|256073561 condensin [Schistosoma mansoni] condensin, putative [Schistosoma mansoni] (e-109/cov=98%/id=97%)
Q2_P12226	0.763931	up	0.842993	Smp_136080	U	0.0316118	up	1.23658	0.437987	0.837286	cell adhesion molecule, putative	Sjp 0134550|IPR013151,Immunoglobulin;IPR003598,Immunoglobulin subtype 2;IPR003599,Immunoglobulin subtype;IPR007110,Immunoglobulin-like,domain-containing	gi|256075381 cell adhesion molecule [Schistosoma mansoni] cell adhesion molecule, putative [Schistosoma mansoni] (2e-87/cov=99%/id=99%)
Q2_P16116	0.763931	up	0.516125	Smp_069910.x	U	0.193391	up	0.26504	0.612908	0.438974	hypothetical protein	-	gi|256083957 hypothetical protein [Schistosoma mansoni] expressed protein [Schistosoma mansoni] (8e-57/cov=75%/id=88%)
Q2_P18188	0.763931	up	0.623522	Smp_097720	U	0	up	0.481069	0.678745	0.579907	pinn, putative	-	gi|256089116 pinn [Schistosoma mansoni] pinn, putative [Schistosoma mansoni] (0.0/cov=64%/id=80%)
Q2_P18798	0.763931	up	0.57774	Smp_031770.x	U	0.616271	up	-0.0163631	0.959113	0.471375	tropomyosin, putative	Sjp 0214670|ko:K09290 tropomyosin 3, putative	gi|256076625 tropomyosin [Schistosoma mansoni] RecName: Full=Tropomyosin-2; AltName: Full=Tropomyosin II; Short=TMII; Short=SmTMII tropomyosin [Schistosoma mansoni] tropomyosin, putative [Schistosoma mansoni] (e-130/cov=60%/id=90%)
Q2_P19466	0.763931	up	0.750479	Smp_059790.x	U	0.430837	up	0.135572	0.727878	0.431725	transketolase	Sjp 0211850|ko:K00615 transketolase [EC2.2.1.1], putative	gi|256082057 transketolase [Schistosoma mansoni] transketolase [Schistosoma mansoni] (0.0/cov=81%/id=99%)
Q2_P19886	0.763931	up	0.728874	Smp_076990	U	0.0564197	up	0.408165	0.678099	0.543132	hypothetical protein	Sjp 0038280|Protein TSSC1, putative	gi|256085324 hypothetical protein [Schistosoma mansoni] expressed protein [Schistosoma mansoni] (0.0/cov=87%/id=100%)
Q2_P20202	0.763931	up	0.727399	Sjc_0037110	U	0.0178697	up	0.404593	0.717853	0.561223	-	Sjp 0037110|ko:K01647 citrate synthase [EC2.3.3.1], putative	gi|56759284 SJCHGC00653 protein [Schistosoma japonicum] (0.0/cov=77%/id=93%)
Q2_P20584	0.763931	up	1.34511	Smp_144600	U	0.291105	up	0.376613	1.00108	0.688848	guanine-nucleotide-exchange-factor, putative	-	gi|256078372 guanine-nucleotide-exchange-factor [Schistosoma mansoni] guanine-nucleotide-exchange-factor, putative [Schistosoma mansoni] (0.0/cov=99%/id=95%)
Q2_P21310	0.763931	up	1.19973	Smp_162880	U	0	up	0.699931	1.53366	1.1168	putative neutral sphingomyelinase	-	gi|256085040 neutral sphingomyelinase [Schistosoma mansoni] putative neutral sphingomyelinase [Schistosoma mansoni] (2e-90/cov=41%/id=100%)
Q2_P22758	0.763931	up	0.606747	Sjc_0218030	U	2.34207	up	0.112356	0.39388	0.253118	-	Sjp 0218030|ko:K10370 tropomodulin, putative	gi|256071007 tropomodulin [Schistosoma mansoni] tropomodulin, putative [Schistosoma mansoni] (0.0/cov=64%/id=96%)
Q2_P23579	0.763931	up	1.40599	Smp_008830	U	0.291105	up	0.265181	0.575261	0.420221	helicase, putative	Sjp 0053770|ko:K01529 SWI/SNF related, matrix associated, actin dependent regulator of chromatin, subfamily a, member 5 [EC:3.6.1.-], putative	gi|256072060 helicase [Schistosoma mansoni] helicase, putative [Schistosoma mansoni] (1e-97/cov=69%/id=92%)
Q2_P24093	0.763931	up	0.818879	C808453.1	U	2.34207	up	0.233441	0.415409	0.324425	-	-	No hits
Q2_P25013	0.763931	up	0.427307	Smp_027340	U	0	up	1.00238	0.724337	0.863359	insulin-inducedprotein, putative	-	gi|256075741 insulin-inducedprotein [Schistosoma mansoni] insulin-inducedprotein, putative [Schistosoma mansoni] (e-114/cov=56%/id=94%)
Q2_P25025	0.763931	up	0.445708	Smp_123340	U	2.34207	up	0.269327	0.165436	0.217382	hypothetical protein	Sjp 0302800|IPR011510,Sterile alpha motif homology 2;IPR001660,Sterile alpha motif SAM;IPR010993,Sterile alpha motif homology,domain-containing	gi|256070740 hypothetical protein [Schistosoma mansoni] expressed protein [Schistosoma mansoni] (0.0/cov=90%/id=96%)
Q2_P25181	0.763931	up	0.95625	Smp_016410	U	0.0316118	up	0.38522	0.674823	0.530021	Ran-binding protein, putative	-	gi|256073571 ran-binding protein [Schistosoma mansoni] ran-binding protein, putative [Schistosoma mansoni] (e-159/cov=96%/id=86%)
Q2_P25183	0.763931	up	0.680925	Smp_005210	U	1.69381	up	0.787233	0.532596	0.659914	histone deacetylase 1	-	gi|256071317 histone deacetylase [Schistosoma mansoni] term=histone deacetylase 1;db_xref=PMID:18977200;with=UniProt:A5H658;evidence=tra cea ble author statement [Schistosoma mansoni] (2e-85/cov=60%/id=91%)
Q2_P27114	0.763931	up	0.636141	gi|256076059	U	0.864664	up	0.402113	0.417484	0.409798	-	-	gi|256076059 calbindin-32 [Schistosoma mansoni] calbindin-32, putative [Schistosoma mansoni] (1e-54/cov=47%/id=100%)
Q2_P35994	0.763931	up	1.18466	Smp_141240	U	0.124453	up	0.371379	0.620202	0.49579	rna binding motif protein, putative	-	gi|256092948 rna binding motif protein [Schistosoma mansoni] rna binding motif protein, putative [Schistosoma mansoni] (e-128/cov=93%/id=97%)
Q2_P36043	0.763931	up	1.14289	gi|256073126	U	0.0891082	up	0.699282	0.426476	0.562879	-	-	gi|256073126 synaptotagmin [Schistosoma mansoni] synaptotagmin, putative [Schistosoma mansoni] (3e-20/cov=28%/id=78%)
Q2_P38430	0.763931	up	0.608611	Sjc_0030020	U	0	up	0.640297	1.07073	0.855514	-	Sjp 0030020|IPR001005,Myb, DNA-binding;IPR009057,Homeodomain-like,domain-containing	gi|56757952 SJCHGC04320 protein [Schistosoma japonicum] (e-105/cov=89%/id=94%)
Q2_P39179	0.763931	up	1.23207	Sjc_0306400	U	1.69381	up	0.557521	0.106329	0.331925	-	Sjp 0306400|Aminomethyltransferase, mitochondrial precursor, putative	gi|76155538 SJCHGC04473 protein [Schistosoma japonicum] (3e-59/cov=82%/id=75%)
Q2_P00704	0.867387	up	0.530932	Smp_067900	U	0.291105	up	0.270587	0.548124	0.409356	cdc37-related	Sjp 0022970|ko:K09554 cell division cycle protein 37, putative	gi|256083550 cdc37-related [Schistosoma mansoni] cdc37-related [Schistosoma mansoni] (0.0/cov=86%/id=93%)
Q2_P01513	0.867387	up	0.539683	Sjc_0048560	U	3.14355	up	0.199005	0.183529	0.191267	-	Sjp 0048560|Conserved hypothetical protein	gi|56756729 SJCHGC09336 protein [Schistosoma japonicum] (e-110/cov=57%/id=68%)
Q2_P01932	0.867387	up	0.761124	Smp_086460	U	0.864664	up	0.0689127	0.719411	0.394162	tho2 protein, putative	-	gi|256087152 tho2 protein [Schistosoma mansoni] tho2 protein, putative [Schistosoma mansoni] (5e-53/cov=95%/id=56%)
Q2_P02120	0.867387	up	1.21161	Smp_019190	U	0	up	1.04745	1.55125	1.29935	step II splicing factor slu7, putative	Sjp 0087170|Pre-mRNA-splicing factor SLU7, putative	gi|256074111 step II splicing factor slu7 [Schistosoma mansoni] step II splicing factor slu7, putative [Schistosoma mansoni] (0.0/cov=97%/id=94%)
Q2_P02943	0.867387	up	1.87536	gi|226490264	U	4.26212	up	-0.0210012	0.562587	0.270793	-	-	gi|226490264 Integral membrane protein GPR177 [Schistosoma japonicum] (8e-84/cov=81%/id=74%)
Q2_P03339	0.867387	up	0.685127	Smp_045710.x	U	2.34207	up	0.143489	0.485487	0.314488	snf7-related	-	gi|256079234 snf7-related [Schistosoma mansoni] snf7-related [Schistosoma mansoni] (e-100/cov=56%/id=92%)
Q2_P03899	0.867387	up	1.00172	Smp_127730	U	0.0178697	up	0.816085	1.18144	0.998763	ATP-citrate synthase, putative	Sjp 0027600|ko:K01648 ATP citrate (pro-S)-lyase [EC2.3.3.8], putative	gi|256072375 ATP-citrate synthase [Schistosoma mansoni] ATP-citrate synthase, putative [Schistosoma mansoni] (0.0/cov=96%/id=97%)
Q2_P07179	0.867387	up	0.490953	Smp_091750	U	0.0316118	up	0.345684	0.825672	0.585678	hypothetical protein	-	gi|256088079 hypothetical protein [Schistosoma mansoni] expressed protein [Schistosoma mansoni] (5e-97/cov=49%/id=87%)
Q2_P11663	0.867387	up	0.664051	Smp_043010	U	1.22784	up	0.103234	0.621788	0.362511	cement precursor protein 3B variant 2, putative	-	gi|256078727 cement precursor protein 3B variant 2 [Schistosoma mansoni] cement precursor protein 3B variant 2, putative [Schistosoma mansoni] (1e-59/cov=97%/id=66%)
Q2_P16745	0.867387	up	0.826548	gi|256090061	U	0	up	0.750282	1.00908	0.879681	-	-	gi|256090061 hypothetical protein [Schistosoma mansoni] hypothetical protein [Schistosoma mansoni] (0.043/cov=24%/id=94%)
Q2_P18226	0.867387	up	1.05745	Smp_029700	U	0.0178697	up	0.430355	0.990426	0.710391	Splicing factor, arginine/serine-rich 12 (Serine-arginine-rich-splicing regulatory protein 86) (SRrp86) (Splicing regulatory protein 508) (SRrp508), putative	Sjp 0011960|NF-kappa-B-activating protein, putative	gi|256076228 splicing regulatory protein [Schistosoma mansoni] Splicing factor, arginine/serine-rich 12 (Serine-arginine-rich-splicing regulatory protein 86) (SRrp86) (Splicing regulatory protein 508) (SRrp508), putative [Schistosoma mansoni] (1e-78/cov=5
Q2_P18873	0.867387	up	1.03116	Smp_163600	U	0	up	0.718061	1.16349	0.940773	lim homeobox protein, putative	-	gi|256085314 lim homeobox protein [Schistosoma mansoni] lim homeobox protein, putative [Schistosoma mansoni] (e-156/cov=64%/id=95%)
Q2_P19305	0.867387	up	0.983347	Smp_044820	U	0.291105	up	0.265243	0.911475	0.588359	hypothetical protein	-	gi|256079053 hypothetical protein [Schistosoma mansoni] expressed protein [Schistosoma mansoni] (5e-38/cov=40%/id=100%)
Q2_P20986	0.867387	up	0.777967	Smp_042230	U	1.69381	up	0.139808	0.425924	0.282866	hypothetical protein	Sjp 0003500|FIC domain-containing protein, putative	gi|256078578 hypothetical protein [Schistosoma mansoni] expressed protein [Schistosoma mansoni] (e-142/cov=117%/id=82%)
Q2_P21862	0.867387	up	0.484423	Smp_174890	U	0	up	0.506244	0.882488	0.694366	hypothetical protein	Sjp 0093060|IPR001367,Iron dependent repressor,domain-containing	gi|256088773 hypothetical protein [Schistosoma mansoni] expressed protein [Schistosoma mansoni] (6e-89/cov=85%/id=87%)
Q2_P22807	0.867387	up	0.941801	Smp_164050	U	0.291105	up	0.417088	0.528835	0.472962	hypothetical protein	Sjp 0020410|O-phosphoseryl-tRNA(Sec) selenium transferase, putative	gi|256085458 hypothetical protein [Schistosoma mansoni] expressed protein [Schistosoma mansoni] (2e-56/cov=99%/id=90%)
Q2_P24795	0.867387	up	0.610431	Smp_105180	U	0.864664	up	0.341658	0.28193	0.311794	Pre-mRNA-splicing factor CWC25, putative	Sjp 0303390|expressed protein	gi|256090649 Pre-mRNA-splicing factor CWC25 [Schistosoma mansoni] Pre-mRNA-splicing factor CWC25, putative [Schistosoma mansoni] (e-135/cov=88%/id=79%)
Q2_P25233	0.867387	up	1.09918	Smp_100130.x	U	0.430837	up	0.25885	0.665657	0.462254	hypothetical protein	Sjp 0209140|CD2 antigen cytoplasmic tail-binding protein 2, putative	gi|256089455 hypothetical protein [Schistosoma mansoni] expressed protein [Schistosoma mansoni] (2e-98/cov=86%/id=84%)
Q2_P26575	0.867387	up	1.55169	Smp_080820	U	1.69381	up	0.641466	0.0787096	0.360088	G-protein coupled receptor fragment, putative	-	gi|256085979 G-protein coupled receptor fragment [Schistosoma mansoni] G-protein coupled receptor fragment, putative [Schistosoma mansoni] (2e-49/cov=63%/id=69%)
Q2_P32333	0.867387	up	0.803081	Smp_076530	U	0.193391	up	0.35653	0.483645	0.420088	regulator of chromosome condensation, putative	Sjp 0077900|Regulator of chromosome condensation, putative	gi|256085223 regulator of chromosome condensation [Schistosoma mansoni] regulator of chromosome condensation, putative [Schistosoma mansoni] (3e-37/cov=99%/id=89%)
Q2_P32730	0.867387	up	0.942244	Smp_135020	U	1.69381	up	0.197678	0.428169	0.312923	oxalate:formate antiporter, putative	-	gi|256075010 oxalate:formate antiporter [Schistosoma mansoni] oxalate:formate antiporter, putative [Schistosoma mansoni] (2e-32/cov=99%/id=98%)
Q2_P33998	0.867387	up	0.962925	C911828.1	U	0	up	1.21005	1.5431	1.37658	-	-	No hits
Q2_P38708	0.867387	up	0.800103	gi|56756278	U	0	up	0.672871	1.29404	0.983456	-	-	gi|56756278 SJCHGC02438 protein [Schistosoma japonicum] (1e-28/cov=22%/id=90%)
Q2_P39791	0.867387	up	0.626539	Sjc_0036880	U	0.0564197	up	0.739308	1.40834	1.07382	-	Sjp 0036880|AP-3 complex subunit delta-1, putative	gi|76154636 SJCHGC08301 protein [Schistosoma japonicum] (2e-96/cov=62%/id=100%)
Q2_P01035	0.949735	up	0.799558	gi|256083277	U	0.291105	up	0.361344	0.39752	0.379432	-	-	gi|256083277 hypothetical protein [Schistosoma mansoni] expressed protein [Schistosoma mansoni] (e-169/cov=79%/id=92%)
Q2_P01085	0.949735	up	0.801171	Smp_123640	U	0	up	0.978589	1.4846	1.2316	serine/threonine kinase	Sjp 0030520|ko:K08291 G protein-coupled receptor kinase [EC2.7.11.16], putative	gi|256070828 serine/threonine protein kinase [Schistosoma mansoni] serine/threonine kinase [Schistosoma mansoni] (6e-78/cov=99%/id=92%)
Q2_P01276	0.949735	up	1.19119	gi|256090523	U	0	up	0.699334	0.981793	0.840563	-	-	gi|256090523 prion-like-(q/n-rich)-domain-bearing protein protein [Schistosoma mansoni] prion-like-(q/n-rich)-domain-bearing protein protein [Schistosoma mansoni] (2e-56/cov=98%/id=93%)
Q2_P02561	0.949735	up	0.827837	Smp_176430.x	U	1.69381	up	-0.0453842	1.09186	0.52324	pleckstrin homology domain containing family G, putative	-	gi|256089240 pleckstrin homology domain containing family G [Schistosoma mansoni] pleckstrin homology domain containing family G, putative [Schistosoma mansoni] (e-138/cov=99%/id=88%)
Q2_P04063	0.949735	up	0.906664	Smp_038530	U	0	up	1.75821	2.51188	2.13504	map kinase phosphatase, putative	Sjp 0104300|ko:K04459 dual specificity phosphatase, putative	gi|256077845 map kinase phosphatase [Schistosoma mansoni] map kinase phosphatase, putative [Schistosoma mansoni] (e-148/cov=99%/id=99%)
Q2_P05130	0.949735	up	0.617429	Smp_007170	U	0.430837	up	0.196949	0.524536	0.360742	hypothetical protein	-	gi|256071749 hypothetical protein [Schistosoma mansoni] expressed protein [Schistosoma mansoni] (0.0/cov=50%/id=93%)
Q2_P05349	0.949735	up	1.50951	Smp_014820	U	0.124453	up	0.139187	1.01684	0.578013	hypothetical protein	Sjp 0109110|expressed protein	gi|256073277 hypothetical protein [Schistosoma mansoni] expressed protein [Schistosoma mansoni] (5e-81/cov=80%/id=78%)
Q2_P05925	0.949735	up	0.502061	Sjc_0301990	U	0	up	0.482342	1.31449	0.898414	-	Sjp 0301990|expressed protein	gi|256090794 26S proteasome non-ATPase regulatory subunit [Schistosoma mansoni] 26S proteasome non-ATPase regulatory subunit, putative [Schistosoma mansoni] (0.0/cov=73%/id=88%)
Q2_P07454	0.949735	up	0.767808	Smp_105970.x	U	0	up	0.432827	1.00441	0.718619	hypothetical protein	-	gi|256090790 hypothetical protein [Schistosoma mansoni] expressed protein [Schistosoma mansoni] (0.0/cov=75%/id=93%)
Q2_P13617	0.949735	up	0.585281	Smp_144430	U	0.291105	up	0.424766	1.16125	0.793008	formin-like	Sjp 0309230|Formin-like protein 3, putative	gi|256078318 formin-like [Schistosoma mansoni] formin-like [Schistosoma mansoni] (9e-43/cov=87%/id=100%)
Q2_P13968	0.949735	up	0.831222	Smp_122850	U	1.69381	up	0.0187683	0.842812	0.43079	host cell factor-related	-	gi|256070578 host cell factor-related [Schistosoma mansoni] host cell factor-related [Schistosoma mansoni] (1e-42/cov=56%/id=96%)
Q2_P16492	0.949735	up	1.26526	Smp_180070	U	0.0564197	up	0.364652	0.707046	0.535849	gem-associated protein 5 (gemin5), putative	-	gi|256090402 gem-associated protein 5 (gemin5) [Schistosoma mansoni] gem-associated protein 5 (gemin5), putative [Schistosoma mansoni] (3e-52/cov=99%/id=98%)
Q2_P16525	0.949735	up	0.819434	Smp_077850	U	0.0178697	up	0.803704	0.474506	0.639105	actin, putative	Sjp 0134170|Actin, putative	gi|256085496 actin [Schistosoma mansoni] actin, putative [Schistosoma mansoni] (1e-77/cov=99%/id=99%)
Q2_P17054	0.949735	up	0.623833	Smp_141860	U	0.864664	up	0.396355	0.602903	0.499629	heat containing protein, putative	-	gi|256077454 heat containing protein [Schistosoma mansoni] heat containing protein, putative [Schistosoma mansoni] (2e-78/cov=89%/id=97%)
Q2_P18393	0.949735	up	0.881292	Smp_161080	U	0	up	1.84862	2.38269	2.11565	ran binding protein 9-related	Sjp 0311550|similar to Uncharacterized protein C1259.12c, putative	gi|256084275 ran binding protein 9-related [Schistosoma mansoni] ran binding protein 9-related [Schistosoma mansoni] (e-155/cov=98%/id=89%)
Q2_P19208	0.949735	up	0.55307	Smp_018030	U	2.34207	up	0.270716	0.201836	0.236276	hypothetical protein	-	gi|256073855 hypothetical protein [Schistosoma mansoni] expressed protein [Schistosoma mansoni] (e-140/cov=63%/id=86%)
Q2_P19357	0.949735	up	0.900907	Smp_012930	U	0	up	0.705132	0.617331	0.661231	inosine-5-monophosphate dehydrogenase, putative	Sjp 0061360|ko:K00088 IMP dehydrogenase [EC1.1.1.205], putative	gi|256072875 inosine-5-monophosphate dehydrogenase [Schistosoma mansoni] inosine-5-monophosphate dehydrogenase, putative [Schistosoma mansoni] (0.0/cov=79%/id=99%)
Q2_P20576	0.949735	up	0.649598	Smp_004680	U	0	up	1.73502	2.5015	2.11826	interferon-related developmental regulator- related	Sjp 0202390|Interferon-related developmental regulator 1, putative	gi|256071198 interferon-related developmental regulator-related [Schistosoma mansoni] interferon-related developmental regulator-related [Schistosoma mansoni] (0.0/cov=91%/id=97%)
Q2_P21120	0.949735	up	0.905829	Smp_048620	U	0.0891082	up	0.532133	0.476946	0.50454	exosome complex exonuclease rrp45 (polymyositis/scleroderma autoantigen 1) (ribosomal rna processing protein 45), putative	Sjp 0087950|ko:K03678 exoribonuclease related to ribonuclease PH, putative	gi|256079799 exonuclease rrp45 [Schistosoma mansoni] exosome complex exonuclease rrp45 (polymyositis/scleroderma autoantigen 1) (ribosomal rna processing protein 45), putative [Schistosoma mansoni] (2e-99/cov=77%/id=94%)
Q2_P23059	0.949735	up	1.47818	Smp_130460	U	0.291105	up	0.44898	0.344829	0.396905	hypothetical protein	Sjp 0006100|Conserved oligomeric Golgi complex component 3, putative	gi|256073354 hypothetical protein [Schistosoma mansoni] expressed protein [Schistosoma mansoni] (8e-78/cov=89%/id=91%)
Q2_P24592	0.949735	up	0.759761	Smp_019950	U	0.0178697	up	0.81037	0.469248	0.639809	protein phosphatase 1 inhibitor potentiated by protein kinase C, putative	-	gi|256074267 protein phosphatase 1 inhibitor potentiated by protein kinase C [Schistosoma mansoni] protein phosphatase 1 inhibitor potentiated by protein kinase C, putative [Schistosoma mansoni] (6e-54/cov=31%/id=88%)
Q2_P24626	0.949735	up	0.581997	Smp_132670.x	U	0.291105	up	0.0136786	1.08586	0.549772	myosin regulatory light chain, putative	-	gi|256074105 myosin regulatory light chain [Schistosoma mansoni] myosin regulatory light chain, putative [Schistosoma mansoni] (3e-93/cov=26%/id=96%)
Q2_P27331	0.949735	up	0.616292	Smp_126740	U	2.34207	up	0.146994	0.375488	0.261241	protein kinase	-	gi|256072015 protein kinase [Schistosoma mansoni] protein kinase [Schistosoma mansoni] (4e-78/cov=94%/id=79%)
Q2_P27582	0.949735	up	0.938247	Smp_191500	U	3.14355	up	-0.128639	0.842325	0.356843	hypothetical protein	-	gi|256069164 hypothetical protein [Schistosoma mansoni] hypothetical protein [Schistosoma mansoni] (1e-61/cov=70%/id=90%)
Q2_P31265	0.949735	up	0.646208	Smp_134790	U	0.0178697	up	0.880992	0.480572	0.680782	transcription initiation factor iid, 28 kD subunit-related	Sjp 0007650|ko:K03135 transcription initiation factor TFIID subunit D9, putative	gi|256074941 transcription initiation factor iid 28 kD subunit-related [Schistosoma mansoni] transcription initiation factor iid, 28 kD subunit-related [Schistosoma mansoni] (2e-25/cov=98%/id=100%)
Q2_P35572	0.949735	up	0.962317	Smp_123320	U	4.26212	up	0.206744	0.320733	0.263739	helicase, putative	-	gi|256070735 helicase [Schistosoma mansoni] helicase, putative [Schistosoma mansoni] (1e-79/cov=97%/id=87%)
Q2_P37130	0.949735	up	1.01376	Smp_169700.x	U	0.0178697	up	1.3151	0.312157	0.81363	hypothetical protein	-	gi|256087277 hypothetical protein [Schistosoma mansoni] expressed protein [Schistosoma mansoni] (5e-11/cov=97%/id=78%)
Q2_P38586	0.949735	up	0.689976	gi|28190030	U	0.0891082	up	0.303452	0.761501	0.532477	-	-	gi|28190030 putative AFG3-like protein 2 [Schistosoma japonicum] (2e-49/cov=40%/id=99%)
Q2_P38785	0.949735	up	0.879383	gi|76155266	U	0.0178697	up	0.338541	1.06678	0.702659	-	-	gi|76155266 SJCHGC09362 protein [Schistosoma japonicum] (5e-25/cov=31%/id=81%)
Q2_P38875	0.949735	up	0.863755	gi|257206070	U	0.0564197	up	0.364557	0.666722	0.515639	-	-	gi|257206070 adiponectin receptor 2 [Schistosoma japonicum] (6e-24/cov=29%/id=100%)
Q2_P00786	1.16148	up	1.06461	Smp_008260.x	U	0.193391	up	0.148578	0.952833	0.550705	glycogen synthase kinase 3-related (gsk3), putative	Sjp 0026020|ko:K08822 glycogen synthase kinase 3 alpha, putative	gi|256071959 glycogen synthase kinase 3-related (gsk3) (cmgc group III) [Schistosoma mansoni] glycogen synthase kinase 3-related (gsk3) (cmgc group III) [Schistosoma mansoni] (0.0/cov=41%/id=100%)
Q2_P00970	1.16148	up	1.70015	gi|256085040	U	0	up	0.61879	1.36782	0.993304	-	-	gi|256085040 neutral sphingomyelinase [Schistosoma mansoni] putative neutral sphingomyelinase [Schistosoma mansoni] (2e-57/cov=62%/id=99%)
Q2_P02760	1.16148	up	1.43964	Smp_087810	U	0.124453	up	0.525155	0.336208	0.430681	GTP binding protein, putative	Sjp 0206400|ko:K06948 GNL2, guanine nucleotide binding protein-like 2 (nucleolar), putative	gi|256087318 GTP binding protein [Schistosoma mansoni] GTP binding protein, putative [Schistosoma mansoni] (0.0/cov=99%/id=97%)
Q2_P05822	1.16148	up	0.443458	Smp_129340	U	1.22784	up	0.0232262	0.648484	0.335855	hypothetical protein	-	gi|60701569 SJCHGC09833 protein [Schistosoma japonicum] (0.45/cov=13%/id=47%)
Q2_P06122	1.16148	up	0.445804	Smp_012280	U	4.26212	up	0.154608	0.230506	0.192557	hypothetical protein	-	gi|256072736 hypothetical protein [Schistosoma mansoni] expressed protein [Schistosoma mansoni] (e-163/cov=61%/id=85%)
Q2_P06758	1.16148	up	1.45275	Sjc_0041520	U	0.0178697	up	0.472231	0.848861	0.660546	-	Sjp 0041520|ko:K09522 DnaJ homolog, subfamily C, member 2, putative	gi|256090788 zuotin related factor [Schistosoma mansoni] zuotin related factor [Schistosoma mansoni] (4e-88/cov=64%/id=84%)
Q2_P06974	1.16148	up	0.612745	Smp_081570	U	0.0891082	up	0.226027	0.87765	0.551838	ebna2 binding protein P100, putative	Sjp 0100020|Staphylococcal nuclease domain-containing protein 1, putative	gi|256052595 ebna2 binding protein P100 [Schistosoma mansoni] ebna2 binding protein P100, putative [Schistosoma mansoni] (0.0/cov=43%/id=93%)
Q2_P07576	1.16148	up	0.494285	Sjc_0005880	U	0	up	0.77441	0.889065	0.831738	-	Sjp 0005880|ko:K03265 peptide chain release factor eRF subunit 1, putative	gi|256083319 eukaryotic peptide chain release factor subunit [Schistosoma mansoni] eukaryotic peptide chain release factor subunit, putative [Schistosoma mansoni] (0.0/cov=46%/id=93%)
Q2_P07800	1.16148	up	0.377589	Smp_024880.x	U	2.34207	up	0.127372	0.289638	0.208505	eif-1a, putative	-	gi|256075252 eif-1a [Schistosoma mansoni] eif-1a, putative [Schistosoma mansoni] (4e-65/cov=43%/id=80%)
Q2_P10838	1.16148	up	1.09199	Smp_062420.x	U	0.616271	up	0.364795	0.357485	0.36114	heat shock protein 70 (hsp70)-interacting protein, putative	-	gi|256082563 heat shock protein 70 [Schistosoma mansoni] heat shock protein 70 (hsp70)-interacting protein, putative [Schistosoma mansoni] (0.079/cov=18%/id=70%)
Q2_P11360	1.16148	up	1.26547	gi|256072990	U	0.864664	up	-0.0499991	0.963058	0.45653	-	-	gi|256072990 myocyte-specific enhancer factor 2a [Schistosoma mansoni] myocyte-specific enhancer factor 2a, putative [Schistosoma mansoni] (2e-22/cov=37%/id=100%)
Q2_P14224	1.16148	up	1.33241	Smp_143030	U	0	up	0.574215	0.898007	0.736111	cullin, putative	Sjp 0014600|ko:K10612 cullin 5, putative	gi|256077826 cullin [Schistosoma mansoni] cullin, putative [Schistosoma mansoni] (1e-55/cov=99%/id=100%)
Q2_P14912	1.16148	up	0.552582	gi|256084364	U	0.0891082	up	0.424651	0.397624	0.411138	-	-	gi|256084364 programmed cell death protein [Schistosoma mansoni] programmed cell death, putative [Schistosoma mansoni] (8e-30/cov=100%/id=52%)
Q2_P16144	1.16148	up	0.715927	Smp_120640.x	U	0	up	0.614086	1.13126	0.872671	hypothetical protein	-	No hits
Q2_P17902	1.16148	up	0.394893	Smp_089640.x	U	1.69381	up	0.198214	0.267891	0.233052	succinate dehydrogenase iron-sulfur protein, putative	Sjp 0062650|ko:K00235 succinate dehydrogenase (ubiquinone) iron-sulfur protein precursor, putative	gi|256087662 succinate dehydrogenase iron-sulfur protein [Schistosoma mansoni] succinate dehydrogenase iron-sulfur protein, putative [Schistosoma mansoni] (e-151/cov=85%/id=95%)
Q2_P18260	1.16148	up	1.36751	Smp_027450	U	0	up	0.695916	0.608165	0.65204	hypothetical protein	Sjp 0064970|expressed protein	gi|256075766 hypothetical protein [Schistosoma mansoni] expressed protein [Schistosoma mansoni] (e-114/cov=93%/id=93%)
Q2_P18320	1.16148	up	0.609721	Smp_077880.x	U	0.0178697	up	1.37246	0.495198	0.933827	annexin, putative	-	gi|256085502 annexin [Schistosoma mansoni] annexin, putative [Schistosoma mansoni] (0.0/cov=72%/id=100%)
Q2_P18524	1.16148	up	0.609889	Smp_040720.x	U	1.69381	up	-0.00945209	0.914991	0.45277	hypothetical protein	-	gi|256078290 hypothetical protein [Schistosoma mansoni] expressed protein [Schistosoma mansoni] (e-103/cov=52%/id=100%)
Q2_P18588	1.16148	up	0.651022	Smp_139430	U	1.69381	up	0.316702	0.299075	0.307889	phosphoinositol 4-phosphate adaptor protein, putative	Sjp 0214450|ko:K08051 pleckstrin homology domain containing, family A (phosphoinositide, putative	gi|256076655 phosphoinositol 4-phosphate adaptor protein [Schistosoma mansoni] phosphoinositol 4-phosphate adaptor protein, putative [Schistosoma mansoni] (e-151/cov=91%/id=100%)
Q2_P18634	1.16148	up	0.753567	Smp_083080.x	U	0.193391	up	0.206742	0.832191	0.519467	hypothetical protein	Sjp 0004180|similar to Activator of 90 kDa heat shock protein ATPase homolog 1, putative	gi|256086426 hypothetical protein [Schistosoma mansoni] expressed protein [Schistosoma mansoni] (0.0/cov=81%/id=97%)
Q2_P21453	1.16148	up	1.18974	Smp_047200.x	U	0.0564197	up	0.403426	0.698051	0.550739	60S ribosomal protein L3, putative	Sjp 0213900|ko:K02925 large subunit ribosomal protein L3e, putative	gi|256079531 60S ribosomal protein L3 [Schistosoma mansoni] 60S ribosomal protein L3, putative [Schistosoma mansoni] (0.0/cov=95%/id=90%)
Q2_P25431	1.16148	up	1.4718	Smp_062080	U	1.22784	up	0.884447	-0.0536775	0.415385	serpin, putative	-	gi|2623846 unknown [Schistosoma mansoni] (e-135/cov=43%/id=99%)
Q2_P26220	1.16148	up	1.20216	Smp_027400	U	0.193391	up	0.206135	0.61424	0.410188	tyrosine kinase	Sjp 0015230|ko:K08253 non-specific protein-tyrosine kinase [EC2.7.10.2], putative	gi|256075755 tyrosine kinase [Schistosoma mansoni] tyrosine kinase [Schistosoma mansoni] (3e-57/cov=89%/id=75%)
Q2_P26397	1.16148	up	0.678269	Smp_047370	U	0.291105	up	0.23102	0.494947	0.362983	malate dehydrogenase, putative	-	gi|256079564 malate dehydrogenase [Schistosoma mansoni] malate dehydrogenase, putative [Schistosoma mansoni] (e-166/cov=62%/id=89%)
Q2_P26484	1.16148	up	0.801012	Smp_035360	U	0	up	0.58552	0.809659	0.697589	hypothetical protein	-	gi|256092934 hypothetical protein [Schistosoma mansoni] expressed protein [Schistosoma mansoni] (2e-69/cov=90%/id=82%)
Q2_P27906	1.16148	up	0.45132	Smp_013050	U	1.22784	up	0.315397	0.214074	0.264736	hypothetical protein	Sjp 0006790|IPR006571,TLDc,domain-containing	gi|256072907 hypothetical protein [Schistosoma mansoni] expressed protein [Schistosoma mansoni] (1e-31/cov=99%/id=100%)
Q2_P28220	1.16148	up	0.991901	C901905.1	U	0.0178697	up	0.297928	1.33612	0.817024	-	-	No hits
Q2_P32328	1.16148	up	0.627649	Smp_098920	U	0.616271	up	0.226864	0.332828	0.279846	hypothetical protein	Sjp 0306650|expressed protein	gi|256089267 hypothetical protein [Schistosoma mansoni] expressed protein [Schistosoma mansoni] (9e-35/cov=57%/id=96%)
Q2_P34412	1.16148	up	0.849246	Smp_126720	U	0	up	0.60733	1.12638	0.866856	hypothetical protein	Sjp 0058660|Pre-mRNA-splicing factor ISY1 homolog, putative	gi|256072003 hypothetical protein [Schistosoma mansoni] expressed protein [Schistosoma mansoni] (1e-49/cov=99%/id=87%)
Q2_P35557	1.16148	up	0.72893	Smp_049000	U	0.0178697	up	0.514814	0.724081	0.619447	arginine/serine rich splicing factor sf4/14, putative	Sjp 0077380|Splicing factor 4, putative	gi|256079870 arginine/serine rich splicing factor sf4/14 [Schistosoma mansoni] arginine/serine rich splicing factor sf4/14, putative [Schistosoma mansoni] (2e-51/cov=73%/id=84%)
Q2_P35765	1.16148	up	0.704395	Smp_057600	U	0	up	0.74165	0.458006	0.599828	hypothetical protein	-	gi|256081583 hypothetical protein [Schistosoma mansoni] expressed protein [Schistosoma mansoni] (e-119/cov=84%/id=86%)
Q2_P35943	1.16148	up	1.34082	C915698.1	U	0.0316118	up	1.17058	0.388246	0.779413	-	-	No hits
Q2_P38566	1.16148	up	1.32793	Sjc_0071900	U	0.124453	up	0.256765	0.757956	0.50736	-	Sjp 0071900|DIS3-like exonuclease 1, putative	gi|256084634 ribonuclease II-related [Schistosoma mansoni] ribonuclease II-related [Schistosoma mansoni] (5e-64/cov=72%/id=58%)
Q2_P38844	1.16148	up	0.87659	gi|256073837	U	0.193391	up	0.392952	0.742515	0.567733	-	-	gi|256073837 cell division cycle 20 (fizzy)-related [Schistosoma mansoni] cell division cycle 20 (fizzy)-related [Schistosoma mansoni] (4e-22/cov=19%/id=94%)
Q2_P38924	1.16148	up	1.33541	Sjc_0312960	U	0	up	0.971933	1.12773	1.04983	-	Sjp 0312960|expressed protein	gi|256084097 hypothetical protein [Schistosoma mansoni] expressed protein [Schistosoma mansoni] (3e-49/cov=65%/id=59%)
Q2_P39040	1.16148	up	0.906918	gi|76162556	U	3.14355	up	0.449332	0.0561018	0.252717	-	-	gi|76162556 SJCHGC03899 protein [Schistosoma japonicum] (2e-44/cov=34%/id=100%)
Q2_P00286	1.26719	up	0.689048	Smp_028440.x	U	0.291105	up	0.295165	0.525225	0.410195	adenosylhomocysteinase, putative	Sjp 0009180|ko:K01251 adenosylhomocysteinase [EC3.3.1.1], putative	gi|256075974 adenosylhomocysteinase [Schistosoma mansoni] adenosylhomocysteinase, putative [Schistosoma mansoni] (0.0/cov=76%/id=100%)
Q2_P00532	1.26719	up	0.989842	Smp_078420.x	U	0.124453	up	0.283261	0.865361	0.574311	pre-mRNA splicing factor, putative	Sjp 0032640|Pre-mRNA-processing factor 6, putative	gi|256085583 pre-mRNA splicing factor [Schistosoma mansoni] pre-mRNA splicing factor, putative [Schistosoma mansoni] (2e-78/cov=97%/id=100%)
Q2_P01030	1.26719	up	0.898224	Smp_180230	U	1.69381	up	0.0452791	0.826802	0.43604	hypothetical protein	Sjp 0042150|Basigin precursor, putative	gi|256090468 hypothetical protein [Schistosoma mansoni] expressed protein [Schistosoma mansoni] (1e-69/cov=98%/id=100%)
Q2_P01346	1.26719	up	0.970389	Smp_097660	U	0.616271	up	0.226787	0.492756	0.359772	DEAD box ATP-dependent RNA helicase, putative	Sjp 0207480|ATP-dependent RNA helicase eIF4A, putative	gi|256089106 DEAD box ATP-dependent RNA helicase [Schistosoma mansoni] DEAD box ATP-dependent RNA helicase, putative [Schistosoma mansoni] (e-105/cov=43%/id=100%)
Q2_P05008	1.26719	up	0.8547	Smp_004040	U	0.193391	up	0.275973	0.600485	0.438229	transcriptional adaptor 2 (ada2)-related	-	gi|256071073 transcriptional adaptor 2 (ada2)-related [Schistosoma mansoni] transcriptional adaptor 2 (ada2)-related [Schistosoma mansoni] (1e-37/cov=58%/id=98%)
Q2_P05904	1.26719	up	0.709952	Smp_077670	U	4.26212	up	0.203097	0.25652	0.229809	hypothetical protein	Sjp 0020400|ko:K00599 TRMT11, C6orf75; tRNA methyltransferase 11 homolog [EC:2.1.1.-], putative	gi|256085462 hypothetical protein [Schistosoma mansoni] expressed protein [Schistosoma mansoni] (3e-49/cov=45%/id=100%)
Q2_P06192	1.26719	up	0.605994	Smp_102490	U	1.22784	up	0.306999	0.197322	0.252161	hypothetical protein	Sjp 0206820|expressed protein	gi|256090099 hypothetical protein [Schistosoma mansoni] expressed protein [Schistosoma mansoni] (e-103/cov=85%/id=100%)
Q2_P06256	1.26719	up	0.628932	Smp_131250	U	0.0891082	up	0.448415	0.476502	0.462458	NDRG4 protein (S33 family)	Sjp 0206540|Protein NDRG3, putative	gi|29841008 similar to XM_080170 misexpression suppressor of KSR 2 in Drosophila melanogaster [Schistosoma japonicum] (0.0/cov=94%/id=86%)
Q2_P06821	1.26719	up	0.959999	Smp_156630	U	1.69381	up	0.0739688	0.718929	0.396449	hypothetical protein	Sjp 0063450|similar to UPF0577 protein KIAA1324-like homolog precursor, putative	gi|256082842 hypothetical protein [Schistosoma mansoni] expressed protein [Schistosoma mansoni] (e-138/cov=99%/id=94%)
Q2_P06900	1.26719	up	0.813772	gi|56754405	U	4.26212	up	0.248559	0.311976	0.280267	-	-	gi|56754405 SJCHGC06953 protein [Schistosoma japonicum] (2e-59/cov=81%/id=76%)
Q2_P09702	1.26719	up	1.05	Smp_188110	U	4.26212	up	-0.0414504	0.535351	0.24695	Hypothetical protein, putative	-	gi|256068043 hypothetical protein [Schistosoma mansoni] Hypothetical protein, putative [Schistosoma mansoni] (8e-52/cov=99%/id=100%)
Q2_P12830	1.26719	up	0.821608	Smp_146490	U	3.14355	up	0.194176	0.315583	0.25488	hypothetical protein	-	No hits
Q2_P14579	1.26719	up	1.23088	Smp_160220.x	U	0.616271	up	0.925318	0.220949	0.573133	hypothetical protein	-	gi|256084004 hypothetical protein [Schistosoma mansoni] expressed protein [Schistosoma mansoni] (2e-89/cov=99%/id=90%)
Q2_P15094	1.26719	up	0.944725	Smp_141140	U	0	up	0.548068	0.847777	0.697922	TFIID subunit , putative	-	gi|256092850 TFIID subunit [Schistosoma mansoni] TFIID subunit , putative [Schistosoma mansoni] (0.026/cov=42%/id=46%)
Q2_P17479	1.26719	up	0.460684	Smp_046450	U	0.616271	up	0.245112	0.439756	0.342434	hypothetical protein	-	gi|256079383 hypothetical protein [Schistosoma mansoni] expressed protein [Schistosoma mansoni] (1e-13/cov=21%/id=100%)
Q2_P17980	1.26719	up	0.819984	Smp_149900	U	1.22784	up	0.209612	0.39212	0.300866	chaperonin containing t-complex protein 1, eta subunit, tcph, putative	Sjp 0211340|ko:K09499 T-complex protein 1 subunit eta, putative	gi|256080438 chaperonin containing t-complex protein 1 eta subunit tcph [Schistosoma mansoni] chaperonin containing t-complex protein 1, eta subunit, tcph, putative [Schistosoma mansoni] (0.0/cov=95%/id=96%)
Q2_P19432	1.26719	up	0.576964	Smp_090030	U	0.0564197	up	0.813265	0.319405	0.566335	hypothetical protein	Sjp 0212160|Conserved hypothetical protein	gi|256087740 hypothetical protein [Schistosoma mansoni] expressed protein [Schistosoma mansoni] (4e-80/cov=99%/id=100%)
Q2_P19965	1.26719	up	1.32179	Smp_040460	U	0.291105	up	0.195966	0.668954	0.43246	hypothetical protein	-	gi|256078235 hypothetical protein [Schistosoma mansoni] expressed protein [Schistosoma mansoni] (2e-48/cov=44%/id=100%)
Q2_P20096	1.26719	up	0.423879	Smp_053510.x	U	0	up	0.647896	0.683858	0.665877	aspartyl-tRNA synthetase, putative	Sjp 0051950|ko:K01876 aspartyl-tRNA synthetase [EC6.1.1.12], putative	gi|256080758 aspartyl-tRNA synthetase [Schistosoma mansoni] aspartyl-tRNA synthetase, putative [Schistosoma mansoni] (0.0/cov=91%/id=100%)
Q2_P20125	1.26719	up	0.507227	Sjc_0064600	U	0.291105	up	0.227606	0.46819	0.347898	-	Sjp 0064600|expressed protein	gi|76153122 SJCHGC06854 protein [Schistosoma japonicum] (2e-49/cov=81%/id=65%)
Q2_P21068	1.26719	up	0.546515	Smp_046740	U	0.864664	up	0.048893	0.75371	0.401301	dihydrolipoamide dehydrogenase	Sjp 0205700|ko:K00382 dihydrolipoamide dehydrogenase [EC1.8.1.4], putative	gi|256079440 dihydrolipoamide dehydrogenase [Schistosoma mansoni] dihydrolipoamide dehydrogenase [Schistosoma mansoni] (0.0/cov=78%/id=99%)
Q2_P21673	1.26719	up	0.807713	Smp_043970	U	0.291105	up	0.292797	0.326983	0.30989	DNAj homolog subfamily C member, putative	Sjp 0014880|ko:K09528 DnaJ homolog, subfamily C, member 8, putative	gi|256078878 DNAj homolog subfamily C member [Schistosoma mansoni] DNAj homolog subfamily C member, putative [Schistosoma mansoni] (e-107/cov=95%/id=93%)
Q2_P22216	1.26719	up	0.561445	Smp_173320	U	0.124453	up	0.346134	0.431209	0.388671	tubulin tyrosine ligase-related	Sjp 0025750|ko:K06047 Tubulin-tyrosine ligase [EC:6.3.2.25], putative	gi|256088349 tubulin tyrosine ligase [Schistosoma mansoni] tubulin tyrosine ligase-related [Schistosoma mansoni] (e-113/cov=86%/id=99%)
Q2_P24812	1.26719	up	0.479518	Smp_049880	U	0.430837	up	0.404315	0.311703	0.358009	nuclear pore glycoprotein P62, putative	-	gi|256080046 nuclear pore glycoprotein P62 [Schistosoma mansoni] nuclear pore glycoprotein P62, putative [Schistosoma mansoni] (0.0/cov=90%/id=71%)
Q2_P27570	1.26719	up	1.05403	Smp_167160	U	0.124453	up	0.884091	0.376875	0.630483	hypothetical protein	-	gi|256086406 hypothetical protein [Schistosoma mansoni] expressed protein [Schistosoma mansoni] (e-127/cov=99%/id=87%)
Q2_P29946	1.26719	up	1.20111	Smp_057020	U	4.26212	up	0.154404	0.308227	0.231315	DEAD box ATP-dependent RNA helicase, putative	-	gi|256081487 DEAD box ATP-dependent RNA helicase [Schistosoma mansoni] DEAD box ATP-dependent RNA helicase, putative [Schistosoma mansoni] (3e-56/cov=99%/id=87%)
Q2_P31606	1.26719	up	0.820228	Smp_076540	U	3.14355	up	0.687839	-0.0262474	0.330796	hypothetical protein	Sjp 0077930|Leucine-rich repeat-containing protein 48, putative	gi|256085225 hypothetical protein [Schistosoma mansoni] expressed protein [Schistosoma mansoni] (e-109/cov=99%/id=99%)
Q2_P31888	1.26719	up	1.40348	Smp_157740	U	0.864664	up	0.0830715	0.633738	0.358405	RNA polymerase Rpb1, putative	-	gi|256083198 RNA polymerase Rpb1 [Schistosoma mansoni] RNA polymerase Rpb1, putative [Schistosoma mansoni] (3e-34/cov=99%/id=100%)
Q2_P33195	1.26719	up	0.984259	Smp_194630	U	0.616271	up	-0.0238657	1.15603	0.566081	hypothetical protein	Sjp 0099740|Serine/threonine-protein kinase MARK2, putative	gi|256070172 hypothetical protein [Schistosoma mansoni] expressed protein [Schistosoma mansoni] (2e-66/cov=84%/id=98%)
Q2_P36470	1.26719	up	0.435206	Smp_021070	U	0.124453	up	0.504975	0.286668	0.395821	GTP-binding protein-animal, putative	-	gi|256074477 GTP-binding protein-animal [Schistosoma mansoni] GTP-binding protein-animal, putative [Schistosoma mansoni] (1e-10/cov=90%/id=100%)
Q2_P36529	1.26719	up	0.930509	C916758.1	U	0.0316118	up	0.41403	1.02623	0.720129	-	-	No hits
Q2_P37771	1.26719	up	0.747627	Smp_148530	U	0.291105	up	0.216975	0.744395	0.480685	heat shock protein hsp16, putative	Sjp 0107970|Small heat shock protein p36, putative	gi|256079917 heat shock protein 16 [Schistosoma mansoni] heat shock protein hsp16, putative [Schistosoma mansoni] (2e-86/cov=119%/id=69%)
Q2_P37895	1.26719	up	1.15348	Smp_143750	U	2.34207	up	0.267901	0.265197	0.266549	metazoan probable membrane protein, putative	Sjp 0005490|Transmembrane protein 63A, putative	gi|256078089 metazoan probable membrane protein [Schistosoma mansoni] metazoan probable membrane protein, putative [Schistosoma mansoni] (9e-97/cov=93%/id=100%)
Q2_P38298	1.26719	up	0.457204	Smp_038820	U	2.34207	up	0.144107	0.339479	0.241793	NADPH dependent diflavin oxidoreductase, putative	-	gi|256077924 diflavin oxidoreductase [Schistosoma mansoni] NADPH dependent diflavin oxidoreductase, putative [Schistosoma mansoni] (9e-24/cov=57%/id=96%)
Q2_P38457	1.26719	up	0.8562	gi|256073885	U	0.0178697	up	0.418336	1.0455	0.73192	-	-	gi|256073885 jumonji domain containing protein [Schistosoma mansoni] jumonji domain containing protein, putative [Schistosoma mansoni] (6e-51/cov=55%/id=89%)
Q2_P38942	1.26719	up	0.911155	Sjc_0207390	U	0	up	0.616927	0.695312	0.65612	-	Sjp 0207390|expressed protein	gi|256088331 hypothetical protein [Schistosoma mansoni] hypothetical protein [Schistosoma mansoni] (2e-12/cov=99%/id=35%)
Q2_P38972	1.26719	up	1.27112	Sjc_0044050	U	3.14355	up	0.027289	0.658039	0.342664	-	Sjp 0044050|Golgin subfamily A member 3, putative	gi|256088133 UDP-galactose transporter [Schistosoma mansoni] UDP-galactose transporter, putative [Schistosoma mansoni] (9e-38/cov=95%/id=52%)
Q2_P39514	1.26719	up	1.06834	gi|56754633	U	0.0891082	up	0.34944	0.882706	0.616073	-	-	gi|56754633 SJCHGC02694 protein [Schistosoma japonicum] (e-156/cov=80%/id=84%)
Q2_P39895	1.26719	up	0.472413	gi|226480050	U	0.0564197	up	0.317493	0.597681	0.457587	-	-	gi|226480050 small subunit ribosomal protein S5 [Schistosoma japonicum] (1e-36/cov=31%/id=81%)
Q2_P00092	1.51784	up	0.386709	Smp_034410.x	U	1.69381	up	0.116908	0.412869	0.264888	cathepsin F (C01 family)	-	gi|256077197 cathepsin F (C01 family) [Schistosoma mansoni] cathepsin F (C01 family) [Schistosoma mansoni] (3e-71/cov=46%/id=100%)
Q2_P01040	1.51784	up	0.445097	Smp_047190	U	3.14355	up	0.00395625	0.520537	0.262247	serine/threonine kinase	-	gi|256079529 serine/threonine protein kinase [Schistosoma mansoni] serine/threonine kinase [Schistosoma mansoni] (e-105/cov=96%/id=86%)
Q2_P01171	1.51784	up	1.41916	Smp_049380.x	U	0.0178697	up	0.480268	1.0613	0.770786	chimerin-related rho- gtpase-activating protein	-	gi|256079945 chimerin-related rho-gtpase-activating protein [Schistosoma mansoni] chimerin-related rho-gtpase-activating protein [Schistosoma mansoni] chimerin-related rho-gtpase-activating protein [Schistosoma mansoni] chimerin-related rho-gtpase-activat
Q2_P01648	1.51784	up	1.39799	Smp_031000.x	U	1.69381	up	-0.00111791	0.627389	0.313135	cullin, putative	Sjp 0300330|ko:K03869 cullin 3, putative	gi|256076504 cullin [Schistosoma mansoni] cullin, putative [Schistosoma mansoni] (0.0/cov=92%/id=96%)
Q2_P03126	1.51784	up	0.665346	Smp_052350	U	0	up	0.566638	1.36622	0.966431	TRABID protein (C64 family)	Sjp 0026540|Zinc finger Ran-binding domain-containing protein 1, putative	gi|256080535 TRABID protein (C64 family) [Schistosoma mansoni] TRABID protein (C64 family) [Schistosoma mansoni] (0.0/cov=99%/id=89%)
Q2_P04064	1.51784	up	0.62008	Smp_129330	U	0.291105	up	0.564054	0.404189	0.484122	beta ketothiolase	-	gi|256072956 acetyl-CoA C-acetyltransferase [Schistosoma mansoni] Acetyl-CoA acetyltransferase, cytosolic (ACAT2); acetyl-CoA C-acetyltransferase; acetyl-CoA C-acyltransferase; beta ketothiolase [Schistosoma mansoni] (3e-77/cov=98%/id=89%)
Q2_P05217	1.51784	up	0.453991	Smp_070200	U	2.34207	up	-0.0106767	0.570235	0.279779	ribonucleic acid binding protein S1, putative	Sjp 0214110|RNA-binding protein with serine-rich domain 1, putative	gi|256084012 ribonucleic acid binding protein S1 [Schistosoma mansoni] ribonucleic acid binding protein S1, putative [Schistosoma mansoni] (0.0/cov=81%/id=78%)
Q2_P05651	1.51784	up	0.448863	Smp_035110	U	0	up	0.748779	1.10169	0.925236	hypothetical protein	-	gi|226486450 Protein CHMP7 [Schistosoma japonicum] (5e-45/cov=50%/id=67%)
Q2_P06687	1.51784	up	0.380637	Smp_094060	U	0	up	0.634156	0.886165	0.76016	phenylalanyl-tRNA synthetase beta chain, putative	Sjp 0300830|ko:K01890 phenylalanyl-tRNA synthetase beta chain [EC6.1.1.20B], putative	gi|256088450 phenylalanyl-tRNA synthetase subunit beta [Schistosoma mansoni] phenylalanyl-tRNA synthetase beta chain, putative [Schistosoma mansoni] (e-150/cov=99%/id=99%)
Q2_P06788	1.51784	up	1.16454	gi|256072514	U	0.0178697	up	0.697745	1.03854	0.868143	-	-	gi|256072514 oxysterol-binding protein 1 [Schistosoma mansoni] oxysterol-binding protein 1,, putative [Schistosoma mansoni] (2e-83/cov=79%/id=99%)
Q2_P07898	1.51784	up	0.591709	Smp_042270.x	U	2.34207	up	0.0657723	0.481017	0.273395	26S protease regulatory subunit 6a, putative	Sjp 0003450|ko:K03065 26S proteasome regulatory subunit T5, putative	gi|256078588 26S protease regulatory subunit 6a [Schistosoma mansoni] 26S protease regulatory subunit 6a, putative [Schistosoma mansoni] (e-100/cov=74%/id=100%)
Q2_P08283	1.51784	up	0.871711	Smp_180610	U	2.34207	up	-0.0526135	1.04445	0.495916	hypothetical protein	Sjp 0096590|Conserved hypothetical protein	gi|256066497 hypothetical protein [Schistosoma mansoni] expressed protein [Schistosoma mansoni] (2e-35/cov=99%/id=81%)
Q2_P11077	1.51784	up	0.741787	Sjc_0133130	U	0.291105	up	0.215484	0.673492	0.444488	-	Sjp 0133130|IPR000194,ATPase, F1/V1/A1 complex, alpha/beta subunit, nucleotide-binding,domain-containing	gi|256052137 hypothetical protein [Schistosoma mansoni] hypothetical protein [Schistosoma mansoni] (4e-09/cov=31%/id=96%)
Q2_P13673	1.51784	up	0.938118	Smp_138050.x	U	0.864664	up	0.211435	0.495982	0.353709	polypyrimidine tract binding protein, putative	Sjp 0099930|Polypyrimidine tract-binding protein 1, putative	gi|256076161 polypyrimidine tract binding protein [Schistosoma mansoni] polypyrimidine tract binding protein, putative [Schistosoma mansoni] (2e-46/cov=98%/id=84%)
Q2_P16121	1.51784	up	0.628428	Sjc_0206560	U	0	up	0.658878	1.14196	0.900421	-	Sjp 0206560|Probable tRNA pseudouridine synthase 2, putative	gi|226478798 putative tRNA pseudouridine synthase 2 [Schistosoma japonicum] (6e-89/cov=89%/id=77%)
Q2_P16140	1.51784	up	0.703561	Smp_073560.x	U	0.430837	up	1.36158	0.0739324	0.717755	G beta-like protein gbl	-	gi|256084638 G beta-like protein gbl [Schistosoma mansoni] G beta-like protein gbl [Schistosoma mansoni] (2e-53/cov=50%/id=98%)
Q2_P16958	1.51784	up	0.652708	Smp_028060	U	4.26212	up	0.255378	0.174102	0.21474	hypothetical protein	-	gi|256075889 hypothetical protein [Schistosoma mansoni] expressed protein [Schistosoma mansoni] (2e-27/cov=92%/id=85%)
Q2_P17948	1.51784	up	1.06136	Smp_174710	U	0.0178697	up	1.20125	0.67916	0.940203	Spindle assembly checkpoint component MAD1 (Mitotic arrest deficient protein 1), putative	Sjp 0076400|ko:K06638 mitotic spindle assembly checkpoint protein MAD1, putative	gi|256088712 Spindle assembly checkpoint component MAD1 (Mitotic arrest deficient protein 1) [Schistosoma mansoni] Spindle assembly checkpoint component MAD1 (Mitotic arrest deficient protein 1), putative [Schistosoma mansoni] (2e-74/cov=56%/id=76%)
Q2_P18233	1.51784	up	1.09833	Smp_145600	U	0.124453	up	0.263107	0.721958	0.492533	hypothetical protein	-	gi|256078812 hypothetical protein [Schistosoma mansoni] expressed protein [Schistosoma mansoni] (e-144/cov=68%/id=100%)
Q2_P18858	1.51784	up	0.430905	Smp_072970	U	3.14355	up	0.137641	0.218977	0.178309	tetratricopeptide protein, putative	-	gi|256084504 tetratricopeptide protein [Schistosoma mansoni] tetratricopeptide protein, putative [Schistosoma mansoni] (e-136/cov=76%/id=99%)
Q2_P19303	1.51784	up	1.01659	Smp_172160	U	0	up	0.722893	0.581979	0.652436	senescence downregulated leo1-like	Sjp 0302070|RNA polymerase-associated protein LEO1, putative	gi|256088040 senescence downregulated leo1-like [Schistosoma mansoni] senescence downregulated leo1-like [Schistosoma mansoni] (5e-89/cov=77%/id=89%)
Q2_P19614	1.51784	up	0.503294	Smp_143050	U	0.0316118	up	0.591573	0.804383	0.697978	scaffold attachment factor B-related	-	gi|256077830 scaffold attachment factor B-related [Schistosoma mansoni] scaffold attachment factor B-related [Schistosoma mansoni] (5e-62/cov=89%/id=100%)
Q2_P19713	1.51784	up	0.495753	Smp_064400	U	1.22784	up	0.329462	0.204788	0.267125	hypothetical protein	Sjp 0035950|Conserved hypothetical protein	gi|256082901 hypothetical protein [Schistosoma mansoni] expressed protein [Schistosoma mansoni] (8e-95/cov=91%/id=93%)
Q2_P19777	1.51784	up	0.717765	Sjc_0015200	U	0	up	1.10435	1.55562	1.32998	-	Sjp 0015200|ko:K00566 tRNA (5-methylaminomethyl-2-thiouridylate)-methyltransferase [EC2.1.1.61], putative	gi|56756513 SJCHGC00881 protein [Schistosoma japonicum] (2e-78/cov=48%/id=77%)
Q2_P19921	1.51784	up	1.06349	Smp_147420	U	1.22784	up	0.487081	0.276992	0.382036	hypothetical protein	-	gi|256079511 hypothetical protein [Schistosoma mansoni] expressed protein [Schistosoma mansoni] (e-130/cov=73%/id=84%)
Q2_P19922	1.51784	up	1.55106	Smp_143440	U	0	up	0.751632	0.950507	0.851069	hypothetical protein	-	gi|256077995 hypothetical protein [Schistosoma mansoni] expressed protein [Schistosoma mansoni] (0.0/cov=88%/id=93%)
Q2_P19933	1.51784	up	1.22587	Smp_061300	U	0	up	0.8435	0.843924	0.843712	transcription initiation factor tfiid, putative	Sjp 0002310|ko:K03131 transcription initiation factor TFIID subunit D5, putative	gi|256082306 transcription initiation factor tfiid [Schistosoma mansoni] transcription initiation factor tfiid, putative [Schistosoma mansoni] (e-139/cov=74%/id=100%)
Q2_P20043	1.51784	up	0.331351	Smp_034120	U	0	up	0.475847	1.18865	0.832247	synaptosomal associated protein, putative	-	gi|256077130 synaptosomal associated protein [Schistosoma mansoni] synaptosomal associated protein, putative [Schistosoma mansoni] (e-113/cov=44%/id=100%)
Q2_P20693	1.51784	up	0.579828	Smp_130530	U	0	up	1.32554	1.81055	1.56805	hypothetical protein	-	gi|256073368 hypothetical protein [Schistosoma mansoni] expressed protein [Schistosoma mansoni] (4e-84/cov=20%/id=98%)
Q2_P21016	1.51784	up	0.769481	Smp_140020	U	0	up	0.670925	0.537157	0.604041	hypothetical protein	Sjp 0027580|IPR006677,tRNA intron endonuclease, catalytic C-terminal;IPR008973,C2 calcium/lipid-binding region, CaLB,domain-containing	gi|256076911 hypothetical protein [Schistosoma mansoni] expressed protein [Schistosoma mansoni] (e-100/cov=100%/id=88%)
Q2_P21151	1.51784	up	0.599774	Smp_191420	U	0.616271	up	0.215274	1.26186	0.738569	ecdysone-induced protein 78c (dr-78), putative	Sjp 0122500|Ecdysone-induced protein 78C, putative	gi|167650894 ecdysone-induced protein E78 [Schistosoma mansoni] (5e-85/cov=99%/id=88%)
Q2_P22289	1.51784	up	0.848732	Smp_087560	U	2.34207	up	0.389034	0.252161	0.320598	hypothetical protein	Sjp 0301480|Conserved hypothetical protein	gi|256052769 hypothetical protein [Schistosoma mansoni] expressed protein [Schistosoma mansoni] (0.0/cov=98%/id=94%)
Q2_P22691	1.51784	up	0.846542	gi|76152922	U	2.34207	up	0.1749	0.40096	0.28793	-	-	gi|76152922 SJCHGC08086 protein [Schistosoma japonicum] (5e-30/cov=30%/id=72%)
Q2_P23494	1.51784	up	1.39197	Smp_171070	U	0	up	0.705067	0.993914	0.84949	cell cycle control protein cwf22, putative	Sjp 0115020|Nucampholin homolog, putative	gi|256087672 cell cycle control protein cwf22 [Schistosoma mansoni] cell cycle control protein cwf22, putative [Schistosoma mansoni] (e-158/cov=65%/id=88%)
Q2_P23633	1.51784	up	0.446886	Smp_152370	U	3.14355	up	0.10713	0.28094	0.194035	arf gtpase-activating protein, putative	Sjp 0012680|ADP-ribosylation factor GTPase-activating protein 1, putative	gi|256081338 arf gtpase-activating protein [Schistosoma mansoni] arf gtpase-activating protein, putative [Schistosoma mansoni] (e-117/cov=82%/id=93%)
Q2_P23742	1.51784	up	0.42816	Smp_091810	U	0	up	0.932918	1.81104	1.37198	hypothetical protein	-	gi|256088094 hypothetical protein [Schistosoma mansoni] expressed protein [Schistosoma mansoni] (0.0/cov=66%/id=95%)
Q2_P24724	1.51784	up	0.675065	Smp_181120	U	0.864664	up	0.24192	0.324108	0.283014	amyloid binding protein, putative	-	gi|256090707 amyloid binding protein [Schistosoma mansoni] amyloid binding protein, putative [Schistosoma mansoni] (2e-85/cov=41%/id=100%)
Q2_P24997	1.51784	up	0.704534	Smp_180040	U	0.864664	up	0.212486	0.368614	0.29055	phosphoglycerate mutase	-	gi|256090390 phosphoglycerate mutase [Schistosoma mansoni] phosphoglycerate mutase [Schistosoma mansoni] (0.0/cov=45%/id=99%)
Q2_P25226	1.51784	up	0.492752	Smp_031860	U	0.0891082	up	0.198094	0.991882	0.594988	coatomer delta subunit, putative	Sjp 0054900|Coatomer subunit delta, putative	gi|256076653 coatomer delta subunit [Schistosoma mansoni] coatomer delta subunit, putative [Schistosoma mansoni] (e-109/cov=76%/id=96%)
Q2_P25403	1.51784	up	0.912951	Smp_000270	U	0	up	2.1748	1.69367	1.93423	Trematode Eggshell Synthesis domain containing protein	-	gi|256070313 hypothetical protein [Schistosoma mansoni] hypothetical protein [Schistosoma mansoni] (e-107/cov=62%/id=87%)
Q2_P25939	1.51784	up	0.985457	Sjc_0300670	U	0.430837	up	0.137155	0.786061	0.461608	-	Sjp 0300670|Collagen alpha-2(I) chain precursor, putative	gi|256085618 Collagen alpha-1(V) chain precursor [Schistosoma mansoni] Collagen alpha-1(V) chain precursor, putative [Schistosoma mansoni] (2e-64/cov=63%/id=57%)
Q2_P26298	1.51784	up	1.1496	Smp_172510.x	U	0	up	0.61198	0.85373	0.732855	DNAj-related	-	gi|256052862 DNAj-related [Schistosoma mansoni] DNAj-related [Schistosoma mansoni] (6e-25/cov=89%/id=75%)
Q2_P26951	1.51784	up	1.14734	Smp_021290	U	0.193391	up	0.398622	0.737835	0.568229	HIV-1 rev binding protein, hrbl, putative	Sjp 0009990|Nucleoporin-like protein RIP, putative	gi|256074513 HIV-1 rev binding protein hrbl [Schistosoma mansoni] HIV-1 rev binding protein, hrbl, putative [Schistosoma mansoni] (0.0/cov=93%/id=95%)
Q2_P27119	1.51784	up	0.771344	Smp_186410	U	0	up	1.79007	1.42115	1.60561	hypothetical protein	-	gi|256062074 hypothetical protein [Schistosoma mansoni] hypothetical protein [Schistosoma mansoni] (2e-50/cov=46%/id=81%)
Q2_P27206	1.51784	up	0.939073	C813204.1	U	0	up	0.410683	1.28089	0.845784	-	-	No hits
Q2_P28114	1.51784	up	1.82462	Smp_161350	U	1.69381	up	0.0414051	0.871375	0.45639	succinate semialdehyde dehydrogenase, putative	-	gi|256084381 succinate semialdehyde dehydrogenase [Schistosoma mansoni] succinate semialdehyde dehydrogenase, putative [Schistosoma mansoni] (4e-95/cov=91%/id=96%)
Q2_P28736	1.51784	up	0.951819	Smp_163560	U	2.34207	up	0.0884299	0.763821	0.426126	symplekin, putative	Sjp 0001510|ko:K06100 symplekin, putative	gi|256085296 symplekin [Schistosoma mansoni] symplekin, putative [Schistosoma mansoni] (8e-95/cov=99%/id=85%)
Q2_P29107	1.51784	up	0.900165	Smp_155780	U	0.291105	up	0.431969	0.456414	0.444191	gtpase activating protein-related	-	gi|256082545 gtpase activating protein-related [Schistosoma mansoni] gtpase activating protein-related [Schistosoma mansoni] (e-115/cov=95%/id=96%)
Q2_P30018	1.51784	up	0.555301	Smp_127590	U	0.0178697	up	0.659668	1.4158	1.03773	hypothetical protein	-	gi|256072322 hypothetical protein [Schistosoma mansoni] hypothetical protein [Schistosoma mansoni] (2e-43/cov=99%/id=100%)
Q2_P31442	1.51784	up	0.709097	Smp_174070	U	0.0564197	up	0.306954	1.08553	0.696242	oxysterol binding protein 9,, putative	-	gi|256088528 oxysterol binding protein 9 [Schistosoma mansoni] oxysterol binding protein 9,, putative [Schistosoma mansoni] (2e-46/cov=73%/id=98%)
Q2_P33848	1.51784	up	0.666945	Smp_153820	U	0	up	0.554165	1.96241	1.25829	transcriptional regulator atrx homolog (X-linked nuclear protein-1), putative	Sjp 0087210|Transcriptional regulator ATRX, putative	gi|256081844 transcriptional regulator atrx homolog (X-linked nuclear protein-1) [Schistosoma mansoni] transcriptional regulator atrx homolog (X-linked nuclear protein-1), putative [Schistosoma mansoni] (2e-45/cov=96%/id=95%)
Q2_P34221	1.51784	up	0.812216	Smp_100030	U	0.291105	up	0.260032	0.655269	0.457651	ribosome biogenesis protein BMS1, putative	Sjp 0051430|Ribosome biogenesis protein BMS1 homolog, putative	gi|256089431 ribosome biogenesis protein BMS1 [Schistosoma mansoni] ribosome biogenesis protein BMS1, putative [Schistosoma mansoni] (e-104/cov=99%/id=98%)
Q2_P35733	1.51784	up	1.33084	Smp_179740	U	0.430837	up	0.877992	0.229433	0.553712	hypothetical protein	-	gi|256090288 hypothetical protein [Schistosoma mansoni] expressed protein [Schistosoma mansoni] (e-107/cov=99%/id=87%)
Q2_P36019	1.51784	up	0.623242	Smp_036090	U	0.0178697	up	0.424782	0.960198	0.69249	hypothetical protein	-	gi|256077355 hypothetical protein [Schistosoma mansoni] expressed protein [Schistosoma mansoni] (3e-69/cov=41%/id=91%)
Q2_P36554	1.51784	up	1.40459	C916836.1	U	0.0564197	up	0.511478	0.604189	0.557834	-	-	No hits
Q2_P37925	1.51784	up	0.924647	Smp_001990	U	0.0178697	up	0.378804	1.02265	0.700725	hypothetical protein	-	gi|256070677 hypothetical protein [Schistosoma mansoni] hypothetical protein [Schistosoma mansoni] (2e-33/cov=63%/id=73%)
Q2_P38299	1.51784	up	0.772043	Smp_000430.x	U	0	up	2.55327	2.07605	2.31466	eggshell protein, chorion, putative	-	gi|256070355 eggshell precursor protein [Schistosoma mansoni] eggshell precursor protein [Schistosoma mansoni] (0.62/cov=28%/id=70%)
Q2_P38777	1.51784	up	0.515772	gi|256071785	U	0.291105	up	0.923183	0.422388	0.672785	-	-	gi|256071785 hypothetical protein [Schistosoma mansoni] expressed protein [Schistosoma mansoni] (7e-21/cov=34%/id=71%)
Q2_P38904	1.51784	up	1.05631	gi|256087354	U	0.616271	up	0.99374	0.0418951	0.517817	-	-	gi|256087354 flagellar radial spoke protein [Schistosoma mansoni] flagellar radial spoke protein, putative [Schistosoma mansoni] (1e-10/cov=27%/id=47%)
Q2_P00143	1.75021	up	0.391241	Smp_076560.x	U	2.34207	up	0.167758	0.303511	0.235634	cyclin, putative	-	gi|256085229 cyclin [Schistosoma mansoni] cyclin, putative [Schistosoma mansoni] (1e-42/cov=34%/id=100%)
Q2_P01380	1.75021	up	1.1008	Smp_025670	U	0.0178697	up	0.495488	0.901282	0.698385	hypothetical protein	-	gi|256075393 hypothetical protein [Schistosoma mansoni] expressed protein [Schistosoma mansoni] (6e-85/cov=91%/id=98%)
Q2_P01489	1.75021	up	1.34692	Sjc_0091550	U	0.0891082	up	0.341085	0.622654	0.48187	-	Sjp 0091550|ko:K01802 peptidylprolyl isomerase [EC5.2.1.8], putative	gi|256085907 peptidyl-prolyl cis-trans isomerase [Schistosoma mansoni] peptidyl-prolyl cis-trans isomerase-like 4. ppil4 [Schistosoma mansoni] (e-114/cov=96%/id=88%)
Q2_P03594	1.75021	up	0.841448	Smp_170250	U	0	up	0.773938	1.16864	0.971289	gc-rich sequence DNA-binding factor, putative	Sjp 0300170|ko:K09061 GC-rich sequence DNA-binding factor, putative	gi|256087429 gc-rich sequence DNA-binding factor [Schistosoma mansoni] gc-rich sequence DNA-binding factor, putative [Schistosoma mansoni] (e-145/cov=88%/id=83%)
Q2_P03606	1.75021	up	0.840029	Smp_169270	U	0.0178697	up	0.900071	0.571408	0.735739	homeobox protein six-related	-	gi|256087174 homeobox protein six-related [Schistosoma mansoni] homeobox protein six-related [Schistosoma mansoni] (e-152/cov=99%/id=96%)
Q2_P03932	1.75021	up	1.16851	Smp_187960	U	0	up	0.480211	0.947242	0.713727	hypothetical protein	-	gi|256067979 hypothetical protein [Schistosoma mansoni] expressed protein [Schistosoma mansoni] (e-110/cov=59%/id=98%)
Q2_P05207	1.75021	up	0.646896	Smp_072720	U	0	up	0.80646	1.10338	0.954919	zinc finger protein, putative	-	gi|256052406 zinc finger protein [Schistosoma mansoni] zinc finger protein, putative [Schistosoma mansoni] (7e-90/cov=35%/id=78%)
Q2_P05813	1.75021	up	0.411291	Smp_142990	U	1.69381	up	0.0349972	0.582621	0.308809	serine/threonine kinase	Sjp 0202490|ko:K07198 5'-AMP-activated protein kinase, catalytic alpha subunit, putative	gi|256077810 serine/threonine protein kinase [Schistosoma mansoni] serine/threonine kinase [Schistosoma mansoni] (0.0/cov=77%/id=87%)
Q2_P05864	1.75021	up	0.441291	Smp_148440	U	0.864664	up	0.258733	0.266627	0.26268	hypothetical protein	-	gi|256079884 hypothetical protein [Schistosoma mansoni] expressed protein [Schistosoma mansoni] (e-134/cov=87%/id=88%)
Q2_P06137	1.75021	up	1.10528	Smp_076150.x	U	0.124453	up	0.462676	0.627978	0.545327	hypothetical protein	-	gi|256085156 hypothetical protein [Schistosoma mansoni] expressed protein [Schistosoma mansoni] (0.0/cov=86%/id=92%)
Q2_P07092	1.75021	up	0.430229	Smp_137540	U	0.864664	up	0.0552271	0.704029	0.379628	disulfide oxidoreductase, putative	-	gi|256075970 disulfide oxidoreductase [Schistosoma mansoni] disulfide oxidoreductase, putative [Schistosoma mansoni] (1e-99/cov=76%/id=92%)
Q2_P07253	1.75021	up	0.79598	gi|256080832	U	1.69381	up	0.0365291	0.569036	0.302783	-	-	gi|256080832 cationic amino acid transporter [Schistosoma mansoni] cationic amino acid transporter, putative [Schistosoma mansoni] (4e-76/cov=63%/id=97%)
Q2_P07371	1.75021	up	0.624372	Smp_075470	U	0.0891082	up	0.466876	0.449212	0.458044	cysteine desulfurylase, putative	Sjp 0064140|ko:K04487 cysteine desulfurase [EC2.8.1.7], putative	gi|256085038 cysteine desulfurylase [Schistosoma mansoni] cysteine desulfurylase, putative [Schistosoma mansoni] (0.0/cov=77%/id=100%)
Q2_P07471	1.75021	up	0.713504	Smp_083680	U	2.34207	up	0.391993	0.15137	0.271682	hypothetical protein	-	gi|256086565 hypothetical protein [Schistosoma mansoni] expressed protein [Schistosoma mansoni] (e-152/cov=89%/id=88%)
Q2_P08808	1.75021	up	1.13958	Smp_165670	U	0	up	0.686054	1.73633	1.21119	solute carrier family 12, electroneutral k-cl cotransporter, putative	Sjp 0079030|Solute carrier family 12 member 5, putative	gi|256085966 solute carrier family 12 electroneutral k-cl cotransporter [Schistosoma mansoni] solute carrier family 12, electroneutral k-cl cotransporter, putative [Schistosoma mansoni] (1e-64/cov=98%/id=99%)
Q2_P09263	1.75021	up	0.811487	gi|256070251	U	0.430837	up	0.247019	0.601018	0.424019	-	-	gi|256070251 kinesin light chain [Schistosoma mansoni] kinesin light chain, putative [Schistosoma mansoni] (2e-19/cov=35%/id=81%)
Q2_P10571	1.75021	up	1.11255	Smp_129050	U	0.864664	up	0.306336	0.486816	0.396576	dynamin, putative	Sjp 0074410|ko:K01528 dynamin GTPase [EC3.6.5.5], putative	gi|256072863 dynamin [Schistosoma mansoni] dynamin, putative [Schistosoma mansoni] (4e-83/cov=100%/id=98%)
Q2_P15994	1.75021	up	0.531445	Smp_055880.x	U	3.14355	up	0.188535	0.156419	0.172477	chmp1 (chromatin modifying protein) (charged multivesicular body protein), putative	-	gi|256081211 chmp1 (chromatin modifying protein) (charged multivesicular body protein) [Schistosoma mansoni] chmp1 (chromatin modifying protein) (charged multivesicular body protein), putative [Schistosoma mansoni] (3e-04/cov=14%/id=100%)
Q2_P16000	1.75021	up	0.431872	Smp_174200	U	0.0891082	up	0.272049	0.642374	0.457211	hypothetical protein	-	gi|256088551 hypothetical protein [Schistosoma mansoni] expressed protein [Schistosoma mansoni] (3e-66/cov=84%/id=90%)
Q2_P16161	1.75021	up	0.479801	Smp_092780.x	U	0.0891082	up	0.33725	0.555079	0.446164	hypothetical protein	Sjp 0214600|snRNA-activating protein complex subunit 3, putative	gi|256088228 hypothetical protein [Schistosoma mansoni] expressed protein [Schistosoma mansoni] (6e-87/cov=92%/id=99%)
Q2_P18309	1.75021	up	0.452795	Smp_104110	U	0.616271	up	0.293744	0.407051	0.350397	Rho GTPase, putative	-	gi|256066457 gtpase_rho [Schistosoma mansoni] gtpase_rho, putative [Schistosoma mansoni] (e-104/cov=48%/id=98%)
Q2_P18586	1.75021	up	0.376059	Smp_084940.x	U	1.69381	up	0.0591203	0.524252	0.291686	GTP-binding protein rit, putative	-	gi|256086840 GTP-binding protein rit [Schistosoma mansoni] GTP-binding protein rit, putative [Schistosoma mansoni] (e-103/cov=30%/id=95%)
Q2_P19084	1.75021	up	0.416706	Smp_102410	U	0.0891082	up	0.306879	0.672595	0.489737	hypothetical protein	-	gi|256066148 hypothetical protein [Schistosoma mansoni] expressed protein [Schistosoma mansoni] (e-140/cov=64%/id=99%)
Q2_P19217	1.75021	up	0.566279	Smp_028170.x	U	0.864664	up	0.199386	0.430878	0.315132	hypothetical protein	-	gi|256075921 hypothetical protein [Schistosoma mansoni] expressed protein [Schistosoma mansoni] (8e-96/cov=53%/id=100%)
Q2_P19268	1.75021	up	0.869031	Smp_000040	U	0.430837	up	0.191215	0.523435	0.357325	kinesin light chain, putative	Sjp 0303610|ko:K10407 kinesin light chain, putative	gi|76155144 SJCHGC05023 protein [Schistosoma japonicum] (e-141/cov=45%/id=90%)
Q2_P19463	1.75021	up	0.390581	Smp_067490	U	0.616271	up	0.245447	0.396293	0.32087	programmed cell death protein, putative	-	gi|256083510 programmed cell death protein [Schistosoma mansoni] programmed cell death protein, putative [Schistosoma mansoni] (e-104/cov=52%/id=99%)
Q2_P19728	1.75021	up	0.778765	Smp_043610	U	0	up	0.806455	1.19812	1.00229	hypothetical protein	-	gi|256078839 hypothetical protein [Schistosoma mansoni] expressed protein [Schistosoma mansoni] (0.0/cov=85%/id=90%)
Q2_P20735	1.75021	up	0.390968	Smp_176840	U	0.0564197	up	0.362233	1.03157	0.696901	hypoxia associated factor, putative	-	gi|256089362 hypothetical protein [Schistosoma mansoni] hypoxia associated factor, putative [Schistosoma mansoni] (0.0/cov=45%/id=90%)
Q2_P20753	1.75021	up	0.501904	Smp_021330.x	U	0.0564197	up	0.368237	0.56875	0.468494	ABC1 family, putative	Sjp 0038550|ko:K08869 aarF domain-containing kinase, putative	gi|256074523 ABC transporter [Schistosoma mansoni] ABC1 family, putative [Schistosoma mansoni] (0.0/cov=84%/id=99%)
Q2_P22410	1.75021	up	0.926958	Smp_146800	U	0.0891082	up	0.378244	0.755234	0.566739	atlastin, putative	-	gi|256079257 atlastin [Schistosoma mansoni] atlastin, putative [Schistosoma mansoni] (0.0/cov=96%/id=96%)
Q2_P23394	1.75021	up	0.625004	gi|76153016	U	4.26212	up	0.343357	0.129102	0.236229	-	-	gi|76153016 SJCHGC03781 protein [Schistosoma japonicum] (3e-52/cov=53%/id=73%)
Q2_P23829	1.75021	up	0.751501	Smp_124970	U	2.34207	up	-0.0751994	0.815458	0.370129	phosphatidylinositol-4-phosphate 5-kinase type I, putative	Sjp 0081090|ko:K00889 1-phosphatidylinositol-4-phosphate 5-kinase [EC2.7.1.68], putative	gi|256071357 phosphatidylinositol-4-phosphate 5-kinase type I [Schistosoma mansoni] phosphatidylinositol-4-phosphate 5-kinase type I, putative [Schistosoma mansoni] (e-137/cov=88%/id=93%)
Q2_P25370	1.75021	up	0.707524	Smp_128650.x	U	0.616271	up	0.304464	0.300753	0.302608	nuclear movement protein related	Sjp 0073070|Nuclear migration protein nudC, putative	gi|256072710 nuclear movement protein related [Schistosoma mansoni] nuclear movement protein related [Schistosoma mansoni] (e-155/cov=96%/id=96%)
Q2_P26036	1.75021	up	0.645292	Smp_163210	U	1.22784	up	0.0776258	0.762727	0.420176	WD-repeat protein, putative	Sjp 0091140|Echinoderm microtubule-associated protein-like 1, putative	gi|256085166 hypothetical protein [Schistosoma mansoni] WD-repeat protein, putative [Schistosoma mansoni] (5e-91/cov=99%/id=98%)
Q2_P26468	1.75021	up	0.636968	Smp_099630	U	0.616271	up	0.157354	0.526365	0.34186	fragile X related 1, frx1	Sjp 0017160|Fragile X mental retardation syndrome-related protein 1, putative	gi|256089348 fragile X related 1 frx1 [Schistosoma mansoni] fragile X related 1, frx1 [Schistosoma mansoni] (0.0/cov=79%/id=95%)
Q2_P26562	1.75021	up	0.385805	Smp_064390	U	0.0564197	up	0.485139	0.429928	0.457534	hypothetical protein	-	gi|256082899 hypothetical protein [Schistosoma mansoni] expressed protein [Schistosoma mansoni] (e-155/cov=91%/id=92%)
Q2_P27437	1.75021	up	1.25189	Smp_082660	U	0.430837	up	0.545364	0.344208	0.444786	transcription intermediary factor 1-related	Sjp 0019600|ko:K08883 tripartite motif-containing protein 33, putative	gi|256086332 transcription intermediary factor 1-related [Schistosoma mansoni] transcription intermediary factor 1-related [Schistosoma mansoni] (e-151/cov=97%/id=100%)
Q2_P28478	1.75021	up	0.763017	C902254.1	U	2.34207	up	0.472879	0.175373	0.324126	-	-	No hits
Q2_P28530	1.75021	up	0.86836	Smp_146120	U	4.26212	up	0.70221	-0.0375584	0.332326	high-affinity cgmp-specific 3,5-cyclic phosphodiesterase, putative	-	gi|256078968 high-affinity cgmp-specific 35-cyclic phosphodiesterase [Schistosoma mansoni] high-affinity cgmp-specific 3,5-cyclic phosphodiesterase, putative [Schistosoma mansoni] (3e-35/cov=98%/id=94%)
Q2_P28557	1.75021	up	0.694482	Smp_155220	U	2.34207	up	-0.0067094	0.743069	0.36818	family M16 unassigned peptidase (M16 family)	Sjp 0208470|ko:K01411 nardilysin [EC3.4.24.61], putative	gi|256082356 family M16 unassigned peptidase (M16 family) [Schistosoma mansoni] family M16 unassigned peptidase (M16 family) [Schistosoma mansoni] (4e-37/cov=98%/id=95%)
Q2_P29746	1.75021	up	0.617093	Smp_141950	U	2.34207	up	0.0758207	0.517296	0.296558	protein phosphatase-2b, putative	Sjp 0300900|ko:K04348 protein phosphatase 3, catalytic subunit, putative	gi|256077485 protein phosphatase-2b [Schistosoma mansoni] protein phosphatase-2b, putative [Schistosoma mansoni] (7e-99/cov=94%/id=100%)
Q2_P30637	1.75021	up	0.52559	Smp_164730	U	0.0178697	up	0.441852	0.877625	0.659739	growth hormone secretagogue receptor, putative	Sjp 0020840|IPR000276,Rhodopsin-like GPCR superfamily,domain-containing	gi|256052519 growth hormone secretagogue receptor [Schistosoma mansoni] growth hormone secretagogue receptor, putative [Schistosoma mansoni] (9e-82/cov=98%/id=91%)
Q2_P31324	1.75021	up	0.678082	Smp_146970	U	3.14355	up	-0.159989	0.823192	0.331602	phosphatidylcholine transfer protein, putative	-	No hits
Q2_P31438	1.75021	up	1.38014	Smp_167750	U	0.430837	up	0.30276	0.606081	0.454421	fatty-acid amide hydrolase, putative	Sjp 0060320|ko:K01175 fatty acid amide hydrolase [EC:3.1.-.-], putative	gi|256086643 fatty-acid amide hydrolase [Schistosoma mansoni] fatty-acid amide hydrolase, putative [Schistosoma mansoni] (4e-17/cov=98%/id=68%)
Q2_P33863	1.75021	up	1.29253	Smp_045550	U	1.22784	up	0.0897807	0.712718	0.401249	annexin, putative	-	gi|256079198 annexin [Schistosoma mansoni] annexin, putative [Schistosoma mansoni] (2e-46/cov=98%/id=93%)
Q2_P34083	1.75021	up	0.985227	Smp_160760	U	4.26212	up	-0.201948	0.820087	0.30907	serine/threonine kinase	-	gi|256084161 serine/threonine protein kinase [Schistosoma mansoni] serine/threonine kinase [Schistosoma mansoni] (6e-65/cov=53%/id=94%)
Q2_P34255	1.75021	up	1.09323	C912303.1	U	1.69381	up	0.154017	0.533465	0.343741	-	-	No hits
Q2_P36084	1.75021	up	0.571215	C915886.1	U	0	up	1.0886	1.869	1.4788	-	-	No hits
Q2_P37233	1.75021	up	0.449113	Smp_107840	U	0.0564197	up	0.449734	0.586889	0.518312	EF hand containing protein, putative	Sjp 0307300|Calumenin precursor, putative	gi|256091318 reticulocalbin [Schistosoma mansoni] reticulocalbin, putative [Schistosoma mansoni] (1e-16/cov=97%/id=74%)
Q2_P37914	1.75021	up	0.981483	Smp_127120	U	0.291105	up	0.280761	0.495722	0.388242	DEAD box ATP-dependent RNA helicase, putative	Sjp 0083690|ko:K01529 RNA Helicase [EC:3.6.1.-], putative	gi|256072159 DEAD box ATP-dependent RNA helicase [Schistosoma mansoni] DEAD box ATP-dependent RNA helicase, putative [Schistosoma mansoni] (5e-44/cov=35%/id=100%)
Q2_P38502	1.75021	up	0.394132	gi|256076861	U	3.14355	up	0.179916	0.216373	0.198145	-	-	gi|256076861 protein tyrosine phosphatase non-receptor type nt1 [Schistosoma mansoni] protein tyrosine phosphatase, non-receptor type nt1, putative [Schistosoma mansoni] (5e-18/cov=28%/id=45%)
Q2_P38993	1.75021	up	0.434596	Sjc_0204760	U	1.22784	up	0.308674	0.29294	0.300807	-	Sjp 0204760|ko:K01889 phenylalanyl-tRNA synthetase alpha chain [EC6.1.1.20A], putative	gi|226469162 Phenylalanyl-tRNA synthetase [Schistosoma japonicum] (2e-88/cov=66%/id=92%)
Q2_P00558	2.02923	up	0.619116	Smp_145890	U	0	up	1.13911	1.85398	1.49654	adamts (A disintegrin and metalloprotease, putative	-	gi|256078907 adamts (A disintegrin and metalloprotease [Schistosoma mansoni] adamts (A disintegrin and metalloprotease, putative [Schistosoma mansoni] (2e-17/cov=29%/id=97%)
Q2_P01282	2.02923	up	0.527599	gi|256069188	U	0	up	0.844387	1.12041	0.982398	-	-	gi|256069188 hypothetical protein [Schistosoma mansoni] hypothetical protein [Schistosoma mansoni] (1e-42/cov=56%/id=98%)
Q2_P04444	2.02923	up	0.677339	Smp_132980.x	U	0.0316118	up	0.395795	1.26417	0.829983	hypothetical protein	-	gi|256074226 hypothetical protein [Schistosoma mansoni] expressed protein [Schistosoma mansoni] (6e-76/cov=75%/id=99%)
Q2_P06130	2.02923	up	0.399532	gi|256077355	U	0.0178697	up	0.438873	0.89115	0.665012	-	-	gi|256077355 hypothetical protein [Schistosoma mansoni] expressed protein [Schistosoma mansoni] (e-114/cov=63%/id=98%)
Q2_P07407	2.02923	up	0.450914	Smp_141330	U	0	up	0.449991	0.756744	0.603368	hypothetical protein	-	gi|256092994 hypothetical protein [Schistosoma mansoni] expressed protein [Schistosoma mansoni] (6e-28/cov=51%/id=83%)
Q2_P07609	2.02923	up	0.403032	Smp_135810	U	0.864664	up	0.17109	0.381184	0.276137	hypothetical protein	-	gi|256075291 hypothetical protein [Schistosoma mansoni] expressed protein [Schistosoma mansoni] (4e-74/cov=69%/id=97%)
Q2_P10920	2.02923	up	0.551612	gi|76153038	U	3.14355	up	0.221129	0.194004	0.207567	-	-	gi|76153038 SJCHGC07144 protein [Schistosoma japonicum] (2e-21/cov=35%/id=75%)
Q2_P12137	2.02923	up	0.68368	Smp_076450	U	0	up	1.0615	1.29687	1.17919	hypothetical protein	-	gi|256085207 hypothetical protein [Schistosoma mansoni] expressed protein [Schistosoma mansoni] (1e-33/cov=63%/id=80%)
Q2_P12270	2.02923	up	1.21478	Smp_128930	U	0.193391	up	0.253561	1.13555	0.694556	Abnormal long morphology protein 1 (Sp8), putative	Sjp 0086140|Spectrin beta chain, erythrocyte, putative	gi|256072807 hypothetical protein [Schistosoma mansoni] Abnormal long morphology protein 1 (Sp8), putative [Schistosoma mansoni] (2e-44/cov=53%/id=100%)
Q2_P12618	2.02923	up	0.520903	Smp_171180	U	0.0564197	up	0.674335	0.339113	0.506724	hypothetical protein	-	gi|256087703 hypothetical protein [Schistosoma mansoni] hypothetical protein [Schistosoma mansoni] (8e-36/cov=99%/id=85%)
Q2_P14317	2.02923	up	0.85457	Smp_004780.x	U	0	up	0.562363	0.906761	0.734562	immunophilin, putative	-	gi|256071214 immunophilin [Schistosoma mansoni] immunophilin, putative [Schistosoma mansoni] (2e-77/cov=49%/id=95%)
Q2_P14628	2.02923	up	0.804706	Smp_096270	U	0.124453	up	0.475837	0.411319	0.443578	valine-tRNA ligase	-	gi|256088806 valine-tRNA ligase [Schistosoma mansoni] valine-tRNA ligase [Schistosoma mansoni] (e-109/cov=99%/id=99%)
Q2_P17445	2.02923	up	0.376741	Smp_046680	U	1.69381	up	0.133822	0.358954	0.246388	hypothetical protein	Sjp 0022740|U3 small nucleolar RNA-associated protein 18 homolog, putative	gi|256079426 hypothetical protein [Schistosoma mansoni] expressed protein [Schistosoma mansoni] (3e-59/cov=75%/id=100%)
Q2_P18168	2.02923	up	0.637565	Smp_142450	U	0	up	0.869521	1.39406	1.13179	rap1 and, putative	Sjp 0082930|Ras-related protein Rap-1b precursor, putative	gi|256077651 rap1 and [Schistosoma mansoni] rap1 and, putative [Schistosoma mansoni] (6e-83/cov=77%/id=92%)
Q2_P18257	2.02923	up	0.484204	Smp_157930	U	1.22784	up	0.292209	0.305205	0.298707	leukocyte receptor cluster (lrc) member 4 protein, putative	Sjp 0301820|Membrane-bound O-acyltransferase domain-containing protein 7, putative	gi|256083249 leukocyte receptor cluster (lrc) member 4 protein [Schistosoma mansoni] leukocyte receptor cluster (lrc) member 4 protein, putative [Schistosoma mansoni] (0.0/cov=96%/id=99%)
Q2_P18316	2.02923	up	0.418898	Smp_004910	U	4.26212	up	0.139579	0.277589	0.208584	rab-2,4,14, putative	-	gi|256071246 rab-2414 [Schistosoma mansoni] rab-2,4,14, putative [Schistosoma mansoni] (e-126/cov=41%/id=100%)
Q2_P18905	2.02923	up	0.65828	Smp_154540	U	0.430837	up	0.250014	0.611154	0.430584	hypothetical protein	-	gi|256082169 hypothetical protein [Schistosoma mansoni] expressed protein [Schistosoma mansoni] (8e-43/cov=67%/id=81%)
Q2_P19501	2.02923	up	0.846585	Smp_152690	U	1.22784	up	0.395967	0.443555	0.419761	radical sam proteins, putative	-	gi|256081446 radical sam proteins [Schistosoma mansoni] radical sam proteins, putative [Schistosoma mansoni] (3e-94/cov=97%/id=97%)
Q2_P20497	2.02923	up	0.887724	Sjc_0059850	U	0.616271	up	0.201344	0.723721	0.462533	-	Sjp 0059850|ko:K00889 1-phosphatidylinositol-4-phosphate 5-kinase [EC2.7.1.68], putative	gi|256077619 phosphatidylinositol-4-phosphate 5-kinase type II [Schistosoma mansoni] phosphatidylinositol-4-phosphate 5-kinase type II, putative [Schistosoma mansoni] (e-112/cov=92%/id=100%)
Q2_P20649	2.02923	up	0.73464	Sjc_0068480	U	0.616271	up	0.30417	0.387003	0.345586	-	Sjp 0068480|Sorting and assembly machinery component 50 homolog, putative	gi|226490234 Sorting and assembly machinery component 50 homolog [Schistosoma japonicum] (e-100/cov=84%/id=82%)
Q2_P22164	2.02923	up	0.685503	gi|226488821	U	0.616271	up	1.09271	0.0620714	0.577389	-	-	gi|226488821 Sphingosine kinase 2 [Schistosoma japonicum] (1e-66/cov=98%/id=62%)
Q2_P22908	2.02923	up	0.524112	Smp_092170	U	0.0316118	up	0.504105	0.568867	0.536486	hypothetical protein	-	gi|256052846 hypothetical protein [Schistosoma mansoni] expressed protein [Schistosoma mansoni] (4e-81/cov=90%/id=99%)
Q2_P23189	2.02923	up	1.14746	Smp_073800	U	0.0178697	up	0.886489	0.49606	0.691275	hypothetical protein	-	gi|256084676 hypothetical protein [Schistosoma mansoni] expressed protein [Schistosoma mansoni] (5e-79/cov=97%/id=78%)
Q2_P23534	2.02923	up	0.509227	Smp_009650.x	U	0.291105	up	0.221364	0.571276	0.39632	mitochondrial processing peptidase beta-subunit (M16 family)	Sjp 0204880|ko:K01412 mitochondrial processing peptidase [EC3.4.24.64], putative	gi|256072211 mitochondrial processing peptidase beta-subunit (M16 family) [Schistosoma mansoni] mitochondrial processing peptidase beta-subunit (M16 family) [Schistosoma mansoni] (0.0/cov=86%/id=99%)
Q2_P23557	2.02923	up	0.685743	Smp_047360.x	U	0.616271	up	0.189721	0.639268	0.414495	ubx6(yeast)-related	Sjp 0024410|SAPK substrate protein 1, putative	gi|256079560 ubx6(yeast)-related [Schistosoma mansoni] ubx6(yeast)-related [Schistosoma mansoni] (3e-62/cov=73%/id=83%)
Q2_P24196	2.02923	up	0.36039	Smp_103540.x	U	0.0178697	up	0.366623	0.906194	0.636409	activator protein 4 (ap4), putative	-	gi|256090350 activator protein 4 (ap4) [Schistosoma mansoni] activator protein 4 (ap4), putative [Schistosoma mansoni] (e-146/cov=59%/id=86%)
Q2_P25022	2.02923	up	0.518605	Smp_087520	U	0.0316118	up	0.327974	0.892139	0.610056	TATA-binding protein-related	-	gi|256087298 TATA-binding protein-related [Schistosoma mansoni] TATA-binding protein-related [Schistosoma mansoni] (2e-86/cov=62%/id=99%)
Q2_P26622	2.02923	up	0.713175	Smp_033870	U	0	up	0.572753	0.748381	0.660567	hypothetical protein	Sjp 0067070|hypothetical protein	gi|256077076 hypothetical protein [Schistosoma mansoni] expressed protein [Schistosoma mansoni] (0.0/cov=91%/id=95%)
Q2_P27603	2.02923	up	0.846503	Smp_039300	U	0.0316118	up	0.392101	0.892716	0.642408	trim56 protein, putative	-	gi|256078016 trim56 protein [Schistosoma mansoni] trim56 protein, putative [Schistosoma mansoni] (1e-31/cov=29%/id=100%)
Q2_P30180	2.02923	up	1.01439	Smp_140450.x	U	0.430837	up	0.229977	0.500267	0.365122	cleavage and polyadenylation specificity factor, putative	-	gi|256077070 cleavage and polyadenylation specificity factor [Schistosoma mansoni] cleavage and polyadenylation specificity factor, putative [Schistosoma mansoni] (6e-44/cov=60%/id=93%)
Q2_P32065	2.02923	up	0.449294	Smp_009030	U	4.26212	up	0.00870294	0.446216	0.22746	ribonucleoside-diphosphate reductase, alpha subunit, putative	Sjp 0068740|ko:K00525 ribonucleoside-diphosphate reductase alpha chain [EC1.17.4.1A], putative	gi|256072094 ribonucleoside-diphosphate reductase alpha subunit [Schistosoma mansoni] ribonucleoside-diphosphate reductase, alpha subunit, putative [Schistosoma mansoni] (3e-26/cov=99%/id=83%)
Q2_P34196	2.02923	up	1.28696	Smp_123420	U	0.430837	up	0.266071	0.44952	0.357795	aryl hydrocarbon receptor nuclear translocator homolog (darnt),, putative	-	gi|256070766 aryl hydrocarbon receptor nuclear translocator homolog (darnt) [Schistosoma mansoni] aryl hydrocarbon receptor nuclear translocator homolog (darnt),, putative [Schistosoma mansoni] (9e-92/cov=74%/id=97%)
Q2_P38764	2.02923	up	0.692761	gi|256072833	U	0	up	1.32511	1.94023	1.63267	-	-	gi|256072833 coronin [Schistosoma mansoni] coronin, putative [Schistosoma mansoni] (3e-15/cov=26%/id=84%)
Q2_P39932	2.02923	up	0.976151	Sjc_0094480	U	0.616271	up	0.357614	0.254562	0.306088	-	Sjp 0094480|IPR000504,RNA-binding region RNP-1 (RNA recognition motif),domain-containing	gi|256083022 hypothetical protein [Schistosoma mansoni] expressed protein [Schistosoma mansoni] (6e-88/cov=68%/id=68%)
Q2_P03176	2.30642	up	0.863716	Smp_048880	U	0	up	1.27696	0.779761	1.02836	hypothetical protein	-	gi|256079850 hypothetical protein [Schistosoma mansoni] expressed protein [Schistosoma mansoni] (4e-53/cov=36%/id=100%)
Q2_P03353	2.30642	up	0.632955	Sjc_0051690	U	0.864664	up	0.229524	0.470637	0.350081	-	Sjp 0051690|Transmembrane protein 49, putative	gi|256074271 vacuole membrane protein [Schistosoma mansoni] vacuole membrane protein, putative [Schistosoma mansoni] (8e-60/cov=74%/id=98%)
Q2_P03465	2.30642	up	1.02681	Smp_142770	U	0.430837	up	0.146755	0.736225	0.44149	importin-beta 2, putative	Sjp 0214200|Transportin-1, putative	gi|256077749 importin-beta 2 [Schistosoma mansoni] importin-beta 2, putative [Schistosoma mansoni] (0.0/cov=70%/id=99%)
Q2_P04014	2.30642	up	0.670929	Smp_075430	U	0	up	2.58463	2.80535	2.69499	hypothetical protein	-	gi|256085025 hypothetical protein [Schistosoma mansoni] hypothetical protein [Schistosoma mansoni] (1e-95/cov=76%/id=99%)
Q2_P04056	2.30642	up	0.643299	Smp_090930.x	U	0	up	0.605144	0.759245	0.682194	hypothetical protein	-	gi|256087919 hypothetical protein [Schistosoma mansoni] expressed protein [Schistosoma mansoni] (2e-57/cov=61%/id=98%)
Q2_P04226	2.30642	up	0.402842	Smp_011120	U	4.26212	up	0.000981458	0.457789	0.229385	methionyl aminopeptidase 2 (M24 family)	Sjp 0009900|ko:K01265 methionyl aminopeptidase [EC3.4.11.18], putative	gi|256072500 methionyl aminopeptidase 2 (M24 family) [Schistosoma mansoni] methionyl aminopeptidase 2 (M24 family) [Schistosoma mansoni] (0.0/cov=86%/id=90%)
Q2_P05160	2.30642	up	0.610953	Smp_018290	U	0	up	1.0093	1.15683	1.08306	serine/threonine kinase	-	gi|256073916 serine/threonine protein kinase [Schistosoma mansoni] serine/threonine kinase [Schistosoma mansoni] (e-121/cov=71%/id=95%)
Q2_P05341	2.30642	up	0.429908	Smp_018620	U	0	up	0.484883	0.850037	0.66746	paraplegin (M41 family)	Sjp 0216800|ko:K09552 spastic paraplegia 7, putative	gi|256073978 paraplegin (M41 family) [Schistosoma mansoni] paraplegin (M41 family) [Schistosoma mansoni] (0.0/cov=95%/id=97%)
Q2_P05587	2.30642	up	0.420332	Smp_148950	U	2.34207	up	0.357564	0.138796	0.24818	engulfment and cell motility, putative	-	gi|256080082 engulfment and cell motility [Schistosoma mansoni] engulfment and cell motility, putative [Schistosoma mansoni] (2e-69/cov=47%/id=100%)
Q2_P06165	2.30642	up	0.711522	Smp_173440	U	0.193391	up	0.26523	0.603221	0.434225	brca1 interacting protein C-terminal helicase 1 brip1, putative	Sjp 0045750|Fanconi anemia group J protein homolog, putative	gi|256053044 brca1 interacting protein C-terminal helicase 1 brip1 [Schistosoma mansoni] brca1 interacting protein C-terminal helicase 1 brip1, putative [Schistosoma mansoni] (0.0/cov=79%/id=95%)
Q2_P06231	2.30642	up	0.485699	Smp_041600	U	4.26212	up	-0.0922125	0.641939	0.274863	isoleucine--tRNA ligase	Sjp 0013140|ko:K01870 isoleucyl-tRNA synthetase [EC6.1.1.5], putative	gi|256078461 isoleucine--tRNA ligase [Schistosoma mansoni] isoleucine--tRNA ligase [Schistosoma mansoni] (e-136/cov=78%/id=90%)
Q2_P06265	2.30642	up	0.551778	Smp_057430	U	0.0178697	up	0.348662	0.85748	0.603071	hypothetical protein	Sjp 0300320|Ankyrin repeat and zinc finger domain-containing protein 1, putative	gi|256081554 hypothetical protein [Schistosoma mansoni] expressed protein [Schistosoma mansoni] (4e-74/cov=100%/id=81%)
Q2_P06756	2.30642	up	0.589077	Smp_159050	U	0.0564197	up	0.411249	1.19292	0.802084	plexin, putative	-	gi|256083605 plexin [Schistosoma mansoni] plexin, putative [Schistosoma mansoni] (3e-76/cov=95%/id=88%)
Q2_P07640	2.30642	up	0.66527	Smp_073070	U	3.14355	up	0.308508	0.209033	0.258771	hypothetical protein	Sjp 0023850|Probable palmitoyltransferase ZDHHC5, putative	gi|256084522 hypothetical protein [Schistosoma mansoni] conserved hypothetical protein [Schistosoma mansoni] (0.0/cov=87%/id=92%)
Q2_P07692	2.30642	up	0.350161	Smp_086330.x	U	0.193391	up	0.183847	0.797963	0.490905	calponin-related	-	gi|256087123 calponin-related [Schistosoma mansoni] calponin-related [Schistosoma mansoni] (e-103/cov=42%/id=100%)
Q2_P09404	2.30642	up	0.697063	Smp_148460	U	0.291105	up	0.144996	1.38299	0.763991	neurofibromin, putative	-	gi|256079888 neurofibromin [Schistosoma mansoni] neurofibromin, putative [Schistosoma mansoni] (4e-67/cov=99%/id=86%)
Q2_P09469	2.30642	up	1.15538	Smp_050830	U	0.0564197	up	0.362342	0.849467	0.605904	synaptojanin, putative	Sjp 0073930|ko:K01106 inositol-1,4,5-trisphosphate 5-phosphatase [EC3.1.3.56], putative	gi|256080228 synaptojanin [Schistosoma mansoni] synaptojanin, putative [Schistosoma mansoni] (4e-68/cov=100%/id=99%)
Q2_P11309	2.30642	up	0.372877	Smp_101240	U	1.22784	up	0.23885	0.25387	0.24636	phenylalanyl-tRNA synthetase alpha chain, putative	Sjp 0080790|ko:K01889 phenylalanyl-tRNA synthetase alpha chain [EC6.1.1.20A], putative	gi|256089799 phenylalanyl-tRNA synthetase subunit alpha [Schistosoma mansoni] phenylalanyl-tRNA synthetase alpha chain, putative [Schistosoma mansoni] (e-118/cov=96%/id=99%)
Q2_P17122	2.30642	up	0.709925	Smp_151100	U	4.26212	up	-0.0496523	0.656317	0.303332	serine/threonine kinase	-	gi|256080865 serine/threonine protein kinase [Schistosoma mansoni] serine/threonine kinase [Schistosoma mansoni] (1e-10/cov=25%/id=100%)
Q2_P17971	2.30642	up	0.929365	Smp_054740	U	0.0891082	up	0.210612	1.34728	0.778948	hypothetical protein	Sjp 0100680|B-box type zinc finger protein ncl-1, putative	gi|256081003 hypothetical protein [Schistosoma mansoni] hypothetical protein [Schistosoma mansoni] (e-113/cov=99%/id=91%)
Q2_P18117	2.30642	up	0.530228	Smp_063230	U	4.26212	up	0.133005	0.265644	0.199325	leucine-rich repeat-containing protein, putative	Sjp 0002890|Leucine-rich repeat-containing protein 40, putative	gi|256082704 hypothetical protein [Schistosoma mansoni] leucine-rich repeat-containing protein, putative [Schistosoma mansoni] (e-105/cov=92%/id=94%)
Q2_P18338	2.30642	up	0.673562	Smp_088660	U	4.26212	up	0.0253959	0.389551	0.207473	hypothetical protein	-	gi|256087485 hypothetical protein [Schistosoma mansoni] expressed protein [Schistosoma mansoni] (e-117/cov=41%/id=92%)
Q2_P19195	2.30642	up	0.615946	Smp_124100	U	0	up	0.468983	0.827063	0.648023	hypothetical protein	-	gi|256070981 hypothetical protein [Schistosoma mansoni] expressed protein [Schistosoma mansoni] (9e-82/cov=100%/id=63%)
Q2_P19215	2.30642	up	0.80524	Smp_058780	U	0.193391	up	0.277022	0.739881	0.508452	hypothetical protein	-	gi|256081827 hypothetical protein [Schistosoma mansoni] expressed protein [Schistosoma mansoni] (e-129/cov=82%/id=89%)
Q2_P19781	2.30642	up	0.540267	Smp_075440.x	U	1.69381	up	0.189119	0.288489	0.238804	hypothetical protein	-	gi|256085027 hypothetical protein [Schistosoma mansoni] expressed protein [Schistosoma mansoni] (0.0/cov=61%/id=87%)
Q2_P19843	2.30642	up	1.08153	Smp_121940	U	0	up	0.532135	1.64762	1.08988	hypothetical protein	-	gi|256070214 hypothetical protein [Schistosoma mansoni] expressed protein [Schistosoma mansoni] (1e-53/cov=99%/id=73%)
Q2_P19898	2.30642	up	0.844007	Smp_101450	U	2.34207	up	0.256001	0.198912	0.227457	60S ribosomal protein L7, putative	Sjp 0080800|ko:K02937 large subunit ribosomal protein L7e, putative	gi|256089844 60S ribosomal protein L7 [Schistosoma mansoni] 60S ribosomal protein L7, putative [Schistosoma mansoni] (e-142/cov=86%/id=99%)
Q2_P20756	2.30642	up	1.28234	Sjc_0020290	U	0.0891082	up	0.240381	1.01054	0.625463	-	Sjp 0020290|ko:K03243 translation initiation factor IF-2 unclassified subunit, putative	gi|226479772 translation initiation factor IF-2 unclassified subunit [Schistosoma japonicum] (0.0/cov=96%/id=75%)
Q2_P20931	2.30642	up	0.782803	Smp_095010	U	0.0891082	up	0.50961	1.11015	0.80988	sodium-dependent phosphate transporter, putative	Sjp 0214700|ko:K08193 MFS transporter, ACS family, solute carrier family 17, putative	gi|256088569 phosphate transporter [Schistosoma mansoni] phosphate transporter, putative [Schistosoma mansoni] (e-178/cov=76%/id=94%)
Q2_P21566	2.30642	up	0.370672	Smp_164290.x	U	0.430837	up	0.424285	0.262958	0.343622	hypothetical protein	Sjp 0302480|IPR001680,WD-40 repeat;IPR011046,WD40-like,domain-containing	gi|256085533 hypothetical protein [Schistosoma mansoni] expressed protein [Schistosoma mansoni] (e-103/cov=81%/id=99%)
Q2_P21944	2.30642	up	0.677357	Smp_002880.x	U	2.34207	up	0.0537109	0.510206	0.281959	ATP synthase alpha subunit mitochondrial, putative	Sjp 0089940|ko:K02132 F-type H+-transporting ATPase alpha chain, putative	gi|256070850 ATP synthase alpha subunit mitochondrial [Schistosoma mansoni] ATP synthase alpha subunit mitochondrial, putative [Schistosoma mansoni] (0.0/cov=90%/id=100%)
Q2_P23681	2.30642	up	0.409464	Smp_045220.x	U	0.291105	up	0.226061	0.591974	0.409017	myosin light chain 1, putative	-	gi|56756450 SJCHGC01894 protein [Schistosoma japonicum] Myosin alkali light chain 1 [Schistosoma japonicum] Myosin alkali light chain 1 [Schistosoma japonicum] Myosin alkali light chain 1 [Schistosoma japonicum] Myosin alkali light chain 1 [Schistosoma ja
Q2_P24003	2.30642	up	0.705634	Smp_151480	U	2.34207	up	0.186685	0.249799	0.218242	hypothetical protein	-	gi|256081042 hypothetical protein [Schistosoma mansoni] expressed protein [Schistosoma mansoni] (e-119/cov=98%/id=89%)
Q2_P24268	2.30642	up	0.36166	Smp_169720.x	U	0.124453	up	0.350322	0.522906	0.436614	hypothetical protein	-	gi|256087288 hypothetical protein [Schistosoma mansoni] expressed protein [Schistosoma mansoni] (0.0/cov=85%/id=90%)
Q2_P25229	2.30642	up	0.501597	Sjc_0010520	U	3.14355	up	0.215702	0.232432	0.224067	-	Sjp 0010520|ko:K06066 CBF1 interacting corepressor, putative	gi|256080005 hypothetical protein [Schistosoma mansoni] expressed protein [Schistosoma mansoni] (1e-95/cov=68%/id=94%)
Q2_P25372	2.30642	up	0.774356	Smp_003970	U	3.14355	up	0.136554	0.259275	0.197915	elongation factor -1 beta,delta, putative	Sjp 0028670|ko:K03232 elongation factor EF-1 beta subunit, putative	gi|256071059 elongation factor-1 betadelta [Schistosoma mansoni] elongation factor-1 beta,delta, putative [Schistosoma mansoni] (e-106/cov=97%/id=86%)
Q2_P25787	2.30642	up	0.433851	Smp_000030.x	U	4.26212	up	-0.0187163	0.501837	0.24156	26s proteasome regulatory particle subunit, putative	Sjp 0076480|ko:K03028 26S proteasome regulatory subunit N1, putative	gi|256070245 26s proteasome regulatory particle subunit [Schistosoma mansoni] 26s proteasome regulatory particle subunit, putative [Schistosoma mansoni] (0.0/cov=96%/id=92%)
Q2_P25927	2.30642	up	0.412069	Smp_166450	U	0.864664	up	0.367663	0.193999	0.280831	aspartyl-tRNA synthetase, putative	Sjp 0213350|ko:K01876 aspartyl-tRNA synthetase [EC6.1.1.12], putative	gi|256086206 aspartyl-tRNA synthetase [Schistosoma mansoni] aspartyl-tRNA synthetase, putative [Schistosoma mansoni] (0.0/cov=80%/id=90%)
Q2_P25996	2.30642	up	1.08565	Smp_051990	U	0.0891082	up	0.338332	0.569409	0.453871	hypothetical protein	-	gi|256080462 hypothetical protein [Schistosoma mansoni] expressed protein [Schistosoma mansoni] (e-158/cov=57%/id=100%)
Q2_P26542	2.30642	up	0.777542	Smp_021130	U	0.430837	up	0.198127	0.581261	0.389694	hypothetical protein	Sjp 0043920|expressed protein	gi|256074489 hypothetical protein [Schistosoma mansoni] conserved hypothetical protein [Schistosoma mansoni] (0.0/cov=81%/id=96%)
Q2_P27506	2.30642	up	1.23586	Smp_092390	U	2.34207	up	0.203077	0.275249	0.239163	hypothetical protein	-	gi|256052899 hypothetical protein [Schistosoma mansoni] conserved hypothetical protein [Schistosoma mansoni] (8e-95/cov=59%/id=100%)
Q2_P29493	2.30642	up	0.779691	Smp_124850	U	0.0178697	up	0.474933	1.01329	0.744112	tyrosine kinase	Sjp 0025290|ko:K07370 Bruton agammaglobulinemia tyrosine kinase, putative	gi|256071295 tyrosine kinase [Schistosoma mansoni] tyrosine kinase [Schistosoma mansoni] (5e-75/cov=99%/id=100%)
Q2_P29603	2.30642	up	0.591589	Smp_186650	U	4.26212	up	0.299669	0.134584	0.217127	f-actin capping protein beta subunit, putative	Sjp 0005140|ko:K10365 capping protein (actin filament) muscle Z-line, beta, putative	gi|256092422 f-actin capping protein beta subunit [Schistosoma mansoni] f-actin capping protein beta subunit, putative [Schistosoma mansoni] (2e-63/cov=58%/id=100%)
Q2_P30469	2.30642	up	0.668502	Smp_168150	U	0.0564197	up	0.615411	0.466638	0.541025	hypothetical protein	Sjp 0011340|ko:K01164 ribonuclease P [EC3.1.26.5], putative	gi|256086809 hypothetical protein [Schistosoma mansoni] expressed protein [Schistosoma mansoni] (7e-82/cov=53%/id=100%)
Q2_P35637	2.30642	up	0.912512	C915319.1	U	0	up	1.89281	2.38947	2.14114	-	-	No hits
Q2_P36055	2.30642	up	0.558555	Smp_135830	U	0.864664	up	0.243324	0.350174	0.296749	hypothetical protein	Sjp 0028470|expressed protein	gi|256075297 hypothetical protein [Schistosoma mansoni] hypothetical protein [Schistosoma mansoni] (3e-89/cov=98%/id=80%)
Q2_P36805	2.30642	up	0.577086	gi|291541843	U	0.124453	up	0.612023	0.529138	0.570581	-	-	gi|291541843 Predicted membrane protein [Ruminococcus bromii L2-63] (0.19/cov=69%/id=26%)
Q2_P37146	2.30642	up	0.664704	Smp_156420	U	0.124453	up	0.318467	1.36477	0.841616	zinc finger domain protein, putative	-	gi|256082783 ectopic virus integration site [Schistosoma mansoni] ectopic virus integration site, putative [Schistosoma mansoni] (5e-59/cov=95%/id=100%)
Q2_P37307	2.30642	up	1.10924	Smp_034660	U	0.430837	up	0.599915	0.223413	0.411664	cytohesin-related guanine nucleotide-exchange protein	-	gi|256077254 cytohesin-related guanine nucleotide-exchange protein [Schistosoma mansoni] cytohesin-related guanine nucleotide-exchange protein [Schistosoma mansoni] (4e-41/cov=89%/id=77%)
Q2_P38742	2.30642	up	0.36788	gi|157113594	U	0.430837	up	0.467984	0.291421	0.379703	-	-	gi|157113594 tubulin folding cofactor c [Aedes aegypti] tubulin folding cofactor c [Aedes aegypti] (0.003/cov=21%/id=40%)
Q2_P39311	2.30642	up	0.632015	gi|76153724	U	0.0178697	up	0.591606	1.51832	1.05496	-	-	gi|76153724 SJCHGC07133 protein [Schistosoma japonicum] (2e-55/cov=49%/id=100%)
Q2_P39964	2.30642	up	1.02981	gi|256087713	U	0.193391	up	0.177749	0.869092	0.523421	-	-	gi|256087713 hypothetical protein [Schistosoma mansoni] WD-repeat protein, putative [Schistosoma mansoni] (8e-36/cov=39%/id=60%)
Q2_P00284	2.62918	up	0.442372	Smp_018160	U	1.22784	up	0.323172	0.245396	0.284284	hypothetical protein	-	gi|256073881 hypothetical protein [Schistosoma mansoni] expressed protein [Schistosoma mansoni] (9e-98/cov=81%/id=100%)
Q2_P00574	2.62918	up	0.734545	Smp_192000	U	0.291105	up	0.435157	0.394372	0.414765	queuine tRNA-ribosyltransferase, putative	-	gi|256069338 queuine tRNA-ribosyltransferase [Schistosoma mansoni] queuine tRNA-ribosyltransferase, putative [Schistosoma mansoni] (e-112/cov=97%/id=98%)
Q2_P00691	2.62918	up	0.674101	Smp_143980	U	1.69381	up	0.335177	0.810585	0.572881	hypothetical protein	-	gi|256078162 hypothetical protein [Schistosoma mansoni] expressed protein [Schistosoma mansoni] (3e-53/cov=99%/id=76%)
Q2_P01386	2.62918	up	0.411464	Smp_001040	U	4.26212	up	0.00831384	0.556363	0.282338	kinesin heavy chain	-	gi|76154256 SJCHGC05130 protein [Schistosoma japonicum] (2e-92/cov=92%/id=69%)
Q2_P02749	2.62918	up	0.607925	Smp_104870	U	0.193391	up	0.401503	0.358188	0.379846	WD-repeat protein, putative	Sjp 0072620|Pleiotropic regulator 1, putative	gi|256090583 hypothetical protein [Schistosoma mansoni] WD-repeat protein, putative [Schistosoma mansoni] (e-121/cov=67%/id=90%)
Q2_P03659	2.62918	up	0.332731	Smp_166580	U	0.0316118	up	0.432226	0.632824	0.532525	ferredoxin/ferredoxin--NADP reductase-related	Sjp 0217420|ko:K00528 ferredoxin--NADP+ reductase [EC1.18.1.2], putative	gi|256086240 ferredoxin/ferredoxin--NADP reductase-related [Schistosoma mansoni] ferredoxin/ferredoxin--NADP reductase-related [Schistosoma mansoni] (5e-95/cov=91%/id=99%)
Q2_P05726	2.62918	up	0.715046	Smp_162410	U	0.193391	up	0.235426	0.624519	0.429973	dishevelled, putative	-	gi|256084853 dishevelled [Schistosoma mansoni] dishevelled, putative [Schistosoma mansoni] (2e-84/cov=47%/id=87%)
Q2_P05879	2.62918	up	0.40045	Smp_035280	U	0.616271	up	0.265133	0.404307	0.33472	ubiquitin-activating enzyme e1, putative	Sjp 0041970|ko:K03751 molybdopterin biosynthesis protein MoeB, putative	gi|256092920 ubiquitin-activating enzyme E1 [Schistosoma mansoni] ubiquitin-activating enzyme E1, putative [Schistosoma mansoni] (0.0/cov=67%/id=93%)
Q2_P06076	2.62918	up	0.47289	Smp_050080	U	0	up	0.624275	0.753164	0.688719	NAD dehydrogenase, putative	-	gi|256080086 NAD dehydrogenase [Schistosoma mansoni] NAD dehydrogenase, putative [Schistosoma mansoni] (e-152/cov=74%/id=98%)
Q2_P07473	2.62918	up	0.45875	Smp_009150.x	U	1.69381	up	0.136713	0.366152	0.251433	3-oxoacyl-[acyl-carrier-protein] synthase	-	gi|256072112 3-oxoacyl-[ACP] synthase [Schistosoma mansoni] 3-oxoacyl-[acyl-carrier-protein] synthase [Schistosoma mansoni] (5e-73/cov=86%/id=82%)
Q2_P07582	2.62918	up	0.294518	Smp_172030	U	0	up	0.552716	1.10571	0.829215	DEAD box ATP-dependent RNA helicase, putative	Sjp 0132060|ko:K01529 abstrakt [EC:3.6.1.-], putative	gi|270014204 hypothetical protein TcasGA2_TC016289 [Tribolium castaneum] (3e-29/cov=68%/id=69%)
Q2_P07789	2.62918	up	0.360048	Smp_134400	U	2.34207	up	0.127186	0.385782	0.256484	arp2/3 complex subunit 41-related	Sjp 0004630|ko:K05757 actin related protein 2/3 complex, subunit 1A/1B, putative	gi|256074815 arp2/3 complex subunit 41-related [Schistosoma mansoni] arp2/3 complex subunit 41-related [Schistosoma mansoni] (e-108/cov=44%/id=94%)
Q2_P07818	2.62918	up	0.759535	Smp_031390	U	0	up	1.94639	2.20064	2.07352	hypothetical protein	-	No hits
Q2_P08655	2.62918	up	0.852455	Smp_052250	U	0.0891082	up	0.359558	0.908901	0.63423	growth factor receptor-bound protein, putative	-	gi|256080516 growth factor receptor-bound protein [Schistosoma mansoni] growth factor receptor-bound protein, putative [Schistosoma mansoni] (7e-11/cov=24%/id=93%)
Q2_P09105	2.62918	up	0.448503	Smp_000510	U	0.193391	up	0.280452	0.563694	0.422073	gdp-mannose pyrophosphorylase b, isoform 2	-	gi|256070375 gdp-mannose pyrophosphorylase b isoform 2 [Schistosoma mansoni] gdp-mannose pyrophosphorylase b, isoform 2 [Schistosoma mansoni] (7e-24/cov=93%/id=100%)
Q2_P12025	2.62918	up	0.583298	Smp_012150	U	0	up	0.768869	1.01052	0.889695	hypothetical protein	-	gi|256072712 hypothetical protein [Schistosoma mansoni] expressed protein [Schistosoma mansoni] (1e-14/cov=97%/id=80%)
Q2_P12366	2.62918	up	0.581624	Smp_125530	U	3.14355	up	0.100209	0.324438	0.212324	gamma-tubulin complex component 2 (gcp-2), putative	Sjp 0212770|ko:K06540 a disintegrin and metalloproteinase domain 8, putative	gi|256071533 gamma-tubulin complex component 2 (gcp-2) [Schistosoma mansoni] gamma-tubulin complex component 2 (gcp-2), putative [Schistosoma mansoni] (4e-38/cov=99%/id=85%)
Q2_P13194	2.62918	up	0.68448	Smp_151850	U	0.430837	up	0.994547	0.423497	0.709022	inositol 1,4,5-trisphosphate receptor, putative	Sjp 0068800|ko:K04958 inositol 1,4,5-triphosphate receptor, type 1, putative	gi|256081163 inositol 145-trisphosphate receptor [Schistosoma mansoni] inositol 1,4,5-trisphosphate receptor, putative [Schistosoma mansoni] (3e-22/cov=57%/id=100%)
Q2_P17250	2.62918	up	0.562891	Smp_168580	U	1.22784	up	0.0236054	0.998202	0.510903	hypothetical protein	-	gi|256086951 hypothetical protein [Schistosoma mansoni] expressed protein [Schistosoma mansoni] (1e-41/cov=58%/id=78%)
Q2_P18057	2.62918	up	0.304498	Smp_084810	U	0.430837	up	0.878451	0.324211	0.601331	hypothetical protein	Sjp 0011340|ko:K01164 ribonuclease P [EC3.1.26.5], putative	gi|256086811 hypothetical protein [Schistosoma mansoni] conserved hypothetical protein [Schistosoma mansoni] (e-157/cov=95%/id=96%)
Q2_P18101	2.62918	up	0.686028	Smp_028070.x	U	0.0178697	up	0.549388	1.29099	0.920188	bicaudal D -like protein	Sjp 0029370|Protein bicaudal D homolog 2, putative	gi|256075893 bicaudal D-like protein [Schistosoma mansoni] bicaudal D-like protein [Schistosoma mansoni] (e-133/cov=96%/id=98%)
Q2_P18242	2.62918	up	0.619434	Smp_132020	U	0.0316118	up	0.402308	0.682649	0.542478	cell division cycle 20 (fizzy)-related	Sjp 0070930|ko:K03364 cell division cycle 20-like protein 1, cofactor of APC complex, putative	gi|256073837 cell division cycle 20 (fizzy)-related [Schistosoma mansoni] cell division cycle 20 (fizzy)-related [Schistosoma mansoni] (0.0/cov=99%/id=99%)
Q2_P18438	2.62918	up	0.358398	Smp_040570.x	U	1.69381	up	0.207366	0.30465	0.256008	rab5, putative	-	gi|256078263 rab5 [Schistosoma mansoni] rab5, putative [Schistosoma mansoni] (e-106/cov=35%/id=99%)
Q2_P18475	2.62918	up	1.07034	Smp_037400	U	0.0891082	up	0.390719	0.669904	0.530311	cell division cycle, putative	Sjp 0045520|ko:K03355 anaphase-promoting complex component APC8, putative	gi|256077610 cell division cycle [Schistosoma mansoni] cell division cycle, putative [Schistosoma mansoni] (0.0/cov=97%/id=98%)
Q2_P18546	2.62918	up	0.592486	Smp_137020	U	0.430837	up	0.167924	0.916485	0.542204	phosphatidylinositol transfer protein	Sjp 0055510|Phosphatidylinositol transfer protein alpha isoform, putative	gi|256075760 phosphatidylinositol transfer protein [Schistosoma mansoni] phosphatidylinositol transfer protein [Schistosoma mansoni] (e-132/cov=92%/id=97%)
Q2_P18577	2.62918	up	0.650544	Smp_177190	U	0.0891082	up	0.459608	1.2297	0.844656	hypothetical protein	Sjp 0085070|Protein regulator of cytokinesis 1, putative	gi|256089484 hypothetical protein [Schistosoma mansoni] expressed protein [Schistosoma mansoni] (e-136/cov=91%/id=100%)
Q2_P19546	2.62918	up	0.462169	Smp_082560.x	U	0	up	0.542917	1.05119	0.797054	zinc finger protein, putative	Sjp 0086520|Zinc finger Ran-binding domain-containing protein 2, putative	gi|256086311 zinc finger protein [Schistosoma mansoni] zinc finger protein, putative [Schistosoma mansoni] (9e-68/cov=50%/id=46%)
Q2_P21044	2.62918	up	0.464759	C804302.1	U	0.0891082	up	0.724792	0.638891	0.681841	-	-	No hits
Q2_P21599	2.62918	up	1.22344	Smp_144490	U	1.22784	up	0.12861	0.509849	0.31923	n-acetyltransferase-related	Sjp 0019200|ko:K06957 NAT10, LOC466485; N-acetyltransferase 10, putative	gi|256078340 n-acetyltransferase-related [Schistosoma mansoni] n-acetyltransferase-related [Schistosoma mansoni] (6e-78/cov=99%/id=100%)
Q2_P21610	2.62918	up	1.12297	gi|256086916	U	0	up	0.752153	0.84307	0.797612	-	-	gi|256086916 hypothetical protein [Schistosoma mansoni] expressed protein [Schistosoma mansoni] (e-106/cov=52%/id=79%)
Q2_P21827	2.62918	up	0.382836	Smp_050700	U	0	up	0.447524	0.752068	0.599796	phosphatidylethanolamine-binding protein, putative	Sjp 0115510|39S ribosomal protein L38, mitochondrial precursor, putative	gi|256080208 phosphatidylethanolamine-binding protein [Schistosoma mansoni] phosphatidylethanolamine-binding protein, putative [Schistosoma mansoni] (1e-91/cov=90%/id=94%)
Q2_P22131	2.62918	up	0.897135	Smp_105910	U	1.69381	up	-0.0264703	0.826633	0.400081	CREB-binding protein 1 (SmCBP1)	Sjp 0112250|ko:K04498 E1A/CREB-binding protein, putative	gi|256090778 CREB-binding protein 1 (SmCBP1) [Schistosoma mansoni] CREB-binding protein 1 (SmCBP1) [Schistosoma mansoni] (0.0/cov=93%/id=86%)
Q2_P22134	2.62918	up	0.665643	Smp_165700.x	U	2.34207	up	0.239072	0.631478	0.435275	USP6 N-terminal-like protein	-	gi|256085981 USP6 N-terminal-like protein [Schistosoma mansoni] USP6 N-terminal-like protein [Schistosoma mansoni] (e-160/cov=100%/id=86%)
Q2_P22517	2.62918	up	0.681713	Smp_040100	U	4.26212	up	0.533807	-0.0217949	0.256006	hypothetical protein	Sjp 0001070|Angio-associated migratory cell protein, putative	gi|256078176 hypothetical protein [Schistosoma mansoni] expressed protein [Schistosoma mansoni] (9e-83/cov=49%/id=99%)
Q2_P22527	2.62918	up	1.11795	Smp_157000	U	0.0564197	up	0.658388	0.467704	0.563046	Hypothetical protein, putative	Sjp 0034240|IPR002035,von Willebrand factor, type A,domain-containing	gi|256082948 hypothetical protein [Schistosoma mansoni] Hypothetical protein, putative [Schistosoma mansoni] (0.0/cov=95%/id=95%)
Q2_P23460	2.62918	up	0.677341	Smp_016840	U	2.34207	up	0.0285516	0.843503	0.436027	hypothetical protein	Sjp 0085850|Conserved hypothetical protein	gi|301617896 PREDICTED: NFX1-type zinc finger-containing protein 1-like, partial [Xenopus (Silurana) tropicalis] (0.36/cov=30%/id=38%)
Q2_P23762	2.62918	up	0.531969	Smp_045070	U	3.14355	up	0.196849	0.219567	0.208208	hypothetical protein	Sjp 0064900|U3 small nucleolar RNA-associated protein 15 homolog, putative	gi|256079108 hypothetical protein [Schistosoma mansoni] expressed protein [Schistosoma mansoni] (0.0/cov=95%/id=93%)
Q2_P24720	2.62918	up	0.424144	Smp_089590	U	1.22784	up	0.270787	0.36346	0.317123	mannose-6-phosphate isomerase, putative	-	gi|256087654 mannose-6-phosphate isomerase [Schistosoma mansoni] mannose-6-phosphate isomerase, putative [Schistosoma mansoni] (e-138/cov=77%/id=99%)
Q2_P24789	2.62918	up	0.372358	gi|256078749	U	0.616271	up	0.541967	0.341448	0.441707	-	-	gi|256078749 universal stress protein [Schistosoma mansoni] universal stress protein, putative [Schistosoma mansoni] (1e-38/cov=48%/id=55%)
Q2_P25280	2.62918	up	0.360827	Smp_047860	U	0	up	0.449895	0.935898	0.692897	ribosomal pseudouridine synthase, putative	Sjp 0203660|ko:K01718 pseudouridylate synthase [EC4.2.1.70], putative	gi|256079649 ribosomal pseudouridine synthase [Schistosoma mansoni] ribosomal pseudouridine synthase, putative [Schistosoma mansoni] (e-148/cov=65%/id=99%)
Q2_P25609	2.62918	up	0.867303	C810608.1	U	0.0178697	up	0.513989	1.06384	0.788913	-	-	No hits
Q2_P26498	2.62918	up	0.35095	Smp_014170.x	U	0	up	0.462712	0.708089	0.585401	serine/threonine kinase	Sjp 0068380|Serine/threonine-protein kinase MARK2, putative	gi|256073134 serine/threonine protein kinase [Schistosoma mansoni] serine/threonine kinase [Schistosoma mansoni] (0.0/cov=85%/id=94%)
Q2_P30706	2.62918	up	0.832734	Smp_168630	U	0.0178697	up	0.698776	0.770043	0.734409	hypothetical protein	-	gi|256086984 hypothetical protein [Schistosoma mansoni] hypothetical protein [Schistosoma mansoni] (5e-15/cov=61%/id=91%)
Q2_P33374	2.62918	up	0.741421	Smp_156350	U	0.864664	up	0.122067	0.523858	0.322963	hypothetical protein	Sjp 0011500|Activating molecule in BECN1-regulated autophagy protein 1, putative	gi|256082742 hypothetical protein [Schistosoma mansoni] expressed protein [Schistosoma mansoni] (1e-61/cov=98%/id=95%)
Q2_P34488	2.62918	up	0.84673	Smp_049740	U	0	up	0.650766	1.48504	1.0679	hypothetical protein	-	gi|256080017 hypothetical protein [Schistosoma mansoni] hypothetical protein [Schistosoma mansoni] (9e-27/cov=92%/id=78%)
Q2_P38979	2.62918	up	0.988735	gi|256087290	U	0	up	0.494366	0.882491	0.688428	-	-	gi|256087290 fascin [Schistosoma mansoni] fascin, putative [Schistosoma mansoni] (2e-25/cov=38%/id=62%)
Q2_P39827	2.62918	up	0.459904	Sjc_0217350	U	0.864664	up	0.130746	0.550526	0.340636	-	Sjp 0217350|ATP-dependent RNA helicase DDX1, putative	gi|256085130 DEAD box ATP-dependent RNA helicase [Schistosoma mansoni] DEAD box ATP-dependent RNA helicase, putative [Schistosoma mansoni] (6e-78/cov=69%/id=90%)
Q2_P00198	3.00065	up	0.433003	gi|1176560	U	1.69381	up	0.0143011	0.670414	0.342358	-	-	gi|1176560 RecName: Full=Protein YME1 homolog ATPase (putative) [Schistosoma mansoni] (3e-24/cov=48%/id=62%)
Q2_P01074	3.00065	up	0.707593	Smp_069960	U	4.26212	up	0.00101678	0.511229	0.256123	ubiquitin-specific peptidase 5 (C19 family)	Sjp 0208460|ko:K01072 ubiquitin thiolesterase [EC3.1.2.15], putative	gi|256083967 ubiquitin-specific peptidase 5 (C19 family) [Schistosoma mansoni] ubiquitin-specific peptidase 5 (C19 family) [Schistosoma mansoni] (3e-54/cov=99%/id=98%)
Q2_P01427	3.00065	up	0.827806	Sjc_0214000	U	0	up	0.982711	0.896611	0.939661	-	Sjp 0214000|Drebrin-like protein, putative	gi|226483361 Protein app1 [Schistosoma japonicum] (e-102/cov=92%/id=77%)
Q2_P01828	3.00065	up	0.300636	Smp_158900	U	0.0178697	up	0.38864	0.885909	0.637274	hypothetical protein	Sjp 0055220|expressed protein	gi|256083533 hypothetical protein [Schistosoma mansoni] hypothetical protein [Schistosoma mansoni] (e-146/cov=97%/id=96%)
Q2_P03807	3.00065	up	0.945157	Smp_120740	U	0.0316118	up	0.366761	1.13276	0.749759	hypothetical protein	-	gi|256070013 hypothetical protein [Schistosoma mansoni] expressed protein [Schistosoma mansoni] (e-100/cov=82%/id=100%)
Q2_P05592	3.00065	up	0.408934	Smp_154320	U	0.430837	up	0.328678	0.321113	0.324896	DEAD box ATP-dependent RNA helicase, putative	-	gi|256082050 DEAD box ATP-dependent RNA helicase [Schistosoma mansoni] DEAD box ATP-dependent RNA helicase, putative [Schistosoma mansoni] (0.0/cov=81%/id=93%)
Q2_P05641	3.00065	up	0.336718	Smp_179890	U	0.291105	up	0.19197	0.603724	0.397847	hypothetical protein	-	gi|256090330 hypothetical protein [Schistosoma mansoni] hypothetical protein [Schistosoma mansoni] (1e-92/cov=72%/id=86%)
Q2_P06676	3.00065	up	0.999261	Smp_140970	U	1.22784	up	0.189535	0.859517	0.524526	SEC23-interacting protein (p125), putative	Sjp 0056230|ko:K01058 phospholipase A1 [EC3.1.1.32], putative	gi|256077274 SEC23-interacting protein (p125) [Schistosoma mansoni] SEC23-interacting protein (p125), putative [Schistosoma mansoni] (2e-87/cov=99%/id=99%)
Q2_P08535	3.00065	up	0.632036	Smp_171150	U	0.193391	up	0.598868	0.323101	0.460985	shk1 kinase-binding protein, putative	-	gi|256087695 shk1 kinase-binding protein [Schistosoma mansoni] shk1 kinase-binding protein, putative [Schistosoma mansoni] (2e-50/cov=98%/id=97%)
Q2_P09462	3.00065	up	0.737335	Smp_173940	U	0.430837	up	0.0279719	1.15769	0.59283	frizzled, putative	Sjp 0032920|ko:K02432 frizzled 1, putative	gi|256088507 frizzled [Schistosoma mansoni] frizzled, putative [Schistosoma mansoni] (e-106/cov=99%/id=91%)
Q2_P09510	3.00065	up	0.756485	Smp_151430	U	0.193391	up	0.278669	0.922533	0.600601	hypothetical protein	Sjp 0070690|Protein piccolo, putative	gi|256081026 hypothetical protein [Schistosoma mansoni] expressed protein [Schistosoma mansoni] (1e-35/cov=78%/id=100%)
Q2_P10390	3.00065	up	0.808467	Smp_127830	U	0.291105	up	0.569225	0.715919	0.642572	arp2/3, putative	-	gi|256072405 arp2/3 [Schistosoma mansoni] arp2/3, putative [Schistosoma mansoni] (7e-32/cov=52%/id=98%)
Q2_P11440	3.00065	up	0.694887	Smp_103920	U	0.0891082	up	0.467567	0.518564	0.493065	axonemal dynein intermediate chain, putative	Sjp 0213910|ko:K10409 dynein intermediate chain, axonemal, putative	gi|256090440 axonemal dynein intermediate chain [Schistosoma mansoni] axonemal dynein intermediate chain, putative [Schistosoma mansoni] (3e-49/cov=89%/id=89%)
Q2_P17905	3.00065	up	0.600155	Smp_106130.x	U	0.0178697	up	0.338955	1.25338	0.796167	heat shock protein 70 (hsp70), putative	Sjp 0026230|ko:K04043 molecular chaperone DnaK, putative	gi|256090832 heat shock protein 70 [Schistosoma mansoni] heat shock protein 70 (hsp70), putative [Schistosoma mansoni] (0.0/cov=80%/id=96%)
Q2_P18008	3.00065	up	0.393049	Smp_033260.x	U	0.0178697	up	0.376065	1.07474	0.725404	family C48 unassigned peptidase (C48 family)	Sjp 0033730|ko:K08592 sentrin-specific protease 1, putative	gi|256076943 family C48 unassigned peptidase (C48 family) [Schistosoma mansoni] family C48 unassigned peptidase (C48 family) [Schistosoma mansoni] (0.0/cov=59%/id=94%)
Q2_P18481	3.00065	up	0.448065	Smp_169900.x	U	3.14355	up	0.0434089	0.536784	0.290096	serine/threonine kinase	Sjp 0007320|MAP/microtubule affinity-regulating kinase 4, putative	gi|256052796 serine/threonine protein kinase [Schistosoma mansoni] serine/threonine kinase [Schistosoma mansoni] (e-120/cov=100%/id=86%)
Q2_P18554	3.00065	up	0.455161	Smp_173970	U	0.0178697	up	0.374033	0.877365	0.625699	DEAD box ATP-dependent RNA helicase, putative	-	gi|256088516 DEAD box ATP-dependent RNA helicase [Schistosoma mansoni] DEAD box ATP-dependent RNA helicase, putative [Schistosoma mansoni] (0.0/cov=75%/id=96%)
Q2_P19064	3.00065	up	0.673303	Smp_118830	U	3.14355	up	0.00302081	0.536675	0.269848	f-actin capping protein alpha, putative	-	gi|256048369 f-actin capping protein alpha [Schistosoma mansoni] f-actin capping protein alpha, putative [Schistosoma mansoni] (3e-63/cov=40%/id=86%)
Q2_P19279	3.00065	up	0.463682	Smp_051530	U	0.0178697	up	0.485265	0.751456	0.618361	heterogeneous nuclear ribonucleoprotein l (hnrnp l), putative	Sjp 0204940|Heterogeneous nuclear ribonucleoprotein L, putative	gi|256080365 heterogeneous nuclear ribonucleoprotein [Schistosoma mansoni] heterogeneous nuclear ribonucleoprotein l (hnrnp l), putative [Schistosoma mansoni] (e-136/cov=89%/id=91%)
Q2_P19758	3.00065	up	0.832286	Smp_043030	U	0.0316118	up	0.316399	1.32423	0.820317	hexokinase	-	gi|256078729 hexokinase [Schistosoma mansoni] RecName: Full=Hexokinase Chain A, Hexokinase From Schistosoma Mansoni Complexed With Glucose hexokinase [Schistosoma mansoni] hexokinase [Schistosoma mansoni] (0.0/cov=54%/id=98%)
Q2_P19972	3.00065	up	0.433142	Smp_066330.x	U	1.22784	up	0.0873906	0.523969	0.30568	hypothetical protein	-	gi|256083266 hypothetical protein [Schistosoma mansoni] expressed protein [Schistosoma mansoni] (e-146/cov=55%/id=89%)
Q2_P20350	3.00065	up	0.533127	Smp_174870	U	0.0564197	up	0.350784	0.914083	0.632433	hypothetical protein	-	gi|256088769 hypothetical protein [Schistosoma mansoni] expressed protein [Schistosoma mansoni] (e-111/cov=67%/id=98%)
Q2_P20701	3.00065	up	0.560868	Smp_161970.x	U	0.124453	up	0.266291	0.630181	0.448236	tangerin, putative	Sjp 0071920|MICAL-like protein 1, putative	gi|256084630 tangerin [Schistosoma mansoni] tangerin, putative [Schistosoma mansoni] (3e-85/cov=93%/id=79%)
Q2_P21173	3.00065	up	0.376203	Smp_128980	U	0.124453	up	0.3081	0.574905	0.441503	aminomethyltransferase	Sjp 0113850|ko:K00605 aminomethyltransferase [EC2.1.2.10], putative	gi|256072831 aminomethyltransferase [Schistosoma mansoni] aminomethyltransferase [Schistosoma mansoni] (8e-83/cov=82%/id=95%)
Q2_P21179	3.00065	up	1.05942	gi|156548157	U	0	up	0.572429	0.830752	0.70159	-	-	gi|156548157 PREDICTED: similar to ubiquitin c-terminal hydrolase x4 [Nasonia vitripennis] (0.018/cov=22%/id=39%)
Q2_P21689	3.00065	up	0.395711	Smp_136010	U	2.34207	up	0.0148664	0.634811	0.324839	hypothetical protein	-	gi|256075359 hypothetical protein [Schistosoma mansoni] expressed protein [Schistosoma mansoni] (6e-72/cov=95%/id=75%)
Q2_P22382	3.00065	up	0.29479	Smp_125770.x	U	0.616271	up	0.0944784	0.832928	0.463703	scythe/bat3, putative	Sjp 0022470|Large proline-rich protein BAT3, putative	gi|256071618 scythe/bat3 [Schistosoma mansoni] scythe/bat3, putative [Schistosoma mansoni] (0.0/cov=78%/id=100%)
Q2_P22817	3.00065	up	0.631142	Smp_154530	U	0.430837	up	0.144891	0.594829	0.36986	mitochondrial ATP synthase B chain, putative	Sjp 0210670|ko:K02127 F-type H+-transporting ATPase subunit b, putative	gi|256082167 mitochondrial ATP synthase B chain [Schistosoma mansoni] mitochondrial ATP synthase B chain, putative [Schistosoma mansoni] (e-145/cov=94%/id=100%)
Q2_P23103	3.00065	up	0.372738	Smp_074870	U	0.0891082	up	0.315455	0.59794	0.456698	hypothetical protein	-	gi|221131263 PREDICTED: similar to UPF0027 protein C22orf28 [Hydra magnipapillata] (0.0/cov=75%/id=82%)
Q2_P23870	3.00065	up	0.865863	C808161.1	U	0.0178697	up	0.372943	0.948905	0.660924	-	-	No hits
Q2_P24804	3.00065	up	0.789253	Smp_033590	U	0	up	0.617461	0.504012	0.560736	hypothetical protein	Sjp 0207800|RING finger protein 113A, putative	gi|256077010 hypothetical protein [Schistosoma mansoni] expressed protein [Schistosoma mansoni] (1e-59/cov=95%/id=92%)
Q2_P25080	3.00065	up	0.745144	Smp_174580	U	0.864664	up	0.527535	0.145273	0.336404	vesicular integral-membrane protein vip36 (mannose-binding lectin 2)-related	-	gi|256088677 vesicular integral-membrane protein vip36 (mannose-binding lectin 2)-related [Schistosoma mansoni] vesicular integral-membrane protein vip36 (mannose-binding lectin 2)-related [Schistosoma mansoni] (e-165/cov=56%/id=100%)
Q2_P25325	3.00065	up	0.871934	gi|226480632	U	0.430837	up	0.568976	0.239117	0.404046	-	-	gi|226480632 hypothetical protein [Schistosoma japonicum] (8e-34/cov=42%/id=79%)
Q2_P25892	3.00065	up	0.569792	Smp_128420	U	0.124453	up	0.303738	0.922264	0.613001	hypothetical protein	-	gi|256072629 hypothetical protein [Schistosoma mansoni] hypothetical protein [Schistosoma mansoni] (2e-73/cov=47%/id=98%)
Q2_P30244	3.00065	up	0.953305	gi|256077169	U	4.26212	up	0.238992	0.30343	0.271211	-	-	gi|256077169 hypothetical protein [Schistosoma mansoni] expressed protein [Schistosoma mansoni] (0.13/cov=17%/id=100%)
Q2_P32363	3.00065	up	0.94815	Smp_019040	U	0.0316118	up	0.314575	0.927834	0.621204	transcription factor lbp1,cp2, putative	-	gi|256074075 transcription factor lbp1cp2 [Schistosoma mansoni] transcription factor lbp1,cp2, putative [Schistosoma mansoni] (5e-62/cov=99%/id=82%)
Q2_P32838	3.00065	up	0.560132	Smp_010940.x	U	0.0178697	up	0.369354	0.704332	0.536843	Acidic leucine-rich nuclear phosphoprotein 32- related protein (ANP32/acidic nuclear phosphoprotein-like protein)	-	gi|226487954 Acidic leucine-rich nuclear phosphoprotein 32-related protein (ANP32/acidic nuclear phosphoprotein-like protein) [Schistosoma japonicum] (4e-22/cov=44%/id=95%)
Q2_P34764	3.00065	up	0.659628	Smp_150470	U	0.864664	up	0.398534	0.739355	0.568944	hypothetical protein	Sjp 0208530|Erythroid differentiation-related factor 1, putative	gi|256052150 hypothetical protein [Schistosoma mansoni] expressed protein [Schistosoma mansoni] (1e-80/cov=99%/id=100%)
Q2_P36727	3.00065	up	0.899937	gi|76153042	U	0	up	0.873076	1.15468	1.01388	-	-	gi|76153042 SJCHGC08178 protein [Schistosoma japonicum] (1e-31/cov=68%/id=76%)
Q2_P39624	3.00065	up	0.718406	Sjc_0115160	U	3.14355	up	0.0160134	0.583462	0.299738	-	Sjp 0115160|IPR000315,Zinc finger, B-box,domain-containing	gi|256089214 trim56 protein [Schistosoma mansoni] trim56 protein, putative [Schistosoma mansoni] (5e-58/cov=51%/id=86%)
Q2_P00520	3.39807	up	0.450455	Smp_072460	U	0	up	1.12498	1.30632	1.21565	phosphomevalonate kinase	Sjp 0047170|ko:K00938 phosphomevalonate kinase [EC2.7.4.2], putative	gi|256084426 phosphomevalonate kinase [Schistosoma mansoni] phosphomevalonate kinase [Schistosoma mansoni] (6e-75/cov=49%/id=100%)
Q2_P00819	3.39807	up	0.654598	Smp_080130.x	U	2.34207	up	0.272044	0.442244	0.357144	protein-s-isoprenylcysteine o-methyltransferase, putative (ec 2.1.1.100) (isoprenylcysteine carboxylmethyltransferase) (prenylcysteine carboxyl methyltransferase) (pccmt) (prenylated protein carboxyl methyltransferase) (ppmt) (farnesyl cysteine carboxyl m	-	gi|256085846 isoprenylcysteine carboxylmethyltransferase [Schistosoma mansoni] protein-s-isoprenylcysteine o-methyltransferase, putative (ec 2.1.1.100) (isoprenylcysteine carboxylmethyltransferase) (prenylcysteine carboxyl methyltransferase) (pccmt) (pren
Q2_P01404	3.39807	up	0.34806	Smp_154780	U	0	up	0.534373	0.788634	0.661503	s-adenosylmethionine-dependent methyltransferase related	Sjp 0058050|Trimethylguanosine synthase homolog, putative	gi|256082248 s-adenosylmethionine-dependent methyltransferase related [Schistosoma mansoni] s-adenosylmethionine-dependent methyltransferase related [Schistosoma mansoni] (e-159/cov=99%/id=94%)
Q2_P01798	3.39807	up	0.651441	Sjc_0111890	U	1.69381	up	-0.119045	0.983698	0.432327	-	Sjp 0111890|IPR008946,Nuclear receptor, ligand-binding,domain-containing	gi|256070329 nuclear hormone receptor superfamily protein-related [Schistosoma mansoni] nuclear hormone receptor superfamily protein-related [Schistosoma mansoni] (e-138/cov=85%/id=70%)
Q2_P02229	3.39807	up	0.353595	Smp_025750	U	1.22784	up	0.190761	0.437575	0.314168	hypothetical protein	-	gi|256075407 hypothetical protein [Schistosoma mansoni] hypothetical protein [Schistosoma mansoni] (7e-49/cov=62%/id=98%)
Q2_P02917	3.39807	up	0.668328	Smp_130760	U	4.26212	up	0.393237	0.439291	0.416264	histidine kinase, putative	-	gi|256073447 histidine kinase [Schistosoma mansoni] histidine kinase, putative [Schistosoma mansoni] (2e-48/cov=99%/id=100%)
Q2_P04106	3.39807	up	0.412702	Smp_026250.x	U	0.124453	up	0.220846	0.827506	0.524176	peptide alpha-n-acetyltransferase-related	-	gi|256075501 peptide alpha-N-acetyltransferase [Schistosoma mansoni] peptide alpha-n-acetyltransferase-related [Schistosoma mansoni] (2e-89/cov=99%/id=91%)
Q2_P04143	3.39807	up	0.413097	gi|297803538	U	4.26212	up	0.00495666	0.418461	0.211709	-	-	gi|297803538 predicted protein [Arabidopsis lyrata subsp. lyrata] predicted protein [Arabidopsis lyrata subsp. lyrata] (0.58/cov=31%/id=37%)
Q2_P04151	3.39807	up	0.55791	Smp_158430	U	0.291105	up	0.401665	0.77489	0.588277	ribonuclease t2, putative	-	gi|256052335 ribonuclease t2 [Schistosoma mansoni] ribonuclease t2, putative [Schistosoma mansoni] (e-113/cov=99%/id=100%)
Q2_P05792	3.39807	up	0.603059	Smp_147570	U	0.0316118	up	0.398608	0.871986	0.635297	hypothetical protein	-	gi|256079574 hypothetical protein [Schistosoma mansoni] expressed protein [Schistosoma mansoni] (e-129/cov=70%/id=96%)
Q2_P05878	3.39807	up	0.518464	Smp_166310	U	3.14355	up	-0.0407979	0.730381	0.344791	ran gtpase-activating protein, putative	-	gi|256086166 ran gtpase-activating protein [Schistosoma mansoni] ran gtpase-activating protein, putative [Schistosoma mansoni] (e-107/cov=46%/id=99%)
Q2_P07895	3.39807	up	0.523791	Smp_150440	U	0	up	0.45129	1.25547	0.853378	tubulin-specific chaperone E, putative	-	gi|256080636 tubulin-specific chaperone E [Schistosoma mansoni] tubulin-specific chaperone E, putative [Schistosoma mansoni] (1e-68/cov=61%/id=95%)
Q2_P08503	3.39807	up	0.484625	Smp_152440	U	0	up	0.562492	1.25835	0.910421	hypothetical protein	Sjp 0303210|HIV Tat-specific factor 1, putative	gi|256081369 hypothetical protein [Schistosoma mansoni] expressed protein [Schistosoma mansoni] (5e-48/cov=99%/id=86%)
Q2_P09233	3.39807	up	0.726812	Smp_134920	U	1.22784	up	0.0757306	0.752364	0.414047	hypothetical protein	Sjp 0045730|FERM domain-containing protein 3, putative	gi|256071510 hypothetical protein [Schistosoma mansoni] 4.1 G protein, putative [Schistosoma mansoni] (1e-04/cov=94%/id=40%)
Q2_P12926	3.39807	up	0.679825	Smp_037530	U	0.0178697	up	0.666876	0.470667	0.568771	Thioredoxin (mitochondrial), Trx M	-	No hits
Q2_P13460	3.39807	up	0.771227	Smp_003940	U	0.0178697	up	0.575633	0.464889	0.520261	hypothetical protein	Sjp 0207140|Probable methyltransferase C20orf7 homolog, putative	gi|256071051 hypothetical protein [Schistosoma mansoni] expressed protein [Schistosoma mansoni] (e-113/cov=99%/id=99%)
Q2_P16006	3.39807	up	0.292175	Smp_138920.x	U	2.34207	up	0.0070779	0.529374	0.268226	cop9 signalosome complex subunit, putative	-	gi|256076477 cop9 signalosome complex subunit [Schistosoma mansoni] cop9 signalosome complex subunit, putative [Schistosoma mansoni] (4e-17/cov=62%/id=100%)
Q2_P17499	3.39807	up	0.572342	gi|256082167	U	0.616271	up	0.141884	0.532895	0.33739	-	-	gi|256082167 mitochondrial ATP synthase B chain [Schistosoma mansoni] mitochondrial ATP synthase B chain, putative [Schistosoma mansoni] (1e-08/cov=22%/id=86%)
Q2_P17919	3.39807	up	0.447064	Smp_165900.x	U	0	up	0.430994	0.737536	0.584265	n2,n2-dimethylguanosine tRNA methyltranserase related	-	gi|256086045 n2n2-dimethylguanosine tRNA methyltranserase related [Schistosoma mansoni] n2,n2-dimethylguanosine tRNA methyltranserase related [Schistosoma mansoni] (2e-50/cov=33%/id=98%)
Q2_P17946	3.39807	up	0.570645	Smp_018790	U	0	up	1.58693	1.89042	1.73867	hypothetical protein	-	gi|256074022 hypothetical protein [Schistosoma mansoni] expressed protein [Schistosoma mansoni] (5e-79/cov=93%/id=61%)
Q2_P19631	3.39807	up	0.296839	Smp_051300	U	3.14355	up	0.0788526	0.314991	0.196922	tar DNA-binding protein, putative	-	gi|226484798 TAR DNA-binding protein 43 [Schistosoma japonicum] TAR DNA-binding protein 43 [Schistosoma japonicum] (e-163/cov=49%/id=80%)
Q2_P20549	3.39807	up	0.523333	Smp_012950	U	0.193391	up	0.0331839	1.51226	0.772722	cytoplasmic polyadenylation element binding protein (cpeb), putative	-	gi|256072881 cytoplasmic polyadenylation element binding protein (cpeb) [Schistosoma mansoni] cytoplasmic polyadenylation element binding protein (cpeb), putative [Schistosoma mansoni] (2e-11/cov=13%/id=100%)
Q2_P21131	3.39807	up	0.524235	Smp_071380.x	U	0.291105	up	0.487663	0.380554	0.434108	zinc finger protein, putative	-	gi|256084206 zinc finger protein [Schistosoma mansoni] zinc finger protein, putative [Schistosoma mansoni] (5e-18/cov=42%/id=97%)
Q2_P21891	3.39807	up	0.852299	Smp_128600	U	1.22784	up	0.398544	0.570543	0.484544	chromodomain helicase DNA binding protein, putative	-	gi|256072692 chromodomain helicase DNA binding protein [Schistosoma mansoni] chromodomain helicase DNA binding protein, putative [Schistosoma mansoni] (1e-88/cov=99%/id=99%)
Q2_P22722	3.39807	up	0.479001	Smp_044530	U	2.34207	up	0.0848371	0.436692	0.260764	growth factor receptor-bound protein, putative	Sjp 0303680|Growth factor receptor-bound protein 2, putative	gi|256078985 growth factor receptor-bound protein [Schistosoma mansoni] growth factor receptor-bound protein, putative [Schistosoma mansoni] (3e-93/cov=74%/id=100%)
Q2_P22924	3.39807	up	0.555703	Smp_099930	U	0.0178697	up	0.329357	0.875593	0.602475	f-box and wd40 domain protein, putative	Sjp 0083430|ko:K03362 F-box and WD-40 domain protein 1/11, putative	gi|256089411 f-box and wd40 domain protein [Schistosoma mansoni] f-box and wd40 domain protein, putative [Schistosoma mansoni] (0.0/cov=99%/id=95%)
Q2_P23306	3.39807	up	0.502854	gi|56756771	U	0	up	0.54535	0.773944	0.659647	-	-	gi|56756771 SJCHGC05086 protein [Schistosoma japonicum] (4e-14/cov=24%/id=63%)
Q2_P23554	3.39807	up	0.679718	Smp_031050	U	0	up	0.88915	0.908093	0.898622	hypothetical protein	-	gi|256076518 hypothetical protein [Schistosoma mansoni] expressed protein [Schistosoma mansoni] (0.0/cov=93%/id=94%)
Q2_P25030	3.39807	up	0.475767	Smp_030020	U	4.26212	up	0.337227	0.120008	0.228617	hypothetical protein	-	gi|256076296 hypothetical protein [Schistosoma mansoni] hypothetical protein [Schistosoma mansoni] (e-152/cov=53%/id=92%)
Q2_P25174	3.39807	up	0.471129	Smp_098840	U	4.26212	up	0.326555	0.221044	0.273799	serine/threonine kinase	-	gi|256089248 serine/threonine protein kinase [Schistosoma mansoni] serine/threonine kinase [Schistosoma mansoni] (0.0/cov=66%/id=99%)
Q2_P25450	3.39807	up	0.502834	C810208.1	U	0	up	0.971737	1.37014	1.17094	-	-	No hits
Q2_P27121	3.39807	up	0.570577	Smp_159140	U	0	up	0.627374	1.46248	1.04493	organic anion transporter, putative	-	gi|256083659 organic anion transporter [Schistosoma mansoni] organic anion transporter, putative [Schistosoma mansoni] (0.007/cov=11%/id=100%)
Q2_P29491	3.39807	up	0.684438	Smp_123610	U	0.0891082	up	0.311458	0.938468	0.624963	serine/threonine kinase	Sjp 0032570|Phosphoinositide 3-kinase regulatory subunit 4, putative	gi|256070818 serine/threonine protein kinase [Schistosoma mansoni] serine/threonine kinase [Schistosoma mansoni] (2e-87/cov=99%/id=98%)
Q2_P30609	3.39807	up	1.05284	Smp_176930	U	0.864664	up	0.863191	0.0883076	0.475749	cationic amino acid transporter, putative	-	gi|256089390 cationic amino acid transporter [Schistosoma mansoni] cationic amino acid transporter, putative [Schistosoma mansoni] (1e-61/cov=99%/id=99%)
Q2_P33485	3.39807	up	0.756511	Sjc_0207570	U	0.430837	up	0.082754	1.07691	0.579831	-	Sjp 0207570|ko:K03262 translation initiation factor eIF-5, putative	gi|256070576 hypothetical protein [Schistosoma mansoni] unnamed protein product [Schistosoma mansoni] (8e-62/cov=83%/id=90%)
Q2_P36041	3.39807	up	0.35503	Smp_087980	U	0.864664	up	0.0500908	0.623754	0.336922	pyruvate dehydrogenase, putative	-	No hits
Q2_P37495	3.39807	up	0.449562	Smp_150260	U	0.430837	up	0.0680866	1.33494	0.701512	protein kinase	-	gi|256080554 protein kinase [Schistosoma mansoni] protein kinase [Schistosoma mansoni] (8e-36/cov=100%/id=100%)
Q2_P37579	3.39807	up	0.558756	Smp_161140	U	0	up	1.1163	2.13665	1.62648	voltage-gated potassium channel, putative	-	gi|256084289 voltage-gated potassium channel [Schistosoma mansoni] voltage-gated potassium channel, putative [Schistosoma mansoni] (1e-85/cov=74%/id=96%)
Q2_P38533	3.39807	up	1.07236	Sjc_0213770	U	0	up	0.689433	0.900502	0.794968	-	Sjp 0213770|Uncharacterized WD repeat-containing protein alr2800, putative	gi|226490182 WD repeat protein 51B [Schistosoma japonicum] (1e-95/cov=62%/id=98%)
Q2_P00283	3.81171	up	0.439802	Smp_150300	U	0	up	0.73133	1.15958	0.945454	map-kinase activating death domain protein, putative	-	gi|256080574 map-kinase activating death domain protein [Schistosoma mansoni] map-kinase activating death domain protein, putative [Schistosoma mansoni] (e-157/cov=99%/id=85%)
Q2_P00744	3.81171	up	0.853272	Smp_135870	U	0.291105	up	0.196333	0.861312	0.528823	beige/beach protein - related	Sjp 0101520|WD repeat and FYVE domain-containing protein 3, putative	gi|256075315 beige/beach protein-related [Schistosoma mansoni] beige/beach protein-related [Schistosoma mansoni] (6e-76/cov=95%/id=99%)
Q2_P03007	3.81171	up	0.438328	Smp_025100	U	1.22784	up	0.282905	0.220936	0.25192	U5 snrnp-specific protein-related	Sjp 0028460|WD repeat-containing protein 57, putative	gi|256075295 U5 snrnp-specific protein-related [Schistosoma mansoni] U5 snrnp-specific protein-related [Schistosoma mansoni] (e-109/cov=61%/id=100%)
Q2_P04024	3.81171	up	0.754554	Smp_133310	U	0	up	1.06274	1.75336	1.40805	hypothetical protein	-	gi|256074380 hypothetical protein [Schistosoma mansoni] expressed protein [Schistosoma mansoni] (7e-67/cov=62%/id=98%)
Q2_P04300	3.81171	up	0.654422	Smp_194420	U	0	up	0.905308	2.10061	1.50296	hypothetical protein	-	gi|256070126 hypothetical protein [Schistosoma mansoni] expressed protein [Schistosoma mansoni] (3e-34/cov=58%/id=91%)
Q2_P05630	3.81171	up	0.322859	Smp_078700	U	0.864664	up	0.121825	0.594137	0.357981	hypothetical protein	-	gi|256052493 hypothetical protein [Schistosoma mansoni] expressed protein [Schistosoma mansoni] (e-102/cov=47%/id=100%)
Q2_P06154	3.81171	up	0.348541	Smp_138670	U	2.34207	up	0.107352	0.363404	0.235378	39S ribosomal protein L19, mitochondrial precursor, putative	Sjp 0303460|Probable 39S ribosomal protein L19, mitochondrial precursor, putative	gi|256076397 39S ribosomal protein L19 [Schistosoma mansoni] 39S ribosomal protein L19, mitochondrial precursor, putative [Schistosoma mansoni] (e-171/cov=86%/id=90%)
Q2_P07536	3.81171	up	0.327413	Smp_160870	U	0.124453	up	0.336559	0.635752	0.486155	AAA family ATPase, putative	Sjp 0083600|Nuclear valosin-containing protein-like, putative	gi|256084196 AAA family ATPase [Schistosoma mansoni] AAA family ATPase, putative [Schistosoma mansoni] (6e-85/cov=88%/id=96%)
Q2_P07777	3.81171	up	0.509452	Smp_020920.x	U	0.0564197	up	0.288141	0.682226	0.485184	DNAj homolog subfamily B member 4,, putative	Sjp 0094860|ko:K09510 DnaJ homolog, subfamily B, member 4, putative	gi|256074453 DNAj homolog subfamily B member 4 [Schistosoma mansoni] DNAj homolog subfamily B member 4,, putative [Schistosoma mansoni] (0.0/cov=86%/id=97%)
Q2_P09758	3.81171	up	0.370851	gi|76154941	U	1.69381	up	-0.223925	1.30148	0.538779	-	-	gi|76154941 SJCHGC04717 protein [Schistosoma japonicum] (1e-39/cov=99%/id=72%)
Q2_P10583	3.81171	up	0.468795	Smp_145740	U	0.0891082	up	0.377294	0.603369	0.490331	cdc6, putative	-	gi|256052129 cdc6 [Schistosoma mansoni] cdc6, putative [Schistosoma mansoni] (3e-69/cov=100%/id=100%)
Q2_P11032	3.81171	up	0.812276	Smp_133710	U	0.864664	up	0.0389412	0.951833	0.495387	importin 7,, putative	-	gi|256074517 importin 7 [Schistosoma mansoni] importin 7,, putative [Schistosoma mansoni] (2e-17/cov=95%/id=100%)
Q2_P14187	3.81171	up	0.478038	Smp_085290.x	U	0.430837	up	0.43684	0.323657	0.380249	tropomyosin, putative	Sjp 0020820|expressed protein	gi|256086920 tropomyosin [Schistosoma mansoni] tropomyosin, putative [Schistosoma mansoni] (3e-68/cov=99%/id=90%)
Q2_P15671	3.81171	up	0.625577	Smp_169530	U	0.430837	up	0.189764	0.776663	0.483214	smg-7 (suppressor with morphological effect on genitalia protein 7), putative	-	gi|256087255 smg-7 (suppressor with morphological effect on genitalia protein 7) [Schistosoma mansoni] smg-7 (suppressor with morphological effect on genitalia protein 7), putative [Schistosoma mansoni] (e-107/cov=94%/id=94%)
Q2_P18528	3.81171	up	0.424279	Smp_054120	U	0	up	0.874944	0.670158	0.772551	Ribosome biogenesis protein NSA2 homologue	Sjp 0211090|Ribosome biogenesis protein NSA2 homolog, putative	gi|256080875 Ribosome biogenesis protein NSA2 homologue [Schistosoma mansoni] Ribosome biogenesis protein NSA2 homologue [Schistosoma mansoni] (e-120/cov=95%/id=94%)
Q2_P19849	3.81171	up	0.660831	Smp_100090	U	0.0316118	up	0.383953	0.621596	0.502775	SWI/SNF-related chromatin binding protein	Sjp 0051340|High mobility group protein DSP1, putative	gi|256089447 SWI/SNF-related chromatin binding protein [Schistosoma mansoni] high mobility group B1 protein [Schistosoma mansoni] high mobility group B1 [Schistosoma mansoni] SWI/SNF-related chromatin binding protein [Schistosoma mansoni] (3e-72/cov=62%/i
Q2_P20032	3.81171	up	0.368457	gi|256081099	U	1.69381	up	0.30829	0.214262	0.261276	-	-	gi|256081099 tubulin-specific chaperone B (tubulin folding cofactor B) [Schistosoma mansoni] tubulin-specific chaperone B (tubulin folding cofactor B), putative [Schistosoma mansoni] (4e-44/cov=103%/id=71%)
Q2_P20086	3.81171	up	0.342639	Smp_075120	U	1.22784	up	0.194746	0.29039	0.242568	pur-alpha, putative	Sjp 0046910|Purine-rich element-binding protein gamma, putative	gi|256084944 pur-alpha [Schistosoma mansoni] pur-alpha, putative [Schistosoma mansoni] (e-147/cov=92%/id=91%)
Q2_P20375	3.81171	up	0.985827	Smp_168040	U	3.14355	up	0.0335289	0.52294	0.278234	hypothetical protein	-	gi|256086779 hypothetical protein [Schistosoma mansoni] expressed protein [Schistosoma mansoni] (0.0/cov=96%/id=97%)
Q2_P20432	3.81171	up	0.508697	Smp_022320.x	U	0	up	0.592774	0.899978	0.746376	cytochrome c1 heme lyase, putative	-	gi|256074708 cytochrome C1 heme lyase [Schistosoma mansoni] cytochrome C1 heme lyase, putative [Schistosoma mansoni] (3e-82/cov=57%/id=85%)
Q2_P20950	3.81171	up	0.442976	Smp_170160	U	0.430837	up	0.0676627	0.948785	0.508224	5-AMP-activated protein kinase , beta subunit, putative	-	No hits
Q2_P21336	3.81171	up	0.770037	Smp_008545	U	1.22784	up	0.164622	0.780666	0.472644	heat shock protein HSP60, putative	Sjp 0215010|ko:K04077 chaperonin GroEL, putative	gi|256072013 heat shock protein 60 [Schistosoma mansoni] heat shock protein HSP60, putative [Schistosoma mansoni] (0.0/cov=84%/id=96%)
Q2_P21668	3.81171	up	0.232366	Smp_093700	U	1.69381	up	0.238988	0.239356	0.239172	membrane associated progesterone receptor, putative	-	gi|256088380 membrane associated progesterone receptor [Schistosoma mansoni] membrane associated progesterone receptor, putative [Schistosoma mansoni] (4e-82/cov=59%/id=81%)
Q2_P21737	3.81171	up	0.722604	Smp_169650	U	2.34207	up	0.0843091	0.446462	0.265386	ATP-dependent RNA helicase, putative	Sjp 0013210|ko:K01509 adenosinetriphosphatase [EC3.6.1.3], putative	gi|256052750 ATP-dependent RNA Helicase [Schistosoma mansoni] ATP-dependent RNA Helicase, putative [Schistosoma mansoni] (e-105/cov=99%/id=95%)
Q2_P21835	3.81171	up	0.571504	gi|56758296	U	0.0891082	up	0.287674	0.615217	0.451446	-	-	gi|56758296 SJCHGC04331 protein [Schistosoma japonicum] (8e-37/cov=55%/id=59%)
Q2_P21879	3.81171	up	0.411851	Smp_053610	U	0.291105	up	0.121904	0.80822	0.465062	seryl-tRNA synthetase	Sjp 0300880|ko:K01875 seryl-tRNA synthetase [EC6.1.1.11], putative	gi|256080782 seryl-tRNA synthetase [Schistosoma mansoni] seryl-tRNA synthetase [Schistosoma mansoni] (0.0/cov=89%/id=97%)
Q2_P22300	3.81171	up	0.569228	Smp_145820	U	1.22784	up	0.218539	0.327039	0.272789	Rac guanyl-nucleotide exchange factor , putative	-	gi|256078876 Rac guanyl-nucleotide exchange factor [Schistosoma mansoni] Rac guanyl-nucleotide exchange factor , putative [Schistosoma mansoni] (2e-65/cov=100%/id=89%)
Q2_P22325	3.81171	up	0.661995	Smp_017080.x	U	0.0316118	up	0.30506	0.95828	0.63167	hypothetical protein	-	gi|256073725 hypothetical protein [Schistosoma mansoni] expressed protein [Schistosoma mansoni] (e-125/cov=56%/id=100%)
Q2_P22819	3.81171	up	0.408424	Smp_000980	U	3.14355	up	0.0854063	0.326743	0.206075	high mobility group protein	Sjp 0205610|High mobility group protein DSP1, putative	gi|256070479 high mobility group protein [Schistosoma mansoni] TPA: putative high mobility group B2 protein [Schistosoma mansoni] high mobility group protein [Schistosoma mansoni] (e-104/cov=59%/id=91%)
Q2_P22904	3.81171	up	0.539035	Smp_101280	U	0.864664	up	0.234873	0.606557	0.420715	golgi-specific brefeldin A-resistance factor, putative	-	gi|256089803 golgi-specific brefeldin A-resistance factor [Schistosoma mansoni] golgi-specific brefeldin A-resistance factor, putative [Schistosoma mansoni] (8e-70/cov=99%/id=99%)
Q2_P23202	3.81171	up	0.477086	Smp_045160.x	U	0	up	0.631459	0.831513	0.731486	zinc finger protein, putative	-	gi|256079126 zinc finger protein [Schistosoma mansoni] zinc finger protein, putative [Schistosoma mansoni] (1e-68/cov=87%/id=58%)
Q2_P23284	3.81171	up	0.476657	Smp_149030	U	1.22784	up	0.122042	0.528586	0.325314	hypothetical protein	-	gi|256080108 hypothetical protein [Schistosoma mansoni] expressed protein [Schistosoma mansoni] (4e-68/cov=50%/id=97%)
Q2_P23323	3.81171	up	0.740038	Smp_021140	U	0.864664	up	0.158417	0.553974	0.356195	putative ribosomal protein S7	Sjp 0043930|ko:K02993 small subunit ribosomal protein S7e, putative	gi|256074491 ribosomal protein S7 [Schistosoma mansoni] putative ribosomal protein S7 [Schistosoma mansoni] (e-111/cov=87%/id=100%)
Q2_P23938	3.81171	up	0.471172	Smp_047560	U	0.430837	up	0.18802	0.601789	0.394905	peptide chain release factor, putative	Sjp 0213450|Inner nuclear membrane protein Man1, putative	gi|256079594 peptide chain release factor [Schistosoma mansoni] peptide chain release factor, putative [Schistosoma mansoni] (e-125/cov=47%/id=93%)
Q2_P23967	3.81171	up	0.290207	Smp_030250	U	0	up	0.466415	1.14499	0.805702	NF-YA subunit	-	gi|256076336 NF-YA subunit [Schistosoma mansoni] NF-YA subunit [Schistosoma mansoni] NF-YA subunit [Schistosoma mansoni] (e-107/cov=51%/id=79%)
Q2_P24977	3.81171	up	0.367375	Smp_028670.x	U	0.193391	up	0.455182	0.449344	0.452263	carbonic anhydrase II (carbonate dehydratase II), putative	Sjp 0304090|ko:K01672 carbonic anhydrase [EC4.2.1.1], putative	gi|256076010 carbonic anhydrase II (carbonate dehydratase II) [Schistosoma mansoni] carbonic anhydrase II (carbonate dehydratase II), putative [Schistosoma mansoni] (e-151/cov=91%/id=99%)
Q2_P26206	3.81171	up	0.481043	gi|256076375	U	3.14355	up	0.0609067	0.516432	0.288669	-	-	gi|256076375 camp-dependent protein kinase type I-beta regulatory subunit [Schistosoma mansoni] camp-dependent protein kinase type I-beta regulatory subunit, putative [Schistosoma mansoni] (e-159/cov=96%/id=94%)
Q2_P26567	3.81171	up	0.3312	Smp_133180.x	U	3.14355	up	0.504633	0.0677495	0.286191	zinc finger protein, putative	Sjp 0043730|ko:K00181 porcupine, putative	gi|256074333 zinc finger protein [Schistosoma mansoni] zinc finger protein, putative [Schistosoma mansoni] (e-150/cov=42%/id=96%)
Q2_P26724	3.81171	up	0.264529	Smp_051390.x	U	0.193391	up	0.291982	0.327773	0.309878	hypothetical protein	-	gi|256080343 hypothetical protein [Schistosoma mansoni] expressed protein [Schistosoma mansoni] (6e-95/cov=46%/id=100%)
Q2_P26848	3.81171	up	0.645756	Smp_086270	U	0.0316118	up	0.288413	0.935225	0.611819	forkhead protein/ forkhead protein domain, putative	-	gi|256087110 forkhead protein/ forkhead protein domain [Schistosoma mansoni] forkhead protein/ forkhead protein domain, putative [Schistosoma mansoni] (0.0/cov=99%/id=98%)
Q2_P26914	3.81171	up	0.611826	Smp_164650	U	0.193391	up	0.29688	0.512031	0.404455	lupus la ribonucleoprotein, putative	Sjp 0213340|Lupus La protein homolog, putative	gi|256085628 lupus la ribonucleoprotein [Schistosoma mansoni] lupus la ribonucleoprotein, putative [Schistosoma mansoni] (0.0/cov=83%/id=90%)
Q2_P31278	3.81171	up	0.774037	Smp_132200	U	0	up	1.01851	1.28811	1.15331	shoc2, putative	Sjp 0026400|Leucine-rich repeat protein SHOC-2, putative	gi|256073912 shoc2 [Schistosoma mansoni] shoc2, putative [Schistosoma mansoni] (e-100/cov=99%/id=88%)
Q2_P32204	3.81171	up	0.619909	Smp_137390	U	1.69381	up	0.351025	0.193775	0.2724	slbp-P1-related	-	gi|256075897 slbp-P1-related [Schistosoma mansoni] slbp-P1-related [Schistosoma mansoni] (6e-33/cov=52%/id=100%)
Q2_P33877	3.81171	up	0.867242	Smp_135910	U	1.22784	up	0.0170191	0.981127	0.499073	excision repair helicase ercc-6-related	Sjp 0067870|DNA excision repair protein ERCC-6, putative	gi|256075325 excision repair helicase ercc-6-related [Schistosoma mansoni] excision repair helicase ercc-6-related [Schistosoma mansoni] (1e-77/cov=99%/id=99%)
Q2_P33996	3.81171	up	0.502231	Smp_041750	U	0.0891082	up	0.545204	0.96585	0.755527	hypothetical protein	Sjp 0000720|IPR000313,PWWP,domain-containing	gi|256078492 hypothetical protein [Schistosoma mansoni] expressed protein [Schistosoma mansoni] (7e-95/cov=99%/id=82%)
Q2_P35545	3.81171	up	0.924143	Smp_018490	U	2.34207	up	0.540896	0.0232027	0.282049	Coiled-coil alpha-helical rod protein 1 (Alpha helical coiled-coil rod protein), putative	Sjp 0076030|IPR010978,tRNA-binding arm,domain-containing	gi|256073950 Coiled-coil alpha-helical rod protein 1 (Alpha helical coiled-coil rod protein) [Schistosoma mansoni] Coiled-coil alpha-helical rod protein 1 (Alpha helical coiled-coil rod protein), putative [Schistosoma mansoni] (7e-61/cov=75%/id=86%)
Q2_P37733	3.81171	up	0.771761	Smp_028550	U	3.14355	up	0.359026	0.380251	0.369638	DEAD/DEAH box helicase, fragment	-	gi|256075990 DEAD/DEAH box helicase fragment [Schistosoma mansoni] DEAD/DEAH box helicase, fragment [Schistosoma mansoni] (1e-54/cov=80%/id=100%)
Q2_P37742	3.81171	up	1.07927	C919138.1	U	0	up	1.21817	1.84355	1.53086	-	-	No hits
Q2_P37819	3.81171	up	0.540933	Smp_143040	U	0.124453	up	0.152362	1.20824	0.680299	cullin, putative	-	gi|256077828 cullin [Schistosoma mansoni] cullin, putative [Schistosoma mansoni] (5e-30/cov=77%/id=92%)
Q2_P38561	3.81171	up	0.314292	gi|76152523	U	0.0564197	up	0.360473	0.633065	0.496769	-	-	gi|76152523 SJCHGC06399 protein [Schistosoma japonicum] (2e-07/cov=12%/id=100%)
Q2_P39557	3.81171	up	0.869971	Sjc_0082810	U	0.193391	up	0.523417	0.69744	0.610429	-	Sjp 0082810|ko:K03231 elongation factor EF-1 alpha subunit, putative	gi|76156043 SJCHGC00815 protein [Schistosoma japonicum] (e-102/cov=64%/id=94%)
Q2_P02072	4.42636	up	0.388088	gi|256073263	U	1.69381	up	0.518206	0.478637	0.498422	-	-	gi|256073263 steroid hormone receptor ad4bp [Schistosoma mansoni] steroidogenic factor 1 (stf-1) (sf-1) (adrenal 4 binding protein) (steroid hormone receptor ad4bp) (fushi tarazu factor homolog 1), putative [Schistosoma mansoni] (0.015/cov=94%/id=22%)
Q2_P02257	4.42636	up	0.720343	Smp_021550	U	0.193391	up	0.23934	0.715815	0.477577	DNA repair protein xp-C / rad4, putative	Sjp 0001750|DNA-repair protein complementing XP-C cells homolog, putative	gi|256074566 DNA repair protein xp-C / rad4 [Schistosoma mansoni] DNA repair protein xp-C / rad4, putative [Schistosoma mansoni] (e-158/cov=26%/id=96%)
Q2_P02780	4.42636	up	0.354059	Smp_097210	U	0.864664	up	0.442294	0.1859	0.314097	hypothetical protein	Sjp 0094520|Nucleoporin p58/p45, putative	gi|256089002 hypothetical protein [Schistosoma mansoni] expressed protein [Schistosoma mansoni] (e-137/cov=52%/id=87%)
Q2_P02872	4.42636	up	0.50805	Smp_102240	U	0.193391	up	0.379133	0.969584	0.674359	upf3 regulator of nonsense transcripts-like protein	-	gi|256090058 upf3 regulator of nonsense transcripts-like protein [Schistosoma mansoni] upf3 regulator of nonsense transcripts-like protein [Schistosoma mansoni] (e-143/cov=95%/id=95%)
Q2_P05281	4.42636	up	0.353588	Smp_171640	U	0.616271	up	0.124804	0.68951	0.407157	hypothetical protein	-	gi|256087859 hypothetical protein [Schistosoma mansoni] hypothetical protein [Schistosoma mansoni] (6e-63/cov=55%/id=72%)
Q2_P05539	4.42636	up	0.354336	Smp_017010.x	U	2.34207	up	-0.0302637	0.752711	0.361224	hypothetical protein	-	gi|256073711 hypothetical protein [Schistosoma mansoni] expressed protein [Schistosoma mansoni] (e-140/cov=39%/id=100%)
Q2_P05567	4.42636	up	0.309791	Smp_063670	U	0.193391	up	0.235681	0.575209	0.405445	hypothetical protein	-	gi|226479262 DDI1 homolog 2 [Schistosoma japonicum] (8e-52/cov=38%/id=86%)
Q2_P06041	4.42636	up	0.362667	Smp_175910	U	0.430837	up	0.234345	0.41421	0.324277	sperm nuclear basic protein PL-I isoform PLIb , putative	-	gi|256089153 sperm nuclear basic protein PL-I isoform PLIb [Schistosoma mansoni] sperm nuclear basic protein PL-I isoform PLIb , putative [Schistosoma mansoni] (e-146/cov=68%/id=85%)
Q2_P07420	4.42636	up	0.268092	Smp_071880.x	U	0.616271	up	0.340777	0.43163	0.386204	hypothetical protein	Sjp 0019830|SAGA-associated factor 29 homolog, putative	gi|256084316 hypothetical protein [Schistosoma mansoni] expressed protein [Schistosoma mansoni] (e-162/cov=66%/id=100%)
Q2_P08826	4.42636	up	0.538445	Smp_009690.x	U	0.0178697	up	0.515361	0.657084	0.586223	60S acidic ribosomal protein P0, putative	-	No hits
Q2_P12013	4.42636	up	0.33316	Smp_006690.x	U	1.69381	up	0.0843499	0.645388	0.364869	DNAj-related	-	gi|256071640 DNAj-related [Schistosoma mansoni] DNAj-related [Schistosoma mansoni] (7e-43/cov=72%/id=100%)
Q2_P12669	4.42636	up	0.580322	Smp_150860	U	0	up	0.834768	1.60038	1.21757	serine/threonine kinase	-	gi|256080784 serine/threonine protein kinase [Schistosoma mansoni] serine/threonine kinase [Schistosoma mansoni] (4e-62/cov=99%/id=100%)
Q2_P13541	4.42636	up	0.701207	Smp_134530	U	1.69381	up	0.438212	0.484099	0.461156	organic anion transporter, putative	Sjp 0050250|Solute carrier organic anion transporter family member 5A1, putative	gi|256074856 organic anion transporter [Schistosoma mansoni] organic anion transporter, putative [Schistosoma mansoni] (1e-53/cov=100%/id=98%)
Q2_P16055	4.42636	up	0.554647	gi|256083550	U	0	up	1.25077	0.997176	1.12398	-	-	gi|256083550 cdc37-related [Schistosoma mansoni] cdc37-related [Schistosoma mansoni] (1e-38/cov=43%/id=98%)
Q2_P16169	4.42636	up	0.630583	Smp_150580	U	0.124453	up	0.657585	0.413912	0.535749	Nst1p-like protein	-	gi|256080669 Nst1p-like protein [Schistosoma mansoni] Nst1p-like protein [Schistosoma mansoni] (2e-08/cov=39%/id=96%)
Q2_P16317	4.42636	up	0.683373	Smp_155310.x	U	0	up	2.53101	1.47174	2.00138	tetraspanin, putative	Sjp 0093430|IPR000301,CD9/CD37/CD63 antigen;IPR008952,Tetraspanin,domain-containing	gi|256082397 Tetraspanin-1 (Tspan-1) [Schistosoma mansoni] Tetraspanin-1 (Tspan-1), putative [Schistosoma mansoni] (4e-72/cov=83%/id=87%)
Q2_P16893	4.42636	up	0.537133	Smp_153010	U	0	up	0.944094	1.31652	1.13031	SUMO ligase, putative	-	gi|256081558 SUMO ligase [Schistosoma mansoni] SUMO ligase, putative [Schistosoma mansoni] (2e-24/cov=90%/id=100%)
Q2_P18299	4.42636	up	0.291805	Smp_155510.x	U	1.69381	up	0.165484	0.398429	0.281956	hypothetical protein	-	gi|56758746 SJCHGC00596 protein [Schistosoma japonicum] (e-111/cov=71%/id=60%)
Q2_P18613	4.42636	up	0.539345	Sjc_0078920	U	0.0564197	up	0.764573	0.807046	0.785809	-	Sjp 0078920|WD repeat-containing protein 48, putative	gi|76154753 SJCHGC07971 protein [Schistosoma japonicum] (2e-97/cov=78%/id=97%)
Q2_P21457	4.42636	up	0.352756	Smp_094020	U	0.291105	up	0.22072	0.530445	0.375583	DEAD box ATP-dependent RNA helicase, putative	Sjp 0215350|ko:K01529 DEAD (Asp-Glu-Ala-Asp) box polypeptide 18 [EC:3.6.1.-], putative	gi|256053074 DEAD box ATP-dependent RNA helicase [Schistosoma mansoni] DEAD box ATP-dependent RNA helicase, putative [Schistosoma mansoni] (0.0/cov=90%/id=93%)
Q2_P21510	4.42636	up	0.42059	Smp_139550	U	0.124453	up	0.402759	0.518633	0.460696	hypothetical protein	Sjp 0114040|similar to UPF0171 protein C16orf35, putative	gi|256076708 hypothetical protein [Schistosoma mansoni] conserved hypothetical protein [Schistosoma mansoni] (2e-42/cov=58%/id=98%)
Q2_P22348	4.42636	up	0.782101	Smp_060860	U	0.430837	up	0.140808	0.760705	0.450757	hypothetical protein	Sjp 0105140|CTTNBP2 N-terminal-like protein, putative	gi|256052172 hypothetical protein [Schistosoma mansoni] expressed protein [Schistosoma mansoni] (4e-61/cov=99%/id=70%)
Q2_P23137	4.42636	up	0.352876	gi|256071537	U	0	up	0.378834	1.07244	0.725637	-	-	gi|256071537 hypothetical protein [Schistosoma mansoni] hypothetical protein [Schistosoma mansoni] (e-101/cov=46%/id=98%)
Q2_P23281	4.42636	up	0.524375	Smp_154520	U	0.616271	up	0.518397	0.660235	0.589316	hypothetical protein	-	gi|256082165 hypothetical protein [Schistosoma mansoni] expressed protein [Schistosoma mansoni] (6e-72/cov=99%/id=62%)
Q2_P24745	4.42636	up	0.291979	Smp_092180	U	0.0178697	up	0.564737	0.534145	0.549441	RPA-interacting protein, putative	-	gi|256052848 RPA-interacting protein [Schistosoma mansoni] RPA-interacting protein, putative [Schistosoma mansoni] (e-106/cov=68%/id=81%)
Q2_P25816	4.42636	up	0.317931	Smp_020370	U	1.22784	up	0.393855	0.192922	0.293389	reticulon/nogo, putative	-	gi|256074349 reticulon/nogo [Schistosoma mansoni] reticulon/nogo, putative [Schistosoma mansoni] (e-107/cov=24%/id=93%)
Q2_P26962	4.42636	up	0.41605	Smp_132160	U	0.0564197	up	0.779527	0.532511	0.656019	hypothetical protein	Sjp 0092080|expressed protein	gi|256073877 hypothetical protein [Schistosoma mansoni] hypothetical protein [Schistosoma mansoni] (5e-73/cov=76%/id=74%)
Q2_P27196	4.42636	up	0.373603	Smp_134940	U	0	up	0.408292	1.17931	0.7938	hypothetical protein	-	gi|256074985 hypothetical protein [Schistosoma mansoni] expressed protein [Schistosoma mansoni] (e-120/cov=56%/id=89%)
Q2_P27378	4.42636	up	0.783593	Smp_136970	U	1.22784	up	0.224033	0.700231	0.462132	Structural maintenance of chromosome 3 (Chondroitin sulfate proteoglycan 6) (Chromosome segregation protein SmcD) (Bamacan) (Basement membrane- associated chondroitin proteoglycan) (Mad member- interacting protein 1), putative	Sjp 0015150|ko:K06636 structural maintenance of chromosome 1, putative	gi|256075737 chondroitin sulfate proteoglycan [Schistosoma mansoni] Structural maintenance of chromosome 3 (Chondroitin sulfate proteoglycan 6) (Chromosome segregation protein SmcD) (Bamacan) (Basement membrane-associated chondroitin proteoglycan) (Mad me
Q2_P34583	4.42636	up	0.663249	C912927.1	U	0.124453	up	0.295354	0.699867	0.49761	-	-	No hits
Q2_P34716	4.42636	up	0.551526	C913171.1	U	0.193391	up	0.567127	0.801428	0.684278	-	-	No hits
Q2_P34731	4.42636	up	0.776652	C913193.1	U	4.26212	up	-0.159673	1.04891	0.444621	-	-	No hits
Q2_P36081	4.42636	up	0.388322	gi|226480100	U	3.14355	up	0.428126	0.0749993	0.251562	-	-	gi|226480100 Zinc finger, C2H2-type domain-containing protein [Schistosoma japonicum] (1e-57/cov=70%/id=70%)
Q2_P36105	4.42636	up	0.388401	Smp_094380	U	4.26212	up	0.258836	0.191928	0.225382	fyve-containing, putative	Sjp 0008100|PHD finger protein 12, putative	gi|256053115 fyve-containing [Schistosoma mansoni] fyve-containing, putative [Schistosoma mansoni] (2e-75/cov=98%/id=99%)
Q2_P36138	4.42636	up	0.627338	Smp_160570	U	2.34207	up	0.154591	0.35263	0.253611	hypothetical protein	-	gi|256084089 hypothetical protein [Schistosoma mansoni] expressed protein [Schistosoma mansoni] (2e-61/cov=94%/id=98%)
Q2_P36569	4.42636	up	0.733646	Smp_073490	U	1.69381	up	0.296318	0.721308	0.508813	protein kinase	-	gi|256084616 protein kinase [Schistosoma mansoni] protein kinase [Schistosoma mansoni] (3e-86/cov=85%/id=100%)
Q2_P36840	4.42636	up	0.380497	Smp_086710	U	2.34207	up	0.116303	0.457225	0.286764	hypothetical protein	Sjp 0213280|Immature colon carcinoma transcript 1 protein precursor, putative	gi|256087184 hypothetical protein [Schistosoma mansoni] expressed protein [Schistosoma mansoni] (2e-35/cov=65%/id=84%)
Q2_P37576	4.42636	up	0.797554	Smp_154870	U	1.22784	up	0.210955	0.358209	0.284582	signal transduction protein lnk-related	-	gi|256052186 signal transduction protein lnk-related [Schistosoma mansoni] signal transduction protein lnk-related [Schistosoma mansoni] (1e-15/cov=25%/id=81%)
Q2_P37875	4.42636	up	0.537005	C919368.1	U	0	up	1.72232	2.9262	2.32426	-	-	No hits
Q2_P38102	4.42636	up	0.851474	Smp_167210	U	1.22784	up	0.390704	0.422475	0.406589	Slc9a7 protein , putative	Sjp 0200720|Sodium/hydrogen exchanger 9, putative	gi|256086430 Slc9a7 protein [Schistosoma mansoni] Slc9a7 protein , putative [Schistosoma mansoni] (2e-82/cov=91%/id=80%)
Q2_P38395	4.42636	up	0.27641	Sjc_0215160	U	3.14355	up	0.0849057	0.454249	0.269578	-	Sjp 0215160|Arginyl-tRNA--protein transferase 1, putative	gi|76154913 SJCHGC05236 protein [Schistosoma japonicum] (e-114/cov=68%/id=100%)
Q2_P38616	4.42636	up	0.636407	gi|256052879	U	0	up	1.07103	2.04416	1.55759	-	-	gi|256052879 hypothetical protein [Schistosoma mansoni] expressed protein [Schistosoma mansoni] (6e-12/cov=34%/id=50%)
Q2_P21569	0.403696	down	-1.32503	Smp_077740	U	0.616271	up	0.524609	0.174217	0.349413	hypothetical protein	-	gi|256085476 hypothetical protein [Schistosoma mansoni] expressed protein [Schistosoma mansoni] (4e-49/cov=94%/id=100%)
Q2_P02473	0.466092	down	-1.34138	gi|256074067	U	3.14355	up	0.150107	0.411652	0.28088	-	-	gi|256074067 hypothetical protein [Schistosoma mansoni] expressed protein [Schistosoma mansoni] (7e-06/cov=32%/id=96%)
Q2_P04946	0.466092	down	-1.09783	gi|256091862	U	2.34207	up	0.0164917	1.02013	0.51831	-	-	gi|256091862 hypothetical protein [Schistosoma mansoni] hypothetical protein [Schistosoma mansoni] (6e-63/cov=66%/id=81%)
Q2_P18936	0.466092	down	-1.01075	Smp_088460	U	0.0178697	up	0.532547	1.09546	0.814002	tfiif-alpha, putative	-	gi|256087450 tfiif-alpha [Schistosoma mansoni] tfiif-alpha, putative [Schistosoma mansoni] (e-149/cov=78%/id=99%)
Q2_P35331	0.466092	down	-1.25272	C914651.1	U	0.0564197	up	0.678447	1.10955	0.894	-	-	No hits
Q2_P18134	0.564446	down	-1.16089	gi|296244682	U	2.34207	up	1.14144	-0.275108	0.433169	-	-	gi|296244682 MEG 3.2 isoform 1 [Schistosoma mansoni] (1e-85/cov=65%/id=97%)
Q2_P01781	0.867387	down	-0.897859	Smp_132620.x	U	0.0891082	up	0.421264	1.88309	1.15218	transmembrane gtpase mfn (mitofusin 1) (fzo homolog), putative	Sjp 0002860|ko:K06030 mitofusin 2 [EC:3.6.5.-], putative	gi|256074093 transmembrane gtpase mfn (mitofusin 1) (fzo homolog) [Schistosoma mansoni] transmembrane gtpase mfn (mitofusin 1) (fzo homolog), putative [Schistosoma mansoni] (e-127/cov=69%/id=100%)
Q2_P23666	0.867387	down	-0.843948	C807894.1	U	0	up	0.656135	1.06155	0.858841	-	-	No hits
Q2_P38184	0.867387	down	-0.986355	C920539.1	U	0.124453	up	0.556624	0.532654	0.544639	-	-	No hits
Q2_P38792	0.867387	down	-0.731028	gi|256090713	U	0.430837	up	-0.0195339	1.34544	0.662952	-	-	gi|256090713 hypothetical protein [Schistosoma mansoni] expressed protein [Schistosoma mansoni] (5e-21/cov=34%/id=75%)
Q2_P02650	0.949735	down	-0.63341	Smp_074470	U	0	up	0.706458	0.613917	0.660188	30S ribosomal protein S12 family member, putative	-	gi|256084813 30S ribosomal protein S12 [Schistosoma mansoni] 30S ribosomal protein S12 family member, putative [Schistosoma mansoni] (8e-64/cov=65%/id=91%)
Q2_P21804	0.949735	down	-1.11142	C805394.1	U	0	up	0.872282	0.782828	0.827555	-	-	No hits
Q2_P10984	1.16148	down	-0.980317	Smp_131530	U	0.864664	up	-0.169761	1.39721	0.613725	hypothetical protein	-	gi|256073739 hypothetical protein [Schistosoma mansoni] expressed protein [Schistosoma mansoni] (2e-26/cov=90%/id=98%)
Q2_P38151	1.16148	down	-0.715359	C920331.1	U	1.22784	up	0.555649	0.163061	0.359355	-	-	No hits
Q2_P06053	1.26719	down	-0.687067	Smp_000630	U	0	up	0.692767	0.86189	0.777328	isochorismatase family protein, putative	-	gi|256070401 isochorismatase family protein [Schistosoma mansoni] isochorismatase family protein, putative [Schistosoma mansoni] (e-109/cov=72%/id=100%)
Q2_P12654	1.26719	down	-1.25415	Smp_055630	U	4.26212	up	0.187001	0.238142	0.212571	hypothetical protein	-	gi|256081149 hypothetical protein [Schistosoma mansoni] expressed protein [Schistosoma mansoni] (3e-53/cov=83%/id=100%)
Q2_P18567	1.26719	down	-0.901494	gi|256070265	U	0	up	0.769117	0.648645	0.708881	-	-	gi|256070265 hypothetical protein [Schistosoma mansoni] hypothetical protein [Schistosoma mansoni] (2e-78/cov=32%/id=96%)
Q2_P27243	1.26719	down	-1.68827	Smp_174810	U	0	up	1.08639	1.19897	1.14268	cu/zn superoxide dismutase, putative	-	gi|256088742 cu/zn superoxide dismutase [Schistosoma mansoni] cu/zn superoxide dismutase, putative [Schistosoma mansoni] (1e-47/cov=45%/id=98%)
Q2_P05940	1.51784	down	-0.585574	gi|256075684	U	3.14355	up	0.45624	0.0431057	0.249673	-	-	gi|256075684 golgi membrane protein sb140 (yip1b) [Schistosoma mansoni] golgi membrane protein sb140 (yip1b), putative [Schistosoma mansoni] (2e-84/cov=68%/id=78%)
Q2_P06826	1.51784	down	-0.878377	gi|115533730	U	0.0316118	up	0.551932	0.454582	0.503257	-	-	gi|115533730 hypothetical protein ZC247.1 [Caenorhabditis elegans] (0.16/cov=28%/id=52%)
Q2_P14589	1.51784	down	-0.594482	Smp_092850.x	U	3.14355	up	0.387739	0.0785965	0.233168	hypothetical protein	-	gi|256088245 hypothetical protein [Schistosoma mansoni] expressed protein [Schistosoma mansoni] (1e-34/cov=99%/id=98%)
Q2_P24505	1.51784	down	-0.911598	C809001.1	U	0	up	1.29697	1.11041	1.20369	-	-	No hits
Q2_P30172	1.51784	down	-0.595948	C904620.1	U	0.291105	up	0.499729	0.688397	0.594063	-	-	No hits
Q2_P34136	1.51784	down	-0.802566	C912056.1	U	0	up	0.540523	0.655057	0.59779	-	-	No hits
Q2_P35778	1.51784	down	-0.811165	Smp_176740	U	0.0178697	up	0.723633	0.586761	0.655197	hypothetical protein	-	gi|256053292 hypothetical protein [Schistosoma mansoni] expressed protein [Schistosoma mansoni] (8e-38/cov=99%/id=94%)
Q2_P38011	1.51784	down	-0.945528	C919929.1	U	1.69381	up	0.518332	0.157781	0.338057	-	-	No hits
Q2_P05619	1.75021	down	-0.689859	Smp_002920.x	U	0.0564197	up	0.355823	0.727321	0.541572	hypothetical protein	-	gi|256070858 hypothetical protein [Schistosoma mansoni] expressed protein [Schistosoma mansoni] (e-125/cov=60%/id=93%)
Q2_P05921	1.75021	down	-0.603948	Smp_194940	U	0.430837	up	0.813615	0.147883	0.480749	PRX_like2 domain-containing protein	-	gi|256075725 PRX_like2 domain-containing protein [Schistosoma mansoni] PRX_like2 domain-containing protein [Schistosoma mansoni] (e-106/cov=66%/id=93%)
Q2_P07673	1.75021	down	-0.526397	Smp_088390	U	0.616271	up	0.531922	0.15092	0.341421	hypothetical protein	Sjp 0034490|similar to UPF0424 protein GA19395, putative	gi|256087437 hypothetical protein [Schistosoma mansoni] expressed protein [Schistosoma mansoni] (e-112/cov=46%/id=99%)
Q2_P21223	1.75021	down	-0.542993	Smp_148230	U	0	up	0.499189	1.14555	0.822368	Pre-mRNA-splicing factor CLF1, putative	Sjp 0048020|Crooked neck-like protein 1, putative	gi|256079822 Pre-mRNA-splicing factor CLF1 [Schistosoma mansoni] Pre-mRNA-splicing factor CLF1, putative [Schistosoma mansoni] (e-146/cov=99%/id=100%)
Q2_P21394	1.75021	down	-0.686427	Smp_069890	U	1.22784	up	0.135221	0.356786	0.246003	hypothetical protein	-	gi|256083953 hypothetical protein [Schistosoma mansoni] expressed protein [Schistosoma mansoni] (6e-63/cov=62%/id=97%)
Q2_P26092	1.75021	down	-1.52839	C811457.1	U	4.26212	up	0.221671	0.383682	0.302677	-	-	No hits
Q2_P26535	1.75021	down	-0.776711	Smp_113760	U	0	up	1.07649	0.734022	0.905258	anti-inflammatory protein 16, putative	-	gi|4588483 SPO-1 protein [Schistosoma mansoni] stage-specific protein SPO-1 [Schistosoma mansoni] stathmin-like protein [Schistosoma mansoni] (2e-60/cov=70%/id=100%)
Q2_P32056	1.75021	down	-0.634347	C908127.1	U	0.430837	up	0.207293	1.42905	0.818173	-	-	No hits
Q2_P05512	2.02923	down	-0.460627	Smp_066150	U	0.616271	up	0.396653	0.2828	0.339727	solute carrier family 35 member C2, putative	Sjp 0022410|Solute carrier family 35 member C2, putative	gi|256083244 solute carrier family 35 member C2 [Schistosoma mansoni] solute carrier family 35 member C2, putative [Schistosoma mansoni] (4e-70/cov=75%/id=90%)
Q2_P18135	2.02923	down	-0.783402	Smp_045430.x	U	0.0316118	up	0.407942	0.424733	0.416338	glycosyltransferase-related	-	gi|256079173 glycosyltransferase-related [Schistosoma mansoni] glycosyltransferase-related [Schistosoma mansoni] (e-110/cov=67%/id=99%)
Q2_P21771	2.02923	down	-0.786392	C805347.1	U	0.430837	up	0.286706	1.0133	0.650002	-	-	No hits
Q2_P23242	2.02923	down	-0.709738	C807321.1	U	0.430837	up	0.258425	1.5399	0.899163	-	-	No hits
Q2_P31409	2.02923	down	-0.805697	Smp_171660	U	0	up	0.597497	0.706724	0.65211	hypothetical protein	Sjp 0059400|RING finger protein 170, putative	gi|256087863 hypothetical protein [Schistosoma mansoni] expressed protein [Schistosoma mansoni] (2e-65/cov=99%/id=100%)
Q2_P35945	2.02923	down	-0.86633	C915701.1	U	4.26212	up	0.148535	0.227601	0.188068	-	-	No hits
Q2_P05692	2.30642	down	-0.664801	Smp_002190	U	0.616271	up	0.317044	0.285068	0.301056	pre-mRNA cleavage factor im, 25kD subunit, putative	Sjp 0217610|ko:K10636 autocrine motility factor receptor, putative	gi|256070717 pre-mRNA cleavage factor im 25kD subunit [Schistosoma mansoni] pre-mRNA cleavage factor im, 25kD subunit, putative [Schistosoma mansoni] (e-112/cov=60%/id=93%)
Q2_P06736	2.30642	down	-1.0251	Smp_188670	U	0.0178697	up	0.80663	0.520957	0.663793	bestrophin-related	-	gi|256068246 bestrophin-related [Schistosoma mansoni] bestrophin-related [Schistosoma mansoni] (1e-30/cov=70%/id=98%)
Q2_P13035	2.30642	down	-0.507444	Smp_052230	U	1.22784	up	0.341329	0.375604	0.358467	kunitz-type protease inhibitor, putative	Sjp 0090430|Papilin precursor, putative	gi|256080510 serine-type protease inhibitor [Schistosoma mansoni] serine-type protease inhibitor, putative [Schistosoma mansoni] (1e-78/cov=75%/id=99%)
Q2_P38237	2.30642	down	-1.04066	Smp_133200	U	0.864664	up	0.344374	0.230743	0.287558	peptidase Clp (S14 family)	-	gi|256074339 peptidase Clp (S14 family) [Schistosoma mansoni] peptidase Clp (S14 family) [Schistosoma mansoni] (3e-45/cov=76%/id=98%)
Q2_P06813	2.62918	down	-0.512499	Smp_027370	U	0.430837	up	0.356682	0.297009	0.326846	nedd8-conjugating enzyme nce2, putative	-	gi|256075747 nedd8-conjugating enzyme nce2 [Schistosoma mansoni] nedd8-conjugating enzyme nce2, putative [Schistosoma mansoni] (6e-56/cov=44%/id=99%)
Q2_P19745	2.62918	down	-0.357068	C802543.1	U	0	up	0.614686	1.14159	0.878137	-	-	No hits
Q2_P27047	2.62918	down	-0.50896	C812851.1	U	0.430837	up	0.202007	0.647968	0.424988	-	-	No hits
Q2_P01284	3.00065	down	-0.318917	Smp_159150.x	U	2.34207	up	0.166357	0.356457	0.261407	hypothetical protein	-	gi|300897478 hypothetical protein HMPREF9552_01702 [Escherichia coli MS 198-1] hypothetical protein HMPREF9552_01702 [Escherichia coli MS 198-1] (0.41/cov=25%/id=35%)
Q2_P05410	3.00065	down	-0.53077	Smp_065650	U	0.430837	up	0.28455	0.313468	0.299009	Co-chaperone protein HscB, mitochondrial precursor (Hsc20), putative	-	gi|256083147 Co-chaperone protein HscB mitochondrial precursor (Hsc20) [Schistosoma mansoni] Co-chaperone protein HscB, mitochondrial precursor (Hsc20), putative [Schistosoma mansoni] (e-133/cov=77%/id=93%)
Q2_P06035	3.00065	down	-0.778354	Smp_020120	U	0.430837	up	0.222749	0.418911	0.32083	hypothetical protein	-	gi|256074305 hypothetical protein [Schistosoma mansoni] conserved hypothetical protein [Schistosoma mansoni] (7e-55/cov=34%/id=82%)
Q2_P07561	3.00065	down	-0.500312	Smp_141720	U	0.0891082	up	0.651346	0.269871	0.460609	3-keto-dihydrosphingosine reductase	-	gi|256077406 3-keto-dihydrosphingosine reductase [Schistosoma mansoni] 3-keto-dihydrosphingosine reductase [Schistosoma mansoni] (4e-84/cov=43%/id=100%)
Q2_P09761	3.00065	down	-0.394119	Smp_039390	U	1.69381	up	0.145117	0.437439	0.291278	hypothetical protein	-	gi|256078032 hypothetical protein [Schistosoma mansoni] expressed protein [Schistosoma mansoni] (1e-41/cov=73%/id=100%)
Q2_P11755	3.00065	down	-1.50552	Smp_128390	U	0.430837	up	0.50319	0.401101	0.452146	hypothetical protein	Sjp 0005640|Connector enhancer of kinase suppressor of ras 2, putative	gi|256072601 hypothetical protein [Schistosoma mansoni] conserved hypothetical protein [Schistosoma mansoni] (1e-56/cov=99%/id=99%)
Q2_P16065	3.00065	down	-0.534529	gi|89891008	U	0	up	0.499035	2.0415	1.27027	-	-	gi|89891008 putative permease, YjgP/YjgQ family [Flavobacteria bacterium BBFL7] putative permease, YjgP/YjgQ family [Flavobacteria bacterium BBFL7] (0.28/cov=58%/id=30%)
Q2_P19419	3.00065	down	-0.460296	Smp_133470	U	0.291105	up	0.388813	0.42472	0.406766	ribonucleoprotein-related	Sjp 0001340|RNA-binding protein 28, putative	gi|256074424 ribonucleoprotein-related [Schistosoma mansoni] ribonucleoprotein-related [Schistosoma mansoni] (2e-43/cov=92%/id=98%)
Q2_P29870	3.00065	down	-0.661402	Smp_159730.x	U	0	up	0.729969	1.17738	0.953674	hypothetical protein	Sjp 0002150|Serine/threonine-protein kinase PAK 3, putative	gi|256083838 hypothetical protein [Schistosoma mansoni] expressed protein [Schistosoma mansoni] (3e-40/cov=85%/id=100%)
Q2_P31003	3.00065	down	-0.736874	gi|76162597	U	0	up	0.51312	1.01866	0.765892	-	-	gi|76162597 SJCHGC04609 protein [Schistosoma japonicum] (7e-34/cov=55%/id=68%)
Q2_P32634	3.00065	down	-0.524032	Smp_097620	U	0.0316118	up	0.46338	0.479185	0.471282	hypothetical protein	-	gi|256089100 hypothetical protein [Schistosoma mansoni] expressed protein [Schistosoma mansoni] (1e-12/cov=33%/id=69%)
Q2_P08596	3.39807	down	-0.511545	Smp_165000	U	0.616271	up	0.123203	0.670862	0.397033	histone h3 methyltransferase, putative	-	gi|256085746 histone J3 methyltransferase [Schistosoma mansoni] histone h3 methyltransferase, putative [Schistosoma mansoni] (8e-44/cov=91%/id=88%)
Q2_P19166	3.39807	down	-0.969901	Smp_087330	U	0.0891082	up	0.642814	0.40527	0.524042	hypothetical protein	-	gi|256052758 hypothetical protein [Schistosoma mansoni] conserved hypothetical protein [Schistosoma mansoni] (2e-74/cov=97%/id=73%)
Q2_P22555	3.39807	down	-0.564382	Smp_185230	U	0.616271	up	0.20638	0.519981	0.363181	arginine/serine-rich splicing factor, putative	-	gi|56758822 SJCHGC05822 protein [Schistosoma japonicum] Splicing factor, arginine/serine-rich 1 [Schistosoma japonicum] Splicing factor, arginine/serine-rich 1 [Schistosoma japonicum] Splicing factor, arginine/serine-rich 1 [Schistosoma japonicum] Splicin
Q2_P23046	3.39807	down	-0.680094	C807054.1	U	0.291105	up	0.519508	0.231441	0.375475	-	-	No hits
Q2_P23301	3.39807	down	-0.67713	Smp_167920	U	4.26212	up	0.0907353	0.709453	0.400094	ubinuclein/yemanuclein, putative	-	gi|256086718 ubinuclein/yemanuclein [Schistosoma mansoni] ubinuclein/yemanuclein, putative [Schistosoma mansoni] (e-148/cov=65%/id=93%)
Q2_P23856	3.39807	down	-0.529159	C808140.1	U	1.22784	up	0.165494	0.740027	0.45276	-	-	No hits
Q2_P34619	3.39807	down	-0.460689	Smp_028990.x	U	0	up	1.06062	0.417574	0.739096	protein phosphatase-1, putative	Sjp 0033580|ko:K06269 protein phosphatase 1, catalytic subunit, putative	gi|256076076 protein phosphatase-1 [Schistosoma mansoni] protein phosphatase-1, putative [Schistosoma mansoni] (e-100/cov=55%/id=95%)
Q2_P37854	3.39807	down	-0.684825	Smp_010280.x	U	4.26212	up	0.522957	0.00673748	0.264847	Monoacylglycerol lipase, putative	Sjp 0205340|IPR000073,Alpha/beta hydrolase fold-1;IPR002345,Lipocalin,domain-containing	gi|226467734 Abhydrolase domain-containing protein 12 [Schistosoma japonicum] (4e-72/cov=91%/id=83%)
Q2_P02027	3.81171	down	-0.659494	Smp_179690	U	2.34207	up	0.237357	0.470826	0.354091	hypothetical protein	-	gi|256090272 hypothetical protein [Schistosoma mansoni] hypothetical protein [Schistosoma mansoni] (8e-65/cov=98%/id=100%)
Q2_P05634	3.81171	down	-0.475211	Smp_010370	U	0	up	1.45265	1.24372	1.34819	polyposis locus protein 1 homolog, putative	-	gi|256072349 polyposis locus protein 1 homolog [Schistosoma mansoni] polyposis locus protein 1 homolog, putative [Schistosoma mansoni] (5e-55/cov=39%/id=100%)
Q2_P06243	3.81171	down	-0.360861	Smp_147370	U	0	up	0.528355	1.07311	0.800732	hypothetical protein	-	gi|256079497 hypothetical protein [Schistosoma mansoni] expressed protein [Schistosoma mansoni] (8e-43/cov=42%/id=87%)
Q2_P32040	3.81171	down	-0.554757	C908091.1	U	0.430837	up	0.201031	0.871528	0.53628	-	-	No hits
Q2_P05666	4.42636	down	-0.45905	Smp_085910	U	0.0891082	up	0.485591	0.481517	0.483554	TGF-beta signal transducer Smad2, putative	-	gi|6980092 TGF-beta signal transducer Smad2 [Schistosoma mansoni] (0.0/cov=54%/id=89%)
Q2_P11667	4.42636	down	-0.628744	Smp_163000	U	4.26212	up	-0.0528095	0.634049	0.29062	hypothetical protein	Sjp 0057250|IPR011048,Cytochrome cd1-nitrite reductase-like, C-terminal haem d1,domain-containing	gi|256085078 hypothetical protein [Schistosoma mansoni] expressed protein [Schistosoma mansoni] (6e-47/cov=99%/id=98%)
Q2_P21914	4.42636	down	-0.465509	Smp_152140	U	0.430837	up	0.281076	0.521283	0.401179	hypothetical protein	Sjp 0310200|Protein KIAA0241 homolog, putative	gi|256081260 hypothetical protein [Schistosoma mansoni] expressed protein [Schistosoma mansoni] (2e-90/cov=42%/id=80%)
Q2_P23963	4.42636	down	-0.380227	Sjc_0018430	U	0.0891082	up	0.358572	0.668245	0.513408	-	Sjp 0018430|Enhancer of polycomb homolog 1, putative	gi|256073187 enhancer of polycomb [Schistosoma mansoni] enhancer of polycomb, putative [Schistosoma mansoni] (e-146/cov=85%/id=89%)
Q2_P24666	4.42636	down	-0.326605	gi|145519175	U	0.0178697	up	0.372451	0.946302	0.659376	-	-	gi|145519175 hypothetical protein [Paramecium tetraurelia strain d4-2] unnamed protein product [Paramecium tetraurelia] (0.28/cov=19%/id=40%)
Q2_P32974	4.42636	down	-0.470497	Smp_172200	U	0	up	0.946574	1.31633	1.13145	tyrosine kinase	-	gi|256088051 tyrosine kinase [Schistosoma mansoni] tyrosine kinase [Schistosoma mansoni] (2e-29/cov=65%/id=100%)
Q2_P37570	4.42636	down	-0.804375	C918599.1	U	1.69381	up	0.679028	0.10026	0.389644	-	-	No hits
Q2_P39760	4.42636	down	-0.592225	Sjc_0058170	U	0	up	1.0642	0.929654	0.996929	-	Sjp 0058170|ko:K08737 DNA mismatch repair protein MSH6, putative	gi|76154422 SJCHGC08145 protein [Schistosoma japonicum] (1e-98/cov=99%/id=100%)
Q2_P00167	0	up	1.05635	Smp_003990	U	0.0178697	up	0.453653	0.656497	0.555075	triosephosphate isomerase, putative	Sjp 0304690|ko:K01803 triosephosphate isomerase (TIM) [EC5.3.1.1], putative	gi|1351281 RecName: Full=Triosephosphate isomerase; Short=TIM; AltName: Full=Triose-phosphate isomerase triose phosphate isomerase [Schistosoma mansoni] triose phosphate isomerase [Schistosoma mansoni] (e-143/cov=63%/id=100%)
Q2_P00233	0	up	0.946796	Smp_192360	U	3.14355	up	0.32748	0.151539	0.23951	hypothetical protein	Sjp 0041990|ko:K03248 translation initiation factor eIF-3 subunit 4, putative	gi|56754778 SJCHGC06618 protein [Schistosoma japonicum] eukaryotic translation initiation factor 3, subunit 4 delta [Schistosoma japonicum] eukaryotic translation initiation factor 3, subunit 4 delta [Schistosoma japonicum] (e-136/cov=99%/id=85%)

## Sheet: Same regulation
Oligos	q-value(%) TRIKI	Regulation TRIKI	Ratio average TRIKI	NR Gene (Sma, Sjc, GI or Contig)	Probe Strand against NR Gene	q-value(%) Imatinib	regulation Imatinib	average ratio 24h	average ratio 48h	average ratio 24h and 48h	Gene annotation Smp	Gene annotation Sjc	Gene annotation GI
Q2_P00167	0	up	1.05635	Smp_003990	U	0.0178697	up	0.453653	0.656497	0.555075	triosephosphate isomerase, putative	Sjp 0304690|ko:K01803 triosephosphate isomerase (TIM) [EC5.3.1.1], putative	gi|1351281 RecName: Full=Triosephosphate isomerase; Short=TIM; AltName: Full=Triose-phosphate isomerase triose phosphate isomerase [Schistosoma mansoni] triose phosphate isomerase [Schistosoma mansoni] (e-143/cov=63%/id=100%)
Q2_P00233	0	up	0.946796	Smp_192360	U	3.14355	up	0.32748	0.151539	0.23951	hypothetical protein	Sjp 0041990|ko:K03248 translation initiation factor eIF-3 subunit 4, putative	gi|56754778 SJCHGC06618 protein [Schistosoma japonicum] eukaryotic translation initiation factor 3, subunit 4 delta [Schistosoma japonicum] eukaryotic translation initiation factor 3, subunit 4 delta [Schistosoma japonicum] (e-136/cov=99%/id=85%)
Q2_P00778	0	up	1.2241	Smp_050470	U	0	up	0.537501	1.45144	0.99447	hypothetical protein	Sjp 0046360|U3 small nucleolar RNA-associated protein 13, putative	gi|256080161 hypothetical protein [Schistosoma mansoni] expressed protein [Schistosoma mansoni] (2e-39/cov=100%/id=84%)
Q2_P00804	0	up	1.56116	Smp_065810	U	4.26212	up	0.279699	0.235912	0.257805	hypothetical protein	Sjp 0084420|IPR001005,Myb, DNA-binding;IPR009057,Homeodomain-like,domain-containing	gi|256083182 hypothetical protein [Schistosoma mansoni] expressed protein [Schistosoma mansoni] (5e-65/cov=66%/id=100%)
Q2_P00932	0	up	0.840712	Smp_133280	U	1.22784	up	0.221427	0.257649	0.239538	arginyl-tRNA synthetase, putative	Sjp 0038640|ko:K01887 arginyl-tRNA synthetase [EC6.1.1.19], putative	gi|256074367 arginyl-tRNA synthetase [Schistosoma mansoni] arginyl-tRNA synthetase, putative [Schistosoma mansoni] (5e-90/cov=99%/id=100%)
Q2_P01192	0	up	1.90211	gi|256081260	U	1.22784	up	0.137179	0.511342	0.32426	-	-	gi|256081260 hypothetical protein [Schistosoma mansoni] expressed protein [Schistosoma mansoni] (e-125/cov=77%/id=100%)
Q2_P01514	0	up	1.73597	Smp_171040	U	0.0891082	up	0.577508	0.489819	0.533664	vasodilator-stimulated phosphoprotein/sprouty protein evh1 domain containing protein, putative	-	gi|256087658 vasodilator-stimulated phosphoprotein/sprouty protein evh1 domain containing protein [Schistosoma mansoni] vasodilator-stimulated phosphoprotein/sprouty protein evh1 domain containing protein, putative [Schistosoma mansoni] (6e-67/cov=90%/id=
Q2_P03861	0	up	1.74372	Smp_174040	U	0.616271	up	0.184777	0.702351	0.443564	neurotracting/lsamp/neurotrimin/obcam related cell adhesion molecule	Sjp 0064800|ko:K03306 inorganic phosphate transporter, PiT family, putative	gi|256053140 neurotracting/lsamp/neurotrimin/obcam related cell adhesion molecule [Schistosoma mansoni] neurotracting/lsamp/neurotrimin/obcam related cell adhesion molecule [Schistosoma mansoni] (3e-76/cov=98%/id=94%)
Q2_P06470	0	up	1.35872	Smp_139070	U	1.22784	up	0.203997	0.396596	0.300296	3bp-1 related rhogap	Sjp 0099920|Rho GTPase-activating protein RICH2, putative	gi|256076546 hypothetical protein [Schistosoma mansoni] 3bp-1 related rhogap [Schistosoma mansoni] (e-103/cov=99%/id=92%)
Q2_P06722	0	up	1.29719	Smp_007660	U	0.124453	up	0.329935	0.654695	0.492315	transcription elongation factor s-II, putative	-	gi|256071836 transcription elongation factor s-II [Schistosoma mansoni] transcription elongation factor s-II, putative [Schistosoma mansoni] (3e-84/cov=61%/id=90%)
Q2_P08731	0	up	1.86935	Smp_149950	U	0.124453	up	0.783033	0.392393	0.587713	dephospho-CoA related kinases	Sjp 0042770|ko:K00859 dephospho-CoA kinase [EC2.7.1.24], putative	gi|256080454 dephospho-CoA related kinases [Schistosoma mansoni] dephospho-CoA related kinases [Schistosoma mansoni] (2e-49/cov=63%/id=98%)
Q2_P08867	0	up	0.841183	Smp_001780	U	0	up	1.58093	0.88091	1.23092	hypothetical protein	Sjp 0005930|Conserved hypothetical protein	gi|256070634 hypothetical protein [Schistosoma mansoni] expressed protein [Schistosoma mansoni] (3e-47/cov=99%/id=98%)
Q2_P09696	0	up	1.93798	Smp_122900	U	0	up	1.20085	1.41601	1.30843	beta-arrestin 1,, putative	Sjp 0301390|ko:K04439 arrestin, putative	gi|256070594 beta-arrestin 1 [Schistosoma mansoni] beta-arrestin 1,, putative [Schistosoma mansoni] (3e-92/cov=99%/id=100%)
Q2_P09791	0	up	1.65249	Smp_054730	U	0.0316118	up	0.348188	1.42747	0.887831	trim56 protein, putative	Sjp 0100680|B-box type zinc finger protein ncl-1, putative	gi|256081001 trim56 protein [Schistosoma mansoni] trim56 protein, putative [Schistosoma mansoni] (9e-74/cov=93%/id=100%)
Q2_P10075	0	up	2.24504	Smp_163190	U	0.124453	up	0.33462	0.72786	0.53124	cell cycle checkpoint protein rad17, putative	-	gi|256085158 cell cycle checkpoint protein rad17 [Schistosoma mansoni] cell cycle checkpoint protein rad17, putative [Schistosoma mansoni] (2e-28/cov=75%/id=98%)
Q2_P10268	0	up	1.84886	Smp_165960	U	0.124453	up	0.357063	0.774243	0.565653	dcp1 related	Sjp 0209380|ko:K01567 DCP1 decapping enzyme homolog A [EC:3.-.-.-], putative	gi|256086066 dcp1 related [Schistosoma mansoni] dcp1 related [Schistosoma mansoni] (7e-66/cov=89%/id=98%)
Q2_P12213	0	up	1.50929	Smp_165970	U	0	up	0.652396	0.862305	0.75735	acidic fibroblast growth factor intracellular binding protein, putative	Sjp 0302970|Acidic fibroblast growth factor intracellular-binding protein, putative	gi|256086072 acidic fibroblast growth factor intracellular binding protein [Schistosoma mansoni] acidic fibroblast growth factor intracellular binding protein, putative [Schistosoma mansoni] (2e-86/cov=96%/id=100%)
Q2_P12640	0	up	1.95086	Smp_168660	U	0	up	0.571573	1.00994	0.790757	vesicle docking protein P115, putative	-	gi|256086991 vesicle docking protein P115 [Schistosoma mansoni] vesicle docking protein P115, putative [Schistosoma mansoni] (3e-80/cov=97%/id=97%)
Q2_P12969	0	up	1.14275	Smp_157920	U	0.291105	up	0.470914	0.430791	0.450852	suppressor of actin (sac)-related	-	gi|256083247 suppressor of actin (sac)-related [Schistosoma mansoni] suppressor of actin (sac)-related [Schistosoma mansoni] (5e-32/cov=99%/id=63%)
Q2_P16563	0	up	1.01382	Smp_124450	U	0.0178697	up	0.488429	1.31858	0.903502	activin receptor, putative	-	gi|256071124 serine/threonine protein kinase [Schistosoma mansoni] serine/threonine kinase [Schistosoma mansoni] (9e-32/cov=98%/id=100%)
Q2_P16607	0	up	1.44022	Smp_173140	U	2.34207	up	0.0681946	0.476851	0.272523	subfamily M3A non-peptidase homologue (M03 family)	-	gi|256052997 subfamily M3A non-peptidase homologue (M03 family) [Schistosoma mansoni] subfamily M3A non-peptidase homologue (M03 family) [Schistosoma mansoni] (6e-52/cov=98%/id=96%)
Q2_P18077	0	up	1.96221	Smp_175310	U	0.193391	up	0.995987	0.294626	0.645306	hypothetical protein	-	gi|256088928 hypothetical protein [Schistosoma mansoni] expressed protein [Schistosoma mansoni] (e-127/cov=86%/id=86%)
Q2_P18131	0	up	1.45146	Smp_000150	U	1.69381	up	0.250554	0.226999	0.238777	similar to PHD finger protein 10 isoform a	Sjp 0004420|PHD finger protein 10, putative	gi|256070283 similar to PHD finger protein 10 isoform a; PHD zinc finger protein XAP135-related [Schistosoma mansoni] similar to PHD finger protein 10 isoform a; PHD zinc finger protein XAP135-related [Schistosoma mansoni] (e-169/cov=91%/id=93%)
Q2_P18399	0	up	1.28712	Smp_002180.x	U	0.0178697	up	0.421525	0.733177	0.577351	transcription factor btf3, putative	-	gi|256070715 transcription factor btf3 [Schistosoma mansoni] transcription factor btf3, putative [Schistosoma mansoni] (9e-64/cov=53%/id=82%)
Q2_P19158	0	up	1.62777	Smp_027750	U	0.124453	up	0.277349	0.966321	0.621835	hypothetical protein	Sjp 0009720|ko:K10395 kinesin family member 4/7/21/27, putative	gi|256075824 hypothetical protein [Schistosoma mansoni] expressed protein [Schistosoma mansoni] (e-159/cov=91%/id=95%)
Q2_P19624	0	up	1.6458	Smp_155740	U	0	up	1.13158	1.38699	1.25929	heat shock protein, putative	Sjp 0300620|ko:K09488 TNF receptor-associated protein 1, putative	gi|256082535 heat shock protein [Schistosoma mansoni] heat shock protein, putative [Schistosoma mansoni] (1e-69/cov=99%/id=100%)
Q2_P19649	0	up	1.51828	Smp_129510	U	0	up	1.51063	2.02786	1.76925	hypothetical protein	-	gi|256073016 hypothetical protein [Schistosoma mansoni] conserved hypothetical protein [Schistosoma mansoni] (e-157/cov=83%/id=95%)
Q2_P19977	0	up	0.770806	Smp_155890	U	0.0178697	up	0.995154	0.528506	0.76183	alkaline phosphatase, putative	Sjp 0132130|ko:K01077 alkaline phosphatase [EC3.1.3.1], putative	gi|296124476 alkaline phosphatase [Schistosoma mansoni] (4e-46/cov=99%/id=100%)
Q2_P19999	0	up	1.40146	Smp_083790	U	0.0891082	up	0.294707	1.06282	0.678763	hypothetical protein	Sjp 0082970|Bromodomain-containing protein 7, putative	gi|256086587 hypothetical protein [Schistosoma mansoni] expressed protein [Schistosoma mansoni] (e-133/cov=99%/id=98%)
Q2_P20010	0	up	1.8358	Smp_074510	U	0.0316118	up	0.474108	0.742091	0.608099	GTP-binding protein alpha subunit, gna, putative	-	gi|256084823 GTP-binding protein alpha subunit gna [Schistosoma mansoni] GTP-binding protein alpha subunit, gna, putative [Schistosoma mansoni] (e-164/cov=97%/id=90%)
Q2_P20036	0	up	1.0897	Smp_150510	U	0	up	0.536838	1.30616	0.921499	wipi-2, putative	Sjp 0012950|WD repeat domain phosphoinositide-interacting protein 2, putative	gi|256080643 wipi-2 [Schistosoma mansoni] wipi-2, putative [Schistosoma mansoni] (1e-97/cov=97%/id=94%)
Q2_P20385	0	up	0.971029	Smp_059710	U	0.0564197	up	0.404267	0.620696	0.512481	hypothetical protein	Sjp 0008920|Protein DEK, putative	gi|256082036 hypothetical protein [Schistosoma mansoni] expressed protein [Schistosoma mansoni] (2e-60/cov=82%/id=77%)
Q2_P20722	0	up	1.25865	Smp_115520	U	0	up	0.934891	1.80017	1.36753	hypothetical protein	-	gi|256068270 hypothetical protein [Schistosoma mansoni] hypothetical protein [Schistosoma mansoni] (1e-89/cov=87%/id=90%)
Q2_P21014	0	up	1.11407	Smp_029850	U	0.291105	up	0.151351	0.754922	0.453137	3-5 exonuclease eri1, putative	Sjp 0017980|ko:K01175 three prime histone mRNA exonuclease 1 [EC:3.1.-.-], putative	gi|256076258 3'-5' exonuclease [Schistosoma mansoni] 3-5 exonuclease eri1, putative [Schistosoma mansoni] (e-123/cov=99%/id=99%)
Q2_P21057	0	up	1.02508	Smp_129320	U	0.0178697	up	0.331827	1.42593	0.878879	cell division control protein, putative	Sjp 0046260|Cell division cycle 5-like protein, putative	gi|256072954 cell division control protein [Schistosoma mansoni] cell division control protein, putative [Schistosoma mansoni] (2e-84/cov=99%/id=90%)
Q2_P21133	0	up	1.43873	Smp_176520	U	0	up	0.726379	1.18049	0.953436	hsda/sda1, putative	Sjp 0032450|Protein SDA1 homolog, putative	gi|256089275 hsda/sda1 [Schistosoma mansoni] hsda/sda1, putative [Schistosoma mansoni] (4e-45/cov=81%/id=78%)
Q2_P21435	0	up	1.5746	Smp_101230	U	2.34207	up	0.338525	0.121887	0.230206	phenylalanyl-tRNA synthetase alpha chain, putative	Sjp 0080790|ko:K01889 phenylalanyl-tRNA synthetase alpha chain [EC6.1.1.20A], putative	gi|256089797 phenylalanyl-tRNA synthetase subunit alpha [Schistosoma mansoni] phenylalanyl-tRNA synthetase alpha chain, putative [Schistosoma mansoni] (e-106/cov=96%/id=93%)
Q2_P21520	0	up	1.51937	Smp_031040.x	U	1.69381	up	0.112629	0.438811	0.27572	zinc phosphodiesterase, putative	-	gi|256076514 zinc phosphodiesterase [Schistosoma mansoni] zinc phosphodiesterase, putative [Schistosoma mansoni] (e-111/cov=93%/id=100%)
Q2_P21876	0	up	1.47639	Smp_041210	U	0.616271	up	0.435265	0.61265	0.523957	hypothetical protein	-	gi|256078383 hypothetical protein [Schistosoma mansoni] expressed protein [Schistosoma mansoni] (1e-26/cov=34%/id=100%)
Q2_P22303	0	up	2.77633	Smp_132350	U	0.124453	up	0.324301	0.707253	0.515777	hypothetical protein	-	gi|256073980 hypothetical protein [Schistosoma mansoni] expressed protein [Schistosoma mansoni] (3e-48/cov=74%/id=82%)
Q2_P22741	0	up	1.27374	Smp_053990	U	3.14355	up	0.290367	0.135222	0.212795	heat shock protein 70 (hsp70)-interacting protein, putative	Sjp 0218510|RNA polymerase II-associated protein 3, putative	gi|256080854 heat shock protein 70 [Schistosoma mansoni] heat shock protein 70 (hsp70)-interacting protein, putative [Schistosoma mansoni] (e-139/cov=55%/id=100%)
Q2_P23191	0	up	1.16571	Smp_064860	U	0	up	0.620117	0.759508	0.689813	heat shock protein 70 (hsp70)-interacting protein, putative	Sjp 0217290|ko:K09553 stress-induced-phosphoprotein 1, putative	gi|256082991 heat shock protein 70 [Schistosoma mansoni] heat shock protein 70 (hsp70)-interacting protein, putative [Schistosoma mansoni] (e-136/cov=93%/id=92%)
Q2_P24683	0	up	0.633696	Smp_145810.x	U	0	up	0.629396	1.00113	0.815264	poly [ADP-ribose] polymerase, putative	Sjp 0069220|Poly [ADP-ribose] polymerase 2, putative	gi|256078862 poly [ADP-ribose] polymerase [Schistosoma mansoni] poly [ADP-ribose] polymerase, putative [Schistosoma mansoni] (e-106/cov=77%/id=97%)
Q2_P24847	0	up	1.52451	Smp_175530	U	1.69381	up	0.302355	0.320838	0.311596	pentatricopeptide repeat-containing protein, putative	-	gi|256088996 pentatricopeptide repeat-containing protein [Schistosoma mansoni] pentatricopeptide repeat-containing protein, putative [Schistosoma mansoni] (e-160/cov=72%/id=92%)
Q2_P26353	0	up	1.89804	Sjc_0013440	U	0.0178697	up	0.710165	0.767023	0.738594	-	Sjp 0013440|ko:K03295 cation efflux system protein, CDF family, putative	gi|256083819 cation efflux protein/ zinc transporter [Schistosoma mansoni] cation efflux protein/ zinc transporter, putative [Schistosoma mansoni] (3e-67/cov=99%/id=85%)
Q2_P26594	0	up	1.48092	Smp_134480	U	0	up	0.489601	0.782081	0.635841	hypothetical protein	Sjp 0212430|expressed protein	gi|256074844 hypothetical protein [Schistosoma mansoni] expressed protein [Schistosoma mansoni] (1e-85/cov=58%/id=78%)
Q2_P26884	0	up	1.6964	Smp_010930	U	0	up	0.472693	0.926333	0.699513	heat shock protein 70 (hsp70)-interacting protein, putative	Sjp 0207580|Mitochondrial precursor proteins import receptor, putative	gi|256072451 heat shock protein 70 [Schistosoma mansoni] heat shock protein 70 (hsp70)-interacting protein, putative [Schistosoma mansoni] (e-126/cov=91%/id=92%)
Q2_P27187	0	up	1.48425	Smp_094640	U	0.0178697	up	0.831749	0.541946	0.686847	zinc finger protein, putative	Sjp 0214330|PR domain zinc finger protein 5, putative	gi|256053131 zinc finger protein [Schistosoma mansoni] zinc finger protein, putative [Schistosoma mansoni] (3e-64/cov=95%/id=69%)
Q2_P27381	0	up	1.50223	Smp_064240	U	2.34207	up	0.160591	0.49832	0.329456	clathrin coat assembly protein ap-1, putative	Sjp 0000240|AP-1 complex subunit mu-1, putative	gi|256052269 clathrin coat assembly protein ap-1 [Schistosoma mansoni] clathrin coat assembly protein ap-1, putative [Schistosoma mansoni] (e-112/cov=93%/id=100%)
Q2_P27440	0	up	1.85027	Smp_126760	U	0	up	0.66485	1.37982	1.02233	hypothetical protein	-	gi|256072021 hypothetical protein [Schistosoma mansoni] expressed protein [Schistosoma mansoni] (1e-92/cov=98%/id=83%)
Q2_P27488	0	up	1.33972	Smp_130330	U	0	up	0.6494	0.8931	0.77125	hypothetical protein	-	gi|256073314 hypothetical protein [Schistosoma mansoni] expressed protein [Schistosoma mansoni] (e-109/cov=91%/id=94%)
Q2_P27526	0	up	0.772283	Smp_017230	U	1.69381	up	0.573158	0.0543858	0.313772	nicotinate phosphoribosyltransferase related pre- B cell enhancing factor	Sjp 0036530|ko:K03462 nicotinamide phosphoribosyltransferase [EC2.4.2.12], putative	gi|256073760 nicotinate phosphoribosyltransferase related pre-B cell enhancing factor [Schistosoma mansoni] nicotinate phosphoribosyltransferase related pre-B cell enhancing factor [Schistosoma mansoni] (e-115/cov=90%/id=100%)
Q2_P27602	0	up	1.5772	gi|226490172	U	0	up	0.908573	0.478512	0.693542	-	-	gi|226490172 glutathione synthetase [Schistosoma japonicum] (2e-54/cov=66%/id=72%)
Q2_P29592	0	up	1.58724	Smp_129020	U	2.34207	up	0.251355	0.23642	0.243887	innexin, putative	-	gi|256072855 innexin [Schistosoma mansoni] innexin, putative [Schistosoma mansoni] (3e-56/cov=99%/id=100%)
Q2_P29694	0	up	1.49176	Smp_171540.x	U	0	up	0.633611	1.34314	0.988374	Ribosome-binding protein 1 (Ribosome receptor protein) (mRRp), putative	Sjp 0066150|IPR009053,Prefoldin;IPR010978,tRNA-binding arm;IPR010989,t-snare,domain-containing	gi|256087824 Ribosome-binding protein 1 (Ribosome receptor protein) (mRRp) [Schistosoma mansoni] Ribosome-binding protein 1 (Ribosome receptor protein) (mRRp), putative [Schistosoma mansoni] (7e-69/cov=92%/id=89%)
Q2_P31317	0	up	0.853064	Smp_157100	U	0.0891082	up	0.936619	0.730426	0.833523	sphingoid long chain base kinase	-	gi|256082977 sphingoid long chain base kinase [Schistosoma mansoni] sphingoid long chain base kinase [Schistosoma mansoni] (1e-45/cov=88%/id=88%)
Q2_P31981	0	up	1.15103	Smp_063560	U	1.69381	up	0.562083	0.0706096	0.316346	hypothetical protein	Sjp 0039750|Transmembrane protein 120B, putative	gi|256082773 hypothetical protein [Schistosoma mansoni] expressed protein [Schistosoma mansoni] (4e-66/cov=99%/id=99%)
Q2_P33226	0	up	1.28509	Smp_131680	U	0.0316118	up	0.316228	1.00557	0.660899	hypothetical protein	-	gi|256073780 hypothetical protein [Schistosoma mansoni] expressed protein [Schistosoma mansoni] (1e-19/cov=92%/id=69%)
Q2_P34162	0	up	1.58067	Smp_135510	U	0	up	0.54617	0.9955	0.770835	NAALADASE L peptidase (M28 family)	Sjp 0085790|ko:K01301 glutamate carboxypeptidase II [EC3.4.17.21], putative	gi|256075192 NAALADASE L peptidase (M28 family) [Schistosoma mansoni] NAALADASE L peptidase (M28 family) [Schistosoma mansoni] (7e-87/cov=94%/id=99%)
Q2_P34246	0	up	1.27819	Smp_152830	U	0	up	0.799576	1.85549	1.32753	sodium/calcium exchanger, putative	-	gi|256081511 sodium/calcium exchanger [Schistosoma mansoni] sodium/calcium exchanger, putative [Schistosoma mansoni] (8e-60/cov=99%/id=100%)
Q2_P37137	0	up	0.932987	gi|256078894	U	0	up	0.640242	1.06562	0.85293	-	-	gi|256078894 tropomyosin [Schistosoma mansoni] tropomyosin, putative [Schistosoma mansoni] (1e-15/cov=48%/id=97%)
Q2_P37913	0	up	1.88644	Smp_132560	U	0.616271	up	0.297243	0.527969	0.412606	hypothetical protein	Sjp 0067160|CCR4-NOT transcription complex subunit 10, putative	gi|256074059 hypothetical protein [Schistosoma mansoni] expressed protein [Schistosoma mansoni] (e-116/cov=99%/id=93%)
Q2_P38432	0	up	1.02253	Sjc_0001340	U	0	up	0.773719	0.651346	0.712532	-	Sjp 0001340|RNA-binding protein 28, putative	gi|226483629 RNA-binding protein 28 [Schistosoma japonicum] (1e-94/cov=76%/id=84%)
Q2_P38771	0	up	1.64931	gi|256088937	U	0.291105	up	0.16741	0.695702	0.431556	-	-	gi|256088937 ADAM17 peptidase (M12 family) [Schistosoma mansoni] ADAM17 peptidase (M12 family) [Schistosoma mansoni] (2e-15/cov=16%/id=91%)
Q2_P39073	0	up	1.20871	Sjc_0300130	U	0	up	0.892876	1.72497	1.30892	-	Sjp 0300130|Melanophilin, putative	gi|76157312 SJCHGC05164 protein [Schistosoma japonicum] (e-159/cov=77%/id=95%)
Q2_P39408	0	up	1.12053	Sjc_0000950	U	3.14355	up	0.150465	0.449896	0.30018	-	Sjp 0000950|ko:K04531 amyloid beta (A4) precursor protein-binding, family A, member 1, putative	gi|76152581 SJCHGC07709 protein [Schistosoma japonicum] (3e-87/cov=89%/id=100%)
Q2_P40027	0	up	1.88347	gi|256087801	U	0.193391	up	0.221424	0.919155	0.570289	-	-	gi|256087801 jnk/sapk-associated protein [Schistosoma mansoni] jnk/sapk-associated protein, putative [Schistosoma mansoni] (4e-29/cov=35%/id=56%)
Q2_P00179	0.134133	up	0.822291	Smp_099560.x	U	2.34207	up	0.42047	0.0997478	0.260109	hypothetical protein	Sjp 0303120|Nuclear fragile X mental retardation-interacting protein 1, putative	gi|256053307 hypothetical protein [Schistosoma mansoni] expressed protein [Schistosoma mansoni] (5e-85/cov=80%/id=82%)
Q2_P03021	0.134133	up	1.4445	Smp_146570	U	0.616271	up	0.337308	0.291596	0.314452	histidyl-tRNA synthetase-related	-	gi|256079143 histidyl-tRNA synthetase-related [Schistosoma mansoni] histidyl-tRNA synthetase-related [Schistosoma mansoni] (8e-92/cov=86%/id=100%)
Q2_P03228	0.134133	up	0.913243	Smp_012480	U	3.14355	up	0.383681	0.160056	0.271868	exonuclease, putative	Sjp 0050150|ko:K10746 exonuclease 1, putative	gi|256072777 exonuclease [Schistosoma mansoni] exonuclease, putative [Schistosoma mansoni] (e-109/cov=99%/id=99%)
Q2_P05631	0.134133	up	0.628473	Smp_005180	U	2.34207	up	0.127122	0.410778	0.26895	hypothetical protein	Sjp 0215560|ko:K03267 G1 to S phase transition protein, putative	gi|256071305 hypothetical protein [Schistosoma mansoni] expressed protein [Schistosoma mansoni] (e-125/cov=83%/id=92%)
Q2_P05661	0.134133	up	0.679682	Smp_064510	U	0	up	0.619913	0.552722	0.586317	rna-binding protein nob1, putative	Sjp 0302360|ko:K07060 NOB1, LOC489733; NIN1/RPN12 binding protein 1 homolog, putative	gi|256082921 rna-binding protein nob1 [Schistosoma mansoni] rna-binding protein nob1, putative [Schistosoma mansoni] (0.0/cov=95%/id=99%)
Q2_P06667	0.134133	up	1.15787	Smp_038990	U	0.864664	up	0.0206161	1.15498	0.5878	bromodomain containing protein, putative	-	gi|256077963 bromodomain containing protein [Schistosoma mansoni] bromodomain containing protein, putative [Schistosoma mansoni] (e-136/cov=90%/id=83%)
Q2_P06898	0.134133	up	1.83479	Smp_009980	U	0.291105	up	0.31757	0.410579	0.364075	ran binding protein 9-related	Sjp 0070020|ko:K09189 myeloid/lymphoid or mixed-lineage leukemia protein 5, putative	gi|256072284 ran binding protein 9-related [Schistosoma mansoni] ran binding protein 9-related [Schistosoma mansoni] (e-141/cov=90%/id=98%)
Q2_P07017	0.134133	up	0.592143	gi|296124476	U	0	up	0.905318	0.791717	0.848518	-	-	gi|296124476 alkaline phosphatase [Schistosoma mansoni] (0.0/cov=80%/id=99%)
Q2_P09472	0.134133	up	0.918305	Smp_163540	U	0.430837	up	0.333017	0.416664	0.37484	hypothetical protein	-	gi|256085292 hypothetical protein [Schistosoma mansoni] expressed protein [Schistosoma mansoni] (9e-66/cov=74%/id=68%)
Q2_P10892	0.134133	up	1.37264	Smp_157290	U	0.0178697	up	0.269713	1.32342	0.796565	hypothetical protein	Sjp 0017600|ko:K06676 condensin complex subunit 2, putative	gi|256083034 hypothetical protein [Schistosoma mansoni] expressed protein [Schistosoma mansoni] (4e-45/cov=98%/id=92%)
Q2_P12559	0.134133	up	1.69089	Smp_144580	U	0.0316118	up	0.391158	1.21371	0.802435	hypothetical protein	-	gi|256078368 hypothetical protein [Schistosoma mansoni] expressed protein [Schistosoma mansoni] (4e-71/cov=99%/id=99%)
Q2_P12791	0.134133	up	1.00081	Smp_121140.x	U	0.864664	up	0.298807	0.368426	0.333616	hypothetical protein	-	No hits
Q2_P18042	0.134133	up	2.1896	gi|56756539	U	0.0564197	up	0.457431	0.554587	0.506009	-	-	gi|56756539 SJCHGC01599 protein [Schistosoma japonicum] (2e-81/cov=73%/id=79%)
Q2_P18123	0.134133	up	1.04349	Smp_021160.x	U	0.0891082	up	0.426722	0.490023	0.458372	peptidyl-prolyl cis-trans isomerase-like 2, ppil2	Sjp 0043890|ko:K10598 peptidyl-prolyl cis-trans isomerase-like 2, putative	gi|256074495 peptidyl-prolyl cis-trans isomerase-like 2 ppil2 [Schistosoma mansoni] peptidyl-prolyl cis-trans isomerase-like 2, ppil2 [Schistosoma mansoni] (0.0/cov=49%/id=100%)
Q2_P18132	0.134133	up	1.22427	Smp_135540	U	0	up	1.47747	0.873481	1.17547	Protein VTS1, putative	-	gi|256075204 Protein VTS1 [Schistosoma mansoni] Protein VTS1, putative [Schistosoma mansoni] (e-123/cov=85%/id=100%)
Q2_P19178	0.134133	up	1.25017	Smp_025030	U	0.193391	up	0.691144	0.496776	0.59396	glutamate-cysteine ligase	-	gi|256075280 gamma-glutamylcysteine synthetase ; glutamate-cysteine ligase [Schistosoma mansoni] gamma-glutamylcysteine synthetase, putative; glutamate-cysteine ligase [Schistosoma mansoni] (3e-62/cov=84%/id=82%)
Q2_P19688	0.134133	up	0.550478	Smp_049600.x	U	2.34207	up	0.173348	0.370621	0.271985	DNAj (hsp40) homolog, subfamily C, member, putative	Sjp 0213560|ko:K09523 DnaJ homolog, subfamily C, member 3, putative	gi|256079991 DNAj (hsp40) homolog subfamily C member [Schistosoma mansoni] DNAj (hsp40) homolog, subfamily C, member, putative [Schistosoma mansoni] (0.0/cov=95%/id=99%)
Q2_P21105	0.134133	up	0.525136	Smp_023270.x	U	0	up	0.836239	1.31807	1.07715	hypothetical protein	-	gi|256074908 hypothetical protein [Schistosoma mansoni] expressed protein [Schistosoma mansoni] (0.0/cov=85%/id=97%)
Q2_P21859	0.134133	up	0.87393	Smp_071470	U	0	up	0.538129	0.941512	0.739821	hypothetical protein	Sjp 0213970|ko:K10153 interferon regulatory factor 2, putative	gi|256084226 hypothetical protein [Schistosoma mansoni] expressed protein [Schistosoma mansoni] (e-116/cov=77%/id=99%)
Q2_P23192	0.134133	up	1.87855	Smp_124120	U	0.193391	up	0.463796	0.32845	0.396123	DNA polymerase epsilon subunit b, putative	-	gi|256070995 DNA polymerase epsilon subunit B [Schistosoma mansoni] DNA polymerase epsilon subunit B, putative [Schistosoma mansoni] (e-173/cov=99%/id=99%)
Q2_P23671	0.134133	up	1.48265	Smp_133150	U	0.864664	up	0.435578	0.2201	0.327839	hypothetical protein	Sjp 0043810|Conserved oligomeric Golgi complex component 5, putative	gi|256074319 hypothetical protein [Schistosoma mansoni] expressed protein [Schistosoma mansoni] (e-122/cov=99%/id=99%)
Q2_P24700	0.134133	up	1.51551	Smp_149640	U	1.69381	up	0.307147	0.231491	0.269319	hypothetical protein	-	gi|256080357 hypothetical protein [Schistosoma mansoni] expressed protein [Schistosoma mansoni] (e-134/cov=92%/id=91%)
Q2_P25933	0.134133	up	0.917467	Smp_163110	U	0.616271	up	0.150606	0.524576	0.337591	DEAD box ATP-dependent RNA helicase, putative	Sjp 0011260|ATP-dependent RNA helicase DDX1, putative	gi|256085130 DEAD box ATP-dependent RNA helicase [Schistosoma mansoni] DEAD box ATP-dependent RNA helicase, putative [Schistosoma mansoni] (3e-72/cov=70%/id=97%)
Q2_P27520	0.134133	up	1.35164	Smp_142780	U	0.291105	up	0.56827	0.284819	0.426545	retinoblastoma binding protein, putative	Sjp 0059740|Retinoblastoma-binding protein 5, putative	gi|256077753 retinoblastoma binding protein [Schistosoma mansoni] retinoblastoma binding protein, putative [Schistosoma mansoni] (e-107/cov=94%/id=100%)
Q2_P28537	0.134133	up	1.13243	Smp_033050.x	U	0	up	0.614122	1.33534	0.974729	DNA topoisomerase type I, putative	Sjp 0092890|ko:K03163 DNA topoisomerase I, putative	gi|256076901 DNA topoisomerase type I [Schistosoma mansoni] DNA topoisomerase type I, putative [Schistosoma mansoni] (6e-66/cov=97%/id=96%)
Q2_P29437	0.134133	up	1.12823	Smp_075360	U	0.616271	up	1.09216	0.083851	0.588008	hypothetical protein	-	gi|256085009 hypothetical protein [Schistosoma mansoni] hypothetical protein [Schistosoma mansoni] (7e-66/cov=99%/id=87%)
Q2_P32113	0.134133	up	1.29825	Smp_168220	U	2.34207	up	0.502828	0.0919311	0.29738	protein regulator of cytokinesis 1 prc1, putative	-	gi|256086848 protein regulator of cytokinesis 1 prc1 [Schistosoma mansoni] protein regulator of cytokinesis 1 prc1, putative [Schistosoma mansoni] (1e-48/cov=99%/id=83%)
Q2_P32431	0.134133	up	1.35002	Smp_067500	U	4.26212	up	-0.102908	0.867679	0.382386	hypothetical protein	-	gi|256052340 hypothetical protein [Schistosoma mansoni] hypothetical protein [Schistosoma mansoni] (4e-39/cov=47%/id=92%)
Q2_P35511	0.134133	up	1.05995	Smp_172410	U	0.0564197	up	0.692852	0.643602	0.668227	serine/threonine protein kinase	-	gi|256088137 serine/threonine protein kinase [Schistosoma mansoni] serine/threonine protein kinase [Schistosoma mansoni] (4e-82/cov=100%/id=85%)
Q2_P36202	0.134133	up	1.6559	gi|256079716	U	4.26212	up	0.386329	0.0601901	0.22326	-	-	gi|256079716 hypothetical protein [Schistosoma mansoni] kif1, putative [Schistosoma mansoni] (1e-06/cov=39%/id=71%)
Q2_P38619	0.134133	up	0.753306	Sjc_0004050	U	0.291105	up	0.386919	0.260132	0.323526	-	Sjp 0004050|expressed protein	gi|76153599 SJCHGC04740 protein [Schistosoma japonicum] (1e-72/cov=70%/id=74%)
Q2_P39280	0.134133	up	1.43522	Sjc_0042880	U	0.616271	up	0.155235	0.598671	0.376953	-	Sjp 0042880|Peptidyl-glycine alpha-amidating monooxygenase precursor, putative	gi|76154002 SJCHGC08654 protein [Schistosoma japonicum] (e-127/cov=89%/id=100%)
Q2_P39518	0.134133	up	1.48115	gi|56754419	U	0.0316118	up	0.325057	1.0936	0.70933	-	-	gi|56754419 SJCHGC07967 protein [Schistosoma japonicum] (2e-47/cov=41%/id=88%)
Q2_P39814	0.134133	up	1.16373	Sjc_0042490	U	0.124453	up	0.376464	0.355846	0.366155	-	Sjp 0042490|ko:K01509 adenosinetriphosphatase [EC3.6.1.3], putative	gi|257215840 DEAD (Asp-Glu-Ala-Asp) box polypeptide 56 [Schistosoma japonicum] (e-138/cov=67%/id=99%)
Q2_P04228	0.240434	up	0.809089	Smp_045400	U	0.0564197	up	0.317199	0.61926	0.46823	hypothetical protein	-	gi|256079165 hypothetical protein [Schistosoma mansoni] expressed protein [Schistosoma mansoni] (e-129/cov=88%/id=83%)
Q2_P05474	0.240434	up	1.0257	Smp_008900	U	0	up	0.679893	1.73196	1.20593	eukaryotic translation initiation factor 4 gamma, putative	-	gi|256072072 eukaryotic translation initiation factor 4 gamma [Schistosoma mansoni] eukaryotic translation initiation factor 4 gamma, putative [Schistosoma mansoni] (e-140/cov=80%/id=94%)
Q2_P13509	0.240434	up	1.20342	Smp_133350	U	0	up	0.78398	0.704812	0.744396	nucleolar GTP-binding protein, putative	Sjp 0213230|Nucleolar GTP-binding protein 1, putative	gi|256074396 nucleolar GTP-binding protein [Schistosoma mansoni] nucleolar GTP-binding protein, putative [Schistosoma mansoni] (3e-52/cov=94%/id=98%)
Q2_P15296	0.240434	up	1.36124	Smp_160140	U	0.291105	up	0.380315	0.392724	0.38652	transcription factor, putative	-	gi|256083965 hypothetical protein [Schistosoma mansoni] expressed protein [Schistosoma mansoni] (3e-22/cov=91%/id=98%)
Q2_P18534	0.240434	up	1.10501	Smp_002150	U	0.616271	up	1.18604	-0.0228189	0.581611	subfamily S1A unassigned peptidase (S01 family)	Sjp 0301550|ko:K01346 pancreatic elastase II [EC3.4.21.71], putative	gi|256070709 subfamily S1A unassigned peptidase (S01 family) [Schistosoma mansoni] subfamily S1A unassigned peptidase (S01 family) [Schistosoma mansoni] (0.0/cov=92%/id=87%)
Q2_P18606	0.240434	up	0.506861	Smp_011860	U	0	up	0.55282	1.08914	0.82098	transcription factor LCR-F1 , putative	Sjp 0209350|IPR008917,Eukaryotic transcription factor, Skn-1-like, DNA-binding,domain-containing	gi|256072649 transcription factor LCR-F1 [Schistosoma mansoni] transcription factor LCR-F1 , putative [Schistosoma mansoni] (0.0/cov=93%/id=93%)
Q2_P23481	0.240434	up	0.962782	Smp_101370.x	U	0.0178697	up	0.330698	0.887351	0.609024	mesoderm induction early response 1 related	Sjp 0058760|Mesoderm induction early response protein 1, putative	gi|256089826 mesoderm induction early response 1 related [Schistosoma mansoni] mesoderm induction early response 1 related [Schistosoma mansoni] (0.0/cov=99%/id=99%)
Q2_P35610	0.240434	up	1.11099	Smp_035150	U	0	up	0.568626	0.84754	0.708083	hypothetical protein	-	gi|256092888 hypothetical protein [Schistosoma mansoni] expressed protein [Schistosoma mansoni] (2e-98/cov=97%/id=99%)
Q2_P37616	0.240434	up	1.11395	Smp_005640	U	4.26212	up	0.394435	0.113659	0.254047	poly(A) polymerase cid (pap) (caffein-induced death protein), putative	-	gi|256071408 poly(A) polymerase cid (pap) (caffein-induced death protein) [Schistosoma mansoni] poly(A) polymerase cid (pap) (caffein-induced death protein), putative [Schistosoma mansoni] (9e-77/cov=72%/id=100%)
Q2_P37938	0.240434	up	1.5258	C919472.1	U	0.0564197	up	0.270363	0.868443	0.569403	-	-	No hits
Q2_P38204	0.240434	up	1.2048	Smp_179900	U	0.124453	up	0.281427	1.03785	0.65964	hypothetical protein	-	gi|256090341 hypothetical protein [Schistosoma mansoni] expressed protein [Schistosoma mansoni] (3e-23/cov=64%/id=100%)
Q2_P39752	0.240434	up	1.25182	Sjc_0013970	U	2.34207	up	0.192172	0.443791	0.317982	-	Sjp 0013970|expressed protein	gi|256071176 hypothetical protein [Schistosoma mansoni] hypothetical protein [Schistosoma mansoni] (e-129/cov=84%/id=65%)
Q2_P02277	0.362291	up	1.32857	Smp_073290	U	0.291105	up	0.238251	0.656059	0.447155	protein phosphatase, putative	-	gi|256084572 protein phosphatase [Schistosoma mansoni] protein phosphatase, putative [Schistosoma mansoni] (e-138/cov=90%/id=100%)
Q2_P03152	0.362291	up	1.64657	Smp_147900	U	0	up	0.398277	1.07484	0.736559	protease family C12 ubiquitin carboxy-terminal hydrolase, putative	-	gi|256079698 protease family C12 ubiquitin carboxy-terminal hydrolase [Schistosoma mansoni] protease family C12 ubiquitin carboxy-terminal hydrolase, putative [Schistosoma mansoni] (1e-57/cov=78%/id=100%)
Q2_P06581	0.362291	up	1.73917	Smp_052140	U	0.124453	up	0.217496	0.736842	0.477169	hypothetical protein	-	gi|256080494 hypothetical protein [Schistosoma mansoni] expressed protein [Schistosoma mansoni] (8e-98/cov=66%/id=92%)
Q2_P07365	0.362291	up	0.838566	Smp_016390.x	U	0	up	0.440853	0.840923	0.640888	snf7-like protein (bc-2) (putative breast adenocarcinoma marker)	-	gi|256073565 snf7-like protein (bc-2) ( breast adenocarcinoma marker) [Schistosoma mansoni] snf7-like protein (bc-2) (putative breast adenocarcinoma marker) [Schistosoma mansoni] (e-106/cov=66%/id=89%)
Q2_P07451	0.362291	up	1.04967	Smp_004990	U	1.22784	up	0.132192	0.548204	0.340198	chaperonin containing t-complex protein 1, zeta subunit, tcpz, putative	Sjp 0095780|ko:K09498 T-complex protein 1 subunit zeta, putative	gi|256071267 chaperonin containing t-complex protein 1 zeta subunit tcpz [Schistosoma mansoni] chaperonin containing t-complex protein 1, zeta subunit, tcpz, putative [Schistosoma mansoni] (0.0/cov=87%/id=99%)
Q2_P10926	0.362291	up	1.50369	Smp_124030	U	0.193391	up	0.805734	0.234689	0.520211	hypothetical protein	Sjp 0000430|expressed protein	gi|256070963 hypothetical protein [Schistosoma mansoni] expressed protein [Schistosoma mansoni] (1e-11/cov=93%/id=96%)
Q2_P19750	0.362291	up	1.19737	Smp_017360	U	0.616271	up	0.175452	0.534394	0.354923	T-complex protein 1 subunit alpha (TCP-1-alpha) (CCT-alpha), putative	Sjp 0082530|ko:K09493 T-complex protein 1 subunit alpha, putative	gi|256073784 T-complex protein 1 subunit alpha (TCP-1-alpha) (CCT-alpha) [Schistosoma mansoni] T-complex protein 1 subunit alpha (TCP-1-alpha) (CCT-alpha), putative [Schistosoma mansoni] (0.0/cov=91%/id=100%)
Q2_P20652	0.362291	up	1.13153	Smp_048660	U	0.616271	up	0.224674	0.547426	0.38605	nucleolar protein NOP56, putative	Sjp 0076200|Nucleolar protein 5A, putative	gi|256079809 nucleolar protein NOP56 [Schistosoma mansoni] nucleolar protein NOP56, putative [Schistosoma mansoni] (0.0/cov=99%/id=93%)
Q2_P22073	0.362291	up	0.942623	Smp_179710	U	1.22784	up	0.836956	-0.0738866	0.381535	serine hydroxymethyltransferase putative	Sjp 0200420|ko:K00600 glycine hydroxymethyltransferase [EC2.1.2.1], putative	gi|256090280 serine hydroxymethyltransferase [Schistosoma mansoni] serine hydroxymethyltransferase putative [Schistosoma mansoni] (2e-89/cov=91%/id=93%)
Q2_P23259	0.362291	up	0.75496	Smp_054800	U	1.22784	up	0.287092	0.21043	0.248761	related to multifunctional cyclin-dependent kinase-related	Sjp 0061800|ko:K06867 Glycerophosphoryl diester phosphodiesterase, putative	gi|256081015 related to multifunctional cyclin-dependent kinase-related [Schistosoma mansoni] related to multifunctional cyclin-dependent kinase-related [Schistosoma mansoni] (0.0/cov=92%/id=99%)
Q2_P23569	0.362291	up	0.797363	Smp_154930	U	0.0891082	up	0.412598	0.373719	0.393159	pold3 protein , putative	-	gi|256052206 pold3 protein [Schistosoma mansoni] pold3 protein , putative [Schistosoma mansoni] (e-161/cov=62%/id=100%)
Q2_P24552	0.362291	up	1.19227	Sjc_0093140	U	0.193391	up	0.242909	0.739898	0.491404	-	Sjp 0093140|Pre-mRNA-splicing factor 18, putative	gi|256081951 pre-mRNA processing factor [Schistosoma mansoni] pre-mRNA processing factor, putative [Schistosoma mansoni] (1e-77/cov=97%/id=69%)
Q2_P25032	0.362291	up	0.635651	Smp_080180	U	0.864664	up	0.416253	0.184754	0.300504	carcinoma associated protein hoj-1, putative	-	gi|256085854 carcinoma associated protein hoj-1 [Schistosoma mansoni] carcinoma associated protein hoj-1, putative [Schistosoma mansoni] (e-107/cov=89%/id=88%)
Q2_P26261	0.362291	up	0.771939	Smp_069170	U	0.0178697	up	0.671247	0.487801	0.579524	cation efflux protein/ zinc transporter, putative	-	gi|256083819 cation efflux protein/ zinc transporter [Schistosoma mansoni] cation efflux protein/ zinc transporter, putative [Schistosoma mansoni] (e-119/cov=63%/id=92%)
Q2_P27188	0.362291	up	0.957616	Smp_003770	U	1.22784	up	0.700847	0.122929	0.411888	histone h1/h5, putative	-	gi|256071021 histone h1/h5 [Schistosoma mansoni] histone h1/h5, putative [Schistosoma mansoni] (2e-56/cov=42%/id=100%)
Q2_P36123	0.362291	up	0.965108	Smp_067930	U	0.864664	up	0.153793	0.598303	0.376048	28 kDa heat- and acid-stable phosphoprotein (PDGF-associated protein) (PAP) (PDGFA-associated protein 1) (PAP1), putative	-	gi|256083556 phosphoprotein [Schistosoma mansoni] 28 kDa heat-and acid-stable phosphoprotein (PDGF-associated protein) (PAP) (PDGFA-associated protein 1) (PAP1), putative [Schistosoma mansoni] (8e-22/cov=65%/id=70%)
Q2_P00472	0.403696	up	1.1018	Smp_129360	U	0	up	1.13221	1.31146	1.22183	cyclin G, putative	-	gi|256072968 cyclin G [Schistosoma mansoni] cyclin G, putative [Schistosoma mansoni] (0.0/cov=96%/id=96%)
Q2_P01971	0.403696	up	0.674141	Smp_159100	U	1.22784	up	0.167861	0.377936	0.272898	hypothetical protein	-	gi|256083628 hypothetical protein [Schistosoma mansoni] expressed protein [Schistosoma mansoni] (4e-45/cov=99%/id=100%)
Q2_P06585	0.403696	up	1.06498	Smp_074370	U	0.193391	up	0.556679	0.397806	0.477242	hypothetical protein	Sjp 0301150|Pre-mRNA-processing factor 17, putative	gi|256084792 hypothetical protein [Schistosoma mansoni] expressed protein [Schistosoma mansoni] (5e-95/cov=86%/id=99%)
Q2_P06967	0.403696	up	0.579857	Sjc_0068730	U	0.0178697	up	0.386517	0.956991	0.671754	-	Sjp 0068730|ko:K03066 26S proteasome regulatory subunit T6, putative	gi|226467157 Tat-binding protein 10 [Schistosoma japonicum] Tat-binding protein 10 [Schistosoma japonicum] Tat-binding protein 10 [Schistosoma japonicum] (0.0/cov=81%/id=94%)
Q2_P07933	0.403696	up	0.92462	Smp_038030	U	0.864664	up	0.584779	0.0829827	0.333881	adenylosuccinate lyase	-	gi|256077743 adenylosuccinate lyase [Schistosoma mansoni] adenylosuccinate lyase [Schistosoma mansoni] (5e-58/cov=49%/id=100%)
Q2_P17051	0.403696	up	0.597579	Smp_039670	U	0.0178697	up	0.39427	0.970231	0.68225	cyclin l, putative	-	gi|256078091 cyclin l [Schistosoma mansoni] cyclin l, putative [Schistosoma mansoni] (1e-23/cov=96%/id=74%)
Q2_P20392	0.403696	up	1.18403	Smp_026090	U	0.864664	up	0.350938	0.422656	0.386797	ras-related GTP binding rag C,d/gtr2	Sjp 0302160|Ras-related GTP-binding protein D, putative	gi|256075472 ras-related GTP binding rag Cd/gtr2 [Schistosoma mansoni] ras-related GTP binding rag C,d/gtr2 [Schistosoma mansoni] (e-134/cov=98%/id=94%)
Q2_P20456	0.403696	up	0.564626	Smp_096020.x	U	0	up	0.591443	1.02842	0.809932	adenosylhomocysteinase, putative	Sjp 0207650|ko:K01251 adenosylhomocysteinase [EC3.3.1.1], putative	gi|256088756 adenosylhomocysteinase [Schistosoma mansoni] adenosylhomocysteinase, putative [Schistosoma mansoni] (e-114/cov=61%/id=99%)
Q2_P20645	0.403696	up	1.36959	Smp_017900	U	0	up	0.787739	2.08159	1.43466	serine/threonine kinase	-	gi|256073831 serine/threonine protein kinase [Schistosoma mansoni] serine/threonine kinase [Schistosoma mansoni] (e-132/cov=99%/id=91%)
Q2_P20876	0.403696	up	1.7362	Smp_049760	U	2.34207	up	0.121221	0.474803	0.298012	TGF-beta receptor, putative	Sjp 0023430|ko:K04674 transforming growth factor, beta receptor I, putative	gi|256080022 protein kinase [Schistosoma mansoni] protein kinase [Schistosoma mansoni] (0.0/cov=95%/id=94%)
Q2_P23542	0.403696	up	0.802395	Smp_069130.x	U	0.0178697	up	0.305485	1.06088	0.683182	heat shock protein 70 (hsp70)-4, putative	Sjp 0300270|ko:K09485 heat shock protein 110kDa, putative	gi|256083804 heat shock protein 70 [Schistosoma mansoni] heat shock protein 70 (hsp70)-4, putative [Schistosoma mansoni] (0.0/cov=91%/id=93%)
Q2_P26898	0.403696	up	1.15337	Smp_160560	U	0.0178697	up	0.417607	0.728442	0.573025	hypothetical protein	Sjp 0210420|ko:K07223 putative iron-dependent peroxidase, putative	gi|256084083 hypothetical protein [Schistosoma mansoni] expressed protein [Schistosoma mansoni] (e-125/cov=83%/id=99%)
Q2_P27153	0.403696	up	1.10589	Smp_051070	U	0.0891082	up	0.839969	0.292045	0.566007	hypothetical protein	-	gi|256080264 hypothetical protein [Schistosoma mansoni] expressed protein [Schistosoma mansoni] (e-106/cov=68%/id=84%)
Q2_P28454	0.403696	up	1.01532	Sjc_0204160	U	0	up	0.664695	0.715723	0.690209	-	Sjp 0204160|Probable ATP-dependent RNA helicase DDX47, putative	gi|226479754 Putative ATP-dependent RNA helicase T26G10.1 [Schistosoma japonicum] (6e-41/cov=99%/id=62%)
Q2_P29205	0.403696	up	0.844968	Smp_124320	U	0.616271	up	0.453857	0.280062	0.366959	50S ribosomal protein L4, putative	Sjp 0028620|ko:K02926 large subunit ribosomal protein L4, putative	gi|256071067 50S ribosomal protein L4 [Schistosoma mansoni] 50S ribosomal protein L4, putative [Schistosoma mansoni] (8e-65/cov=99%/id=92%)
Q2_P29319	0.403696	up	0.846866	Smp_136930	U	1.22784	up	0.427713	0.296119	0.361916	hypothetical protein	Sjp 0015050|IPR002068,Heat shock protein Hsp20;IPR008978,HSP20-like chaperone,domain-containing	gi|256075723 hypothetical protein [Schistosoma mansoni] hypothetical protein [Schistosoma mansoni] (7e-20/cov=63%/id=76%)
Q2_P31605	0.403696	up	1.41642	Smp_152620	U	3.14355	up	0.153111	0.387482	0.270296	hook homolog, putative	Sjp 0205790|Protein Hook homolog 3, putative	gi|256081416 hook homolog [Schistosoma mansoni] hook homolog, putative [Schistosoma mansoni] (4e-69/cov=92%/id=82%)
Q2_P33452	0.403696	up	1.18031	Smp_126910	U	3.14355	up	0.169906	0.237106	0.203506	WD-repeat protein, putative	Sjp 0212000|IPR007190,Periodic tryptophan protein-associated region,domain-containing	gi|256072080 hypothetical protein [Schistosoma mansoni] WD-repeat protein, putative [Schistosoma mansoni] (5e-69/cov=99%/id=98%)
Q2_P36464	0.403696	up	0.797833	C916635.1	U	0.291105	up	0.314678	0.640941	0.47781	-	-	No hits
Q2_P37604	0.403696	up	1.00045	Smp_158150	U	0.430837	up	1.33099	0.0609531	0.695972	reticulocalbin, putative	Sjp 0030920|Reticulocalbin-1 precursor, putative	gi|76154977 SJCHGC08066 protein [Schistosoma japonicum] (6e-70/cov=67%/id=77%)
Q2_P38995	0.403696	up	1.07807	Sjc_0121180	U	0	up	1.02606	1.43653	1.2313	-	Sjp 0121180|expressed protein	gi|256085207 hypothetical protein [Schistosoma mansoni] expressed protein [Schistosoma mansoni] (4e-26/cov=46%/id=72%)
Q2_P39036	0.403696	up	1.60147	gi|76162589	U	0	up	0.470533	1.13225	0.801392	-	-	gi|76162589 SJCHGC04430 protein [Schistosoma japonicum] (1e-32/cov=24%/id=100%)
Q2_P39344	0.403696	up	1.11125	Sjc_0303700	U	0	up	1.5769	1.56227	1.56959	-	Sjp 0303700|expressed protein	gi|76153367 SJCHGC08324 protein [Schistosoma japonicum] (2e-62/cov=81%/id=79%)
Q2_P01335	0.429714	up	1.71879	gi|226490240	U	3.14355	up	0.169646	0.358817	0.264232	-	-	gi|226490240 Alpha-taxilin [Schistosoma japonicum] (2e-62/cov=60%/id=53%)
Q2_P01377	0.429714	up	1.21508	Smp_178730	U	0	up	1.11009	1.75418	1.43214	hypothetical protein	-	gi|256089958 hypothetical protein [Schistosoma mansoni] expressed protein [Schistosoma mansoni] (1e-78/cov=99%/id=83%)
Q2_P02090	0.429714	up	1.29277	Smp_150280	U	0	up	0.491619	1.30289	0.897256	f-box/leucine rich repeat protein, putative	Sjp 0300090|F-box/LRR-repeat protein 2, putative	gi|256080566 f-box/leucine rich repeat protein [Schistosoma mansoni] f-box/leucine rich repeat protein, putative [Schistosoma mansoni] (1e-54/cov=99%/id=90%)
Q2_P02220	0.429714	up	0.959081	Smp_153190	U	1.69381	up	0.448503	0.614482	0.531493	hypothetical protein	Sjp 0098190|expressed protein	gi|256081613 hypothetical protein [Schistosoma mansoni] expressed protein [Schistosoma mansoni] (e-138/cov=99%/id=79%)
Q2_P04192	0.429714	up	1.00522	Smp_084380	U	0.291105	up	0.274628	0.457162	0.365895	cleavage and polyadenylation specificity factor- related	Sjp 0011280|Cleavage and polyadenylation specificity factor subunit 3, putative	gi|256086716 cleavage and polyadenylation specificity factor-related [Schistosoma mansoni] cleavage and polyadenylation specificity factor-related [Schistosoma mansoni] (0.0/cov=99%/id=99%)
Q2_P05681	0.429714	up	0.830967	Smp_144220	U	3.14355	up	0.454922	0.0606944	0.257808	glycine amidinotransferase	-	gi|256078241 glycine amidinotransferase [Schistosoma mansoni] glycine amidinotransferase [Schistosoma mansoni] (0.0/cov=85%/id=98%)
Q2_P05977	0.429714	up	0.830639	Smp_033150	U	0	up	0.872359	0.709146	0.790753	hypothetical protein	-	gi|256076917 hypothetical protein [Schistosoma mansoni] expressed protein [Schistosoma mansoni] (e-119/cov=80%/id=89%)
Q2_P10536	0.429714	up	1.39121	Smp_020480	U	0	up	1.00935	0.850501	0.929928	hypothetical protein	-	gi|256074374 hypothetical protein [Schistosoma mansoni] hypothetical protein [Schistosoma mansoni] (e-104/cov=95%/id=99%)
Q2_P12548	0.429714	up	1.0029	Smp_139730	U	0.0316118	up	0.729832	0.585792	0.657812	Intraflagellar transport 81 (Carnitine deficiency-associated protein expressed in ventricle 1) (CDV-1 protein), putative	Sjp 0036790|Intraflagellar transport protein 81 homolog, putative	gi|256076767 Intraflagellar transport 81 (Carnitine deficiency-associated protein expressed in ventricle 1) (CDV-1 protein) [Schistosoma mansoni] Intraflagellar transport 81 (Carnitine deficiency-associated protein expressed in ventricle 1) (CDV-1 protein
Q2_P12784	0.429714	up	1.56849	Smp_075690	U	0	up	0.610274	0.936994	0.773634	translation elongation factor G, putative	Sjp 0080540|ko:K02355 elongation factor EF-G, putative	gi|256085074 translation elongation factor G [Schistosoma mansoni] translation elongation factor G, putative [Schistosoma mansoni] (9e-42/cov=99%/id=100%)
Q2_P14081	0.429714	up	0.963506	Smp_156390	U	0	up	1.54007	1.25144	1.39576	growth factor receptor-bound protein, putative	-	gi|256082752 growth factor receptor-bound protein [Schistosoma mansoni] growth factor receptor-bound protein, putative [Schistosoma mansoni] (6e-84/cov=99%/id=93%)
Q2_P17977	0.429714	up	0.800552	Smp_060180	U	0.0178697	up	0.494035	0.538623	0.516329	nucleoporin seh1 (sec13-like protein)	-	gi|256082130 nucleoporin seh1 (sec13-like protein) [Schistosoma mansoni] nucleoporin seh1 (sec13-like protein) [Schistosoma mansoni] (e-151/cov=89%/id=94%)
Q2_P18359	0.429714	up	1.12683	gi|256071533	U	0.291105	up	0.507308	0.338356	0.422832	-	-	gi|256071533 gamma-tubulin complex component 2 (gcp-2) [Schistosoma mansoni] gamma-tubulin complex component 2 (gcp-2), putative [Schistosoma mansoni] (e-148/cov=67%/id=93%)
Q2_P18373	0.429714	up	1.46235	Smp_149270	U	4.26212	up	-0.125102	0.881242	0.37807	hypothetical protein	-	gi|256080202 hypothetical protein [Schistosoma mansoni] expressed protein [Schistosoma mansoni] (e-108/cov=70%/id=84%)
Q2_P18465	0.429714	up	1.03659	Smp_004590	U	3.14355	up	0.175622	0.404948	0.290285	hypothetical protein	-	gi|256071176 hypothetical protein [Schistosoma mansoni] hypothetical protein [Schistosoma mansoni] (e-106/cov=97%/id=98%)
Q2_P18568	0.429714	up	0.773272	Smp_073500.x	U	0	up	0.40241	0.833278	0.617844	elongation factor tu (ef-tu), putative	Sjp 0215290|ko:K02358 elongation factor EF-Tu, putative	gi|256084618 elongation factor tu (ef-tu) [Schistosoma mansoni] elongation factor tu (ef-tu), putative [Schistosoma mansoni] (0.0/cov=76%/id=95%)
Q2_P18960	0.429714	up	0.655499	Smp_135790	U	0.291105	up	0.0992201	0.958276	0.528748	dynamin-associated protein, putative	Sjp 0037040|Intersectin-1, putative	gi|256075285 dynamin-associated protein [Schistosoma mansoni] dynamin-associated protein, putative [Schistosoma mansoni] (3e-83/cov=99%/id=100%)
Q2_P19622	0.429714	up	0.696086	Smp_000740.x	U	3.14355	up	0.113472	0.307281	0.210377	26s proteasome non-atpase regulatory subunit 4 (26s proteasomeregulatory subunit s5a)	Sjp 0217580|ko:K00889 1-phosphatidylinositol-4-phosphate 5-kinase [EC2.7.1.68], putative	gi|2623826 S5a 26s proteasome [Schistosoma mansoni] (0.0/cov=86%/id=89%)
Q2_P20252	0.429714	up	0.879413	Smp_148930	U	0.291105	up	0.347842	0.452648	0.400245	structure specific recognition protein, putative	Sjp 0035580|ko:K09272 structure-specific recognition protein 1, putative	gi|256080078 structure specific recognition protein [Schistosoma mansoni] structure specific recognition protein, putative [Schistosoma mansoni] (e-143/cov=96%/id=98%)
Q2_P20468	0.429714	up	1.43337	Smp_096240	U	0.0891082	up	0.242542	0.843434	0.542988	zinc finger protein, putative	-	gi|256088800 zinc finger protein [Schistosoma mansoni] zinc finger protein, putative [Schistosoma mansoni] (1e-89/cov=47%/id=80%)
Q2_P21261	0.429714	up	1.21565	Smp_168810	U	0.0178697	up	0.394694	1.47293	0.933811	ets, putative	Sjp 0006930|ko:K09441 GA-binding protein transcription factor, alpha, putative	gi|256087049 gabp alpha [Schistosoma mansoni] gabp alpha, putative [Schistosoma mansoni] (e-100/cov=87%/id=89%)
Q2_P21465	0.429714	up	0.707766	Smp_024490	U	0	up	0.873507	0.643052	0.75828	metal dependent hydrolase - related	Sjp 0212600|similar to UPF0160 protein C694.04c, putative	gi|256075166 metal dependent hydrolase-related [Schistosoma mansoni] metal dependent hydrolase-related [Schistosoma mansoni] (e-137/cov=99%/id=95%)
Q2_P22653	0.429714	up	0.964963	Smp_015720	U	2.34207	up	0.113231	0.401195	0.257213	GTP-binding protein-related	Sjp 0214350|ko:K06942 OLA1; Obg-like ATPase 1, putative	gi|256073441 GTP-binding protein-related [Schistosoma mansoni] GTP-binding protein-related [Schistosoma mansoni] (0.0/cov=89%/id=96%)
Q2_P22851	0.429714	up	0.739991	Smp_138640	U	4.26212	up	0.137833	0.309193	0.223513	chromatin regulatory protein sir2, putative	-	gi|256076387 chromatin regulatory protein sir2 [Schistosoma mansoni] chromatin regulatory protein sir2, putative [Schistosoma mansoni] (1e-69/cov=88%/id=80%)
Q2_P23467	0.429714	up	0.638958	Smp_036130	U	4.26212	up	0.0325217	0.445343	0.238932	phosducin-like protein (phlp)	-	gi|226470352 putative Pdc1 protein [Schistosoma japonicum] putative Pdc1 protein [Schistosoma japonicum] putative Pdc1 protein [Schistosoma japonicum] (e-107/cov=35%/id=86%)
Q2_P25363	0.429714	up	0.722959	Smp_046160	U	1.69381	up	0.147027	0.453967	0.300497	protein phosphatase inhibitor 2 (ipp-2), putative	Sjp 0035690|Protein phosphatase inhibitor 2, putative	gi|226482364 Protein phosphatase inhibitor 2 [Schistosoma japonicum] (4e-58/cov=45%/id=82%)
Q2_P26354	0.429714	up	0.653027	gi|256082991	U	0	up	0.555299	0.902095	0.728697	-	-	gi|256082991 heat shock protein 70 [Schistosoma mansoni] heat shock protein 70 (hsp70)-interacting protein, putative [Schistosoma mansoni] (e-116/cov=67%/id=100%)
Q2_P26801	0.429714	up	0.871397	Smp_176670	U	0.0178697	up	0.872404	1.6041	1.23825	histone H2A, putative	-	gi|256089337 histone H2A [Schistosoma mansoni] histone H2A, putative [Schistosoma mansoni] (2e-89/cov=63%/id=96%)
Q2_P26803	0.429714	up	1.70639	gi|256086320	U	0.0564197	up	0.236969	1.42393	0.83045	-	-	gi|256086320 hypothetical protein [Schistosoma mansoni] hypothetical protein [Schistosoma mansoni] (4e-68/cov=42%/id=97%)
Q2_P26948	0.429714	up	1.24925	Smp_172910	U	0	up	0.569942	1.02499	0.797466	protein phosphatase pp2a regulatory subunit B, putative	-	gi|256088233 protein phosphatase pp2a regulatory subunit B [Schistosoma mansoni] protein phosphatase pp2a regulatory subunit B, putative [Schistosoma mansoni] (6e-95/cov=64%/id=98%)
Q2_P26968	0.429714	up	1.15692	Smp_194770	U	0.193391	up	0.270913	0.599031	0.434972	ATP:guanidino kinase (Smc74), putative	Sjp 0200590|ko:K00933 creatine kinase [EC2.7.3.2], putative	gi|256070228 ATP:guanidino kinase (Smc74) [Schistosoma mansoni] ATP:guanidino kinase (Smc74), putative [Schistosoma mansoni] (e-118/cov=72%/id=100%)
Q2_P27157	0.429714	up	0.773406	gi|256066569	U	1.22784	up	0.463514	0.197615	0.330564	-	-	gi|256066569 peter pan-related [Schistosoma mansoni] peter pan-related [Schistosoma mansoni] (e-110/cov=95%/id=96%)
Q2_P31396	0.429714	up	1.55614	Smp_153560	U	0.0178697	up	0.466072	1.29488	0.880474	RING finger protein B (Protein rngB), putative	-	gi|256081737 RING finger protein B (Protein rngB) [Schistosoma mansoni] RING finger protein B (Protein rngB), putative [Schistosoma mansoni] (4e-77/cov=99%/id=100%)
Q2_P31715	0.429714	up	1.05129	Smp_131360	U	0.291105	up	0.353383	0.365566	0.359475	DEAD box ATP-dependent RNA helicase, putative	Sjp 0081920|ko:K01509 adenosinetriphosphatase [EC3.6.1.3], putative	gi|256073668 DEAD box ATP-dependent RNA helicase [Schistosoma mansoni] DEAD box ATP-dependent RNA helicase, putative [Schistosoma mansoni] (4e-53/cov=98%/id=95%)
Q2_P34570	0.429714	up	1.1242	Smp_157520	U	0.124453	up	0.397319	0.860727	0.629023	hypothetical protein	Sjp 0097520|ko:K09239 human immunodeficiency virus type I enhancer-binding protein, putative	gi|256083135 hypothetical protein [Schistosoma mansoni] expressed protein [Schistosoma mansoni] (4e-13/cov=98%/id=97%)
Q2_P35935	0.429714	up	1.39619	Smp_097710	U	1.22784	up	0.785579	0.118131	0.451855	hypothetical protein	-	gi|256089114 hypothetical protein [Schistosoma mansoni] expressed protein [Schistosoma mansoni] (e-128/cov=98%/id=97%)
Q2_P38308	0.429714	up	0.681025	Smp_001960	U	4.26212	up	0.240522	0.149752	0.195137	50S ribosomal protein L1, putative	-	gi|256070669 50S ribosomal protein L1 [Schistosoma mansoni] 50S ribosomal protein L1, putative [Schistosoma mansoni] (2e-33/cov=94%/id=80%)
Q2_P39007	0.429714	up	1.47895	Sjc_0035160	U	1.69381	up	0.148868	0.410847	0.279857	-	Sjp 0035160|RNA-binding motif, single-stranded-interacting protein 3, putative	gi|256086257 single-stranded DNA-binding protein mssp-1 [Schistosoma mansoni] single-stranded DNA-binding protein mssp-1, putative [Schistosoma mansoni] (4e-40/cov=107%/id=55%)
Q2_P39544	0.429714	up	0.874087	Sjc_0057330	U	0	up	1.2372	2.29817	1.76768	-	Sjp 0057330|IPR007087,Zinc finger, C2H2-type,domain-containing	gi|56753221 SJCHGC07087 protein [Schistosoma japonicum] (e-110/cov=81%/id=90%)
Q2_P01163	0.470694	up	0.628807	Smp_012570	U	1.69381	up	0.16017	0.577203	0.368686	hypothetical protein	Sjp 0300370|ko:K04510 vang-like, putative	gi|256072795 hypothetical protein [Schistosoma mansoni] expressed protein [Schistosoma mansoni] (e-114/cov=97%/id=78%)
Q2_P02607	0.470694	up	0.537675	Smp_163460.x	U	0.0178697	up	0.452984	0.441023	0.447003	hypothetical protein	Sjp 0304200|similar to UPF0549 protein C1D4.09c, putative	gi|256085272 hypothetical protein [Schistosoma mansoni] expressed protein [Schistosoma mansoni] (4e-43/cov=48%/id=100%)
Q2_P03724	0.470694	up	1.65425	Smp_096640	U	0.124453	up	0.301111	1.09915	0.700129	serine/threonine kinase	-	gi|256088873 serine/threonine protein kinase [Schistosoma mansoni] serine/threonine kinase [Schistosoma mansoni] (e-102/cov=99%/id=87%)
Q2_P04244	0.470694	up	0.972023	Smp_169280	U	0.616271	up	0.230909	0.347352	0.289131	GTP binding protein, putative	Sjp 0300640|GTP-binding protein 1, putative	gi|256087176 GTP binding protein [Schistosoma mansoni] GTP binding protein, putative [Schistosoma mansoni] (e-125/cov=87%/id=93%)
Q2_P06964	0.470694	up	0.590657	Smp_132870	U	0.291105	up	0.216611	0.518971	0.367791	DNAj homolog subfamily B member, putative	-	gi|256074178 DNAj homolog subfamily B member [Schistosoma mansoni] DNAj homolog subfamily B member, putative [Schistosoma mansoni] (6e-15/cov=16%/id=100%)
Q2_P19526	0.470694	up	1.63753	Smp_046890	U	0.291105	up	0.643695	0.32612	0.484908	protein phosphatase 2C, putative	Sjp 0085700|Protein phosphatase PTC7 homolog, putative	gi|256079476 protein phosphatase 2C [Schistosoma mansoni] protein phosphatase 2C, putative [Schistosoma mansoni] (8e-47/cov=65%/id=100%)
Q2_P20746	0.470694	up	1.70792	Smp_064020.x	U	1.22784	up	0.0276922	0.786501	0.407097	hypothetical protein	-	gi|256082860 hypothetical protein [Schistosoma mansoni] expressed protein [Schistosoma mansoni] (0.0/cov=88%/id=99%)
Q2_P20766	0.470694	up	0.900565	Smp_002230	U	0.0316118	up	0.292346	1.01432	0.653333	hypothetical protein	Sjp 0203990|ESF1 homolog, putative	gi|256070725 hypothetical protein [Schistosoma mansoni] expressed protein [Schistosoma mansoni] (0.0/cov=90%/id=85%)
Q2_P21974	0.470694	up	0.891498	Smp_132690	U	1.69381	up	0.126079	0.364788	0.245434	ruvb-like 2 (reptin)	Sjp 0087180|ko:K01529 RuvB-like protein 2 [EC:3.6.1.-], putative	gi|256074109 ruvb-like 2 (reptin) [Schistosoma mansoni] ruvb-like 2 (reptin) [Schistosoma mansoni] (0.0/cov=99%/id=93%)
Q2_P22137	0.470694	up	1.03046	Smp_023530	U	2.34207	up	0.0284088	0.734541	0.381475	nucleosome assembly protein, putative	Sjp 0007550|Nucleosome assembly protein 1-like 4, putative	gi|256074961 nucleosome assembly protein [Schistosoma mansoni] nucleosome assembly protein, putative [Schistosoma mansoni] (e-176/cov=82%/id=85%)
Q2_P22353	0.470694	up	1.07406	Smp_162940	U	0.0564197	up	0.209382	1.15178	0.680581	amine oxidase, putative	-	gi|256085056 amine oxidase [Schistosoma mansoni] amine oxidase, putative [Schistosoma mansoni] (2e-58/cov=32%/id=85%)
Q2_P23731	0.470694	up	0.928602	gi|256077004	U	0.0564197	up	0.551467	0.611206	0.581337	-	-	gi|256077004 transmemberane protein [Schistosoma mansoni] transmemberane protein, putative [Schistosoma mansoni] (e-154/cov=81%/id=99%)
Q2_P24690	0.470694	up	0.637633	Sjc_0071880	U	0.0564197	up	0.207068	1.1578	0.682433	-	Sjp 0071880|Collagen alpha-2(I) chain precursor, putative	gi|256086559 hypothetical protein [Schistosoma mansoni] expressed protein [Schistosoma mansoni] (e-149/cov=67%/id=100%)
Q2_P25883	0.470694	up	1.37828	C811195.1	U	0	up	0.613028	1.177	0.895013	-	-	No hits
Q2_P31600	0.470694	up	1.42484	Smp_180520	U	1.22784	up	0.30246	0.31563	0.309045	myotubularin-related protein	Sjp 0046500|ko:K01112 myotubularin related protein 6 [EC:3.1.3.-], putative	gi|256090528 myotubularin-related protein [Schistosoma mansoni] myotubularin-related protein [Schistosoma mansoni] (e-111/cov=99%/id=99%)
Q2_P38585	0.470694	up	1.57382	gi|226483383	U	0.0178697	up	0.489471	0.691018	0.590244	-	-	gi|226483383 Zinc finger, C2H2-type domain-containing protein [Schistosoma japonicum] (1e-25/cov=42%/id=45%)
Q2_P38633	0.470694	up	1.13777	gi|256089810	U	0	up	1.12723	1.03746	1.08235	-	-	gi|256089810 chl1 helicase homolog [Schistosoma mansoni] chl1 helicase homolog, putative [Schistosoma mansoni] (3e-29/cov=18%/id=66%)
Q2_P38836	0.470694	up	1.42679	Sjc_0112110	U	1.69381	up	0.0741431	0.548612	0.311378	-	Sjp 0112110|expressed protein	gi|256071150 hypothetical protein [Schistosoma mansoni] hypothetical protein [Schistosoma mansoni] (1e-57/cov=97%/id=52%)
Q2_P00110	0.564446	up	0.96651	Smp_024120	U	0.616271	up	0.368786	0.340456	0.354621	Ubiquinol-cytochrome c reductase complex 14 kDa protein, putative	-	gi|256075081 Ubiquinol-cytochrome c reductase complex 14 kDa protein [Schistosoma mansoni] RecName: Full=Cytochrome b-c1 complex subunit 7; AltName: Full=Ubiquinol-cytochrome c reductase complex 14 kDa protein; AltName: Full=Complex III subunit 7; AltName
Q2_P02582	0.564446	up	0.721828	Smp_049160	U	1.22784	up	0.177438	0.478653	0.328045	zinc finger protein, putative	-	gi|256079896 zinc finger protein [Schistosoma mansoni] zinc finger protein, putative [Schistosoma mansoni] (0.001/cov=22%/id=95%)
Q2_P03070	0.564446	up	1.15337	Smp_022020.x	U	0.0178697	up	0.454983	0.7461	0.600541	cpg binding protein, putative	Sjp 0081000|CpG-binding protein, putative	gi|256074659 cpg binding protein [Schistosoma mansoni] cpg binding protein, putative [Schistosoma mansoni] (2e-30/cov=61%/id=78%)
Q2_P03752	0.564446	up	1.6984	Smp_035460	U	0.864664	up	0.24685	0.392463	0.319657	nicotinate phosphoribosyltransferase, putative	-	gi|256092952 nicotinate phosphoribosyltransferase [Schistosoma mansoni] nicotinate phosphoribosyltransferase, putative [Schistosoma mansoni] (1e-64/cov=81%/id=98%)
Q2_P03896	0.564446	up	0.79981	Smp_118110	U	0.0891082	up	0.228906	1.21549	0.722197	hypothetical protein	-	gi|256069101 hypothetical protein [Schistosoma mansoni] hypothetical protein [Schistosoma mansoni] (4e-44/cov=59%/id=83%)
Q2_P05935	0.564446	up	0.58058	Smp_051210.x	U	0.0316118	up	0.33233	0.994318	0.663324	importin alpha 3,4, putative	-	gi|256080297 importin alpha 34 [Schistosoma mansoni] importin alpha 3,4, putative [Schistosoma mansoni] (e-122/cov=32%/id=98%)
Q2_P05989	0.564446	up	0.829978	Smp_127040.x	U	0	up	0.495666	0.777988	0.636827	hypothetical protein	-	gi|256072118 hypothetical protein [Schistosoma mansoni] expressed protein [Schistosoma mansoni] (4e-23/cov=24%/id=89%)
Q2_P06397	0.564446	up	0.808912	Smp_000600	U	0.616271	up	0.194899	0.470402	0.33265	notchless homolog 1	Sjp 0013780|Notchless protein homolog 1, putative	gi|256070395 notchless homolog 1 [Schistosoma mansoni] notchless homolog 1 [Schistosoma mansoni] (0.0/cov=90%/id=97%)
Q2_P08477	0.564446	up	1.02423	Smp_033130	U	0.0316118	up	0.45327	0.642513	0.547892	hypothetical protein	Sjp 0027580|IPR006677,tRNA intron endonuclease, catalytic C-terminal;IPR008973,C2 calcium/lipid-binding region, CaLB,domain-containing	gi|256076913 hypothetical protein [Schistosoma mansoni] expressed protein [Schistosoma mansoni] (2e-51/cov=99%/id=98%)
Q2_P13075	0.564446	up	1.25124	Smp_157660	U	3.14355	up	0.330522	0.113287	0.221904	DEAD box ATP-dependent RNA helicase, putative	Sjp 0218700|ko:K01529 DEAD (Asp-Glu-Ala-Asp) box polypeptide 47 [EC:3.6.1.-], putative	gi|256083176 DEAD box ATP-dependent RNA helicase [Schistosoma mansoni] DEAD box ATP-dependent RNA helicase, putative [Schistosoma mansoni] (9e-43/cov=99%/id=88%)
Q2_P13237	0.564446	up	1.23265	Smp_153290	U	0	up	1.40157	1.51296	1.45726	cement precursor protein 3B variant 3, putative	Sjp 0012030|IPR001450,4Fe-4S ferredoxin, iron-sulfur binding,domain-containing	gi|256081640 cement precursor protein 3B variant 3 [Schistosoma mansoni] cement precursor protein 3B variant 3, putative [Schistosoma mansoni] (6e-89/cov=99%/id=100%)
Q2_P15026	0.564446	up	1.10173	Smp_156480	U	0	up	0.778069	0.97352	0.875795	hypothetical protein	-	gi|256082805 hypothetical protein [Schistosoma mansoni] expressed protein [Schistosoma mansoni] (5e-67/cov=99%/id=88%)
Q2_P18011	0.564446	up	0.962752	Smp_142300	U	0.124453	up	0.549926	0.363476	0.456701	polypyrimidine tract binding protein, putative	Sjp 0301020|Regulator of differentiation 1, putative	gi|256077594 polypyrimidine tract binding protein [Schistosoma mansoni] polypyrimidine tract binding protein, putative [Schistosoma mansoni] (0.0/cov=97%/id=100%)
Q2_P18298	0.564446	up	0.873708	Smp_067810	U	0.616271	up	0.273978	0.549523	0.41175	protein kinase	-	gi|256083537 protein kinase [Schistosoma mansoni] protein kinase [Schistosoma mansoni] (0.0/cov=58%/id=98%)
Q2_P18469	0.564446	up	0.504837	Smp_005230.x	U	2.34207	up	0.0427343	0.496057	0.269396	EF hand containing protein	-	gi|256071323 reticulocalbin [Schistosoma mansoni] reticulocalbin, putative [Schistosoma mansoni] (e-172/cov=61%/id=94%)
Q2_P18552	0.564446	up	0.590187	Smp_030300.x	U	0.124453	up	0.175266	1.02524	0.600253	endoplasmin, putative	Sjp 0012140|ko:K09487 heat shock protein 90kDa beta, putative	gi|7673568 endoplasmin [Schistosoma mansoni] (0.0/cov=90%/id=93%)
Q2_P18627	0.564446	up	0.776708	Smp_013570	U	0	up	1.31093	2.12454	1.71774	hypothetical protein	Sjp 0208760|expressed protein	gi|256073020 hypothetical protein [Schistosoma mansoni] hypothetical protein [Schistosoma mansoni] (e-118/cov=71%/id=94%)
Q2_P19000	0.564446	up	0.507188	Smp_115060	U	0.291105	up	0.34767	0.328081	0.337876	hypothetical protein	Sjp 0083680|ko:K06961 KRR1, small subunit (SSU) processome component, homolog (yeast), putative	gi|256068106 hypothetical protein [Schistosoma mansoni] expressed protein [Schistosoma mansoni] (2e-60/cov=99%/id=100%)
Q2_P19465	0.564446	up	0.634143	Smp_055960	U	0.0891082	up	0.292181	0.623047	0.457614	ubiquitin-conjugating enzyme E2r, putative	Sjp 0015960|ko:K02207 ubiquitin-conjugating enzyme E2 R, putative	gi|256081230 ubiquitin-conjugating enzyme E2r [Schistosoma mansoni] ubiquitin-conjugating enzyme E2r, putative [Schistosoma mansoni] (e-151/cov=92%/id=92%)
Q2_P20472	0.564446	up	0.716843	Smp_158740	U	0.0891082	up	0.186368	0.885307	0.535837	hypothetical protein	-	gi|256052352 hypothetical protein [Schistosoma mansoni] expressed protein [Schistosoma mansoni] (0.0/cov=77%/id=90%)
Q2_P20754	0.564446	up	0.664321	Smp_022140	U	0	up	0.753342	1.02212	0.887733	serine/threonine-protein kinase rio1 (rio kinase 1), putative	Sjp 0090620|ko:K07178 RIO kinase 1, putative	gi|256074684 serine/threonine-protein kinase rio1 (rio kinase 1) [Schistosoma mansoni] serine/threonine-protein kinase rio1 (rio kinase 1), putative [Schistosoma mansoni] (0.0/cov=98%/id=99%)
Q2_P21273	0.564446	up	0.692784	C804607.1	U	3.14355	up	0.11339	0.386319	0.249854	-	-	No hits
Q2_P21911	0.564446	up	1.24891	gi|256086930	U	0	up	0.849854	0.947376	0.898615	-	-	gi|256086930 apoptosis inhibitor [Schistosoma mansoni] apoptosis inhibitor, putative [Schistosoma mansoni] (6e-26/cov=62%/id=98%)
Q2_P23369	0.564446	up	0.797658	Smp_080280.x	U	0.193391	up	0.17401	0.959372	0.566691	tfiia large subunit, putative	-	gi|256085875 tfiia large subunit [Schistosoma mansoni] tfiia large subunit, putative [Schistosoma mansoni] (0.0/cov=67%/id=84%)
Q2_P24234	0.564446	up	0.574098	Smp_077400	U	0.124453	up	0.179137	0.791762	0.485449	autophagocytosis protein aut1-related	-	gi|256085399 autophagocytosis protein aut1-related [Schistosoma mansoni] autophagocytosis protein aut1-related [Schistosoma mansoni] (0.0/cov=64%/id=96%)
Q2_P24590	0.564446	up	0.6321	Smp_140950	U	0	up	0.455725	0.794153	0.624939	transcription factor mrg-related	Sjp 0061420|Mortality factor 4-like protein 1, putative	gi|256077270 transcription factor mrg-related [Schistosoma mansoni] transcription factor mrg-related [Schistosoma mansoni] (e-172/cov=56%/id=87%)
Q2_P24681	0.564446	up	0.653655	Smp_147680	U	0.0891082	up	0.515954	0.490355	0.503154	EF hand containing protein, putative	Sjp 0101290|Reticulocalbin-3 precursor, putative	gi|256079632 reticulocalbin [Schistosoma mansoni] reticulocalbin, putative [Schistosoma mansoni] (1e-96/cov=85%/id=92%)
Q2_P26579	0.564446	up	0.737222	Smp_072640	U	4.26212	up	0.0963136	0.306353	0.201333	SPFH domain / Band 7 family protein, putative	Sjp 0302870|Stomatin-like protein 2, putative	gi|170522567 stomatin-like protein 2 [Schistosoma mansoni] (e-177/cov=79%/id=92%)
Q2_P26633	0.564446	up	0.667494	Smp_025510	U	0.430837	up	0.136926	0.686233	0.411579	skd/vacuolar sorting, putative	-	gi|256075365 skd/vacuolar sorting [Schistosoma mansoni] skd/vacuolar sorting, putative [Schistosoma mansoni] (0.009/cov=6%/id=100%)
Q2_P30767	0.564446	up	0.858831	gi|256076122	U	0.124453	up	0.169786	0.860082	0.514934	-	-	gi|256076122 ribonuclease p/mrp subunit [Schistosoma mansoni] ribonuclease p/mrp subunit, putative [Schistosoma mansoni] (9e-08/cov=57%/id=92%)
Q2_P30843	0.564446	up	0.67147	C905732.1	U	0	up	0.96527	1.95966	1.46247	-	-	No hits
Q2_P32114	0.564446	up	0.883832	Smp_139060	U	0.291105	up	0.156677	1.01621	0.586445	hypothetical protein	-	gi|256076544 hypothetical protein [Schistosoma mansoni] hypothetical protein [Schistosoma mansoni] (3e-09/cov=53%/id=66%)
Q2_P35539	0.564446	up	1.15418	gi|256079024	U	0.864664	up	0.629625	0.150002	0.389813	-	-	gi|256079024 hypothetical protein [Schistosoma mansoni] hypothetical protein [Schistosoma mansoni] (4e-10/cov=19%/id=96%)
Q2_P36176	0.564446	up	0.622894	Smp_185990	U	0.0564197	up	0.529953	0.401105	0.465529	hypothetical protein	Sjp 0304200|similar to UPF0549 protein C1D4.09c, putative	gi|256092237 hypothetical protein [Schistosoma mansoni] conserved hypothetical protein [Schistosoma mansoni] (1e-24/cov=78%/id=98%)
Q2_P37687	0.564446	up	1.19265	gi|241953113	U	0	up	0.613681	0.863095	0.738388	-	-	gi|241953113 conserved hypothetical protein [Candida dubliniensis CD36] conserved hypothetical protein [Candida dubliniensis CD36] (0.83/cov=86%/id=29%)
Q2_P38599	0.564446	up	1.20037	gi|256087098	U	0.291105	up	0.193136	0.845695	0.519415	-	-	gi|256087098 hypothetical protein [Schistosoma mansoni] conserved hypothetical protein [Schistosoma mansoni] (4e-15/cov=20%/id=57%)
Q2_P01066	0.763931	up	0.898739	Smp_155120	U	4.26212	up	0.15832	0.447232	0.302776	synaptic ras gtpase activating protein, syngap, putative	Sjp 0037470|Ras GTPase-activating protein gap-2, putative	gi|256082329 synaptic ras gtpase activating protein syngap [Schistosoma mansoni] synaptic ras gtpase activating protein, syngap, putative [Schistosoma mansoni] (e-125/cov=94%/id=89%)
Q2_P01381	0.763931	up	1.10111	Smp_136160.x	U	2.34207	up	0.548806	0.088876	0.318841	hypothetical protein	-	gi|256075419 hypothetical protein [Schistosoma mansoni] expressed protein [Schistosoma mansoni] (1e-45/cov=35%/id=96%)
Q2_P02069	0.763931	up	1.06087	Smp_140700	U	0.430837	up	0.445766	0.334951	0.390359	serine/threonine kinase	Sjp 0066980|Serine/threonine kinase NLK, putative	gi|256077171 serine/threonine protein kinase [Schistosoma mansoni] serine/threonine kinase [Schistosoma mansoni] (7e-50/cov=75%/id=98%)
Q2_P02413	0.763931	up	1.45334	Smp_090370	U	0.616271	up	0.381312	0.285571	0.333442	hypothetical protein	Sjp 0212200|similar to Nucleoporin 50 kDa, putative	gi|256087830 hypothetical protein [Schistosoma mansoni] expressed protein [Schistosoma mansoni] (e-104/cov=99%/id=98%)
Q2_P03868	0.763931	up	0.90358	Smp_032770	U	0.0316118	up	0.572657	0.397592	0.485125	cassette chromosome recombinase b, putative	-	gi|256076836 cassette chromosome recombinase b [Schistosoma mansoni] cassette chromosome recombinase b, putative [Schistosoma mansoni] (e-118/cov=99%/id=94%)
Q2_P03871	0.763931	up	0.550539	Smp_042050	U	0.0316118	up	0.45925	0.987522	0.723386	hypothetical protein	-	gi|256078536 hypothetical protein [Schistosoma mansoni] expressed protein [Schistosoma mansoni] (e-119/cov=100%/id=99%)
Q2_P04093	0.763931	up	1.16186	gi|256089051	U	0	up	1.16434	2.11677	1.64055	-	-	gi|256089051 hypothetical protein [Schistosoma mansoni] expressed protein [Schistosoma mansoni] (6e-14/cov=69%/id=42%)
Q2_P05530	0.763931	up	0.461996	gi|56752985	U	0.430837	up	0.249856	0.53927	0.394563	-	-	gi|56752985 SJCHGC02374 protein [Schistosoma japonicum] (7e-74/cov=41%/id=81%)
Q2_P07134	0.763931	up	1.74769	Smp_139600	U	0.0178697	up	0.412778	0.787991	0.600385	zinc finger protein, putative	Sjp 0301100|Zinc finger protein Gfi-1, putative	gi|256076722 zinc finger protein [Schistosoma mansoni] zinc finger protein, putative [Schistosoma mansoni] (1e-62/cov=99%/id=61%)
Q2_P07427	0.763931	up	0.422763	Smp_000890.x	U	2.34207	up	0.224428	0.208599	0.216513	mitotic phosphoprotein 44	-	gi|256070465 mitotic phosphoprotein 44 [Schistosoma mansoni] mitotic phosphoprotein 44 [Schistosoma mansoni] (2e-86/cov=63%/id=94%)
Q2_P10286	0.763931	up	1.07824	Smp_131070	U	0.616271	up	0.457643	0.546272	0.501958	condensin, putative	Sjp 0010330|ko:K06677 condensin complex subunit 1, putative	gi|256073561 condensin [Schistosoma mansoni] condensin, putative [Schistosoma mansoni] (e-109/cov=98%/id=97%)
Q2_P12226	0.763931	up	0.842993	Smp_136080	U	0.0316118	up	1.23658	0.437987	0.837286	cell adhesion molecule, putative	Sjp 0134550|IPR013151,Immunoglobulin;IPR003598,Immunoglobulin subtype 2;IPR003599,Immunoglobulin subtype;IPR007110,Immunoglobulin-like,domain-containing	gi|256075381 cell adhesion molecule [Schistosoma mansoni] cell adhesion molecule, putative [Schistosoma mansoni] (2e-87/cov=99%/id=99%)
Q2_P16116	0.763931	up	0.516125	Smp_069910.x	U	0.193391	up	0.26504	0.612908	0.438974	hypothetical protein	-	gi|256083957 hypothetical protein [Schistosoma mansoni] expressed protein [Schistosoma mansoni] (8e-57/cov=75%/id=88%)
Q2_P18188	0.763931	up	0.623522	Smp_097720	U	0	up	0.481069	0.678745	0.579907	pinn, putative	-	gi|256089116 pinn [Schistosoma mansoni] pinn, putative [Schistosoma mansoni] (0.0/cov=64%/id=80%)
Q2_P18798	0.763931	up	0.57774	Smp_031770.x	U	0.616271	up	-0.0163631	0.959113	0.471375	tropomyosin, putative	Sjp 0214670|ko:K09290 tropomyosin 3, putative	gi|256076625 tropomyosin [Schistosoma mansoni] RecName: Full=Tropomyosin-2; AltName: Full=Tropomyosin II; Short=TMII; Short=SmTMII tropomyosin [Schistosoma mansoni] tropomyosin, putative [Schistosoma mansoni] (e-130/cov=60%/id=90%)
Q2_P19466	0.763931	up	0.750479	Smp_059790.x	U	0.430837	up	0.135572	0.727878	0.431725	transketolase	Sjp 0211850|ko:K00615 transketolase [EC2.2.1.1], putative	gi|256082057 transketolase [Schistosoma mansoni] transketolase [Schistosoma mansoni] (0.0/cov=81%/id=99%)
Q2_P19886	0.763931	up	0.728874	Smp_076990	U	0.0564197	up	0.408165	0.678099	0.543132	hypothetical protein	Sjp 0038280|Protein TSSC1, putative	gi|256085324 hypothetical protein [Schistosoma mansoni] expressed protein [Schistosoma mansoni] (0.0/cov=87%/id=100%)
Q2_P20202	0.763931	up	0.727399	Sjc_0037110	U	0.0178697	up	0.404593	0.717853	0.561223	-	Sjp 0037110|ko:K01647 citrate synthase [EC2.3.3.1], putative	gi|56759284 SJCHGC00653 protein [Schistosoma japonicum] (0.0/cov=77%/id=93%)
Q2_P20584	0.763931	up	1.34511	Smp_144600	U	0.291105	up	0.376613	1.00108	0.688848	guanine-nucleotide-exchange-factor, putative	-	gi|256078372 guanine-nucleotide-exchange-factor [Schistosoma mansoni] guanine-nucleotide-exchange-factor, putative [Schistosoma mansoni] (0.0/cov=99%/id=95%)
Q2_P21310	0.763931	up	1.19973	Smp_162880	U	0	up	0.699931	1.53366	1.1168	putative neutral sphingomyelinase	-	gi|256085040 neutral sphingomyelinase [Schistosoma mansoni] putative neutral sphingomyelinase [Schistosoma mansoni] (2e-90/cov=41%/id=100%)
Q2_P22758	0.763931	up	0.606747	Sjc_0218030	U	2.34207	up	0.112356	0.39388	0.253118	-	Sjp 0218030|ko:K10370 tropomodulin, putative	gi|256071007 tropomodulin [Schistosoma mansoni] tropomodulin, putative [Schistosoma mansoni] (0.0/cov=64%/id=96%)
Q2_P23579	0.763931	up	1.40599	Smp_008830	U	0.291105	up	0.265181	0.575261	0.420221	helicase, putative	Sjp 0053770|ko:K01529 SWI/SNF related, matrix associated, actin dependent regulator of chromatin, subfamily a, member 5 [EC:3.6.1.-], putative	gi|256072060 helicase [Schistosoma mansoni] helicase, putative [Schistosoma mansoni] (1e-97/cov=69%/id=92%)
Q2_P24093	0.763931	up	0.818879	C808453.1	U	2.34207	up	0.233441	0.415409	0.324425	-	-	No hits
Q2_P25013	0.763931	up	0.427307	Smp_027340	U	0	up	1.00238	0.724337	0.863359	insulin-inducedprotein, putative	-	gi|256075741 insulin-inducedprotein [Schistosoma mansoni] insulin-inducedprotein, putative [Schistosoma mansoni] (e-114/cov=56%/id=94%)
Q2_P25025	0.763931	up	0.445708	Smp_123340	U	2.34207	up	0.269327	0.165436	0.217382	hypothetical protein	Sjp 0302800|IPR011510,Sterile alpha motif homology 2;IPR001660,Sterile alpha motif SAM;IPR010993,Sterile alpha motif homology,domain-containing	gi|256070740 hypothetical protein [Schistosoma mansoni] expressed protein [Schistosoma mansoni] (0.0/cov=90%/id=96%)
Q2_P25181	0.763931	up	0.95625	Smp_016410	U	0.0316118	up	0.38522	0.674823	0.530021	Ran-binding protein, putative	-	gi|256073571 ran-binding protein [Schistosoma mansoni] ran-binding protein, putative [Schistosoma mansoni] (e-159/cov=96%/id=86%)
Q2_P25183	0.763931	up	0.680925	Smp_005210	U	1.69381	up	0.787233	0.532596	0.659914	histone deacetylase 1	-	gi|256071317 histone deacetylase [Schistosoma mansoni] term=histone deacetylase 1;db_xref=PMID:18977200;with=UniProt:A5H658;evidence=tra cea ble author statement [Schistosoma mansoni] (2e-85/cov=60%/id=91%)
Q2_P27114	0.763931	up	0.636141	gi|256076059	U	0.864664	up	0.402113	0.417484	0.409798	-	-	gi|256076059 calbindin-32 [Schistosoma mansoni] calbindin-32, putative [Schistosoma mansoni] (1e-54/cov=47%/id=100%)
Q2_P35994	0.763931	up	1.18466	Smp_141240	U	0.124453	up	0.371379	0.620202	0.49579	rna binding motif protein, putative	-	gi|256092948 rna binding motif protein [Schistosoma mansoni] rna binding motif protein, putative [Schistosoma mansoni] (e-128/cov=93%/id=97%)
Q2_P36043	0.763931	up	1.14289	gi|256073126	U	0.0891082	up	0.699282	0.426476	0.562879	-	-	gi|256073126 synaptotagmin [Schistosoma mansoni] synaptotagmin, putative [Schistosoma mansoni] (3e-20/cov=28%/id=78%)
Q2_P38430	0.763931	up	0.608611	Sjc_0030020	U	0	up	0.640297	1.07073	0.855514	-	Sjp 0030020|IPR001005,Myb, DNA-binding;IPR009057,Homeodomain-like,domain-containing	gi|56757952 SJCHGC04320 protein [Schistosoma japonicum] (e-105/cov=89%/id=94%)
Q2_P39179	0.763931	up	1.23207	Sjc_0306400	U	1.69381	up	0.557521	0.106329	0.331925	-	Sjp 0306400|Aminomethyltransferase, mitochondrial precursor, putative	gi|76155538 SJCHGC04473 protein [Schistosoma japonicum] (3e-59/cov=82%/id=75%)
Q2_P00704	0.867387	up	0.530932	Smp_067900	U	0.291105	up	0.270587	0.548124	0.409356	cdc37-related	Sjp 0022970|ko:K09554 cell division cycle protein 37, putative	gi|256083550 cdc37-related [Schistosoma mansoni] cdc37-related [Schistosoma mansoni] (0.0/cov=86%/id=93%)
Q2_P01513	0.867387	up	0.539683	Sjc_0048560	U	3.14355	up	0.199005	0.183529	0.191267	-	Sjp 0048560|Conserved hypothetical protein	gi|56756729 SJCHGC09336 protein [Schistosoma japonicum] (e-110/cov=57%/id=68%)
Q2_P01932	0.867387	up	0.761124	Smp_086460	U	0.864664	up	0.0689127	0.719411	0.394162	tho2 protein, putative	-	gi|256087152 tho2 protein [Schistosoma mansoni] tho2 protein, putative [Schistosoma mansoni] (5e-53/cov=95%/id=56%)
Q2_P02120	0.867387	up	1.21161	Smp_019190	U	0	up	1.04745	1.55125	1.29935	step II splicing factor slu7, putative	Sjp 0087170|Pre-mRNA-splicing factor SLU7, putative	gi|256074111 step II splicing factor slu7 [Schistosoma mansoni] step II splicing factor slu7, putative [Schistosoma mansoni] (0.0/cov=97%/id=94%)
Q2_P02943	0.867387	up	1.87536	gi|226490264	U	4.26212	up	-0.0210012	0.562587	0.270793	-	-	gi|226490264 Integral membrane protein GPR177 [Schistosoma japonicum] (8e-84/cov=81%/id=74%)
Q2_P03339	0.867387	up	0.685127	Smp_045710.x	U	2.34207	up	0.143489	0.485487	0.314488	snf7-related	-	gi|256079234 snf7-related [Schistosoma mansoni] snf7-related [Schistosoma mansoni] (e-100/cov=56%/id=92%)
Q2_P03899	0.867387	up	1.00172	Smp_127730	U	0.0178697	up	0.816085	1.18144	0.998763	ATP-citrate synthase, putative	Sjp 0027600|ko:K01648 ATP citrate (pro-S)-lyase [EC2.3.3.8], putative	gi|256072375 ATP-citrate synthase [Schistosoma mansoni] ATP-citrate synthase, putative [Schistosoma mansoni] (0.0/cov=96%/id=97%)
Q2_P07179	0.867387	up	0.490953	Smp_091750	U	0.0316118	up	0.345684	0.825672	0.585678	hypothetical protein	-	gi|256088079 hypothetical protein [Schistosoma mansoni] expressed protein [Schistosoma mansoni] (5e-97/cov=49%/id=87%)
Q2_P11663	0.867387	up	0.664051	Smp_043010	U	1.22784	up	0.103234	0.621788	0.362511	cement precursor protein 3B variant 2, putative	-	gi|256078727 cement precursor protein 3B variant 2 [Schistosoma mansoni] cement precursor protein 3B variant 2, putative [Schistosoma mansoni] (1e-59/cov=97%/id=66%)
Q2_P16745	0.867387	up	0.826548	gi|256090061	U	0	up	0.750282	1.00908	0.879681	-	-	gi|256090061 hypothetical protein [Schistosoma mansoni] hypothetical protein [Schistosoma mansoni] (0.043/cov=24%/id=94%)
Q2_P18226	0.867387	up	1.05745	Smp_029700	U	0.0178697	up	0.430355	0.990426	0.710391	Splicing factor, arginine/serine-rich 12 (Serine-arginine-rich-splicing regulatory protein 86) (SRrp86) (Splicing regulatory protein 508) (SRrp508), putative	Sjp 0011960|NF-kappa-B-activating protein, putative	gi|256076228 splicing regulatory protein [Schistosoma mansoni] Splicing factor, arginine/serine-rich 12 (Serine-arginine-rich-splicing regulatory protein 86) (SRrp86) (Splicing regulatory protein 508) (SRrp508), putative [Schistosoma mansoni] (1e-78/cov=5
Q2_P18873	0.867387	up	1.03116	Smp_163600	U	0	up	0.718061	1.16349	0.940773	lim homeobox protein, putative	-	gi|256085314 lim homeobox protein [Schistosoma mansoni] lim homeobox protein, putative [Schistosoma mansoni] (e-156/cov=64%/id=95%)
Q2_P19305	0.867387	up	0.983347	Smp_044820	U	0.291105	up	0.265243	0.911475	0.588359	hypothetical protein	-	gi|256079053 hypothetical protein [Schistosoma mansoni] expressed protein [Schistosoma mansoni] (5e-38/cov=40%/id=100%)
Q2_P20986	0.867387	up	0.777967	Smp_042230	U	1.69381	up	0.139808	0.425924	0.282866	hypothetical protein	Sjp 0003500|FIC domain-containing protein, putative	gi|256078578 hypothetical protein [Schistosoma mansoni] expressed protein [Schistosoma mansoni] (e-142/cov=117%/id=82%)
Q2_P21862	0.867387	up	0.484423	Smp_174890	U	0	up	0.506244	0.882488	0.694366	hypothetical protein	Sjp 0093060|IPR001367,Iron dependent repressor,domain-containing	gi|256088773 hypothetical protein [Schistosoma mansoni] expressed protein [Schistosoma mansoni] (6e-89/cov=85%/id=87%)
Q2_P22807	0.867387	up	0.941801	Smp_164050	U	0.291105	up	0.417088	0.528835	0.472962	hypothetical protein	Sjp 0020410|O-phosphoseryl-tRNA(Sec) selenium transferase, putative	gi|256085458 hypothetical protein [Schistosoma mansoni] expressed protein [Schistosoma mansoni] (2e-56/cov=99%/id=90%)
Q2_P24795	0.867387	up	0.610431	Smp_105180	U	0.864664	up	0.341658	0.28193	0.311794	Pre-mRNA-splicing factor CWC25, putative	Sjp 0303390|expressed protein	gi|256090649 Pre-mRNA-splicing factor CWC25 [Schistosoma mansoni] Pre-mRNA-splicing factor CWC25, putative [Schistosoma mansoni] (e-135/cov=88%/id=79%)
Q2_P25233	0.867387	up	1.09918	Smp_100130.x	U	0.430837	up	0.25885	0.665657	0.462254	hypothetical protein	Sjp 0209140|CD2 antigen cytoplasmic tail-binding protein 2, putative	gi|256089455 hypothetical protein [Schistosoma mansoni] expressed protein [Schistosoma mansoni] (2e-98/cov=86%/id=84%)
Q2_P26575	0.867387	up	1.55169	Smp_080820	U	1.69381	up	0.641466	0.0787096	0.360088	G-protein coupled receptor fragment, putative	-	gi|256085979 G-protein coupled receptor fragment [Schistosoma mansoni] G-protein coupled receptor fragment, putative [Schistosoma mansoni] (2e-49/cov=63%/id=69%)
Q2_P32333	0.867387	up	0.803081	Smp_076530	U	0.193391	up	0.35653	0.483645	0.420088	regulator of chromosome condensation, putative	Sjp 0077900|Regulator of chromosome condensation, putative	gi|256085223 regulator of chromosome condensation [Schistosoma mansoni] regulator of chromosome condensation, putative [Schistosoma mansoni] (3e-37/cov=99%/id=89%)
Q2_P32730	0.867387	up	0.942244	Smp_135020	U	1.69381	up	0.197678	0.428169	0.312923	oxalate:formate antiporter, putative	-	gi|256075010 oxalate:formate antiporter [Schistosoma mansoni] oxalate:formate antiporter, putative [Schistosoma mansoni] (2e-32/cov=99%/id=98%)
Q2_P33998	0.867387	up	0.962925	C911828.1	U	0	up	1.21005	1.5431	1.37658	-	-	No hits
Q2_P38708	0.867387	up	0.800103	gi|56756278	U	0	up	0.672871	1.29404	0.983456	-	-	gi|56756278 SJCHGC02438 protein [Schistosoma japonicum] (1e-28/cov=22%/id=90%)
Q2_P39791	0.867387	up	0.626539	Sjc_0036880	U	0.0564197	up	0.739308	1.40834	1.07382	-	Sjp 0036880|AP-3 complex subunit delta-1, putative	gi|76154636 SJCHGC08301 protein [Schistosoma japonicum] (2e-96/cov=62%/id=100%)
Q2_P01035	0.949735	up	0.799558	gi|256083277	U	0.291105	up	0.361344	0.39752	0.379432	-	-	gi|256083277 hypothetical protein [Schistosoma mansoni] expressed protein [Schistosoma mansoni] (e-169/cov=79%/id=92%)
Q2_P01085	0.949735	up	0.801171	Smp_123640	U	0	up	0.978589	1.4846	1.2316	serine/threonine kinase	Sjp 0030520|ko:K08291 G protein-coupled receptor kinase [EC2.7.11.16], putative	gi|256070828 serine/threonine protein kinase [Schistosoma mansoni] serine/threonine kinase [Schistosoma mansoni] (6e-78/cov=99%/id=92%)
Q2_P01276	0.949735	up	1.19119	gi|256090523	U	0	up	0.699334	0.981793	0.840563	-	-	gi|256090523 prion-like-(q/n-rich)-domain-bearing protein protein [Schistosoma mansoni] prion-like-(q/n-rich)-domain-bearing protein protein [Schistosoma mansoni] (2e-56/cov=98%/id=93%)
Q2_P02561	0.949735	up	0.827837	Smp_176430.x	U	1.69381	up	-0.0453842	1.09186	0.52324	pleckstrin homology domain containing family G, putative	-	gi|256089240 pleckstrin homology domain containing family G [Schistosoma mansoni] pleckstrin homology domain containing family G, putative [Schistosoma mansoni] (e-138/cov=99%/id=88%)
Q2_P04063	0.949735	up	0.906664	Smp_038530	U	0	up	1.75821	2.51188	2.13504	map kinase phosphatase, putative	Sjp 0104300|ko:K04459 dual specificity phosphatase, putative	gi|256077845 map kinase phosphatase [Schistosoma mansoni] map kinase phosphatase, putative [Schistosoma mansoni] (e-148/cov=99%/id=99%)
Q2_P05130	0.949735	up	0.617429	Smp_007170	U	0.430837	up	0.196949	0.524536	0.360742	hypothetical protein	-	gi|256071749 hypothetical protein [Schistosoma mansoni] expressed protein [Schistosoma mansoni] (0.0/cov=50%/id=93%)
Q2_P05349	0.949735	up	1.50951	Smp_014820	U	0.124453	up	0.139187	1.01684	0.578013	hypothetical protein	Sjp 0109110|expressed protein	gi|256073277 hypothetical protein [Schistosoma mansoni] expressed protein [Schistosoma mansoni] (5e-81/cov=80%/id=78%)
Q2_P05925	0.949735	up	0.502061	Sjc_0301990	U	0	up	0.482342	1.31449	0.898414	-	Sjp 0301990|expressed protein	gi|256090794 26S proteasome non-ATPase regulatory subunit [Schistosoma mansoni] 26S proteasome non-ATPase regulatory subunit, putative [Schistosoma mansoni] (0.0/cov=73%/id=88%)
Q2_P07454	0.949735	up	0.767808	Smp_105970.x	U	0	up	0.432827	1.00441	0.718619	hypothetical protein	-	gi|256090790 hypothetical protein [Schistosoma mansoni] expressed protein [Schistosoma mansoni] (0.0/cov=75%/id=93%)
Q2_P13617	0.949735	up	0.585281	Smp_144430	U	0.291105	up	0.424766	1.16125	0.793008	formin-like	Sjp 0309230|Formin-like protein 3, putative	gi|256078318 formin-like [Schistosoma mansoni] formin-like [Schistosoma mansoni] (9e-43/cov=87%/id=100%)
Q2_P13968	0.949735	up	0.831222	Smp_122850	U	1.69381	up	0.0187683	0.842812	0.43079	host cell factor-related	-	gi|256070578 host cell factor-related [Schistosoma mansoni] host cell factor-related [Schistosoma mansoni] (1e-42/cov=56%/id=96%)
Q2_P16492	0.949735	up	1.26526	Smp_180070	U	0.0564197	up	0.364652	0.707046	0.535849	gem-associated protein 5 (gemin5), putative	-	gi|256090402 gem-associated protein 5 (gemin5) [Schistosoma mansoni] gem-associated protein 5 (gemin5), putative [Schistosoma mansoni] (3e-52/cov=99%/id=98%)
Q2_P16525	0.949735	up	0.819434	Smp_077850	U	0.0178697	up	0.803704	0.474506	0.639105	actin, putative	Sjp 0134170|Actin, putative	gi|256085496 actin [Schistosoma mansoni] actin, putative [Schistosoma mansoni] (1e-77/cov=99%/id=99%)
Q2_P17054	0.949735	up	0.623833	Smp_141860	U	0.864664	up	0.396355	0.602903	0.499629	heat containing protein, putative	-	gi|256077454 heat containing protein [Schistosoma mansoni] heat containing protein, putative [Schistosoma mansoni] (2e-78/cov=89%/id=97%)
Q2_P18393	0.949735	up	0.881292	Smp_161080	U	0	up	1.84862	2.38269	2.11565	ran binding protein 9-related	Sjp 0311550|similar to Uncharacterized protein C1259.12c, putative	gi|256084275 ran binding protein 9-related [Schistosoma mansoni] ran binding protein 9-related [Schistosoma mansoni] (e-155/cov=98%/id=89%)
Q2_P19208	0.949735	up	0.55307	Smp_018030	U	2.34207	up	0.270716	0.201836	0.236276	hypothetical protein	-	gi|256073855 hypothetical protein [Schistosoma mansoni] expressed protein [Schistosoma mansoni] (e-140/cov=63%/id=86%)
Q2_P19357	0.949735	up	0.900907	Smp_012930	U	0	up	0.705132	0.617331	0.661231	inosine-5-monophosphate dehydrogenase, putative	Sjp 0061360|ko:K00088 IMP dehydrogenase [EC1.1.1.205], putative	gi|256072875 inosine-5-monophosphate dehydrogenase [Schistosoma mansoni] inosine-5-monophosphate dehydrogenase, putative [Schistosoma mansoni] (0.0/cov=79%/id=99%)
Q2_P20576	0.949735	up	0.649598	Smp_004680	U	0	up	1.73502	2.5015	2.11826	interferon-related developmental regulator- related	Sjp 0202390|Interferon-related developmental regulator 1, putative	gi|256071198 interferon-related developmental regulator-related [Schistosoma mansoni] interferon-related developmental regulator-related [Schistosoma mansoni] (0.0/cov=91%/id=97%)
Q2_P21120	0.949735	up	0.905829	Smp_048620	U	0.0891082	up	0.532133	0.476946	0.50454	exosome complex exonuclease rrp45 (polymyositis/scleroderma autoantigen 1) (ribosomal rna processing protein 45), putative	Sjp 0087950|ko:K03678 exoribonuclease related to ribonuclease PH, putative	gi|256079799 exonuclease rrp45 [Schistosoma mansoni] exosome complex exonuclease rrp45 (polymyositis/scleroderma autoantigen 1) (ribosomal rna processing protein 45), putative [Schistosoma mansoni] (2e-99/cov=77%/id=94%)
Q2_P23059	0.949735	up	1.47818	Smp_130460	U	0.291105	up	0.44898	0.344829	0.396905	hypothetical protein	Sjp 0006100|Conserved oligomeric Golgi complex component 3, putative	gi|256073354 hypothetical protein [Schistosoma mansoni] expressed protein [Schistosoma mansoni] (8e-78/cov=89%/id=91%)
Q2_P24592	0.949735	up	0.759761	Smp_019950	U	0.0178697	up	0.81037	0.469248	0.639809	protein phosphatase 1 inhibitor potentiated by protein kinase C, putative	-	gi|256074267 protein phosphatase 1 inhibitor potentiated by protein kinase C [Schistosoma mansoni] protein phosphatase 1 inhibitor potentiated by protein kinase C, putative [Schistosoma mansoni] (6e-54/cov=31%/id=88%)
Q2_P24626	0.949735	up	0.581997	Smp_132670.x	U	0.291105	up	0.0136786	1.08586	0.549772	myosin regulatory light chain, putative	-	gi|256074105 myosin regulatory light chain [Schistosoma mansoni] myosin regulatory light chain, putative [Schistosoma mansoni] (3e-93/cov=26%/id=96%)
Q2_P27331	0.949735	up	0.616292	Smp_126740	U	2.34207	up	0.146994	0.375488	0.261241	protein kinase	-	gi|256072015 protein kinase [Schistosoma mansoni] protein kinase [Schistosoma mansoni] (4e-78/cov=94%/id=79%)
Q2_P27582	0.949735	up	0.938247	Smp_191500	U	3.14355	up	-0.128639	0.842325	0.356843	hypothetical protein	-	gi|256069164 hypothetical protein [Schistosoma mansoni] hypothetical protein [Schistosoma mansoni] (1e-61/cov=70%/id=90%)
Q2_P31265	0.949735	up	0.646208	Smp_134790	U	0.0178697	up	0.880992	0.480572	0.680782	transcription initiation factor iid, 28 kD subunit-related	Sjp 0007650|ko:K03135 transcription initiation factor TFIID subunit D9, putative	gi|256074941 transcription initiation factor iid 28 kD subunit-related [Schistosoma mansoni] transcription initiation factor iid, 28 kD subunit-related [Schistosoma mansoni] (2e-25/cov=98%/id=100%)
Q2_P35572	0.949735	up	0.962317	Smp_123320	U	4.26212	up	0.206744	0.320733	0.263739	helicase, putative	-	gi|256070735 helicase [Schistosoma mansoni] helicase, putative [Schistosoma mansoni] (1e-79/cov=97%/id=87%)
Q2_P37130	0.949735	up	1.01376	Smp_169700.x	U	0.0178697	up	1.3151	0.312157	0.81363	hypothetical protein	-	gi|256087277 hypothetical protein [Schistosoma mansoni] expressed protein [Schistosoma mansoni] (5e-11/cov=97%/id=78%)
Q2_P38586	0.949735	up	0.689976	gi|28190030	U	0.0891082	up	0.303452	0.761501	0.532477	-	-	gi|28190030 putative AFG3-like protein 2 [Schistosoma japonicum] (2e-49/cov=40%/id=99%)
Q2_P38785	0.949735	up	0.879383	gi|76155266	U	0.0178697	up	0.338541	1.06678	0.702659	-	-	gi|76155266 SJCHGC09362 protein [Schistosoma japonicum] (5e-25/cov=31%/id=81%)
Q2_P38875	0.949735	up	0.863755	gi|257206070	U	0.0564197	up	0.364557	0.666722	0.515639	-	-	gi|257206070 adiponectin receptor 2 [Schistosoma japonicum] (6e-24/cov=29%/id=100%)
Q2_P00786	1.16148	up	1.06461	Smp_008260.x	U	0.193391	up	0.148578	0.952833	0.550705	glycogen synthase kinase 3-related (gsk3), putative	Sjp 0026020|ko:K08822 glycogen synthase kinase 3 alpha, putative	gi|256071959 glycogen synthase kinase 3-related (gsk3) (cmgc group III) [Schistosoma mansoni] glycogen synthase kinase 3-related (gsk3) (cmgc group III) [Schistosoma mansoni] (0.0/cov=41%/id=100%)
Q2_P00970	1.16148	up	1.70015	gi|256085040	U	0	up	0.61879	1.36782	0.993304	-	-	gi|256085040 neutral sphingomyelinase [Schistosoma mansoni] putative neutral sphingomyelinase [Schistosoma mansoni] (2e-57/cov=62%/id=99%)
Q2_P02760	1.16148	up	1.43964	Smp_087810	U	0.124453	up	0.525155	0.336208	0.430681	GTP binding protein, putative	Sjp 0206400|ko:K06948 GNL2, guanine nucleotide binding protein-like 2 (nucleolar), putative	gi|256087318 GTP binding protein [Schistosoma mansoni] GTP binding protein, putative [Schistosoma mansoni] (0.0/cov=99%/id=97%)
Q2_P05822	1.16148	up	0.443458	Smp_129340	U	1.22784	up	0.0232262	0.648484	0.335855	hypothetical protein	-	gi|60701569 SJCHGC09833 protein [Schistosoma japonicum] (0.45/cov=13%/id=47%)
Q2_P06122	1.16148	up	0.445804	Smp_012280	U	4.26212	up	0.154608	0.230506	0.192557	hypothetical protein	-	gi|256072736 hypothetical protein [Schistosoma mansoni] expressed protein [Schistosoma mansoni] (e-163/cov=61%/id=85%)
Q2_P06758	1.16148	up	1.45275	Sjc_0041520	U	0.0178697	up	0.472231	0.848861	0.660546	-	Sjp 0041520|ko:K09522 DnaJ homolog, subfamily C, member 2, putative	gi|256090788 zuotin related factor [Schistosoma mansoni] zuotin related factor [Schistosoma mansoni] (4e-88/cov=64%/id=84%)
Q2_P06974	1.16148	up	0.612745	Smp_081570	U	0.0891082	up	0.226027	0.87765	0.551838	ebna2 binding protein P100, putative	Sjp 0100020|Staphylococcal nuclease domain-containing protein 1, putative	gi|256052595 ebna2 binding protein P100 [Schistosoma mansoni] ebna2 binding protein P100, putative [Schistosoma mansoni] (0.0/cov=43%/id=93%)
Q2_P07576	1.16148	up	0.494285	Sjc_0005880	U	0	up	0.77441	0.889065	0.831738	-	Sjp 0005880|ko:K03265 peptide chain release factor eRF subunit 1, putative	gi|256083319 eukaryotic peptide chain release factor subunit [Schistosoma mansoni] eukaryotic peptide chain release factor subunit, putative [Schistosoma mansoni] (0.0/cov=46%/id=93%)
Q2_P07800	1.16148	up	0.377589	Smp_024880.x	U	2.34207	up	0.127372	0.289638	0.208505	eif-1a, putative	-	gi|256075252 eif-1a [Schistosoma mansoni] eif-1a, putative [Schistosoma mansoni] (4e-65/cov=43%/id=80%)
Q2_P10838	1.16148	up	1.09199	Smp_062420.x	U	0.616271	up	0.364795	0.357485	0.36114	heat shock protein 70 (hsp70)-interacting protein, putative	-	gi|256082563 heat shock protein 70 [Schistosoma mansoni] heat shock protein 70 (hsp70)-interacting protein, putative [Schistosoma mansoni] (0.079/cov=18%/id=70%)
Q2_P11360	1.16148	up	1.26547	gi|256072990	U	0.864664	up	-0.0499991	0.963058	0.45653	-	-	gi|256072990 myocyte-specific enhancer factor 2a [Schistosoma mansoni] myocyte-specific enhancer factor 2a, putative [Schistosoma mansoni] (2e-22/cov=37%/id=100%)
Q2_P14224	1.16148	up	1.33241	Smp_143030	U	0	up	0.574215	0.898007	0.736111	cullin, putative	Sjp 0014600|ko:K10612 cullin 5, putative	gi|256077826 cullin [Schistosoma mansoni] cullin, putative [Schistosoma mansoni] (1e-55/cov=99%/id=100%)
Q2_P14912	1.16148	up	0.552582	gi|256084364	U	0.0891082	up	0.424651	0.397624	0.411138	-	-	gi|256084364 programmed cell death protein [Schistosoma mansoni] programmed cell death, putative [Schistosoma mansoni] (8e-30/cov=100%/id=52%)
Q2_P16144	1.16148	up	0.715927	Smp_120640.x	U	0	up	0.614086	1.13126	0.872671	hypothetical protein	-	No hits
Q2_P17902	1.16148	up	0.394893	Smp_089640.x	U	1.69381	up	0.198214	0.267891	0.233052	succinate dehydrogenase iron-sulfur protein, putative	Sjp 0062650|ko:K00235 succinate dehydrogenase (ubiquinone) iron-sulfur protein precursor, putative	gi|256087662 succinate dehydrogenase iron-sulfur protein [Schistosoma mansoni] succinate dehydrogenase iron-sulfur protein, putative [Schistosoma mansoni] (e-151/cov=85%/id=95%)
Q2_P18260	1.16148	up	1.36751	Smp_027450	U	0	up	0.695916	0.608165	0.65204	hypothetical protein	Sjp 0064970|expressed protein	gi|256075766 hypothetical protein [Schistosoma mansoni] expressed protein [Schistosoma mansoni] (e-114/cov=93%/id=93%)
Q2_P18320	1.16148	up	0.609721	Smp_077880.x	U	0.0178697	up	1.37246	0.495198	0.933827	annexin, putative	-	gi|256085502 annexin [Schistosoma mansoni] annexin, putative [Schistosoma mansoni] (0.0/cov=72%/id=100%)
Q2_P18524	1.16148	up	0.609889	Smp_040720.x	U	1.69381	up	-0.00945209	0.914991	0.45277	hypothetical protein	-	gi|256078290 hypothetical protein [Schistosoma mansoni] expressed protein [Schistosoma mansoni] (e-103/cov=52%/id=100%)
Q2_P18588	1.16148	up	0.651022	Smp_139430	U	1.69381	up	0.316702	0.299075	0.307889	phosphoinositol 4-phosphate adaptor protein, putative	Sjp 0214450|ko:K08051 pleckstrin homology domain containing, family A (phosphoinositide, putative	gi|256076655 phosphoinositol 4-phosphate adaptor protein [Schistosoma mansoni] phosphoinositol 4-phosphate adaptor protein, putative [Schistosoma mansoni] (e-151/cov=91%/id=100%)
Q2_P18634	1.16148	up	0.753567	Smp_083080.x	U	0.193391	up	0.206742	0.832191	0.519467	hypothetical protein	Sjp 0004180|similar to Activator of 90 kDa heat shock protein ATPase homolog 1, putative	gi|256086426 hypothetical protein [Schistosoma mansoni] expressed protein [Schistosoma mansoni] (0.0/cov=81%/id=97%)
Q2_P21453	1.16148	up	1.18974	Smp_047200.x	U	0.0564197	up	0.403426	0.698051	0.550739	60S ribosomal protein L3, putative	Sjp 0213900|ko:K02925 large subunit ribosomal protein L3e, putative	gi|256079531 60S ribosomal protein L3 [Schistosoma mansoni] 60S ribosomal protein L3, putative [Schistosoma mansoni] (0.0/cov=95%/id=90%)
Q2_P25431	1.16148	up	1.4718	Smp_062080	U	1.22784	up	0.884447	-0.0536775	0.415385	serpin, putative	-	gi|2623846 unknown [Schistosoma mansoni] (e-135/cov=43%/id=99%)
Q2_P26220	1.16148	up	1.20216	Smp_027400	U	0.193391	up	0.206135	0.61424	0.410188	tyrosine kinase	Sjp 0015230|ko:K08253 non-specific protein-tyrosine kinase [EC2.7.10.2], putative	gi|256075755 tyrosine kinase [Schistosoma mansoni] tyrosine kinase [Schistosoma mansoni] (3e-57/cov=89%/id=75%)
Q2_P26397	1.16148	up	0.678269	Smp_047370	U	0.291105	up	0.23102	0.494947	0.362983	malate dehydrogenase, putative	-	gi|256079564 malate dehydrogenase [Schistosoma mansoni] malate dehydrogenase, putative [Schistosoma mansoni] (e-166/cov=62%/id=89%)
Q2_P26484	1.16148	up	0.801012	Smp_035360	U	0	up	0.58552	0.809659	0.697589	hypothetical protein	-	gi|256092934 hypothetical protein [Schistosoma mansoni] expressed protein [Schistosoma mansoni] (2e-69/cov=90%/id=82%)
Q2_P27906	1.16148	up	0.45132	Smp_013050	U	1.22784	up	0.315397	0.214074	0.264736	hypothetical protein	Sjp 0006790|IPR006571,TLDc,domain-containing	gi|256072907 hypothetical protein [Schistosoma mansoni] expressed protein [Schistosoma mansoni] (1e-31/cov=99%/id=100%)
Q2_P28220	1.16148	up	0.991901	C901905.1	U	0.0178697	up	0.297928	1.33612	0.817024	-	-	No hits
Q2_P32328	1.16148	up	0.627649	Smp_098920	U	0.616271	up	0.226864	0.332828	0.279846	hypothetical protein	Sjp 0306650|expressed protein	gi|256089267 hypothetical protein [Schistosoma mansoni] expressed protein [Schistosoma mansoni] (9e-35/cov=57%/id=96%)
Q2_P34412	1.16148	up	0.849246	Smp_126720	U	0	up	0.60733	1.12638	0.866856	hypothetical protein	Sjp 0058660|Pre-mRNA-splicing factor ISY1 homolog, putative	gi|256072003 hypothetical protein [Schistosoma mansoni] expressed protein [Schistosoma mansoni] (1e-49/cov=99%/id=87%)
Q2_P35557	1.16148	up	0.72893	Smp_049000	U	0.0178697	up	0.514814	0.724081	0.619447	arginine/serine rich splicing factor sf4/14, putative	Sjp 0077380|Splicing factor 4, putative	gi|256079870 arginine/serine rich splicing factor sf4/14 [Schistosoma mansoni] arginine/serine rich splicing factor sf4/14, putative [Schistosoma mansoni] (2e-51/cov=73%/id=84%)
Q2_P35765	1.16148	up	0.704395	Smp_057600	U	0	up	0.74165	0.458006	0.599828	hypothetical protein	-	gi|256081583 hypothetical protein [Schistosoma mansoni] expressed protein [Schistosoma mansoni] (e-119/cov=84%/id=86%)
Q2_P35943	1.16148	up	1.34082	C915698.1	U	0.0316118	up	1.17058	0.388246	0.779413	-	-	No hits
Q2_P38566	1.16148	up	1.32793	Sjc_0071900	U	0.124453	up	0.256765	0.757956	0.50736	-	Sjp 0071900|DIS3-like exonuclease 1, putative	gi|256084634 ribonuclease II-related [Schistosoma mansoni] ribonuclease II-related [Schistosoma mansoni] (5e-64/cov=72%/id=58%)
Q2_P38844	1.16148	up	0.87659	gi|256073837	U	0.193391	up	0.392952	0.742515	0.567733	-	-	gi|256073837 cell division cycle 20 (fizzy)-related [Schistosoma mansoni] cell division cycle 20 (fizzy)-related [Schistosoma mansoni] (4e-22/cov=19%/id=94%)
Q2_P38924	1.16148	up	1.33541	Sjc_0312960	U	0	up	0.971933	1.12773	1.04983	-	Sjp 0312960|expressed protein	gi|256084097 hypothetical protein [Schistosoma mansoni] expressed protein [Schistosoma mansoni] (3e-49/cov=65%/id=59%)
Q2_P39040	1.16148	up	0.906918	gi|76162556	U	3.14355	up	0.449332	0.0561018	0.252717	-	-	gi|76162556 SJCHGC03899 protein [Schistosoma japonicum] (2e-44/cov=34%/id=100%)
Q2_P00286	1.26719	up	0.689048	Smp_028440.x	U	0.291105	up	0.295165	0.525225	0.410195	adenosylhomocysteinase, putative	Sjp 0009180|ko:K01251 adenosylhomocysteinase [EC3.3.1.1], putative	gi|256075974 adenosylhomocysteinase [Schistosoma mansoni] adenosylhomocysteinase, putative [Schistosoma mansoni] (0.0/cov=76%/id=100%)
Q2_P00532	1.26719	up	0.989842	Smp_078420.x	U	0.124453	up	0.283261	0.865361	0.574311	pre-mRNA splicing factor, putative	Sjp 0032640|Pre-mRNA-processing factor 6, putative	gi|256085583 pre-mRNA splicing factor [Schistosoma mansoni] pre-mRNA splicing factor, putative [Schistosoma mansoni] (2e-78/cov=97%/id=100%)
Q2_P01030	1.26719	up	0.898224	Smp_180230	U	1.69381	up	0.0452791	0.826802	0.43604	hypothetical protein	Sjp 0042150|Basigin precursor, putative	gi|256090468 hypothetical protein [Schistosoma mansoni] expressed protein [Schistosoma mansoni] (1e-69/cov=98%/id=100%)
Q2_P01346	1.26719	up	0.970389	Smp_097660	U	0.616271	up	0.226787	0.492756	0.359772	DEAD box ATP-dependent RNA helicase, putative	Sjp 0207480|ATP-dependent RNA helicase eIF4A, putative	gi|256089106 DEAD box ATP-dependent RNA helicase [Schistosoma mansoni] DEAD box ATP-dependent RNA helicase, putative [Schistosoma mansoni] (e-105/cov=43%/id=100%)
Q2_P05008	1.26719	up	0.8547	Smp_004040	U	0.193391	up	0.275973	0.600485	0.438229	transcriptional adaptor 2 (ada2)-related	-	gi|256071073 transcriptional adaptor 2 (ada2)-related [Schistosoma mansoni] transcriptional adaptor 2 (ada2)-related [Schistosoma mansoni] (1e-37/cov=58%/id=98%)
Q2_P05904	1.26719	up	0.709952	Smp_077670	U	4.26212	up	0.203097	0.25652	0.229809	hypothetical protein	Sjp 0020400|ko:K00599 TRMT11, C6orf75; tRNA methyltransferase 11 homolog [EC:2.1.1.-], putative	gi|256085462 hypothetical protein [Schistosoma mansoni] expressed protein [Schistosoma mansoni] (3e-49/cov=45%/id=100%)
Q2_P06192	1.26719	up	0.605994	Smp_102490	U	1.22784	up	0.306999	0.197322	0.252161	hypothetical protein	Sjp 0206820|expressed protein	gi|256090099 hypothetical protein [Schistosoma mansoni] expressed protein [Schistosoma mansoni] (e-103/cov=85%/id=100%)
Q2_P06256	1.26719	up	0.628932	Smp_131250	U	0.0891082	up	0.448415	0.476502	0.462458	NDRG4 protein (S33 family)	Sjp 0206540|Protein NDRG3, putative	gi|29841008 similar to XM_080170 misexpression suppressor of KSR 2 in Drosophila melanogaster [Schistosoma japonicum] (0.0/cov=94%/id=86%)
Q2_P06821	1.26719	up	0.959999	Smp_156630	U	1.69381	up	0.0739688	0.718929	0.396449	hypothetical protein	Sjp 0063450|similar to UPF0577 protein KIAA1324-like homolog precursor, putative	gi|256082842 hypothetical protein [Schistosoma mansoni] expressed protein [Schistosoma mansoni] (e-138/cov=99%/id=94%)
Q2_P06900	1.26719	up	0.813772	gi|56754405	U	4.26212	up	0.248559	0.311976	0.280267	-	-	gi|56754405 SJCHGC06953 protein [Schistosoma japonicum] (2e-59/cov=81%/id=76%)
Q2_P09702	1.26719	up	1.05	Smp_188110	U	4.26212	up	-0.0414504	0.535351	0.24695	Hypothetical protein, putative	-	gi|256068043 hypothetical protein [Schistosoma mansoni] Hypothetical protein, putative [Schistosoma mansoni] (8e-52/cov=99%/id=100%)
Q2_P12830	1.26719	up	0.821608	Smp_146490	U	3.14355	up	0.194176	0.315583	0.25488	hypothetical protein	-	No hits
Q2_P14579	1.26719	up	1.23088	Smp_160220.x	U	0.616271	up	0.925318	0.220949	0.573133	hypothetical protein	-	gi|256084004 hypothetical protein [Schistosoma mansoni] expressed protein [Schistosoma mansoni] (2e-89/cov=99%/id=90%)
Q2_P15094	1.26719	up	0.944725	Smp_141140	U	0	up	0.548068	0.847777	0.697922	TFIID subunit , putative	-	gi|256092850 TFIID subunit [Schistosoma mansoni] TFIID subunit , putative [Schistosoma mansoni] (0.026/cov=42%/id=46%)
Q2_P17479	1.26719	up	0.460684	Smp_046450	U	0.616271	up	0.245112	0.439756	0.342434	hypothetical protein	-	gi|256079383 hypothetical protein [Schistosoma mansoni] expressed protein [Schistosoma mansoni] (1e-13/cov=21%/id=100%)
Q2_P17980	1.26719	up	0.819984	Smp_149900	U	1.22784	up	0.209612	0.39212	0.300866	chaperonin containing t-complex protein 1, eta subunit, tcph, putative	Sjp 0211340|ko:K09499 T-complex protein 1 subunit eta, putative	gi|256080438 chaperonin containing t-complex protein 1 eta subunit tcph [Schistosoma mansoni] chaperonin containing t-complex protein 1, eta subunit, tcph, putative [Schistosoma mansoni] (0.0/cov=95%/id=96%)
Q2_P19432	1.26719	up	0.576964	Smp_090030	U	0.0564197	up	0.813265	0.319405	0.566335	hypothetical protein	Sjp 0212160|Conserved hypothetical protein	gi|256087740 hypothetical protein [Schistosoma mansoni] expressed protein [Schistosoma mansoni] (4e-80/cov=99%/id=100%)
Q2_P19965	1.26719	up	1.32179	Smp_040460	U	0.291105	up	0.195966	0.668954	0.43246	hypothetical protein	-	gi|256078235 hypothetical protein [Schistosoma mansoni] expressed protein [Schistosoma mansoni] (2e-48/cov=44%/id=100%)
Q2_P20096	1.26719	up	0.423879	Smp_053510.x	U	0	up	0.647896	0.683858	0.665877	aspartyl-tRNA synthetase, putative	Sjp 0051950|ko:K01876 aspartyl-tRNA synthetase [EC6.1.1.12], putative	gi|256080758 aspartyl-tRNA synthetase [Schistosoma mansoni] aspartyl-tRNA synthetase, putative [Schistosoma mansoni] (0.0/cov=91%/id=100%)
Q2_P20125	1.26719	up	0.507227	Sjc_0064600	U	0.291105	up	0.227606	0.46819	0.347898	-	Sjp 0064600|expressed protein	gi|76153122 SJCHGC06854 protein [Schistosoma japonicum] (2e-49/cov=81%/id=65%)
Q2_P21068	1.26719	up	0.546515	Smp_046740	U	0.864664	up	0.048893	0.75371	0.401301	dihydrolipoamide dehydrogenase	Sjp 0205700|ko:K00382 dihydrolipoamide dehydrogenase [EC1.8.1.4], putative	gi|256079440 dihydrolipoamide dehydrogenase [Schistosoma mansoni] dihydrolipoamide dehydrogenase [Schistosoma mansoni] (0.0/cov=78%/id=99%)
Q2_P21673	1.26719	up	0.807713	Smp_043970	U	0.291105	up	0.292797	0.326983	0.30989	DNAj homolog subfamily C member, putative	Sjp 0014880|ko:K09528 DnaJ homolog, subfamily C, member 8, putative	gi|256078878 DNAj homolog subfamily C member [Schistosoma mansoni] DNAj homolog subfamily C member, putative [Schistosoma mansoni] (e-107/cov=95%/id=93%)
Q2_P22216	1.26719	up	0.561445	Smp_173320	U	0.124453	up	0.346134	0.431209	0.388671	tubulin tyrosine ligase-related	Sjp 0025750|ko:K06047 Tubulin-tyrosine ligase [EC:6.3.2.25], putative	gi|256088349 tubulin tyrosine ligase [Schistosoma mansoni] tubulin tyrosine ligase-related [Schistosoma mansoni] (e-113/cov=86%/id=99%)
Q2_P24812	1.26719	up	0.479518	Smp_049880	U	0.430837	up	0.404315	0.311703	0.358009	nuclear pore glycoprotein P62, putative	-	gi|256080046 nuclear pore glycoprotein P62 [Schistosoma mansoni] nuclear pore glycoprotein P62, putative [Schistosoma mansoni] (0.0/cov=90%/id=71%)
Q2_P27570	1.26719	up	1.05403	Smp_167160	U	0.124453	up	0.884091	0.376875	0.630483	hypothetical protein	-	gi|256086406 hypothetical protein [Schistosoma mansoni] expressed protein [Schistosoma mansoni] (e-127/cov=99%/id=87%)
Q2_P29946	1.26719	up	1.20111	Smp_057020	U	4.26212	up	0.154404	0.308227	0.231315	DEAD box ATP-dependent RNA helicase, putative	-	gi|256081487 DEAD box ATP-dependent RNA helicase [Schistosoma mansoni] DEAD box ATP-dependent RNA helicase, putative [Schistosoma mansoni] (3e-56/cov=99%/id=87%)
Q2_P31606	1.26719	up	0.820228	Smp_076540	U	3.14355	up	0.687839	-0.0262474	0.330796	hypothetical protein	Sjp 0077930|Leucine-rich repeat-containing protein 48, putative	gi|256085225 hypothetical protein [Schistosoma mansoni] expressed protein [Schistosoma mansoni] (e-109/cov=99%/id=99%)
Q2_P31888	1.26719	up	1.40348	Smp_157740	U	0.864664	up	0.0830715	0.633738	0.358405	RNA polymerase Rpb1, putative	-	gi|256083198 RNA polymerase Rpb1 [Schistosoma mansoni] RNA polymerase Rpb1, putative [Schistosoma mansoni] (3e-34/cov=99%/id=100%)
Q2_P33195	1.26719	up	0.984259	Smp_194630	U	0.616271	up	-0.0238657	1.15603	0.566081	hypothetical protein	Sjp 0099740|Serine/threonine-protein kinase MARK2, putative	gi|256070172 hypothetical protein [Schistosoma mansoni] expressed protein [Schistosoma mansoni] (2e-66/cov=84%/id=98%)
Q2_P36470	1.26719	up	0.435206	Smp_021070	U	0.124453	up	0.504975	0.286668	0.395821	GTP-binding protein-animal, putative	-	gi|256074477 GTP-binding protein-animal [Schistosoma mansoni] GTP-binding protein-animal, putative [Schistosoma mansoni] (1e-10/cov=90%/id=100%)
Q2_P36529	1.26719	up	0.930509	C916758.1	U	0.0316118	up	0.41403	1.02623	0.720129	-	-	No hits
Q2_P37771	1.26719	up	0.747627	Smp_148530	U	0.291105	up	0.216975	0.744395	0.480685	heat shock protein hsp16, putative	Sjp 0107970|Small heat shock protein p36, putative	gi|256079917 heat shock protein 16 [Schistosoma mansoni] heat shock protein hsp16, putative [Schistosoma mansoni] (2e-86/cov=119%/id=69%)
Q2_P37895	1.26719	up	1.15348	Smp_143750	U	2.34207	up	0.267901	0.265197	0.266549	metazoan probable membrane protein, putative	Sjp 0005490|Transmembrane protein 63A, putative	gi|256078089 metazoan probable membrane protein [Schistosoma mansoni] metazoan probable membrane protein, putative [Schistosoma mansoni] (9e-97/cov=93%/id=100%)
Q2_P38298	1.26719	up	0.457204	Smp_038820	U	2.34207	up	0.144107	0.339479	0.241793	NADPH dependent diflavin oxidoreductase, putative	-	gi|256077924 diflavin oxidoreductase [Schistosoma mansoni] NADPH dependent diflavin oxidoreductase, putative [Schistosoma mansoni] (9e-24/cov=57%/id=96%)
Q2_P38457	1.26719	up	0.8562	gi|256073885	U	0.0178697	up	0.418336	1.0455	0.73192	-	-	gi|256073885 jumonji domain containing protein [Schistosoma mansoni] jumonji domain containing protein, putative [Schistosoma mansoni] (6e-51/cov=55%/id=89%)
Q2_P38942	1.26719	up	0.911155	Sjc_0207390	U	0	up	0.616927	0.695312	0.65612	-	Sjp 0207390|expressed protein	gi|256088331 hypothetical protein [Schistosoma mansoni] hypothetical protein [Schistosoma mansoni] (2e-12/cov=99%/id=35%)
Q2_P38972	1.26719	up	1.27112	Sjc_0044050	U	3.14355	up	0.027289	0.658039	0.342664	-	Sjp 0044050|Golgin subfamily A member 3, putative	gi|256088133 UDP-galactose transporter [Schistosoma mansoni] UDP-galactose transporter, putative [Schistosoma mansoni] (9e-38/cov=95%/id=52%)
Q2_P39514	1.26719	up	1.06834	gi|56754633	U	0.0891082	up	0.34944	0.882706	0.616073	-	-	gi|56754633 SJCHGC02694 protein [Schistosoma japonicum] (e-156/cov=80%/id=84%)
Q2_P39895	1.26719	up	0.472413	gi|226480050	U	0.0564197	up	0.317493	0.597681	0.457587	-	-	gi|226480050 small subunit ribosomal protein S5 [Schistosoma japonicum] (1e-36/cov=31%/id=81%)
Q2_P00092	1.51784	up	0.386709	Smp_034410.x	U	1.69381	up	0.116908	0.412869	0.264888	cathepsin F (C01 family)	-	gi|256077197 cathepsin F (C01 family) [Schistosoma mansoni] cathepsin F (C01 family) [Schistosoma mansoni] (3e-71/cov=46%/id=100%)
Q2_P01040	1.51784	up	0.445097	Smp_047190	U	3.14355	up	0.00395625	0.520537	0.262247	serine/threonine kinase	-	gi|256079529 serine/threonine protein kinase [Schistosoma mansoni] serine/threonine kinase [Schistosoma mansoni] (e-105/cov=96%/id=86%)
Q2_P01171	1.51784	up	1.41916	Smp_049380.x	U	0.0178697	up	0.480268	1.0613	0.770786	chimerin-related rho- gtpase-activating protein	-	gi|256079945 chimerin-related rho-gtpase-activating protein [Schistosoma mansoni] chimerin-related rho-gtpase-activating protein [Schistosoma mansoni] chimerin-related rho-gtpase-activating protein [Schistosoma mansoni] chimerin-related rho-gtpase-activat
Q2_P01648	1.51784	up	1.39799	Smp_031000.x	U	1.69381	up	-0.00111791	0.627389	0.313135	cullin, putative	Sjp 0300330|ko:K03869 cullin 3, putative	gi|256076504 cullin [Schistosoma mansoni] cullin, putative [Schistosoma mansoni] (0.0/cov=92%/id=96%)
Q2_P03126	1.51784	up	0.665346	Smp_052350	U	0	up	0.566638	1.36622	0.966431	TRABID protein (C64 family)	Sjp 0026540|Zinc finger Ran-binding domain-containing protein 1, putative	gi|256080535 TRABID protein (C64 family) [Schistosoma mansoni] TRABID protein (C64 family) [Schistosoma mansoni] (0.0/cov=99%/id=89%)
Q2_P04064	1.51784	up	0.62008	Smp_129330	U	0.291105	up	0.564054	0.404189	0.484122	beta ketothiolase	-	gi|256072956 acetyl-CoA C-acetyltransferase [Schistosoma mansoni] Acetyl-CoA acetyltransferase, cytosolic (ACAT2); acetyl-CoA C-acetyltransferase; acetyl-CoA C-acyltransferase; beta ketothiolase [Schistosoma mansoni] (3e-77/cov=98%/id=89%)
Q2_P05217	1.51784	up	0.453991	Smp_070200	U	2.34207	up	-0.0106767	0.570235	0.279779	ribonucleic acid binding protein S1, putative	Sjp 0214110|RNA-binding protein with serine-rich domain 1, putative	gi|256084012 ribonucleic acid binding protein S1 [Schistosoma mansoni] ribonucleic acid binding protein S1, putative [Schistosoma mansoni] (0.0/cov=81%/id=78%)
Q2_P05651	1.51784	up	0.448863	Smp_035110	U	0	up	0.748779	1.10169	0.925236	hypothetical protein	-	gi|226486450 Protein CHMP7 [Schistosoma japonicum] (5e-45/cov=50%/id=67%)
Q2_P06687	1.51784	up	0.380637	Smp_094060	U	0	up	0.634156	0.886165	0.76016	phenylalanyl-tRNA synthetase beta chain, putative	Sjp 0300830|ko:K01890 phenylalanyl-tRNA synthetase beta chain [EC6.1.1.20B], putative	gi|256088450 phenylalanyl-tRNA synthetase subunit beta [Schistosoma mansoni] phenylalanyl-tRNA synthetase beta chain, putative [Schistosoma mansoni] (e-150/cov=99%/id=99%)
Q2_P06788	1.51784	up	1.16454	gi|256072514	U	0.0178697	up	0.697745	1.03854	0.868143	-	-	gi|256072514 oxysterol-binding protein 1 [Schistosoma mansoni] oxysterol-binding protein 1,, putative [Schistosoma mansoni] (2e-83/cov=79%/id=99%)
Q2_P07898	1.51784	up	0.591709	Smp_042270.x	U	2.34207	up	0.0657723	0.481017	0.273395	26S protease regulatory subunit 6a, putative	Sjp 0003450|ko:K03065 26S proteasome regulatory subunit T5, putative	gi|256078588 26S protease regulatory subunit 6a [Schistosoma mansoni] 26S protease regulatory subunit 6a, putative [Schistosoma mansoni] (e-100/cov=74%/id=100%)
Q2_P08283	1.51784	up	0.871711	Smp_180610	U	2.34207	up	-0.0526135	1.04445	0.495916	hypothetical protein	Sjp 0096590|Conserved hypothetical protein	gi|256066497 hypothetical protein [Schistosoma mansoni] expressed protein [Schistosoma mansoni] (2e-35/cov=99%/id=81%)
Q2_P11077	1.51784	up	0.741787	Sjc_0133130	U	0.291105	up	0.215484	0.673492	0.444488	-	Sjp 0133130|IPR000194,ATPase, F1/V1/A1 complex, alpha/beta subunit, nucleotide-binding,domain-containing	gi|256052137 hypothetical protein [Schistosoma mansoni] hypothetical protein [Schistosoma mansoni] (4e-09/cov=31%/id=96%)
Q2_P13673	1.51784	up	0.938118	Smp_138050.x	U	0.864664	up	0.211435	0.495982	0.353709	polypyrimidine tract binding protein, putative	Sjp 0099930|Polypyrimidine tract-binding protein 1, putative	gi|256076161 polypyrimidine tract binding protein [Schistosoma mansoni] polypyrimidine tract binding protein, putative [Schistosoma mansoni] (2e-46/cov=98%/id=84%)
Q2_P16121	1.51784	up	0.628428	Sjc_0206560	U	0	up	0.658878	1.14196	0.900421	-	Sjp 0206560|Probable tRNA pseudouridine synthase 2, putative	gi|226478798 putative tRNA pseudouridine synthase 2 [Schistosoma japonicum] (6e-89/cov=89%/id=77%)
Q2_P16140	1.51784	up	0.703561	Smp_073560.x	U	0.430837	up	1.36158	0.0739324	0.717755	G beta-like protein gbl	-	gi|256084638 G beta-like protein gbl [Schistosoma mansoni] G beta-like protein gbl [Schistosoma mansoni] (2e-53/cov=50%/id=98%)
Q2_P16958	1.51784	up	0.652708	Smp_028060	U	4.26212	up	0.255378	0.174102	0.21474	hypothetical protein	-	gi|256075889 hypothetical protein [Schistosoma mansoni] expressed protein [Schistosoma mansoni] (2e-27/cov=92%/id=85%)
Q2_P17948	1.51784	up	1.06136	Smp_174710	U	0.0178697	up	1.20125	0.67916	0.940203	Spindle assembly checkpoint component MAD1 (Mitotic arrest deficient protein 1), putative	Sjp 0076400|ko:K06638 mitotic spindle assembly checkpoint protein MAD1, putative	gi|256088712 Spindle assembly checkpoint component MAD1 (Mitotic arrest deficient protein 1) [Schistosoma mansoni] Spindle assembly checkpoint component MAD1 (Mitotic arrest deficient protein 1), putative [Schistosoma mansoni] (2e-74/cov=56%/id=76%)
Q2_P18233	1.51784	up	1.09833	Smp_145600	U	0.124453	up	0.263107	0.721958	0.492533	hypothetical protein	-	gi|256078812 hypothetical protein [Schistosoma mansoni] expressed protein [Schistosoma mansoni] (e-144/cov=68%/id=100%)
Q2_P18858	1.51784	up	0.430905	Smp_072970	U	3.14355	up	0.137641	0.218977	0.178309	tetratricopeptide protein, putative	-	gi|256084504 tetratricopeptide protein [Schistosoma mansoni] tetratricopeptide protein, putative [Schistosoma mansoni] (e-136/cov=76%/id=99%)
Q2_P19303	1.51784	up	1.01659	Smp_172160	U	0	up	0.722893	0.581979	0.652436	senescence downregulated leo1-like	Sjp 0302070|RNA polymerase-associated protein LEO1, putative	gi|256088040 senescence downregulated leo1-like [Schistosoma mansoni] senescence downregulated leo1-like [Schistosoma mansoni] (5e-89/cov=77%/id=89%)
Q2_P19614	1.51784	up	0.503294	Smp_143050	U	0.0316118	up	0.591573	0.804383	0.697978	scaffold attachment factor B-related	-	gi|256077830 scaffold attachment factor B-related [Schistosoma mansoni] scaffold attachment factor B-related [Schistosoma mansoni] (5e-62/cov=89%/id=100%)
Q2_P19713	1.51784	up	0.495753	Smp_064400	U	1.22784	up	0.329462	0.204788	0.267125	hypothetical protein	Sjp 0035950|Conserved hypothetical protein	gi|256082901 hypothetical protein [Schistosoma mansoni] expressed protein [Schistosoma mansoni] (8e-95/cov=91%/id=93%)
Q2_P19777	1.51784	up	0.717765	Sjc_0015200	U	0	up	1.10435	1.55562	1.32998	-	Sjp 0015200|ko:K00566 tRNA (5-methylaminomethyl-2-thiouridylate)-methyltransferase [EC2.1.1.61], putative	gi|56756513 SJCHGC00881 protein [Schistosoma japonicum] (2e-78/cov=48%/id=77%)
Q2_P19921	1.51784	up	1.06349	Smp_147420	U	1.22784	up	0.487081	0.276992	0.382036	hypothetical protein	-	gi|256079511 hypothetical protein [Schistosoma mansoni] expressed protein [Schistosoma mansoni] (e-130/cov=73%/id=84%)
Q2_P19922	1.51784	up	1.55106	Smp_143440	U	0	up	0.751632	0.950507	0.851069	hypothetical protein	-	gi|256077995 hypothetical protein [Schistosoma mansoni] expressed protein [Schistosoma mansoni] (0.0/cov=88%/id=93%)
Q2_P19933	1.51784	up	1.22587	Smp_061300	U	0	up	0.8435	0.843924	0.843712	transcription initiation factor tfiid, putative	Sjp 0002310|ko:K03131 transcription initiation factor TFIID subunit D5, putative	gi|256082306 transcription initiation factor tfiid [Schistosoma mansoni] transcription initiation factor tfiid, putative [Schistosoma mansoni] (e-139/cov=74%/id=100%)
Q2_P20043	1.51784	up	0.331351	Smp_034120	U	0	up	0.475847	1.18865	0.832247	synaptosomal associated protein, putative	-	gi|256077130 synaptosomal associated protein [Schistosoma mansoni] synaptosomal associated protein, putative [Schistosoma mansoni] (e-113/cov=44%/id=100%)
Q2_P20693	1.51784	up	0.579828	Smp_130530	U	0	up	1.32554	1.81055	1.56805	hypothetical protein	-	gi|256073368 hypothetical protein [Schistosoma mansoni] expressed protein [Schistosoma mansoni] (4e-84/cov=20%/id=98%)
Q2_P21016	1.51784	up	0.769481	Smp_140020	U	0	up	0.670925	0.537157	0.604041	hypothetical protein	Sjp 0027580|IPR006677,tRNA intron endonuclease, catalytic C-terminal;IPR008973,C2 calcium/lipid-binding region, CaLB,domain-containing	gi|256076911 hypothetical protein [Schistosoma mansoni] expressed protein [Schistosoma mansoni] (e-100/cov=100%/id=88%)
Q2_P21151	1.51784	up	0.599774	Smp_191420	U	0.616271	up	0.215274	1.26186	0.738569	ecdysone-induced protein 78c (dr-78), putative	Sjp 0122500|Ecdysone-induced protein 78C, putative	gi|167650894 ecdysone-induced protein E78 [Schistosoma mansoni] (5e-85/cov=99%/id=88%)
Q2_P22289	1.51784	up	0.848732	Smp_087560	U	2.34207	up	0.389034	0.252161	0.320598	hypothetical protein	Sjp 0301480|Conserved hypothetical protein	gi|256052769 hypothetical protein [Schistosoma mansoni] expressed protein [Schistosoma mansoni] (0.0/cov=98%/id=94%)
Q2_P22691	1.51784	up	0.846542	gi|76152922	U	2.34207	up	0.1749	0.40096	0.28793	-	-	gi|76152922 SJCHGC08086 protein [Schistosoma japonicum] (5e-30/cov=30%/id=72%)
Q2_P23494	1.51784	up	1.39197	Smp_171070	U	0	up	0.705067	0.993914	0.84949	cell cycle control protein cwf22, putative	Sjp 0115020|Nucampholin homolog, putative	gi|256087672 cell cycle control protein cwf22 [Schistosoma mansoni] cell cycle control protein cwf22, putative [Schistosoma mansoni] (e-158/cov=65%/id=88%)
Q2_P23633	1.51784	up	0.446886	Smp_152370	U	3.14355	up	0.10713	0.28094	0.194035	arf gtpase-activating protein, putative	Sjp 0012680|ADP-ribosylation factor GTPase-activating protein 1, putative	gi|256081338 arf gtpase-activating protein [Schistosoma mansoni] arf gtpase-activating protein, putative [Schistosoma mansoni] (e-117/cov=82%/id=93%)
Q2_P23742	1.51784	up	0.42816	Smp_091810	U	0	up	0.932918	1.81104	1.37198	hypothetical protein	-	gi|256088094 hypothetical protein [Schistosoma mansoni] expressed protein [Schistosoma mansoni] (0.0/cov=66%/id=95%)
Q2_P24724	1.51784	up	0.675065	Smp_181120	U	0.864664	up	0.24192	0.324108	0.283014	amyloid binding protein, putative	-	gi|256090707 amyloid binding protein [Schistosoma mansoni] amyloid binding protein, putative [Schistosoma mansoni] (2e-85/cov=41%/id=100%)
Q2_P24997	1.51784	up	0.704534	Smp_180040	U	0.864664	up	0.212486	0.368614	0.29055	phosphoglycerate mutase	-	gi|256090390 phosphoglycerate mutase [Schistosoma mansoni] phosphoglycerate mutase [Schistosoma mansoni] (0.0/cov=45%/id=99%)
Q2_P25226	1.51784	up	0.492752	Smp_031860	U	0.0891082	up	0.198094	0.991882	0.594988	coatomer delta subunit, putative	Sjp 0054900|Coatomer subunit delta, putative	gi|256076653 coatomer delta subunit [Schistosoma mansoni] coatomer delta subunit, putative [Schistosoma mansoni] (e-109/cov=76%/id=96%)
Q2_P25403	1.51784	up	0.912951	Smp_000270	U	0	up	2.1748	1.69367	1.93423	Trematode Eggshell Synthesis domain containing protein	-	gi|256070313 hypothetical protein [Schistosoma mansoni] hypothetical protein [Schistosoma mansoni] (e-107/cov=62%/id=87%)
Q2_P25939	1.51784	up	0.985457	Sjc_0300670	U	0.430837	up	0.137155	0.786061	0.461608	-	Sjp 0300670|Collagen alpha-2(I) chain precursor, putative	gi|256085618 Collagen alpha-1(V) chain precursor [Schistosoma mansoni] Collagen alpha-1(V) chain precursor, putative [Schistosoma mansoni] (2e-64/cov=63%/id=57%)
Q2_P26298	1.51784	up	1.1496	Smp_172510.x	U	0	up	0.61198	0.85373	0.732855	DNAj-related	-	gi|256052862 DNAj-related [Schistosoma mansoni] DNAj-related [Schistosoma mansoni] (6e-25/cov=89%/id=75%)
Q2_P26951	1.51784	up	1.14734	Smp_021290	U	0.193391	up	0.398622	0.737835	0.568229	HIV-1 rev binding protein, hrbl, putative	Sjp 0009990|Nucleoporin-like protein RIP, putative	gi|256074513 HIV-1 rev binding protein hrbl [Schistosoma mansoni] HIV-1 rev binding protein, hrbl, putative [Schistosoma mansoni] (0.0/cov=93%/id=95%)
Q2_P27119	1.51784	up	0.771344	Smp_186410	U	0	up	1.79007	1.42115	1.60561	hypothetical protein	-	gi|256062074 hypothetical protein [Schistosoma mansoni] hypothetical protein [Schistosoma mansoni] (2e-50/cov=46%/id=81%)
Q2_P27206	1.51784	up	0.939073	C813204.1	U	0	up	0.410683	1.28089	0.845784	-	-	No hits
Q2_P28114	1.51784	up	1.82462	Smp_161350	U	1.69381	up	0.0414051	0.871375	0.45639	succinate semialdehyde dehydrogenase, putative	-	gi|256084381 succinate semialdehyde dehydrogenase [Schistosoma mansoni] succinate semialdehyde dehydrogenase, putative [Schistosoma mansoni] (4e-95/cov=91%/id=96%)
Q2_P28736	1.51784	up	0.951819	Smp_163560	U	2.34207	up	0.0884299	0.763821	0.426126	symplekin, putative	Sjp 0001510|ko:K06100 symplekin, putative	gi|256085296 symplekin [Schistosoma mansoni] symplekin, putative [Schistosoma mansoni] (8e-95/cov=99%/id=85%)
Q2_P29107	1.51784	up	0.900165	Smp_155780	U	0.291105	up	0.431969	0.456414	0.444191	gtpase activating protein-related	-	gi|256082545 gtpase activating protein-related [Schistosoma mansoni] gtpase activating protein-related [Schistosoma mansoni] (e-115/cov=95%/id=96%)
Q2_P30018	1.51784	up	0.555301	Smp_127590	U	0.0178697	up	0.659668	1.4158	1.03773	hypothetical protein	-	gi|256072322 hypothetical protein [Schistosoma mansoni] hypothetical protein [Schistosoma mansoni] (2e-43/cov=99%/id=100%)
Q2_P31442	1.51784	up	0.709097	Smp_174070	U	0.0564197	up	0.306954	1.08553	0.696242	oxysterol binding protein 9,, putative	-	gi|256088528 oxysterol binding protein 9 [Schistosoma mansoni] oxysterol binding protein 9,, putative [Schistosoma mansoni] (2e-46/cov=73%/id=98%)
Q2_P33848	1.51784	up	0.666945	Smp_153820	U	0	up	0.554165	1.96241	1.25829	transcriptional regulator atrx homolog (X-linked nuclear protein-1), putative	Sjp 0087210|Transcriptional regulator ATRX, putative	gi|256081844 transcriptional regulator atrx homolog (X-linked nuclear protein-1) [Schistosoma mansoni] transcriptional regulator atrx homolog (X-linked nuclear protein-1), putative [Schistosoma mansoni] (2e-45/cov=96%/id=95%)
Q2_P34221	1.51784	up	0.812216	Smp_100030	U	0.291105	up	0.260032	0.655269	0.457651	ribosome biogenesis protein BMS1, putative	Sjp 0051430|Ribosome biogenesis protein BMS1 homolog, putative	gi|256089431 ribosome biogenesis protein BMS1 [Schistosoma mansoni] ribosome biogenesis protein BMS1, putative [Schistosoma mansoni] (e-104/cov=99%/id=98%)
Q2_P35733	1.51784	up	1.33084	Smp_179740	U	0.430837	up	0.877992	0.229433	0.553712	hypothetical protein	-	gi|256090288 hypothetical protein [Schistosoma mansoni] expressed protein [Schistosoma mansoni] (e-107/cov=99%/id=87%)
Q2_P36019	1.51784	up	0.623242	Smp_036090	U	0.0178697	up	0.424782	0.960198	0.69249	hypothetical protein	-	gi|256077355 hypothetical protein [Schistosoma mansoni] expressed protein [Schistosoma mansoni] (3e-69/cov=41%/id=91%)
Q2_P36554	1.51784	up	1.40459	C916836.1	U	0.0564197	up	0.511478	0.604189	0.557834	-	-	No hits
Q2_P37925	1.51784	up	0.924647	Smp_001990	U	0.0178697	up	0.378804	1.02265	0.700725	hypothetical protein	-	gi|256070677 hypothetical protein [Schistosoma mansoni] hypothetical protein [Schistosoma mansoni] (2e-33/cov=63%/id=73%)
Q2_P38299	1.51784	up	0.772043	Smp_000430.x	U	0	up	2.55327	2.07605	2.31466	eggshell protein, chorion, putative	-	gi|256070355 eggshell precursor protein [Schistosoma mansoni] eggshell precursor protein [Schistosoma mansoni] (0.62/cov=28%/id=70%)
Q2_P38777	1.51784	up	0.515772	gi|256071785	U	0.291105	up	0.923183	0.422388	0.672785	-	-	gi|256071785 hypothetical protein [Schistosoma mansoni] expressed protein [Schistosoma mansoni] (7e-21/cov=34%/id=71%)
Q2_P38904	1.51784	up	1.05631	gi|256087354	U	0.616271	up	0.99374	0.0418951	0.517817	-	-	gi|256087354 flagellar radial spoke protein [Schistosoma mansoni] flagellar radial spoke protein, putative [Schistosoma mansoni] (1e-10/cov=27%/id=47%)
Q2_P00143	1.75021	up	0.391241	Smp_076560.x	U	2.34207	up	0.167758	0.303511	0.235634	cyclin, putative	-	gi|256085229 cyclin [Schistosoma mansoni] cyclin, putative [Schistosoma mansoni] (1e-42/cov=34%/id=100%)
Q2_P01380	1.75021	up	1.1008	Smp_025670	U	0.0178697	up	0.495488	0.901282	0.698385	hypothetical protein	-	gi|256075393 hypothetical protein [Schistosoma mansoni] expressed protein [Schistosoma mansoni] (6e-85/cov=91%/id=98%)
Q2_P01489	1.75021	up	1.34692	Sjc_0091550	U	0.0891082	up	0.341085	0.622654	0.48187	-	Sjp 0091550|ko:K01802 peptidylprolyl isomerase [EC5.2.1.8], putative	gi|256085907 peptidyl-prolyl cis-trans isomerase [Schistosoma mansoni] peptidyl-prolyl cis-trans isomerase-like 4. ppil4 [Schistosoma mansoni] (e-114/cov=96%/id=88%)
Q2_P03594	1.75021	up	0.841448	Smp_170250	U	0	up	0.773938	1.16864	0.971289	gc-rich sequence DNA-binding factor, putative	Sjp 0300170|ko:K09061 GC-rich sequence DNA-binding factor, putative	gi|256087429 gc-rich sequence DNA-binding factor [Schistosoma mansoni] gc-rich sequence DNA-binding factor, putative [Schistosoma mansoni] (e-145/cov=88%/id=83%)
Q2_P03606	1.75021	up	0.840029	Smp_169270	U	0.0178697	up	0.900071	0.571408	0.735739	homeobox protein six-related	-	gi|256087174 homeobox protein six-related [Schistosoma mansoni] homeobox protein six-related [Schistosoma mansoni] (e-152/cov=99%/id=96%)
Q2_P03932	1.75021	up	1.16851	Smp_187960	U	0	up	0.480211	0.947242	0.713727	hypothetical protein	-	gi|256067979 hypothetical protein [Schistosoma mansoni] expressed protein [Schistosoma mansoni] (e-110/cov=59%/id=98%)
Q2_P05207	1.75021	up	0.646896	Smp_072720	U	0	up	0.80646	1.10338	0.954919	zinc finger protein, putative	-	gi|256052406 zinc finger protein [Schistosoma mansoni] zinc finger protein, putative [Schistosoma mansoni] (7e-90/cov=35%/id=78%)
Q2_P05813	1.75021	up	0.411291	Smp_142990	U	1.69381	up	0.0349972	0.582621	0.308809	serine/threonine kinase	Sjp 0202490|ko:K07198 5'-AMP-activated protein kinase, catalytic alpha subunit, putative	gi|256077810 serine/threonine protein kinase [Schistosoma mansoni] serine/threonine kinase [Schistosoma mansoni] (0.0/cov=77%/id=87%)
Q2_P05864	1.75021	up	0.441291	Smp_148440	U	0.864664	up	0.258733	0.266627	0.26268	hypothetical protein	-	gi|256079884 hypothetical protein [Schistosoma mansoni] expressed protein [Schistosoma mansoni] (e-134/cov=87%/id=88%)
Q2_P06137	1.75021	up	1.10528	Smp_076150.x	U	0.124453	up	0.462676	0.627978	0.545327	hypothetical protein	-	gi|256085156 hypothetical protein [Schistosoma mansoni] expressed protein [Schistosoma mansoni] (0.0/cov=86%/id=92%)
Q2_P07092	1.75021	up	0.430229	Smp_137540	U	0.864664	up	0.0552271	0.704029	0.379628	disulfide oxidoreductase, putative	-	gi|256075970 disulfide oxidoreductase [Schistosoma mansoni] disulfide oxidoreductase, putative [Schistosoma mansoni] (1e-99/cov=76%/id=92%)
Q2_P07253	1.75021	up	0.79598	gi|256080832	U	1.69381	up	0.0365291	0.569036	0.302783	-	-	gi|256080832 cationic amino acid transporter [Schistosoma mansoni] cationic amino acid transporter, putative [Schistosoma mansoni] (4e-76/cov=63%/id=97%)
Q2_P07371	1.75021	up	0.624372	Smp_075470	U	0.0891082	up	0.466876	0.449212	0.458044	cysteine desulfurylase, putative	Sjp 0064140|ko:K04487 cysteine desulfurase [EC2.8.1.7], putative	gi|256085038 cysteine desulfurylase [Schistosoma mansoni] cysteine desulfurylase, putative [Schistosoma mansoni] (0.0/cov=77%/id=100%)
Q2_P07471	1.75021	up	0.713504	Smp_083680	U	2.34207	up	0.391993	0.15137	0.271682	hypothetical protein	-	gi|256086565 hypothetical protein [Schistosoma mansoni] expressed protein [Schistosoma mansoni] (e-152/cov=89%/id=88%)
Q2_P08808	1.75021	up	1.13958	Smp_165670	U	0	up	0.686054	1.73633	1.21119	solute carrier family 12, electroneutral k-cl cotransporter, putative	Sjp 0079030|Solute carrier family 12 member 5, putative	gi|256085966 solute carrier family 12 electroneutral k-cl cotransporter [Schistosoma mansoni] solute carrier family 12, electroneutral k-cl cotransporter, putative [Schistosoma mansoni] (1e-64/cov=98%/id=99%)
Q2_P09263	1.75021	up	0.811487	gi|256070251	U	0.430837	up	0.247019	0.601018	0.424019	-	-	gi|256070251 kinesin light chain [Schistosoma mansoni] kinesin light chain, putative [Schistosoma mansoni] (2e-19/cov=35%/id=81%)
Q2_P10571	1.75021	up	1.11255	Smp_129050	U	0.864664	up	0.306336	0.486816	0.396576	dynamin, putative	Sjp 0074410|ko:K01528 dynamin GTPase [EC3.6.5.5], putative	gi|256072863 dynamin [Schistosoma mansoni] dynamin, putative [Schistosoma mansoni] (4e-83/cov=100%/id=98%)
Q2_P15994	1.75021	up	0.531445	Smp_055880.x	U	3.14355	up	0.188535	0.156419	0.172477	chmp1 (chromatin modifying protein) (charged multivesicular body protein), putative	-	gi|256081211 chmp1 (chromatin modifying protein) (charged multivesicular body protein) [Schistosoma mansoni] chmp1 (chromatin modifying protein) (charged multivesicular body protein), putative [Schistosoma mansoni] (3e-04/cov=14%/id=100%)
Q2_P16000	1.75021	up	0.431872	Smp_174200	U	0.0891082	up	0.272049	0.642374	0.457211	hypothetical protein	-	gi|256088551 hypothetical protein [Schistosoma mansoni] expressed protein [Schistosoma mansoni] (3e-66/cov=84%/id=90%)
Q2_P16161	1.75021	up	0.479801	Smp_092780.x	U	0.0891082	up	0.33725	0.555079	0.446164	hypothetical protein	Sjp 0214600|snRNA-activating protein complex subunit 3, putative	gi|256088228 hypothetical protein [Schistosoma mansoni] expressed protein [Schistosoma mansoni] (6e-87/cov=92%/id=99%)
Q2_P18309	1.75021	up	0.452795	Smp_104110	U	0.616271	up	0.293744	0.407051	0.350397	Rho GTPase, putative	-	gi|256066457 gtpase_rho [Schistosoma mansoni] gtpase_rho, putative [Schistosoma mansoni] (e-104/cov=48%/id=98%)
Q2_P18586	1.75021	up	0.376059	Smp_084940.x	U	1.69381	up	0.0591203	0.524252	0.291686	GTP-binding protein rit, putative	-	gi|256086840 GTP-binding protein rit [Schistosoma mansoni] GTP-binding protein rit, putative [Schistosoma mansoni] (e-103/cov=30%/id=95%)
Q2_P19084	1.75021	up	0.416706	Smp_102410	U	0.0891082	up	0.306879	0.672595	0.489737	hypothetical protein	-	gi|256066148 hypothetical protein [Schistosoma mansoni] expressed protein [Schistosoma mansoni] (e-140/cov=64%/id=99%)
Q2_P19217	1.75021	up	0.566279	Smp_028170.x	U	0.864664	up	0.199386	0.430878	0.315132	hypothetical protein	-	gi|256075921 hypothetical protein [Schistosoma mansoni] expressed protein [Schistosoma mansoni] (8e-96/cov=53%/id=100%)
Q2_P19268	1.75021	up	0.869031	Smp_000040	U	0.430837	up	0.191215	0.523435	0.357325	kinesin light chain, putative	Sjp 0303610|ko:K10407 kinesin light chain, putative	gi|76155144 SJCHGC05023 protein [Schistosoma japonicum] (e-141/cov=45%/id=90%)
Q2_P19463	1.75021	up	0.390581	Smp_067490	U	0.616271	up	0.245447	0.396293	0.32087	programmed cell death protein, putative	-	gi|256083510 programmed cell death protein [Schistosoma mansoni] programmed cell death protein, putative [Schistosoma mansoni] (e-104/cov=52%/id=99%)
Q2_P19728	1.75021	up	0.778765	Smp_043610	U	0	up	0.806455	1.19812	1.00229	hypothetical protein	-	gi|256078839 hypothetical protein [Schistosoma mansoni] expressed protein [Schistosoma mansoni] (0.0/cov=85%/id=90%)
Q2_P20735	1.75021	up	0.390968	Smp_176840	U	0.0564197	up	0.362233	1.03157	0.696901	hypoxia associated factor, putative	-	gi|256089362 hypothetical protein [Schistosoma mansoni] hypoxia associated factor, putative [Schistosoma mansoni] (0.0/cov=45%/id=90%)
Q2_P20753	1.75021	up	0.501904	Smp_021330.x	U	0.0564197	up	0.368237	0.56875	0.468494	ABC1 family, putative	Sjp 0038550|ko:K08869 aarF domain-containing kinase, putative	gi|256074523 ABC transporter [Schistosoma mansoni] ABC1 family, putative [Schistosoma mansoni] (0.0/cov=84%/id=99%)
Q2_P22410	1.75021	up	0.926958	Smp_146800	U	0.0891082	up	0.378244	0.755234	0.566739	atlastin, putative	-	gi|256079257 atlastin [Schistosoma mansoni] atlastin, putative [Schistosoma mansoni] (0.0/cov=96%/id=96%)
Q2_P23394	1.75021	up	0.625004	gi|76153016	U	4.26212	up	0.343357	0.129102	0.236229	-	-	gi|76153016 SJCHGC03781 protein [Schistosoma japonicum] (3e-52/cov=53%/id=73%)
Q2_P23829	1.75021	up	0.751501	Smp_124970	U	2.34207	up	-0.0751994	0.815458	0.370129	phosphatidylinositol-4-phosphate 5-kinase type I, putative	Sjp 0081090|ko:K00889 1-phosphatidylinositol-4-phosphate 5-kinase [EC2.7.1.68], putative	gi|256071357 phosphatidylinositol-4-phosphate 5-kinase type I [Schistosoma mansoni] phosphatidylinositol-4-phosphate 5-kinase type I, putative [Schistosoma mansoni] (e-137/cov=88%/id=93%)
Q2_P25370	1.75021	up	0.707524	Smp_128650.x	U	0.616271	up	0.304464	0.300753	0.302608	nuclear movement protein related	Sjp 0073070|Nuclear migration protein nudC, putative	gi|256072710 nuclear movement protein related [Schistosoma mansoni] nuclear movement protein related [Schistosoma mansoni] (e-155/cov=96%/id=96%)
Q2_P26036	1.75021	up	0.645292	Smp_163210	U	1.22784	up	0.0776258	0.762727	0.420176	WD-repeat protein, putative	Sjp 0091140|Echinoderm microtubule-associated protein-like 1, putative	gi|256085166 hypothetical protein [Schistosoma mansoni] WD-repeat protein, putative [Schistosoma mansoni] (5e-91/cov=99%/id=98%)
Q2_P26468	1.75021	up	0.636968	Smp_099630	U	0.616271	up	0.157354	0.526365	0.34186	fragile X related 1, frx1	Sjp 0017160|Fragile X mental retardation syndrome-related protein 1, putative	gi|256089348 fragile X related 1 frx1 [Schistosoma mansoni] fragile X related 1, frx1 [Schistosoma mansoni] (0.0/cov=79%/id=95%)
Q2_P26562	1.75021	up	0.385805	Smp_064390	U	0.0564197	up	0.485139	0.429928	0.457534	hypothetical protein	-	gi|256082899 hypothetical protein [Schistosoma mansoni] expressed protein [Schistosoma mansoni] (e-155/cov=91%/id=92%)
Q2_P27437	1.75021	up	1.25189	Smp_082660	U	0.430837	up	0.545364	0.344208	0.444786	transcription intermediary factor 1-related	Sjp 0019600|ko:K08883 tripartite motif-containing protein 33, putative	gi|256086332 transcription intermediary factor 1-related [Schistosoma mansoni] transcription intermediary factor 1-related [Schistosoma mansoni] (e-151/cov=97%/id=100%)
Q2_P28478	1.75021	up	0.763017	C902254.1	U	2.34207	up	0.472879	0.175373	0.324126	-	-	No hits
Q2_P28530	1.75021	up	0.86836	Smp_146120	U	4.26212	up	0.70221	-0.0375584	0.332326	high-affinity cgmp-specific 3,5-cyclic phosphodiesterase, putative	-	gi|256078968 high-affinity cgmp-specific 35-cyclic phosphodiesterase [Schistosoma mansoni] high-affinity cgmp-specific 3,5-cyclic phosphodiesterase, putative [Schistosoma mansoni] (3e-35/cov=98%/id=94%)
Q2_P28557	1.75021	up	0.694482	Smp_155220	U	2.34207	up	-0.0067094	0.743069	0.36818	family M16 unassigned peptidase (M16 family)	Sjp 0208470|ko:K01411 nardilysin [EC3.4.24.61], putative	gi|256082356 family M16 unassigned peptidase (M16 family) [Schistosoma mansoni] family M16 unassigned peptidase (M16 family) [Schistosoma mansoni] (4e-37/cov=98%/id=95%)
Q2_P29746	1.75021	up	0.617093	Smp_141950	U	2.34207	up	0.0758207	0.517296	0.296558	protein phosphatase-2b, putative	Sjp 0300900|ko:K04348 protein phosphatase 3, catalytic subunit, putative	gi|256077485 protein phosphatase-2b [Schistosoma mansoni] protein phosphatase-2b, putative [Schistosoma mansoni] (7e-99/cov=94%/id=100%)
Q2_P30637	1.75021	up	0.52559	Smp_164730	U	0.0178697	up	0.441852	0.877625	0.659739	growth hormone secretagogue receptor, putative	Sjp 0020840|IPR000276,Rhodopsin-like GPCR superfamily,domain-containing	gi|256052519 growth hormone secretagogue receptor [Schistosoma mansoni] growth hormone secretagogue receptor, putative [Schistosoma mansoni] (9e-82/cov=98%/id=91%)
Q2_P31324	1.75021	up	0.678082	Smp_146970	U	3.14355	up	-0.159989	0.823192	0.331602	phosphatidylcholine transfer protein, putative	-	No hits
Q2_P31438	1.75021	up	1.38014	Smp_167750	U	0.430837	up	0.30276	0.606081	0.454421	fatty-acid amide hydrolase, putative	Sjp 0060320|ko:K01175 fatty acid amide hydrolase [EC:3.1.-.-], putative	gi|256086643 fatty-acid amide hydrolase [Schistosoma mansoni] fatty-acid amide hydrolase, putative [Schistosoma mansoni] (4e-17/cov=98%/id=68%)
Q2_P33863	1.75021	up	1.29253	Smp_045550	U	1.22784	up	0.0897807	0.712718	0.401249	annexin, putative	-	gi|256079198 annexin [Schistosoma mansoni] annexin, putative [Schistosoma mansoni] (2e-46/cov=98%/id=93%)
Q2_P34083	1.75021	up	0.985227	Smp_160760	U	4.26212	up	-0.201948	0.820087	0.30907	serine/threonine kinase	-	gi|256084161 serine/threonine protein kinase [Schistosoma mansoni] serine/threonine kinase [Schistosoma mansoni] (6e-65/cov=53%/id=94%)
Q2_P34255	1.75021	up	1.09323	C912303.1	U	1.69381	up	0.154017	0.533465	0.343741	-	-	No hits
Q2_P36084	1.75021	up	0.571215	C915886.1	U	0	up	1.0886	1.869	1.4788	-	-	No hits
Q2_P37233	1.75021	up	0.449113	Smp_107840	U	0.0564197	up	0.449734	0.586889	0.518312	EF hand containing protein, putative	Sjp 0307300|Calumenin precursor, putative	gi|256091318 reticulocalbin [Schistosoma mansoni] reticulocalbin, putative [Schistosoma mansoni] (1e-16/cov=97%/id=74%)
Q2_P37914	1.75021	up	0.981483	Smp_127120	U	0.291105	up	0.280761	0.495722	0.388242	DEAD box ATP-dependent RNA helicase, putative	Sjp 0083690|ko:K01529 RNA Helicase [EC:3.6.1.-], putative	gi|256072159 DEAD box ATP-dependent RNA helicase [Schistosoma mansoni] DEAD box ATP-dependent RNA helicase, putative [Schistosoma mansoni] (5e-44/cov=35%/id=100%)
Q2_P38502	1.75021	up	0.394132	gi|256076861	U	3.14355	up	0.179916	0.216373	0.198145	-	-	gi|256076861 protein tyrosine phosphatase non-receptor type nt1 [Schistosoma mansoni] protein tyrosine phosphatase, non-receptor type nt1, putative [Schistosoma mansoni] (5e-18/cov=28%/id=45%)
Q2_P38993	1.75021	up	0.434596	Sjc_0204760	U	1.22784	up	0.308674	0.29294	0.300807	-	Sjp 0204760|ko:K01889 phenylalanyl-tRNA synthetase alpha chain [EC6.1.1.20A], putative	gi|226469162 Phenylalanyl-tRNA synthetase [Schistosoma japonicum] (2e-88/cov=66%/id=92%)
Q2_P00558	2.02923	up	0.619116	Smp_145890	U	0	up	1.13911	1.85398	1.49654	adamts (A disintegrin and metalloprotease, putative	-	gi|256078907 adamts (A disintegrin and metalloprotease [Schistosoma mansoni] adamts (A disintegrin and metalloprotease, putative [Schistosoma mansoni] (2e-17/cov=29%/id=97%)
Q2_P01282	2.02923	up	0.527599	gi|256069188	U	0	up	0.844387	1.12041	0.982398	-	-	gi|256069188 hypothetical protein [Schistosoma mansoni] hypothetical protein [Schistosoma mansoni] (1e-42/cov=56%/id=98%)
Q2_P04444	2.02923	up	0.677339	Smp_132980.x	U	0.0316118	up	0.395795	1.26417	0.829983	hypothetical protein	-	gi|256074226 hypothetical protein [Schistosoma mansoni] expressed protein [Schistosoma mansoni] (6e-76/cov=75%/id=99%)
Q2_P06130	2.02923	up	0.399532	gi|256077355	U	0.0178697	up	0.438873	0.89115	0.665012	-	-	gi|256077355 hypothetical protein [Schistosoma mansoni] expressed protein [Schistosoma mansoni] (e-114/cov=63%/id=98%)
Q2_P07407	2.02923	up	0.450914	Smp_141330	U	0	up	0.449991	0.756744	0.603368	hypothetical protein	-	gi|256092994 hypothetical protein [Schistosoma mansoni] expressed protein [Schistosoma mansoni] (6e-28/cov=51%/id=83%)
Q2_P07609	2.02923	up	0.403032	Smp_135810	U	0.864664	up	0.17109	0.381184	0.276137	hypothetical protein	-	gi|256075291 hypothetical protein [Schistosoma mansoni] expressed protein [Schistosoma mansoni] (4e-74/cov=69%/id=97%)
Q2_P10920	2.02923	up	0.551612	gi|76153038	U	3.14355	up	0.221129	0.194004	0.207567	-	-	gi|76153038 SJCHGC07144 protein [Schistosoma japonicum] (2e-21/cov=35%/id=75%)
Q2_P12137	2.02923	up	0.68368	Smp_076450	U	0	up	1.0615	1.29687	1.17919	hypothetical protein	-	gi|256085207 hypothetical protein [Schistosoma mansoni] expressed protein [Schistosoma mansoni] (1e-33/cov=63%/id=80%)
Q2_P12270	2.02923	up	1.21478	Smp_128930	U	0.193391	up	0.253561	1.13555	0.694556	Abnormal long morphology protein 1 (Sp8), putative	Sjp 0086140|Spectrin beta chain, erythrocyte, putative	gi|256072807 hypothetical protein [Schistosoma mansoni] Abnormal long morphology protein 1 (Sp8), putative [Schistosoma mansoni] (2e-44/cov=53%/id=100%)
Q2_P12618	2.02923	up	0.520903	Smp_171180	U	0.0564197	up	0.674335	0.339113	0.506724	hypothetical protein	-	gi|256087703 hypothetical protein [Schistosoma mansoni] hypothetical protein [Schistosoma mansoni] (8e-36/cov=99%/id=85%)
Q2_P14317	2.02923	up	0.85457	Smp_004780.x	U	0	up	0.562363	0.906761	0.734562	immunophilin, putative	-	gi|256071214 immunophilin [Schistosoma mansoni] immunophilin, putative [Schistosoma mansoni] (2e-77/cov=49%/id=95%)
Q2_P14628	2.02923	up	0.804706	Smp_096270	U	0.124453	up	0.475837	0.411319	0.443578	valine-tRNA ligase	-	gi|256088806 valine-tRNA ligase [Schistosoma mansoni] valine-tRNA ligase [Schistosoma mansoni] (e-109/cov=99%/id=99%)
Q2_P17445	2.02923	up	0.376741	Smp_046680	U	1.69381	up	0.133822	0.358954	0.246388	hypothetical protein	Sjp 0022740|U3 small nucleolar RNA-associated protein 18 homolog, putative	gi|256079426 hypothetical protein [Schistosoma mansoni] expressed protein [Schistosoma mansoni] (3e-59/cov=75%/id=100%)
Q2_P18168	2.02923	up	0.637565	Smp_142450	U	0	up	0.869521	1.39406	1.13179	rap1 and, putative	Sjp 0082930|Ras-related protein Rap-1b precursor, putative	gi|256077651 rap1 and [Schistosoma mansoni] rap1 and, putative [Schistosoma mansoni] (6e-83/cov=77%/id=92%)
Q2_P18257	2.02923	up	0.484204	Smp_157930	U	1.22784	up	0.292209	0.305205	0.298707	leukocyte receptor cluster (lrc) member 4 protein, putative	Sjp 0301820|Membrane-bound O-acyltransferase domain-containing protein 7, putative	gi|256083249 leukocyte receptor cluster (lrc) member 4 protein [Schistosoma mansoni] leukocyte receptor cluster (lrc) member 4 protein, putative [Schistosoma mansoni] (0.0/cov=96%/id=99%)
Q2_P18316	2.02923	up	0.418898	Smp_004910	U	4.26212	up	0.139579	0.277589	0.208584	rab-2,4,14, putative	-	gi|256071246 rab-2414 [Schistosoma mansoni] rab-2,4,14, putative [Schistosoma mansoni] (e-126/cov=41%/id=100%)
Q2_P18905	2.02923	up	0.65828	Smp_154540	U	0.430837	up	0.250014	0.611154	0.430584	hypothetical protein	-	gi|256082169 hypothetical protein [Schistosoma mansoni] expressed protein [Schistosoma mansoni] (8e-43/cov=67%/id=81%)
Q2_P19501	2.02923	up	0.846585	Smp_152690	U	1.22784	up	0.395967	0.443555	0.419761	radical sam proteins, putative	-	gi|256081446 radical sam proteins [Schistosoma mansoni] radical sam proteins, putative [Schistosoma mansoni] (3e-94/cov=97%/id=97%)
Q2_P20497	2.02923	up	0.887724	Sjc_0059850	U	0.616271	up	0.201344	0.723721	0.462533	-	Sjp 0059850|ko:K00889 1-phosphatidylinositol-4-phosphate 5-kinase [EC2.7.1.68], putative	gi|256077619 phosphatidylinositol-4-phosphate 5-kinase type II [Schistosoma mansoni] phosphatidylinositol-4-phosphate 5-kinase type II, putative [Schistosoma mansoni] (e-112/cov=92%/id=100%)
Q2_P20649	2.02923	up	0.73464	Sjc_0068480	U	0.616271	up	0.30417	0.387003	0.345586	-	Sjp 0068480|Sorting and assembly machinery component 50 homolog, putative	gi|226490234 Sorting and assembly machinery component 50 homolog [Schistosoma japonicum] (e-100/cov=84%/id=82%)
Q2_P22164	2.02923	up	0.685503	gi|226488821	U	0.616271	up	1.09271	0.0620714	0.577389	-	-	gi|226488821 Sphingosine kinase 2 [Schistosoma japonicum] (1e-66/cov=98%/id=62%)
Q2_P22908	2.02923	up	0.524112	Smp_092170	U	0.0316118	up	0.504105	0.568867	0.536486	hypothetical protein	-	gi|256052846 hypothetical protein [Schistosoma mansoni] expressed protein [Schistosoma mansoni] (4e-81/cov=90%/id=99%)
Q2_P23189	2.02923	up	1.14746	Smp_073800	U	0.0178697	up	0.886489	0.49606	0.691275	hypothetical protein	-	gi|256084676 hypothetical protein [Schistosoma mansoni] expressed protein [Schistosoma mansoni] (5e-79/cov=97%/id=78%)
Q2_P23534	2.02923	up	0.509227	Smp_009650.x	U	0.291105	up	0.221364	0.571276	0.39632	mitochondrial processing peptidase beta-subunit (M16 family)	Sjp 0204880|ko:K01412 mitochondrial processing peptidase [EC3.4.24.64], putative	gi|256072211 mitochondrial processing peptidase beta-subunit (M16 family) [Schistosoma mansoni] mitochondrial processing peptidase beta-subunit (M16 family) [Schistosoma mansoni] (0.0/cov=86%/id=99%)
Q2_P23557	2.02923	up	0.685743	Smp_047360.x	U	0.616271	up	0.189721	0.639268	0.414495	ubx6(yeast)-related	Sjp 0024410|SAPK substrate protein 1, putative	gi|256079560 ubx6(yeast)-related [Schistosoma mansoni] ubx6(yeast)-related [Schistosoma mansoni] (3e-62/cov=73%/id=83%)
Q2_P24196	2.02923	up	0.36039	Smp_103540.x	U	0.0178697	up	0.366623	0.906194	0.636409	activator protein 4 (ap4), putative	-	gi|256090350 activator protein 4 (ap4) [Schistosoma mansoni] activator protein 4 (ap4), putative [Schistosoma mansoni] (e-146/cov=59%/id=86%)
Q2_P25022	2.02923	up	0.518605	Smp_087520	U	0.0316118	up	0.327974	0.892139	0.610056	TATA-binding protein-related	-	gi|256087298 TATA-binding protein-related [Schistosoma mansoni] TATA-binding protein-related [Schistosoma mansoni] (2e-86/cov=62%/id=99%)
Q2_P26622	2.02923	up	0.713175	Smp_033870	U	0	up	0.572753	0.748381	0.660567	hypothetical protein	Sjp 0067070|hypothetical protein	gi|256077076 hypothetical protein [Schistosoma mansoni] expressed protein [Schistosoma mansoni] (0.0/cov=91%/id=95%)
Q2_P27603	2.02923	up	0.846503	Smp_039300	U	0.0316118	up	0.392101	0.892716	0.642408	trim56 protein, putative	-	gi|256078016 trim56 protein [Schistosoma mansoni] trim56 protein, putative [Schistosoma mansoni] (1e-31/cov=29%/id=100%)
Q2_P30180	2.02923	up	1.01439	Smp_140450.x	U	0.430837	up	0.229977	0.500267	0.365122	cleavage and polyadenylation specificity factor, putative	-	gi|256077070 cleavage and polyadenylation specificity factor [Schistosoma mansoni] cleavage and polyadenylation specificity factor, putative [Schistosoma mansoni] (6e-44/cov=60%/id=93%)
Q2_P32065	2.02923	up	0.449294	Smp_009030	U	4.26212	up	0.00870294	0.446216	0.22746	ribonucleoside-diphosphate reductase, alpha subunit, putative	Sjp 0068740|ko:K00525 ribonucleoside-diphosphate reductase alpha chain [EC1.17.4.1A], putative	gi|256072094 ribonucleoside-diphosphate reductase alpha subunit [Schistosoma mansoni] ribonucleoside-diphosphate reductase, alpha subunit, putative [Schistosoma mansoni] (3e-26/cov=99%/id=83%)
Q2_P34196	2.02923	up	1.28696	Smp_123420	U	0.430837	up	0.266071	0.44952	0.357795	aryl hydrocarbon receptor nuclear translocator homolog (darnt),, putative	-	gi|256070766 aryl hydrocarbon receptor nuclear translocator homolog (darnt) [Schistosoma mansoni] aryl hydrocarbon receptor nuclear translocator homolog (darnt),, putative [Schistosoma mansoni] (9e-92/cov=74%/id=97%)
Q2_P38764	2.02923	up	0.692761	gi|256072833	U	0	up	1.32511	1.94023	1.63267	-	-	gi|256072833 coronin [Schistosoma mansoni] coronin, putative [Schistosoma mansoni] (3e-15/cov=26%/id=84%)
Q2_P39932	2.02923	up	0.976151	Sjc_0094480	U	0.616271	up	0.357614	0.254562	0.306088	-	Sjp 0094480|IPR000504,RNA-binding region RNP-1 (RNA recognition motif),domain-containing	gi|256083022 hypothetical protein [Schistosoma mansoni] expressed protein [Schistosoma mansoni] (6e-88/cov=68%/id=68%)
Q2_P03176	2.30642	up	0.863716	Smp_048880	U	0	up	1.27696	0.779761	1.02836	hypothetical protein	-	gi|256079850 hypothetical protein [Schistosoma mansoni] expressed protein [Schistosoma mansoni] (4e-53/cov=36%/id=100%)
Q2_P03353	2.30642	up	0.632955	Sjc_0051690	U	0.864664	up	0.229524	0.470637	0.350081	-	Sjp 0051690|Transmembrane protein 49, putative	gi|256074271 vacuole membrane protein [Schistosoma mansoni] vacuole membrane protein, putative [Schistosoma mansoni] (8e-60/cov=74%/id=98%)
Q2_P03465	2.30642	up	1.02681	Smp_142770	U	0.430837	up	0.146755	0.736225	0.44149	importin-beta 2, putative	Sjp 0214200|Transportin-1, putative	gi|256077749 importin-beta 2 [Schistosoma mansoni] importin-beta 2, putative [Schistosoma mansoni] (0.0/cov=70%/id=99%)
Q2_P04014	2.30642	up	0.670929	Smp_075430	U	0	up	2.58463	2.80535	2.69499	hypothetical protein	-	gi|256085025 hypothetical protein [Schistosoma mansoni] hypothetical protein [Schistosoma mansoni] (1e-95/cov=76%/id=99%)
Q2_P04056	2.30642	up	0.643299	Smp_090930.x	U	0	up	0.605144	0.759245	0.682194	hypothetical protein	-	gi|256087919 hypothetical protein [Schistosoma mansoni] expressed protein [Schistosoma mansoni] (2e-57/cov=61%/id=98%)
Q2_P04226	2.30642	up	0.402842	Smp_011120	U	4.26212	up	0.000981458	0.457789	0.229385	methionyl aminopeptidase 2 (M24 family)	Sjp 0009900|ko:K01265 methionyl aminopeptidase [EC3.4.11.18], putative	gi|256072500 methionyl aminopeptidase 2 (M24 family) [Schistosoma mansoni] methionyl aminopeptidase 2 (M24 family) [Schistosoma mansoni] (0.0/cov=86%/id=90%)
Q2_P05160	2.30642	up	0.610953	Smp_018290	U	0	up	1.0093	1.15683	1.08306	serine/threonine kinase	-	gi|256073916 serine/threonine protein kinase [Schistosoma mansoni] serine/threonine kinase [Schistosoma mansoni] (e-121/cov=71%/id=95%)
Q2_P05341	2.30642	up	0.429908	Smp_018620	U	0	up	0.484883	0.850037	0.66746	paraplegin (M41 family)	Sjp 0216800|ko:K09552 spastic paraplegia 7, putative	gi|256073978 paraplegin (M41 family) [Schistosoma mansoni] paraplegin (M41 family) [Schistosoma mansoni] (0.0/cov=95%/id=97%)
Q2_P05587	2.30642	up	0.420332	Smp_148950	U	2.34207	up	0.357564	0.138796	0.24818	engulfment and cell motility, putative	-	gi|256080082 engulfment and cell motility [Schistosoma mansoni] engulfment and cell motility, putative [Schistosoma mansoni] (2e-69/cov=47%/id=100%)
Q2_P06165	2.30642	up	0.711522	Smp_173440	U	0.193391	up	0.26523	0.603221	0.434225	brca1 interacting protein C-terminal helicase 1 brip1, putative	Sjp 0045750|Fanconi anemia group J protein homolog, putative	gi|256053044 brca1 interacting protein C-terminal helicase 1 brip1 [Schistosoma mansoni] brca1 interacting protein C-terminal helicase 1 brip1, putative [Schistosoma mansoni] (0.0/cov=79%/id=95%)
Q2_P06231	2.30642	up	0.485699	Smp_041600	U	4.26212	up	-0.0922125	0.641939	0.274863	isoleucine--tRNA ligase	Sjp 0013140|ko:K01870 isoleucyl-tRNA synthetase [EC6.1.1.5], putative	gi|256078461 isoleucine--tRNA ligase [Schistosoma mansoni] isoleucine--tRNA ligase [Schistosoma mansoni] (e-136/cov=78%/id=90%)
Q2_P06265	2.30642	up	0.551778	Smp_057430	U	0.0178697	up	0.348662	0.85748	0.603071	hypothetical protein	Sjp 0300320|Ankyrin repeat and zinc finger domain-containing protein 1, putative	gi|256081554 hypothetical protein [Schistosoma mansoni] expressed protein [Schistosoma mansoni] (4e-74/cov=100%/id=81%)
Q2_P06756	2.30642	up	0.589077	Smp_159050	U	0.0564197	up	0.411249	1.19292	0.802084	plexin, putative	-	gi|256083605 plexin [Schistosoma mansoni] plexin, putative [Schistosoma mansoni] (3e-76/cov=95%/id=88%)
Q2_P07640	2.30642	up	0.66527	Smp_073070	U	3.14355	up	0.308508	0.209033	0.258771	hypothetical protein	Sjp 0023850|Probable palmitoyltransferase ZDHHC5, putative	gi|256084522 hypothetical protein [Schistosoma mansoni] conserved hypothetical protein [Schistosoma mansoni] (0.0/cov=87%/id=92%)
Q2_P07692	2.30642	up	0.350161	Smp_086330.x	U	0.193391	up	0.183847	0.797963	0.490905	calponin-related	-	gi|256087123 calponin-related [Schistosoma mansoni] calponin-related [Schistosoma mansoni] (e-103/cov=42%/id=100%)
Q2_P09404	2.30642	up	0.697063	Smp_148460	U	0.291105	up	0.144996	1.38299	0.763991	neurofibromin, putative	-	gi|256079888 neurofibromin [Schistosoma mansoni] neurofibromin, putative [Schistosoma mansoni] (4e-67/cov=99%/id=86%)
Q2_P09469	2.30642	up	1.15538	Smp_050830	U	0.0564197	up	0.362342	0.849467	0.605904	synaptojanin, putative	Sjp 0073930|ko:K01106 inositol-1,4,5-trisphosphate 5-phosphatase [EC3.1.3.56], putative	gi|256080228 synaptojanin [Schistosoma mansoni] synaptojanin, putative [Schistosoma mansoni] (4e-68/cov=100%/id=99%)
Q2_P11309	2.30642	up	0.372877	Smp_101240	U	1.22784	up	0.23885	0.25387	0.24636	phenylalanyl-tRNA synthetase alpha chain, putative	Sjp 0080790|ko:K01889 phenylalanyl-tRNA synthetase alpha chain [EC6.1.1.20A], putative	gi|256089799 phenylalanyl-tRNA synthetase subunit alpha [Schistosoma mansoni] phenylalanyl-tRNA synthetase alpha chain, putative [Schistosoma mansoni] (e-118/cov=96%/id=99%)
Q2_P17122	2.30642	up	0.709925	Smp_151100	U	4.26212	up	-0.0496523	0.656317	0.303332	serine/threonine kinase	-	gi|256080865 serine/threonine protein kinase [Schistosoma mansoni] serine/threonine kinase [Schistosoma mansoni] (1e-10/cov=25%/id=100%)
Q2_P17971	2.30642	up	0.929365	Smp_054740	U	0.0891082	up	0.210612	1.34728	0.778948	hypothetical protein	Sjp 0100680|B-box type zinc finger protein ncl-1, putative	gi|256081003 hypothetical protein [Schistosoma mansoni] hypothetical protein [Schistosoma mansoni] (e-113/cov=99%/id=91%)
Q2_P18117	2.30642	up	0.530228	Smp_063230	U	4.26212	up	0.133005	0.265644	0.199325	leucine-rich repeat-containing protein, putative	Sjp 0002890|Leucine-rich repeat-containing protein 40, putative	gi|256082704 hypothetical protein [Schistosoma mansoni] leucine-rich repeat-containing protein, putative [Schistosoma mansoni] (e-105/cov=92%/id=94%)
Q2_P18338	2.30642	up	0.673562	Smp_088660	U	4.26212	up	0.0253959	0.389551	0.207473	hypothetical protein	-	gi|256087485 hypothetical protein [Schistosoma mansoni] expressed protein [Schistosoma mansoni] (e-117/cov=41%/id=92%)
Q2_P19195	2.30642	up	0.615946	Smp_124100	U	0	up	0.468983	0.827063	0.648023	hypothetical protein	-	gi|256070981 hypothetical protein [Schistosoma mansoni] expressed protein [Schistosoma mansoni] (9e-82/cov=100%/id=63%)
Q2_P19215	2.30642	up	0.80524	Smp_058780	U	0.193391	up	0.277022	0.739881	0.508452	hypothetical protein	-	gi|256081827 hypothetical protein [Schistosoma mansoni] expressed protein [Schistosoma mansoni] (e-129/cov=82%/id=89%)
Q2_P19781	2.30642	up	0.540267	Smp_075440.x	U	1.69381	up	0.189119	0.288489	0.238804	hypothetical protein	-	gi|256085027 hypothetical protein [Schistosoma mansoni] expressed protein [Schistosoma mansoni] (0.0/cov=61%/id=87%)
Q2_P19843	2.30642	up	1.08153	Smp_121940	U	0	up	0.532135	1.64762	1.08988	hypothetical protein	-	gi|256070214 hypothetical protein [Schistosoma mansoni] expressed protein [Schistosoma mansoni] (1e-53/cov=99%/id=73%)
Q2_P19898	2.30642	up	0.844007	Smp_101450	U	2.34207	up	0.256001	0.198912	0.227457	60S ribosomal protein L7, putative	Sjp 0080800|ko:K02937 large subunit ribosomal protein L7e, putative	gi|256089844 60S ribosomal protein L7 [Schistosoma mansoni] 60S ribosomal protein L7, putative [Schistosoma mansoni] (e-142/cov=86%/id=99%)
Q2_P20756	2.30642	up	1.28234	Sjc_0020290	U	0.0891082	up	0.240381	1.01054	0.625463	-	Sjp 0020290|ko:K03243 translation initiation factor IF-2 unclassified subunit, putative	gi|226479772 translation initiation factor IF-2 unclassified subunit [Schistosoma japonicum] (0.0/cov=96%/id=75%)
Q2_P20931	2.30642	up	0.782803	Smp_095010	U	0.0891082	up	0.50961	1.11015	0.80988	sodium-dependent phosphate transporter, putative	Sjp 0214700|ko:K08193 MFS transporter, ACS family, solute carrier family 17, putative	gi|256088569 phosphate transporter [Schistosoma mansoni] phosphate transporter, putative [Schistosoma mansoni] (e-178/cov=76%/id=94%)
Q2_P21566	2.30642	up	0.370672	Smp_164290.x	U	0.430837	up	0.424285	0.262958	0.343622	hypothetical protein	Sjp 0302480|IPR001680,WD-40 repeat;IPR011046,WD40-like,domain-containing	gi|256085533 hypothetical protein [Schistosoma mansoni] expressed protein [Schistosoma mansoni] (e-103/cov=81%/id=99%)
Q2_P21944	2.30642	up	0.677357	Smp_002880.x	U	2.34207	up	0.0537109	0.510206	0.281959	ATP synthase alpha subunit mitochondrial, putative	Sjp 0089940|ko:K02132 F-type H+-transporting ATPase alpha chain, putative	gi|256070850 ATP synthase alpha subunit mitochondrial [Schistosoma mansoni] ATP synthase alpha subunit mitochondrial, putative [Schistosoma mansoni] (0.0/cov=90%/id=100%)
Q2_P23681	2.30642	up	0.409464	Smp_045220.x	U	0.291105	up	0.226061	0.591974	0.409017	myosin light chain 1, putative	-	gi|56756450 SJCHGC01894 protein [Schistosoma japonicum] Myosin alkali light chain 1 [Schistosoma japonicum] Myosin alkali light chain 1 [Schistosoma japonicum] Myosin alkali light chain 1 [Schistosoma japonicum] Myosin alkali light chain 1 [Schistosoma ja
Q2_P24003	2.30642	up	0.705634	Smp_151480	U	2.34207	up	0.186685	0.249799	0.218242	hypothetical protein	-	gi|256081042 hypothetical protein [Schistosoma mansoni] expressed protein [Schistosoma mansoni] (e-119/cov=98%/id=89%)
Q2_P24268	2.30642	up	0.36166	Smp_169720.x	U	0.124453	up	0.350322	0.522906	0.436614	hypothetical protein	-	gi|256087288 hypothetical protein [Schistosoma mansoni] expressed protein [Schistosoma mansoni] (0.0/cov=85%/id=90%)
Q2_P25229	2.30642	up	0.501597	Sjc_0010520	U	3.14355	up	0.215702	0.232432	0.224067	-	Sjp 0010520|ko:K06066 CBF1 interacting corepressor, putative	gi|256080005 hypothetical protein [Schistosoma mansoni] expressed protein [Schistosoma mansoni] (1e-95/cov=68%/id=94%)
Q2_P25372	2.30642	up	0.774356	Smp_003970	U	3.14355	up	0.136554	0.259275	0.197915	elongation factor -1 beta,delta, putative	Sjp 0028670|ko:K03232 elongation factor EF-1 beta subunit, putative	gi|256071059 elongation factor-1 betadelta [Schistosoma mansoni] elongation factor-1 beta,delta, putative [Schistosoma mansoni] (e-106/cov=97%/id=86%)
[truncated: 235 more rows]

## Sheet: Opposite regulation
Oligos	q-value(%) TRIKI	Regulation TRIKI	Ratio average TRIKI	NR Gene (Sma, Sjc, GI or Contig)	Probe Strand against NR Gene	q-value(%) Imatinib	regulation Imatinib	average ratio 24h	average ratio 48h	average ratio 24h and 48h	Gene annotation Smp	Gene annotation Sjc	Gene annotation GI
[truncated: 78 more rows]
